# Supplementary material for: Transcriptome Characterization of Repressed Embryonic Myogenesis Due to Maternal Calorie Restriction
Source: Front Cell Dev Biol. 2020 Jun 26;8:527. doi: 10.3389/fcell.2020.00527 (PMC7332729; doi:10.3389/fcell.2020.00527)
Supplement: FILE S1 — RNA/miRNA sequencing data mapping and annotation. [file Data_Sheet_1.XLS]

## Sheet: RNA-seq
RNA sequencing data mapping and annotation.
Qualigy of clean reads
Sample	Raw data	Clean reads	clean ratio	unitag
Bai_35_NE	25383606	20111651	0.7923	14669645(72.94%)
Bai_35_RE	27119426	21122249	0.7789	15134819(71.65%)
Bai_55_NE	25209164	21048097	0.8349	15388389(73.11%)
Bai_55_RE	29179052	23485378	0.8049	16237927(69.14%)
Bai_90_NE	26151206	22184920	0.8483	14659617(66.08%)
Bai_90_RE	27099758	22733344	0.8389	16388691(72.09%)
Mapping of clean reads on the reference genome
Sample	Clean_reads	Total_mapped	Unique_mapped	Multiple_mapped
Bai_35_NE	20111651	14702925(73.11%)	12608357(85.75%)	2094568(14.25%)
Bai_35_RE	21122249	15453195(73.16%)	13143551(85.05%)	2309644(14.95%)
Bai_55_NE	21048097	15101497(71.75%)	12948286(85.74%)	2153211(14.26%)
Bai_55_RE	23485378	16965745(72.24%)	14411612(84.95%)	2554133(15.05%)
Bai_90_NE	22184920	15886593(71.61%)	13559386(85.35%)	2327207(14.65%)
Bai_90_RE	22733344	15650209(68.84%)	13183974(84.24%)	2466235(15.76%)
Reads distribution across reference Genomic Regions
Sample	5'UTR	3'UTR	CDS	Nc_exon	Introns	Intergenic
Bai_35_NE	127479.05(1.01%)	1537406.02(12.19%)	7324629.59(58.09%)	233093.15(1.85%)	1084138.63(8.60%)	2301610.72(18.25%)
Bai_35_RE	134460.06(1.02%)	1451900.96(11.05%)	7886178.66(60.00%)	210458.53(1.60%)	1129706.59(8.60%)	2330846.64(17.73%)
Bai_55_NE	124636.81(0.96%)	1427083.69(11.02%)	7551040.51(58.32%)	470997.69(3.64%)	1160310.12(8.96%)	2214217.20(17.10%)
Bai_55_RE	141188.57(0.98%)	1576674.07(10.94%)	8742370.77(60.66%)	314633.38(2.18%)	1197506.05(8.31%)	2439239.15(16.93%)
Bai_90_NE	148801.84(1.10%)	1415212.88(10.44%)	8684632.65(64.05%)	313897.93(2.31%)	1139347.39(8.40%)	1857493.37(13.70%)
Bai_90_RE	131448.67(1.00%)	1449857.53(11.00%)	7555205.68(57.31%)	324328.21(2.46%)	1427148.75(10.82%)	2295985.23(17.41%)
Mapped normalized reads on expressed genes in reference genome
Sample	Total genes in genome	Expressed genes(RPKM>0)(%) a	Expressed genes(RPKM>=10)(%) b
Bai_35_NE	25322	16300(64.37%)	5431(33.32%)
Bai_35_RE	25322	15917(62.86%)	5163(32.44%)
Bai_55_NE	25322	15477(61.12%)	4554(29.42%)
Bai_55_RE	25322	15679(61.92%)	4759(30.35%)
Bai_90_NE	25322	15131(59.75%)	4105(27.13%)
Bai_90_RE	25322	15654(61.82%)	4652(29.72%)

## Sheet: miRNA-seq
miRNA sequencing data mapping and annotation.
Obtain the high-quality clean reads
Sample	Raw data	Clean data
Bai_35_high_sRNA	4873194	4641055(95.24%)
Bai_35_low_sRNA	6142588	5630881(91.67%)
Bai_55_high_sRNA	7489986	7107678(94.9%)
Bai_55_low_sRNA	5154655	4991549(96.84%)
Bai_90_high_sRNA	6638737	6529095(98.35%)
Bai_90_low_sRNA	8247194	8098818(98.2%)
Length distribution across Genomic Regions
Species	CDS	intergenic	intron	noncoding_exon
Sus scrofa	28683295(1.02%)	1999806620(71.2%)	762746692(27.16%)	17289384(0.62%)
Mapping of clean reads on the reference genome
Sample	Input reads	Total mapped	Unique mapped	Multiple mapped
Bai_35_high_sRNA	4641055	4065040(87.59%)	1827836(39.38%)	2237204(48.20%)
Bai_35_low_sRNA	5630881	4971884(88.30%)	2839504(50.43%)	2132380(37.87%)
Bai_55_high_sRNA	7107678	6169996(86.81%)	3372611(47.45%)	2797385(39.36%)
Bai_55_low_sRNA	4991549	4191058(83.96%)	2291118(45.90%)	1899940(38.06%)
Bai_90_high_sRNA	6529095	5504805(84.31%)	3056621(46.82%)	2448184(37.50%)
Bai_90_low_sRNA	8098818	6937262(85.66%)	4258223(52.58%)	2679039(33.08%)
Proportion of clean reads mapped to Rfam
Sample	Total Input Reads	Total Mapped Reads	Unipue Mapped Reads	Multiple Mapped Reads
Bai_35_high_sRNA	4641055	3624365(78.09%)	739998(20.42%)	2884367(79.58%)
Bai_35_low_sRNA	5630881	5109602(90.74%)	1024221(20.05%)	4085381(79.95%)
Bai_55_high_sRNA	7107678	6578034(92.55%)	1367557(20.79%)	5210477(79.21%)
Bai_55_low_sRNA	4991549	4536068(90.87%)	1125226(24.81%)	3410842(75.19%)
Bai_90_high_sRNA	6529095	5699173(87.29%)	1314015(23.06%)	4385158(76.94%)
Bai_90_low_sRNA	8098818	7503318(92.65%)	1795327(23.93%)	5707991(76.07%)
Reads distribution across reference Genomic Regions
Sample	CDS	noncoding_exon	intergenic	intron
Bai_35_high_sRNA	36298.4(0.89%)	1121600.27(27.59%)	2234576.75(54.97%)	672564.58(16.55%)
Bai_35_low_sRNA	46017.83(0.93%)	2142187.82(43.09%)	1725936.73(34.71%)	1057741.62(21.27%)
Bai_55_high_sRNA	81649.77(1.32%)	2526368.14(40.95%)	1890440.84(30.64%)	1671537.25(27.09%)
Bai_55_low_sRNA	68491.3(1.63%)	1492548.69(35.61%)	1632031.71(38.94%)	997986.3(23.81%)
Bai_90_high_sRNA	49851.63(0.91%)	2230443.37(40.52%)	2033301.17(36.94%)	1191208.83(21.64%)
Bai_90_low_sRNA	80640.33(1.16%)	3231185.95(46.58%)	2008012.29(28.95%)	1617423.43(23.32%)
Rfam classification
Sample	Cis-reg	Others	lncRNA	miRNA	rRNA	sRNA	snRNA	tRNA
Bai_35_high	12325(0.34%)	62487(1.72%)	2915(0.08%)	2134427(58.89%)	111157(3.07%)	3116(0.09%)	82909(2.29%)	1215029(33.52%)
Bai_35_low	13924(0.27%)	66114(1.29%)	1697(0.03%)	4298578(84.13%)	245281(4.80%)	3534(0.07%)	105198(2.06%)	375276(7.34%)
Bai_55_high	9473(0.14%)	48376(0.74%)	1310(0.02%)	5943361(90.35%)	149494(2.27%)	2082(0.03%)	82517(1.25%)	341421(5.19%)
Bai_55_low	5464(0.12%)	28804(0.63%)	722(0.02%)	3900932(86.00%)	96483(2.13%)	1236(0.03%)	52912(1.17%)	449515(9.91%)
Bai_90_high	2809(0.05%)	20311(0.36%)	389(0.01%)	4805646(84.32%)	53589(0.94%)	587(0.01%)	66488(1.17%)	749354(13.15%)
Bai_90_low	4880(0.07%)	29106(0.39%)	655(0.01%)	6981425(93.04%)	90283(1.20%)	985(0.01%)	70253(0.94%)	325731(4.34%)
Clean reads mapping against mature miRNAs
Sample	input	total	uniq	multiple
Bai_35_high_sRNA	4641055	1522095(32.80%)	1386110(29.87%)	135985(2.93%)
Bai_35_low_sRNA	5630881	2921878(51.89%)	2692564(47.82%)	229314(4.07%)
Bai_55_high_sRNA	7107678	3064504(43.12%)	2909361(40.93%)	155143(2.18%)
Bai_55_low_sRNA	4991549	2019265(40.45%)	1897559(38.02%)	121706(2.44%)
Bai_90_high_sRNA	6529095	2563089(39.26%)	2450223(37.53%)	112866(1.73%)
Bai_90_low_sRNA	8098818	3811167(47.06%)	3629350(44.81%)	181817(2.24%)
Reads distribution on the annotated pre-miRNA Regions
Sample	input	total	uniq	multiple
Bai_35_high_sRNA	3118960	371015(11.90%)	330653(10.60%)	40362(1.29%)
Bai_35_low_sRNA	2709003	738384(27.26%)	665067(24.55%)	73317(2.71%)
Bai_55_high_sRNA	4043174	796485(19.70%)	754139(18.65%)	42346(1.05%)
Bai_55_low_sRNA	2972284	606126(20.39%)	571793(19.24%)	34333(1.16%)
Bai_90_high_sRNA	3966006	714836(18.02%)	678931(17.12%)	35905(0.91%)
Bai_90_low_sRNA	4287651	1088834(25.39%)	1036209(24.17%)	52625(1.23%)
