# Supplementary material for: Transcriptome Characterization of Repressed Embryonic Myogenesis Due to Maternal Calorie Restriction
Source: Front Cell Dev Biol. 2020 Jun 26;8:527. doi: 10.3389/fcell.2020.00527 (PMC7332729; doi:10.3389/fcell.2020.00527)
Supplement: FILE S2 — Functional clustering analysis of DE genes at different stages. Top ten significant clusters from each set were selected based on their enrichment scores. [file Data_Sheet_2.XLS]

## Sheet: 55 vs 35 Up
Functional cluster results
Annotation Cluster 1	Enrichment Score: 20.80532566940208
Category	Term	Count	%	PValue	Genes	List Total	Pop Hits	Pop Total	Fold Enrichment	Bonferroni	Benjamini	FDR
GOTERM_CC_FAT	GO:0043292~contractile fiber	38	9.52381	3.08748e-33	MYL7, TCAP, TNNC2, MYBPC1, PDLIM5, MYL1, PDLIM3, ANKRD2, TPM2, TPM1, MYOT, TPM3, DES, ANK1, ABRA, JPH1, OBSCN, ACTA1, MYH1, LDB3, MYLK2, MYH7, ACTN2, MYOZ2, MYOZ3, TRIM63, CSRP3, CACNA1S, FXR1, MURC, MYPN, ITGB1BP2, ATP2A1, MYH11, RYR1, SYNM, MYH13, TMOD1	271	121	12782	14.8125	1.05592e-30	1.05592e-30	4.20816e-30
GOTERM_CC_FAT	GO:0030016~myofibril	36	9.02256	5.33264e-32	MYL7, TCAP, TNNC2, MYBPC1, PDLIM5, MYL1, PDLIM3, ANKRD2, TPM2, TPM1, MYOT, TPM3, DES, ANK1, ABRA, JPH1, OBSCN, ACTA1, MYH1, LDB3, MYLK2, MYH7, ACTN2, MYOZ2, MYOZ3, CSRP3, CACNA1S, FXR1, MURC, MYPN, ITGB1BP2, ATP2A1, RYR1, SYNM, MYH13, TMOD1	271	111	12782	15.2971	1.82376e-29	9.11882e-30	7.26827e-29
GOTERM_CC_FAT	GO:0044449~contractile fiber part	35	8.77193	2.52658e-30	MYL7, TCAP, TNNC2, PDLIM5, MYL1, ANKRD2, PDLIM3, TPM2, TPM1, MYOT, TPM3, DES, ANK1, ABRA, JPH1, OBSCN, ACTA1, MYH1, LDB3, MYLK2, MYH7, ACTN2, MYOZ2, MYOZ3, CSRP3, CACNA1S, FXR1, MURC, MYPN, ITGB1BP2, ATP2A1, RYR1, MYH11, MYH13, SYNM	271	113	12782	14.609	8.64089e-28	2.8803e-28	3.44367e-27
GOTERM_CC_FAT	GO:0030017~sarcomere	31	7.76942	4.21425e-27	MYL7, TCAP, TNNC2, PDLIM5, MYL1, ANKRD2, PDLIM3, TPM2, TPM1, MYOT, TPM3, DES, ANK1, ABRA, JPH1, OBSCN, ACTA1, MYH1, LDB3, MYLK2, ACTN2, MYH7, MYOZ2, MYOZ3, CSRP3, CACNA1S, MURC, MYPN, ITGB1BP2, ATP2A1, RYR1	271	98	12782	14.9199	1.44127e-24	3.60319e-25	5.74393e-24
GOTERM_CC_FAT	GO:0031674~I band	18	4.51128	6.39007e-16	OBSCN, TCAP, PDLIM5, LDB3, PDLIM3, ANKRD2, ACTN2, MYOZ2, MYOZ3, CSRP3, CACNA1S, MYOT, MURC, DES, ITGB1BP2, ATP2A1, RYR1, JPH1	271	55	12782	15.4362	2.27818e-13	4.55191e-14	9.10383e-13
GOTERM_MF_FAT	GO:0008307~structural constituent of muscle	14	3.50877	1.83367e-12	OBSCN, TCAP, MYBPC1, MYL1, PDLIM3, ANKRD2, ACTN2, MYH7, TPM2, TPM1, MYOT, MYH11, SYNM, JPH1	275	42	12983	15.737	9.84667e-10	9.84667e-10	2.66702e-09
GOTERM_CC_FAT	GO:0030018~Z disc	14	3.50877	6.8311e-12	MURC, OBSCN, DES, TCAP, PDLIM5, ITGB1BP2, PDLIM3, LDB3, ACTN2, MYOZ2, MYOZ3, CSRP3, JPH1, MYOT	271	46	12782	14.3549	2.33623e-09	3.89372e-10	9.31062e-09
GOTERM_CC_FAT	GO:0015629~actin cytoskeleton	25	6.26566	2.57204e-09	MYL7, MYH1, ACTA1, TNNC2, FSCN2, MYBPC1, PDLIM5, MYL1, PDLIM3, SYNPO2, MYH7, MYOZ1, ACTN2, MYOZ2, TPM2, TPM1, MYOT, TPM3, MYH11, MYO16, ABRA, MYH13, BIN1, FILIP1L, SPTB	271	269	12782	4.38346	8.79636e-07	9.77374e-08	3.50563e-06
Annotation Cluster 2	Enrichment Score: 16.953910746889193
Category	Term	Count	%	PValue	Genes	List Total	Pop Hits	Pop Total	Fold Enrichment	Bonferroni	Benjamini	FDR
GOTERM_BP_FAT	GO:0006936~muscle contraction	33	8.27068	5.6276e-23	CLCN1, FXYD1, MYL7, TCAP, TNNC2, MYBPC1, MYL1, ANKRD2, PGAM2, TPM1, MYOT, DES, CKMT2, SCN7A, DTNA, ACTA1, MYH1, MYLK2, MYH7, ACTN2, SSPN, TRIM63, CACNG1, CACNA1S, TRDN, RYR1, MYH11, SMPX, MYH13, TMOD4, SCN4A, CASQ2, SGCA	290	153	13528	10.0614	9.51627e-20	9.51627e-20	9.48599e-20
GOTERM_BP_FAT	GO:0003012~muscle system process	33	8.27068	1.17143e-21	CLCN1, FXYD1, MYL7, TCAP, TNNC2, MYBPC1, MYL1, ANKRD2, PGAM2, TPM1, MYOT, DES, CKMT2, SCN7A, DTNA, ACTA1, MYH1, MYLK2, MYH7, ACTN2, SSPN, TRIM63, CACNG1, CACNA1S, TRDN, RYR1, MYH11, SMPX, MYH13, TMOD4, SCN4A, CASQ2, SGCA	290	168	13528	9.16305	1.98089e-18	9.90445e-19	1.97459e-18
SP_PIR_KEYWORDS	muscle protein	19	4.7619	9.65357e-17	MYL7, OBSCN, MYH1, ACTA1, TNNC2, MYBPC1, MYL1, MYH7, TRIM63, TPM2, TPM1, MYOT, TPM3, TRIM55, DES, MYH11, MYH13, CASQ1, CASQ2	392	60	19235	15.5385	4.26326e-14	4.26326e-14	1.55431e-13
GOTERM_BP_FAT	GO:0006941~striated muscle contraction	12	3.00752	2.40231e-09	MYH1, TCAP, TNNC2, MYL1, MYLK2, PGAM2, SMPX, MYH7, TPM1, CACNA1S, CASQ2, DTNA	290	46	13528	12.1691	4.0623e-06	1.01558e-06	4.04938e-06
Annotation Cluster 3	Enrichment Score: 10.352027892355931
Category	Term	Count	%	PValue	Genes	List Total	Pop Hits	Pop Total	Fold Enrichment	Bonferroni	Benjamini	FDR
GOTERM_CC_FAT	GO:0016529~sarcoplasmic reticulum	13	3.25815	1.45668e-11	TMEM38A, CACNA1S, ART1, TRDN, ANK1, SLN, PYGM, PLN, ATP2A1, RYR1, CASQ1, JPH1, CASQ2	271	39	12782	15.722	4.98184e-09	7.11692e-10	1.98542e-08
GOTERM_CC_FAT	GO:0016528~sarcoplasm	13	3.25815	2.83348e-11	TMEM38A, CACNA1S, ART1, TRDN, ANK1, SLN, PYGM, PLN, ATP2A1, RYR1, CASQ1, JPH1, CASQ2	271	41	12782	14.9551	9.69049e-09	1.21131e-09	3.86197e-08
SP_PIR_KEYWORDS	sarcoplasmic reticulum	10	2.50627	2.12927e-10	TRDN, ANK1, SLN, PLN, ATP2A1, TMEM38A, JPH1, CASQ1, CASQ2, ART1	392	22	19235	22.304	8.17641e-08	2.72547e-08	2.95227e-07
Annotation Cluster 4	Enrichment Score: 8.667402101681265
Category	Term	Count	%	PValue	Genes	List Total	Pop Hits	Pop Total	Fold Enrichment	Bonferroni	Benjamini	FDR
GOTERM_CC_FAT	GO:0043292~contractile fiber	38	9.52381	3.08748e-33	MYL7, TCAP, TNNC2, MYBPC1, PDLIM5, MYL1, PDLIM3, ANKRD2, TPM2, TPM1, MYOT, TPM3, DES, ANK1, ABRA, JPH1, OBSCN, ACTA1, MYH1, LDB3, MYLK2, MYH7, ACTN2, MYOZ2, MYOZ3, TRIM63, CSRP3, CACNA1S, FXR1, MURC, MYPN, ITGB1BP2, ATP2A1, MYH11, RYR1, SYNM, MYH13, TMOD1	271	121	12782	14.8125	1.05592e-30	1.05592e-30	4.20816e-30
GOTERM_MF_FAT	GO:0008092~cytoskeletal protein binding	39	9.77444	7.14286e-12	TCAP, TNNC2, MYBPC1, PDLIM5, PDLIM3, TPM2, TPM1, MYOT, TPM3, ANK1, ABRA, CNN1, LMOD2, LMOD3, MTUS2, OBSCN, FSCN2, ACTA1, MYH1, KIF5B, MYLK2, SYNPO2, MYH7, ACTN2, MYOZ1, TRIM63, NEXN, NRAP, XIRP1, XIRP2, CFL2, MYPN, MYH11, MYO16, TMOD4, MYH13, SYNM, SPTB, TMOD1	275	504	12983	3.65323	3.83571e-09	1.91785e-09	1.03892e-08
SP_PIR_KEYWORDS	actin-binding	25	6.26566	2.64282e-10	MYBPC1, TPM2, TPM1, MYOT, TPM3, ABRA, CNN1, LMOD2, FSCN2, MYH1, ACTN2, MYH7, SYNPO2, NEXN, XIRP1, NRAP, XIRP2, MYPN, CFL2, MYO16, MYH11, MYH13, TMOD4, SPTB, TMOD1	392	247	19235	4.96649	1.01484e-07	2.5371e-08	3.66431e-07
GOTERM_CC_FAT	GO:0015629~actin cytoskeleton	25	6.26566	2.57204e-09	MYL7, MYH1, ACTA1, TNNC2, FSCN2, MYBPC1, PDLIM5, MYL1, PDLIM3, SYNPO2, MYH7, MYOZ1, ACTN2, MYOZ2, TPM2, TPM1, MYOT, TPM3, MYH11, MYO16, ABRA, MYH13, BIN1, FILIP1L, SPTB	271	269	12782	4.38346	8.79636e-07	9.77374e-08	3.50563e-06
GOTERM_MF_FAT	GO:0003779~actin binding	27	6.76692	5.83855e-09	TNNC2, MYBPC1, PDLIM5, TPM2, TPM1, MYOT, TPM3, ABRA, CNN1, LMOD2, FSCN2, MYH1, SYNPO2, ACTN2, MYH7, NEXN, XIRP1, NRAP, XIRP2, CFL2, MYPN, MYO16, MYH11, MYH13, TMOD4, SPTB, TMOD1	275	326	12983	3.91011	3.13529e-06	1.0451e-06	8.49211e-06
GOTERM_CC_FAT	GO:0005856~cytoskeleton	52	13.0326	4.67102e-05	TNNC2, TTLL8, MYBPC1, PDLIM5, PDLIM3, ANK1, DES, ABRA, LMOD2, LMOD3, MTUS2, ADAM10, ACTA1, MYH1, KIF5B, LDB3, MYLK2, MYH7, ACTN2, NEXN, CFL2, PDE4DIP, BIN1, FILIP1L, SGCA, SPTB, MYL7, CEP120, THAP6, MYL1, TPM2, TPM1, MYOT, TPM3, PSTPIP2, FSCN2, SYNPO2, MYOZ1, MYOZ2, TRIM63, CSRP3, SMC3, TRIM55, NEDD1, UACA, GTF2F2, MYH11, MYO16, SYNM, MYH13, TMOD4, TMOD1	271	1381	12782	1.77598	0.0158483	0.00159625	0.0636461
GOTERM_CC_FAT	GO:0044430~cytoskeletal part	29	7.26817	0.0466642	MYL7, CEP120, TNNC2, TTLL8, MYBPC1, MYL1, TPM2, TPM1, TPM3, DES, MTUS2, ADAM10, ACTA1, MYH1, KIF5B, MYLK2, ACTN2, MYH7, TRIM63, SMC3, TRIM55, NEDD1, MYO16, MYH11, PDE4DIP, MYH13, SYNM, FILIP1L, SPTB	271	952	12782	1.43678	1	0.342338	47.8654
GOTERM_CC_FAT	GO:0043232~intracellular non-membrane-bounded organelle	66	16.5414	0.0718506	COPS2, TNNC2, ARID4A, TTLL8, MYBPC1, PDLIM5, PDLIM3, DES, ANK1, ABRA, LMOD2, LMOD3, MTUS2, ADAM10, KIF5B, ACTA1, MYH1, LDB3, MYLK2, ACTN2, DNAJC21, MYH7, NEXN, ZNF238, CFL2, PDE4DIP, BIN1, FILIP1L, SGCA, SPTB, MYL7, HMGB1, CEP120, ZBTB10, THAP6, MYL1, TPM2, TPM1, SYCP1, MYOT, TPM3, PSTPIP2, BGLAP, FSCN2, CENPP, SMC6, SYNPO2, MYOZ1, MYOZ2, TRIM63, BIRC2, CSRP3, SMC3, FXR1, TRIM55, NEDD1, UACA, NED…	271	2596	12782	1.19914	1	0.4551	63.8058
GOTERM_CC_FAT	GO:0043228~non-membrane-bounded organelle	66	16.5414	0.0718506	COPS2, TNNC2, ARID4A, TTLL8, MYBPC1, PDLIM5, PDLIM3, DES, ANK1, ABRA, LMOD2, LMOD3, MTUS2, ADAM10, KIF5B, ACTA1, MYH1, LDB3, MYLK2, ACTN2, DNAJC21, MYH7, NEXN, ZNF238, CFL2, PDE4DIP, BIN1, FILIP1L, SGCA, SPTB, MYL7, HMGB1, CEP120, ZBTB10, THAP6, MYL1, TPM2, TPM1, SYCP1, MYOT, TPM3, PSTPIP2, BGLAP, FSCN2, CENPP, SMC6, SYNPO2, MYOZ1, MYOZ2, TRIM63, BIRC2, CSRP3, SMC3, FXR1, TRIM55, NEDD1, UACA, NED…	271	2596	12782	1.19914	1	0.4551	63.8058
Annotation Cluster 5	Enrichment Score: 4.488688754529698
Category	Term	Count	%	PValue	Genes	List Total	Pop Hits	Pop Total	Fold Enrichment	Bonferroni	Benjamini	FDR
GOTERM_BP_FAT	GO:0007517~muscle organ development	25	6.26566	2.2053e-11	MEF2C, CAV2, CAV1, TCAP, MYL1, ANKRD2, TPM1, JPH1, MYF6, CPT1B, ACADM, ACTA1, MYLK2, MYH7, SIX4, CSRP3, CACNA1S, FXR1, MURC, BVES, XIRP1, PLN, ITGB1BP2, MYH11, SGCA	290	211	13528	5.52705	3.72917e-08	1.24306e-08	3.7173e-08
GOTERM_BP_FAT	GO:0014706~striated muscle tissue development	15	3.7594	2.38693e-07	MYF6, CAV2, CAV1, ACADM, ACTA1, TCAP, MYLK2, MYH7, SIX4, CSRP3, TPM1, CACNA1S, XIRP1, PLN, MYH11	290	119	13528	5.88003	0.000403548	8.07227e-05	0.000402344
GOTERM_BP_FAT	GO:0060537~muscle tissue development	15	3.7594	4.40901e-07	MYF6, CAV2, CAV1, ACADM, ACTA1, TCAP, MYLK2, MYH7, SIX4, CSRP3, TPM1, CACNA1S, XIRP1, PLN, MYH11	290	125	13528	5.59779	0.000745285	0.000124253	0.000743187
GOTERM_BP_FAT	GO:0048738~cardiac muscle tissue development	9	2.25564	2.62304e-05	ACADM, TCAP, XIRP1, PLN, MYH11, MYLK2, MYH7, CSRP3, TPM1	290	57	13528	7.36552	0.0433868	0.0034062	0.0442053
GOTERM_BP_FAT	GO:0051146~striated muscle cell differentiation	10	2.50627	0.000106762	CAV2, ACADM, ACTA1, TCAP, XIRP1, MYH11, MYOZ1, TPM1, CACNA1S, TMOD1	290	88	13528	5.30094	0.165184	0.0128132	0.179807
GOTERM_BP_FAT	GO:0007519~skeletal muscle tissue development	7	1.75439	0.00280088	MYF6, CAV2, CAV1, ACTA1, SIX4, CSRP3, CACNA1S	290	66	13528	4.94754	0.991287	0.186341	4.61781
GOTERM_BP_FAT	GO:0060538~skeletal muscle organ development	7	1.75439	0.00280088	MYF6, CAV2, CAV1, ACTA1, SIX4, CSRP3, CACNA1S	290	66	13528	4.94754	0.991287	0.186341	4.61781
GOTERM_BP_FAT	GO:0007507~heart development	12	3.00752	0.00655027	ACADM, TCAP, XIRP1, PLN, MYH11, PDLIM3, MYLK2, MYH7, CALCRL, CSRP3, TPM1, CASQ2	290	215	13528	2.60362	0.999985	0.301264	10.486
GOTERM_BP_FAT	GO:0048741~skeletal muscle fiber development	3	0.75188	0.119698	CAV2, ACTA1, CACNA1S	290	28	13528	4.99803	1	0.906433	88.3399
Annotation Cluster 6	Enrichment Score: 3.010034722293539
Category	Term	Count	%	PValue	Genes	List Total	Pop Hits	Pop Total	Fold Enrichment	Bonferroni	Benjamini	FDR
GOTERM_BP_FAT	GO:0031032~actomyosin structure organization	8	2.00501	1.52166e-06	ACTA1, TCAP, XIRP1, MYH11, MYOZ1, CNN1, TPM1, TMOD1	290	28	13528	13.3281	0.00256983	0.000367523	0.00256491
GOTERM_BP_FAT	GO:0030239~myofibril assembly	7	1.75439	3.73799e-06	ACTA1, TCAP, XIRP1, MYH11, MYOZ1, TPM1, TMOD1	290	21	13528	15.5494	0.00630102	0.000789808	0.00630064
GOTERM_BP_FAT	GO:0010927~cellular component assembly involved in morphogenesis	8	2.00501	9.26639e-06	CD9, ACTA1, TCAP, XIRP1, MYH11, MYOZ1, TPM1, TMOD1	290	36	13528	10.3663	0.0155474	0.00173954	0.0156184
GOTERM_BP_FAT	GO:0055002~striated muscle cell development	9	2.25564	1.31025e-05	CAV2, ACTA1, TCAP, XIRP1, MYH11, MYOZ1, TPM1, CACNA1S, TMOD1	290	52	13528	8.07374	0.0219129	0.0022132	0.0220836
GOTERM_BP_FAT	GO:0055001~muscle cell development	9	2.25564	2.29695e-05	CAV2, ACTA1, TCAP, XIRP1, MYH11, MYOZ1, TPM1, CACNA1S, TMOD1	290	56	13528	7.49704	0.0380971	0.00352485	0.0387107
GOTERM_BP_FAT	GO:0051146~striated muscle cell differentiation	10	2.50627	0.000106762	CAV2, ACADM, ACTA1, TCAP, XIRP1, MYH11, MYOZ1, TPM1, CACNA1S, TMOD1	290	88	13528	5.30094	0.165184	0.0128132	0.179807
GOTERM_BP_FAT	GO:0042692~muscle cell differentiation	11	2.75689	0.000265707	CAV2, ACADM, ACTA1, TCAP, XIRP1, MYH11, MYOZ1, BIN1, TPM1, CACNA1S, TMOD1	290	121	13528	4.24075	0.36197	0.0260872	0.446938
GOTERM_BP_FAT	GO:0030029~actin filament-based process	15	3.7594	0.000685884	MYL7, FSCN2, ACTA1, TCAP, MYL1, PDLIM3, MYOZ1, MYH7, TPM1, XIRP1, XIRP2, MYH11, CNN1, EHD2, TMOD1	290	241	13528	2.90342	0.686585	0.0624237	1.14987
GOTERM_BP_FAT	GO:0007010~cytoskeleton organization	19	4.7619	0.00594498	CAV2, CAV1, CEP120, FSCN2, TCAP, ACTA1, PDLIM3, MYOZ1, TPM1, SMC3, DES, ANK1, XIRP1, XIRP2, MYH11, SYNM, CNN1, EHD2, TMOD1	290	436	13528	2.03284	0.999958	0.31164	9.56228
GOTERM_BP_FAT	GO:0014866~skeletal myofibril assembly	3	0.75188	0.00644559	ACTA1, TCAP, MYH11	290	6	13528	23.3241	0.999982	0.305451	10.3269
GOTERM_BP_FAT	GO:0030036~actin cytoskeleton organization	12	3.00752	0.00936641	FSCN2, ACTA1, TCAP, XIRP1, XIRP2, MYH11, PDLIM3, MYOZ1, CNN1, TPM1, EHD2, TMOD1	290	226	13528	2.4769	1	0.365339	14.6685
GOTERM_BP_FAT	GO:0045214~sarcomere organization	3	0.75188	0.0260626	TCAP, XIRP1, TPM1	290	12	13528	11.6621	1	0.583395	35.9267
GOTERM_CC_FAT	GO:0001725~stress fiber	3	0.75188	0.0905385	ACTA1, MYH11, TPM1	271	24	12782	5.89576	1	0.513861	72.5691
GOTERM_CC_FAT	GO:0032432~actin filament bundle	3	0.75188	0.103769	ACTA1, MYH11, TPM1	271	26	12782	5.44224	1	0.557156	77.5357
GOTERM_CC_FAT	GO:0042641~actomyosin	3	0.75188	0.110571	ACTA1, MYH11, TPM1	271	27	12782	5.24067	1	0.573711	79.7512
GOTERM_BP_FAT	GO:0032989~cellular component morphogenesis	12	3.00752	0.230385	CD9, ANK1, ACTA1, TCAP, XIRP1, MYH11, PAX6, MYOZ1, TPM1, CCL4, FEZ2, TMOD1	290	397	13528	1.41002	1	0.955772	98.7894
Annotation Cluster 7	Enrichment Score: 2.997026301364159
Category	Term	Count	%	PValue	Genes	List Total	Pop Hits	Pop Total	Fold Enrichment	Bonferroni	Benjamini	FDR
GOTERM_CC_FAT	GO:0005626~insoluble fraction	33	8.27068	0.000841816	CAV2, CAV1, AQP9, PDLIM5, EEA1, TSPAN12, DES, BCHE, CYP7A1, RASGRP1, SLC24A1, SLC22A3, ENO3, SLC30A5, NT5E, EHD2, JPH1, PSTPIP2, DTNA, CPT1B, A4GALT, LIN7C, KTN1, PNPLA8, ABCC9, CD36, UACA, NEDD4, ATP2A1, USO1, RYR1, MYO16, SYNM	271	839	12782	1.85516	0.250255	0.0167998	1.1413
GOTERM_CC_FAT	GO:0005624~membrane fraction	32	8.02005	0.000939304	CAV2, CAV1, AQP9, PDLIM5, EEA1, TSPAN12, BCHE, CYP7A1, RASGRP1, SLC24A1, SLC22A3, ENO3, SLC30A5, NT5E, EHD2, JPH1, PSTPIP2, DTNA, CPT1B, A4GALT, LIN7C, KTN1, PNPLA8, ABCC9, CD36, UACA, NEDD4, ATP2A1, USO1, RYR1, MYO16, SYNM	271	809	12782	1.86565	0.274862	0.0176967	1.27268
GOTERM_CC_FAT	GO:0000267~cell fraction	39	9.77444	0.00129092	CAV2, CAV1, AQP9, PDLIM5, PGAM2, EEA1, DLK1, TSPAN12, DES, BCHE, RASGRP1, CYP7A1, SLC24A1, SLC22A3, ENO3, SLC30A5, CPA1, NT5E, EHD2, JPH1, PSTPIP2, DTNA, CPT1B, A4GALT, KTN1, LIN7C, PKIA, GCG, PNPLA8, ABCC9, CD36, UACA, PYGM, NEDD4, ATP2A1, MYO16, USO1, RYR1, SYNM	271	1083	12782	1.6985	0.357108	0.0218467	1.74522
Annotation Cluster 8	Enrichment Score: 2.594395370819582
Category	Term	Count	%	PValue	Genes	List Total	Pop Hits	Pop Total	Fold Enrichment	Bonferroni	Benjamini	FDR
GOTERM_CC_FAT	GO:0005865~striated muscle thin filament	5	1.25313	0.000221176	ACTA1, TNNC2, TPM2, TPM1, TPM3	271	15	12782	15.722	0.0728598	0.00628438	0.301037
GOTERM_CC_FAT	GO:0005862~muscle thin filament tropomyosin	3	0.75188	0.0025935	TPM2, TPM1, TPM3	271	4	12782	35.3745	0.588575	0.04141	3.47756
INTERPRO	IPR000533:Tropomyosin	3	0.75188	0.00271489	TPM2, TPM1, TPM3	361	4	16659	34.6101	0.84884	0.314689	4.01311
PIR_SUPERFAMILY	PIRSF002327:tropomyosin	3	0.75188	0.0031285	TPM2, TPM1, TPM3	173	4	7396	32.0636	0.473944	0.473944	3.86654
KEGG_PATHWAY	hsa04260:Cardiac muscle contraction	6	1.50376	0.0218933	MYH7, TPM2, CACNG1, TPM1, CACNA1S, TPM3	106	78	5085	3.69013	0.924978	0.309263	22.3491
Annotation Cluster 9	Enrichment Score: 2.586430585847409
Category	Term	Count	%	PValue	Genes	List Total	Pop Hits	Pop Total	Fold Enrichment	Bonferroni	Benjamini	FDR
UP_SEQ_FEATURE	repeat:ANK 6	10	2.50627	0.00011133	ANK1, UACA, TRPV2, ANKRD50, ASB10, MYO16, ASB2, ASB5, ASB15, ASB4	392	92	19113	5.29974	0.133594	0.133594	0.181414
UP_SEQ_FEATURE	repeat:ANK 5	11	2.75689	0.00036716	ANK1, UACA, TRPV2, ANKRD50, ASB10, MYO16, ANKRD2, ASB2, ASB5, ASB15, ASB4	392	131	19113	4.09415	0.376863	0.111524	0.597123
UP_SEQ_FEATURE	repeat:ANK 3	13	3.25815	0.000676229	ANK1, UACA, TRPV2, ANKRD12, ANKRD50, ASB10, ANKRD2, MYO16, ASB2, ASB5, ASB15, ANKRD32, ASB4	392	194	19113	3.26727	0.581583	0.159918	1.09717
UP_SEQ_FEATURE	repeat:ANK 4	11	2.75689	0.0015663	ANK1, UACA, TRPV2, ANKRD50, ASB10, MYO16, ANKRD2, ASB2, ASB5, ASB15, ASB4	392	158	19113	3.39452	0.867208	0.285731	2.52408
UP_SEQ_FEATURE	repeat:ANK 1	13	3.25815	0.00297345	ANK1, UACA, TRPV2, ANKRD12, ANKRD50, ASB10, ANKRD2, MYO16, ASB2, ASB5, ASB15, ANKRD32, ASB4	392	231	19113	2.74394	0.97841	0.421854	4.74058
UP_SEQ_FEATURE	repeat:ANK 2	13	3.25815	0.00307891	ANK1, UACA, TRPV2, ANKRD12, ANKRD50, ASB10, ANKRD2, MYO16, ASB2, ASB5, ASB15, ANKRD32, ASB4	392	232	19113	2.73211	0.98116	0.391324	4.90478
SP_PIR_KEYWORDS	ank repeat	13	3.25815	0.00387827	ANK1, UACA, TRPV2, ANKRD12, ANKRD50, ASB10, ANKRD2, MYO16, ASB2, ASB5, ASB15, ANKRD32, ASB4	392	240	19235	2.6579	0.775112	0.0890429	5.24518
INTERPRO	IPR002110:Ankyrin	13	3.25815	0.00573788	ANK1, UACA, TRPV2, ANKRD12, ANKRD50, ASB10, ANKRD2, MYO16, ASB2, ASB5, ASB15, ANKRD32, ASB4	361	238	16659	2.52062	0.981672	0.35877	8.30448
SMART	SM00248:ANK	13	3.25815	0.00657251	ANK1, UACA, TRPV2, ANKRD12, ANKRD50, ASB10, ANKRD2, MYO16, ASB2, ASB5, ASB15, ANKRD32, ASB4	202	238	9079	2.45501	0.674051	0.311797	7.72973
UP_SEQ_FEATURE	repeat:ANK 7	6	1.50376	0.00658383	ANK1, ANKRD50, ASB10, MYO16, ASB2, ASB15	392	58	19113	5.0439	0.999798	0.538584	10.2131
UP_SEQ_FEATURE	domain:SOCS box	5	1.25313	0.00735332	ASB10, ASB2, ASB5, ASB15, ASB4	392	38	19113	6.41548	0.999926	0.54714	11.3406
INTERPRO	IPR001496:SOCS protein, C-terminal	5	1.25313	0.00887083	ASB10, ASB2, ASB5, ASB15, ASB4	361	38	16659	6.07195	0.997956	0.461665	12.5625
SMART	SM00253:SOCS	5	1.25313	0.00955567	ASB10, ASB2, ASB5, ASB15, ASB4	202	38	9079	5.91389	0.804516	0.335067	11.0538
Annotation Cluster 10	Enrichment Score: 2.5816388198413054
Category	Term	Count	%	PValue	Genes	List Total	Pop Hits	Pop Total	Fold Enrichment	Bonferroni	Benjamini	FDR
KEGG_PATHWAY	hsa05410:Hypertrophic cardiomyopathy (HCM)	10	2.50627	5.39852e-05	DES, MYH7, PRKAA1, PRKAA2, TPM2, CACNG1, TPM1, CACNA1S, SGCA, TPM3	106	85	5085	5.64373	0.00629653	0.00629653	0.0616698
KEGG_PATHWAY	hsa05414:Dilated cardiomyopathy	9	2.25564	0.000560395	DES, PLN, MYH7, TPM2, CACNG1, TPM1, CACNA1S, SGCA, TPM3	106	92	5085	4.69288	0.0634802	0.0216243	0.638478
KEGG_PATHWAY	hsa04260:Cardiac muscle contraction	6	1.50376	0.0218933	MYH7, TPM2, CACNG1, TPM1, CACNA1S, TPM3	106	78	5085	3.69013	0.924978	0.309263	22.3491
KEGG_PATHWAY	hsa05412:Arrhythmogenic right ventricular cardiomyopathy (ARVC)	5	1.25313	0.0711811	DES, ACTN2, CACNG1, CACNA1S, SGCA	106	76	5085	3.15603	0.999823	0.485507	56.9911

## Sheet: 55 vs 35 Down
Functional cluster results
Annotation Cluster 1	Enrichment Score: 12.14050730972189
Category	Term	Count	%	PValue	Genes	List Total	Pop Hits	Pop Total	Fold Enrichment	Bonferroni	Benjamini	FDR
SP_PIR_KEYWORDS	glycoprotein	261	37.4462	2.55109e-20	ATP1B1, GPR126, CADM4, CADM1, GDF5, NELL2, GGT1, LPAR2, KLHDC7A, AQP2, KCNK5, VNN1, CFI, CREB3L3, HTR1D, APOM, CDH24, TYRO3, MATN4, F10, EFNB3, CDHR2, MATN1, KRT13, CDHR5, PTPRT, PTPRU, PTPRO, KRT18, F5, LAMC3, SERPINF2, TACSTD2, SSTR1, ST14, F2, ROR1, HHLA2, WFDC2, GC, IBSP, ENPP5, OLFM4, SLC2A11, PTH1R, AHSG, SEMA5B, EPHB6, UPK1B, PDILT, PLTP, PLAT, NTF3, PCDH10, UPK3A, CELSR1, SERPINI1, TINAGL…	694	4318	19235	1.67529	1.32146e-17	1.32146e-17	3.69194e-17
UP_SEQ_FEATURE	glycosylation site:N-linked (GlcNAc...)	247	35.4376	3.87916e-18	ATP1B1, GPR126, CADM4, CADM1, GDF5, NELL2, GGT1, LPAR2, KLHDC7A, AQP2, KCNK5, VNN1, CFI, CREB3L3, HTR1D, APOM, CDH24, TYRO3, MATN4, F10, EFNB3, CDHR2, MATN1, CDHR5, PTPRT, PTPRU, PTPRO, F5, LAMC3, SERPINF2, TACSTD2, SSTR1, ST14, F2, ROR1, HHLA2, WFDC2, GC, IBSP, ENPP5, OLFM4, SLC2A11, PTH1R, AHSG, SEMA5B, EPHB6, PDILT, PLTP, PLAT, NTF3, PCDH10, UPK3A, CELSR1, SERPINI1, TINAGL1, EPHA1, NTRK3, SFRP…	693	4129	19113	1.64986	7.7428e-15	7.7428e-15	6.66796e-15
SP_PIR_KEYWORDS	signal	202	28.9813	4.86835e-16	GPR126, CADM4, CADM1, NELL2, GDF5, VNN1, CFI, APOM, CDH24, TYRO3, MATN3, MATN4, F10, EFNB3, CDHR2, MATN1, PTPRT, CDHR5, COLEC11, PTPRU, PTPRO, F5, SERPINF2, TACSTD2, LAMC3, F2, ROR1, HHLA2, WFDC2, IBSP, ENPP5, GC, OLFM4, PTH1R, RIC3, AHSG, EPHB6, PDILT, PLTP, PLAT, NTF3, PCDH10, C16ORF89, UPK3A, CELSR1, TINAGL1, SERPINI1, EPHA1, NTRK3, SFRP1, NTRK1, CHRNB4, PYY, TLL2, BMP7, NRP2, FAM3B, SUSD2, LR…	694	3250	19235	1.72266	2.30038e-13	1.15019e-13	6.43929e-13
UP_SEQ_FEATURE	signal peptide	202	28.9813	8.80913e-16	GPR126, CADM4, CADM1, NELL2, GDF5, VNN1, CFI, APOM, CDH24, TYRO3, MATN3, MATN4, F10, EFNB3, CDHR2, MATN1, PTPRT, CDHR5, COLEC11, PTPRU, PTPRO, F5, SERPINF2, TACSTD2, LAMC3, F2, ROR1, HHLA2, WFDC2, IBSP, ENPP5, GC, OLFM4, PTH1R, RIC3, AHSG, EPHB6, PDILT, PLTP, PLAT, NTF3, PCDH10, C16ORF89, UPK3A, CELSR1, TINAGL1, SERPINI1, EPHA1, NTRK3, SFRP1, NTRK1, CHRNB4, PYY, TLL2, BMP7, NRP2, FAM3B, SUSD2, LR…	693	3250	19113	1.71421	1.7728e-12	8.86402e-13	1.53211e-12
SP_PIR_KEYWORDS	Secreted	119	17.0732	1.29488e-12	S100A8, NELL2, GDF5, ISG15, CFI, APOM, MATN3, MATN4, F10, LAD1, PLXNB1, COLEC11, CBLN4, CST6, F5, SERPINF2, LAMC3, F2, WFDC2, FGFR2, WNT5A, ENPP5, IBSP, GC, OLFM4, CLU, CYTL1, GREM1, AHSG, EPHB6, CRB2, FOLR1, PLTP, MUC1, PLAT, NTF3, C16ORF89, TINAGL1, SERPINI1, TINAG, LCN2, SFRP1, CXCL14, CXCL13, WIF1, ADM2, PYY, TLL2, BMP7, CPB2, INSL3, FAM3B, BCAN, CDCP1, ITIH1, SERPINA5, EMID1, GPX3, LTF, SEMA…	694	1689	19235	1.95277	6.70734e-10	2.23578e-10	1.87391e-09
SP_PIR_KEYWORDS	disulfide bond	173	24.8207	1.20234e-11	F2RL3, ATP1B1, CADM4, GPR126, MPZL2, CADM1, GDF5, F2RL1, NELL2, SLC7A8, SLC7A9, MARCO, MAT1A, KCNK5, UNC5D, CFI, HTR1D, APOM, TYRO3, MATN3, MATN4, F10, EFNB3, CA12, MATN1, PTPRT, COLEC11, PTPRU, MOXD1, CBLN4, IGSF5, F5, CST6, LAMC3, SERPINF2, TACSTD2, SSTR1, F2, ST14, ROR1, HHLA2, IGSF9, WFDC2, GC, FGFR2, OLFM4, FGFR3, DRD2, CLU, PTH1R, ST8SIA2, EXTL1, ABCA4, GREM1, CSMD2, AHSG, SEMA5B, CRB2, FOL…	694	2924	19235	1.63984	6.22811e-09	1.24562e-09	1.74003e-08
UP_SEQ_FEATURE	disulfide bond	167	23.9598	4.35258e-11	F2RL3, ATP1B1, CADM4, GPR126, MPZL2, CADM1, GDF5, F2RL1, NELL2, MARCO, MAT1A, KCNK5, UNC5D, CFI, HTR1D, APOM, TYRO3, MATN3, MATN4, F10, EFNB3, CA12, MATN1, PTPRT, COLEC11, PTPRU, MOXD1, CBLN4, IGSF5, F5, CST6, LAMC3, SERPINF2, TACSTD2, SSTR1, F2, ST14, ROR1, HHLA2, IGSF9, WFDC2, GC, FGFR2, OLFM4, FGFR3, DRD2, CLU, PTH1R, ST8SIA2, EXTL1, ABCA4, GREM1, CSMD2, AHSG, SEMA5B, CRB2, PLTP, PLAT, CUBN, N…	693	2819	19113	1.63387	8.68776e-08	2.89592e-08	7.48174e-08
GOTERM_CC_FAT	GO:0005576~extracellular region	134	19.2253	1.1151e-08	F2RL3, GDF5, NELL2, ISG15, CFI, APOM, MATN3, MATN4, F10, LAD1, PLXNB1, MATN1, COLEC11, CBLN4, CST6, F5, SERPINF2, LAMC3, F2, ST14, WFDC2, WNT5A, FGFR2, ENPP5, IBSP, GC, OLFM4, CLU, CYTL1, GREM1, AHSG, EPHB6, CRB2, FOLR1, CDA, PLTP, MUC1, PLAT, NTF3, C16ORF89, SERPINI1, TINAGL1, TINAG, LCN2, SFRP1, CXCL14, CXCL13, ADM2, WIF1, PYY, TLL2, BMP7, CPB2, INSL3, FAM3B, BCAN, CDCP1, LSR, SPINT2, ITIH1, SE…	533	2010	12782	1.59875	3.94746e-06	1.31582e-06	1.52768e-05
GOTERM_CC_FAT	GO:0044421~extracellular region part	75	10.7604	1.39557e-07	FAM3B, GDF5, BCAN, LSR, ISG15, SPINT2, EMID1, GPX3, CFI, APOM, IHH, KNG1, MATN3, LAD1, MATN1, SLIT1, SLIT2, SLIT3, F5, SERPINB5, LAMC3, SERPINF2, F2, KCP, CA2, PLA2G3, WFDC2, WNT5A, GC, IBSP, TF, OLFM4, SORD, C6, CLU, CYTL1, SFN, GREM1, CCL28, AHSG, TAC3, PRSS8, PCSK2, COL9A1, COL9A2, REN, SERPINC1, ACAN, PCSK9, VWC2, TNN, HGFAC, PRSS12, SCG2, PLAT, COL4A3, HAPLN3, IL7, KL, COL13A1, TINAG, SOD3, …	533	960	12782	1.87353	4.94019e-05	9.88057e-06	0.000191191
GOTERM_CC_FAT	GO:0005615~extracellular space	57	8.17791	8.79186e-07	FAM3B, GDF5, LSR, ISG15, GPX3, CFI, APOM, IHH, KNG1, SLIT1, SLIT2, SLIT3, F5, SERPINB5, SERPINF2, F2, KCP, CA2, PLA2G3, WFDC2, GC, IBSP, WNT5A, TF, OLFM4, SORD, C6, CLU, CYTL1, SFN, GREM1, CCL28, TAC3, AHSG, PCSK2, PRSS8, REN, SERPINC1, PCSK9, VWC2, TNN, HGFAC, SCG2, PLAT, IL7, KL, A2ML1, SOD3, AFP, CXCL14, SFRP1, CXCL13, MEP1B, IGFBP2, BMP7, CPB2, IGFBP3	533	685	12782	1.99552	0.000311184	4.44607e-05	0.00120447
Annotation Cluster 2	Enrichment Score: 7.105884475347671
Category	Term	Count	%	PValue	Genes	List Total	Pop Hits	Pop Total	Fold Enrichment	Bonferroni	Benjamini	FDR
GOTERM_CC_FAT	GO:0044459~plasma membrane part	151	21.6643	9.56869e-11	F2RL3, ATP1B1, CASR, SLC13A5, CADM1, GRIK1, SLC22A12, GRIK3, F2RL1, SYT3, GRIK5, SLC7A8, SLC7A9, LPAR2, AQP2, MARCO, SLC2A2, KCNK5, RAB25, HTR1D, APOM, CDH24, TYRO3, F10, EFNB3, PLXNB1, STMN2, CDHR2, PTPRU, PTPRO, CTNNA2, CBLN4, IGSF5, HAS1, CGN, TACSTD2, SSTR1, ST14, SNTG1, ROR1, DSP, IGSF9, PALM, FXYD2, SLC38A3, FGFR3, PANX2, DRD2, PTH1R, RUNDC3A, ABCA4, ATP6V1B1, KCNJ1, KCNS3, EPHB6, FOLR1, PP…	533	2203	12782	1.64374	3.38732e-08	3.38732e-08	1.3109e-07
GOTERM_CC_FAT	GO:0031226~intrinsic to plasma membrane	85	12.1951	1.88257e-06	F2RL3, KCNJ15, ATP1B1, CASR, CLDN4, GRIK1, CORIN, CLDN3, GRIK3, F2RL1, SLC7A8, SLC7A9, LPAR2, MARCO, SLC1A4, SLC23A1, SLC2A2, KCNK5, TRPV6, HTR1D, SLC1A1, APOM, TYRO3, F10, EFNB3, PLXNB1, SLC22A7, ICAM3, SLC22A8, PCDH8, PTPRU, PTPRO, TRPM1, GRM4, BSND, BPI, HAS1, SSTR1, GRM8, TACSTD2, ST14, ROR1, FXYD2, C7, PALM, GPR183, SLC38A3, FGFR3, DRD2, C6, PTH1R, ABCA4, CDH4, KCNJ1, KCNS3, EPHB6, FOLR1, SC…	533	1215	12782	1.6777	0.000666208	8.33003e-05	0.00257907
GOTERM_CC_FAT	GO:0005887~integral to plasma membrane	83	11.9082	2.67143e-06	F2RL3, KCNJ15, ATP1B1, CASR, CLDN4, GRIK1, CORIN, CLDN3, GRIK3, F2RL1, SLC7A8, SLC7A9, LPAR2, MARCO, SLC1A4, SLC23A1, SLC2A2, KCNK5, TRPV6, HTR1D, SLC1A1, APOM, TYRO3, EFNB3, PLXNB1, SLC22A7, ICAM3, SLC22A8, PCDH8, PTPRU, PTPRO, TRPM1, GRM4, BSND, BPI, HAS1, SSTR1, GRM8, TACSTD2, ST14, ROR1, FXYD2, C7, PALM, GPR183, SLC38A3, FGFR3, DRD2, C6, PTH1R, ABCA4, CDH4, KCNJ1, KCNS3, EPHB6, FOLR1, SCNN1G,…	533	1188	12782	1.67546	0.00094524	0.000105071	0.00365977
Annotation Cluster 3	Enrichment Score: 5.6331112229736
Category	Term	Count	%	PValue	Genes	List Total	Pop Hits	Pop Total	Fold Enrichment	Bonferroni	Benjamini	FDR
GOTERM_CC_FAT	GO:0044459~plasma membrane part	151	21.6643	9.56869e-11	F2RL3, ATP1B1, CASR, SLC13A5, CADM1, GRIK1, SLC22A12, GRIK3, F2RL1, SYT3, GRIK5, SLC7A8, SLC7A9, LPAR2, AQP2, MARCO, SLC2A2, KCNK5, RAB25, HTR1D, APOM, CDH24, TYRO3, F10, EFNB3, PLXNB1, STMN2, CDHR2, PTPRU, PTPRO, CTNNA2, CBLN4, IGSF5, HAS1, CGN, TACSTD2, SSTR1, ST14, SNTG1, ROR1, DSP, IGSF9, PALM, FXYD2, SLC38A3, FGFR3, PANX2, DRD2, PTH1R, RUNDC3A, ABCA4, ATP6V1B1, KCNJ1, KCNS3, EPHB6, FOLR1, PP…	533	2203	12782	1.64374	3.38732e-08	3.38732e-08	1.3109e-07
UP_SEQ_FEATURE	topological domain:Extracellular	157	22.5251	1.39561e-09	F2RL3, ATP1B1, CASR, CADM4, GPR126, MPZL2, CADM1, GRIK1, GRIK3, LRTM2, F2RL1, GRIK5, SLC7A9, LPAR2, GGT1, AQP2, KCNU1, MARCO, SLC2A2, UNC5D, HTR1D, CDH24, TYRO3, EFNB3, PLXNB1, CA12, CDHR2, CDHR5, PTPRT, C1ORF210, PTPRU, PTPRO, PKD2L1, IGSF5, HAS1, TACSTD2, SSTR1, CATSPER1, ST14, ROR1, IGSF9, FGFR2, FGFR3, SLC2A11, FXYD4, DRD2, PANX2, PTH1R, ABCA4, CSMD2, KCNJ1, PAQR5, SEMA5B, EPHB6, CRB2, UPK1B,…	693	2719	19113	1.59252	2.78562e-06	6.96407e-07	2.39893e-06
UP_SEQ_FEATURE	topological domain:Cytoplasmic	180	25.825	2.44162e-08	F2RL3, ATP1B1, CASR, CADM4, GPR126, MPZL2, CADM1, GRIK1, GRIK3, LRTM2, F2RL1, SYT3, GRIK5, SLC7A9, LPAR2, GGT1, AQP2, KCNU1, MARCO, SLC2A2, KCNK5, UNC5D, CREB3L3, HTR1D, CDH24, TYRO3, EFNB3, PLXNB1, CA12, CDHR2, CDHR5, C1ORF210, PTPRT, PTPRU, PNPLA3, PTPRO, PKD2L1, IGSF5, HAS1, VAMP8, TACSTD2, SSTR1, CATSPER1, ST14, ROR1, IGSF9, FGFR2, FGFR3, FXYD4, SLC2A11, DRD2, PANX2, PTH1R, ST8SIA2, RIC3, EXT…	693	3374	19113	1.47137	4.87336e-05	9.74692e-06	4.19695e-05
GOTERM_CC_FAT	GO:0005886~plasma membrane	215	30.8465	5.12423e-08	ATP1B1, GPR126, CADM1, SYT3, LPAR2, AQP2, KCNK5, VNN1, RAB25, HTR1D, APOM, CDH24, TYRO3, F10, EFNB3, CDHR2, CDHR5, PTPRT, PTPRU, PTPRO, CTNNA2, KRT19, F5, HAS1, CGN, TACSTD2, SSTR1, CATSPER1, ST14, F2, ROR1, ENPP5, PALM, PTH1R, RUNDC3A, KCNJ1, EPHB6, NTF3, PCDH10, UPK3A, CELSR1, EPHA1, NTRK3, KCNJ5, NTRK1, CHRNB4, PLA2G4F, SYTL1, SLC46A2, STEAP3, GNAZ, NRP2, KCNJ15, GPR162, SUSD2, SLC16A12, CDCP1…	533	3777	12782	1.3651	1.81396e-05	4.53494e-06	7.02014e-05
SP_PIR_KEYWORDS	cell membrane	119	17.0732	4.81229e-06	F2RL3, S100A6, CASR, GPR126, GRIK1, S100A8, CADM1, SLC22A12, GRIK3, F2RL1, GRIK5, SLC7A8, LPAR2, AQP2, VNN1, RAB25, HTR1D, CDH24, TYRO3, PLXNB1, CDHR2, CDHR5, PTPRU, CTNNA2, IGSF5, SSTR1, CATSPER1, IGSF9, FGFR2, PALM, SLC38A3, PANX2, DRD2, PTH1R, CSMD2, KCNS3, CRB2, FOLR1, PPL, MUC1, PARD6B, PCDH10, CRB3, CELSR1, NTRK1, ADRA1B, CHRNB4, CD79B, PDZD3, SYTL1, SLC46A2, SLC5A12, CLDN8, GPR162, CLDN4, …	694	2194	19235	1.50329	0.00248967	0.000191733	0.00696413
SP_PIR_KEYWORDS	membrane	280	40.1722	8.0926e-06	S100A6, ATP1B1, GPR126, CADM4, CADM1, S100A8, CYP2D6, SYT3, GGT1, LPAR2, KLHDC7A, AQP2, KCNK5, VNN1, RAB25, CREB3L3, HTR1D, CDH24, TYRO3, EFNB3, CDHR2, CDHR5, PTPRT, PTPRU, PTPRO, CTNNA2, HAS1, SSTR1, TACSTD2, CATSPER1, ST14, ROR1, HHLA2, ENPP5, PALM, SLC2A11, PTH1R, RIC3, KCNJ1, SEMA5B, EPHB6, TMEM125, UPK1B, PCDH10, PPAPDC1B, CELSR1, UPK3A, EPHA1, KCNJ5, NTRK3, TMEM116, CYP17A1, NTRK1, CHRNB4, …	694	6256	19235	1.24049	0.00418321	0.000279427	0.011711
SP_PIR_KEYWORDS	transmembrane	230	32.9986	1.01665e-05	ATP1B1, GPR126, CADM4, CADM1, SYT3, GGT1, LPAR2, KLHDC7A, AQP2, KCNK5, CREB3L3, HTR1D, CDH24, TYRO3, EFNB3, CDHR2, CDHR5, PTPRT, PTPRU, PTPRO, HAS1, TACSTD2, SSTR1, CATSPER1, ST14, ROR1, HHLA2, ENPP5, SLC2A11, PTH1R, RIC3, KCNJ1, SEMA5B, EPHB6, TMEM125, UPK1B, PCDH10, PPAPDC1B, UPK3A, CELSR1, EPHA1, KCNJ5, NTRK3, TMEM116, NTRK1, CHRNB4, SLC46A2, KCNJ16, STEAP3, NRP2, KCNJ15, GPR162, SLC16A12, DPP…	694	4973	19235	1.28186	0.00525242	0.000329087	0.0147119
UP_SEQ_FEATURE	transmembrane region	226	32.4247	2.56994e-05	ATP1B1, GPR126, CADM4, CADM1, SYT3, GGT1, LPAR2, KLHDC7A, AQP2, KCNK5, CREB3L3, HTR1D, CDH24, TYRO3, EFNB3, CDHR2, CDHR5, PTPRT, PTPRU, PTPRO, HAS1, TACSTD2, SSTR1, CATSPER1, ST14, ROR1, HHLA2, ENPP5, SLC2A11, PTH1R, RIC3, KCNJ1, SEMA5B, EPHB6, TMEM125, UPK1B, PCDH10, PPAPDC1B, UPK3A, CELSR1, EPHA1, NTRK3, KCNJ5, TMEM116, NTRK1, CHRNB4, SLC46A2, KCNJ16, STEAP3, NRP2, KCNJ15, GPR162, SLC16A12, DPP…	693	4911	19113	1.26921	0.0500032	0.0073013	0.044166
GOTERM_CC_FAT	GO:0031224~intrinsic to membrane	248	35.5811	0.0519245	ATP1B1, GPR126, CADM4, CADM1, SYT3, GGT1, LPAR2, KLHDC7A, AQP2, KCNK5, VNN1, CREB3L3, HTR1D, APOM, CDH24, TYRO3, F10, EFNB3, CDHR2, CDHR5, PTPRT, PTPRU, PTPRO, HAS1, TACSTD2, SSTR1, CATSPER1, ST14, ROR1, HHLA2, ENPP5, PALM, SLC2A11, PTH1R, RIC3, KCNJ1, SEMA5B, EPHB6, TMEM125, UPK1B, PCDH10, PPAPDC1B, UPK3A, CELSR1, EPHA1, KCNJ5, NTRK3, TMEM116, CYP17A1, NTRK1, CHRNB4, SLC46A2, NRP2, KCNJ16, STEAP…	533	5485	12782	1.08429	1	0.456047	51.8329
GOTERM_CC_FAT	GO:0016021~integral to membrane	240	34.4333	0.0528518	ATP1B1, GPR126, CADM4, CADM1, SYT3, GGT1, LPAR2, KLHDC7A, AQP2, KCNK5, VNN1, CREB3L3, HTR1D, APOM, CDH24, TYRO3, EFNB3, CDHR2, CDHR5, PTPRT, PTPRU, PTPRO, HAS1, TACSTD2, SSTR1, CATSPER1, ST14, ROR1, HHLA2, ENPP5, PALM, SLC2A11, PTH1R, RIC3, KCNJ1, SEMA5B, EPHB6, TMEM125, UPK1B, PCDH10, PPAPDC1B, UPK3A, CELSR1, EPHA1, KCNJ5, NTRK3, TMEM116, CYP17A1, NTRK1, CHRNB4, SLC46A2, NRP2, KCNJ16, STEAP3, KC…	533	5297	12782	1.08656	1	0.451567	52.4743
Annotation Cluster 4	Enrichment Score: 5.229982918424082
Category	Term	Count	%	PValue	Genes	List Total	Pop Hits	Pop Total	Fold Enrichment	Bonferroni	Benjamini	FDR
GOTERM_BP_FAT	GO:0001501~skeletal system development	40	5.73888	6.14471e-10	ALPL, IBSP, WNT5A, CYP24A1, CASR, FGFR3, HOXA11, PTH1R, CYTL1, HOXD1, EXTL1, ATP6V1B1, GJA5, HOXD10, AHSG, VDR, COL9A1, COL9A2, LECT1, CYP27B1, HOXA10, ACAN, RUNX2, ALX1, ERCC2, IHH, MATN3, COL13A1, TBX4, HOXD9, HOXB8, HOXB5, HOXB6, TFAP2A, HOXB9, ATP6V0A4, BMP7, WNT7A, IGFBP3, UNCX	548	319	13528	3.09544	1.55891e-06	1.55891e-06	1.0858e-06
GOTERM_BP_FAT	GO:0060348~bone development	15	2.15208	0.000443328	IBSP, CYP24A1, CASR, COL13A1, HOXA11, PTH1R, ATP6V1B1, AHSG, CYP27B1, ATP6V0A4, BMP7, IGFBP3, RUNX2, IHH, ERCC2	548	123	13528	3.0105	0.675338	0.030766	0.780494
GOTERM_BP_FAT	GO:0001503~ossification	14	2.00861	0.000749592	IBSP, CYP24A1, CASR, COL13A1, PTH1R, ATP6V1B1, AHSG, CYP27B1, ATP6V0A4, BMP7, IGFBP3, RUNX2, IHH, ERCC2	548	115	13528	3.00527	0.850794	0.0432781	1.31632
Annotation Cluster 5	Enrichment Score: 4.142670965433754
Category	Term	Count	%	PValue	Genes	List Total	Pop Hits	Pop Total	Fold Enrichment	Bonferroni	Benjamini	FDR
SP_PIR_KEYWORDS	ion transport	51	7.31707	1.01758e-08	STEAP3, KCNJ16, KCNJ15, ATP1B1, SLC13A5, GRIK1, SLC22A12, GRIK3, GRIK5, KCNU1, SLC23A1, KCNK5, ANO2, LTF, TRPV6, ATP6V0D2, SLC22A7, SLC22A8, PKD2L1, TRPM1, ATP6V1C2, BSPRY, SLC26A7, CATSPER1, PLLP, KCNH3, CLDN16, FXYD2, TF, SLC38A3, FXYD4, ATP6V1B1, KCNJ1, TPCN2, KCNS3, SLC39A8, SLC39A5, SCNN1G, SLC4A9, SCNN1A, SLC12A1, KCNJ5, GRIA2, SLC13A1, CHRNB4, SLC5A9, CACNA1E, SLC5A6, ATP6V0A4, SLC5A10, SL…	694	578	19235	2.44554	5.27107e-06	8.78514e-07	1.47265e-05
SP_PIR_KEYWORDS	transport	105	15.0646	2.10195e-08	ATP1B1, SLC13A5, CRABP1, STAR, GRIK1, CHMP4C, SLC22A12, GRIK3, GRIK5, SLC7A8, SLC7A9, AQP2, KCNU1, HOOK1, SLC2A2, KCNK5, RAB25, RAB20, APOM, FA2H, SPIRE2, PKD2L1, CATSPER1, GC, RBP5, FXYD2, SLC38A3, SLC2A11, FXYD4, RBP1, ABCA4, ATP6V1B1, KCNJ1, KCNS3, SLC35F2, PLTP, CUBN, SLC6A19, CYB561, KCNJ5, CHRNB4, SLC13A1, CACNA1E, SLC25A15, SLC5A10, SLC5A12, SLC46A2, STEAP3, SLC45A3, KCNJ16, KCNJ15, SLC16A…	694	1670	19235	1.74263	1.08881e-05	1.55544e-06	3.04195e-05
GOTERM_BP_FAT	GO:0006811~ion transport	63	9.03874	1.26742e-07	STEAP3, KCNJ16, KCNJ15, ATP1B1, SLC13A5, GRIK1, SLC22A12, GRIK3, GRIK5, MARCO, KCNU1, SLC1A2, SLC23A1, KCNK5, LTF, ANO2, TRPV6, SLC1A1, ATP6V0D2, SLC22A7, SLC22A8, PKD2L1, TRPM1, ATP6V1C2, BSND, BSPRY, SLC26A7, CATSPER1, F2, PLLP, KCNH3, CLDN16, TF, FXYD2, SLC38A3, FXYD4, DRD2, ATP6V1B1, TPCN2, KCNJ1, KCNS3, COL9A1, VDR, CYP27B1, SLC39A8, SLC4A9, SCNN1G, SLC39A5, SCNN1A, SLC12A1, KCTD1, KCNJ5, SL…	548	768	13528	2.02503	0.000321493	0.000107176	0.000223959
GOTERM_BP_FAT	GO:0055085~transmembrane transport	44	6.31277	5.83559e-05	SLC45A3, GC, SLC2A11, SLC13A5, SLC22A12, SLC37A4, SLC16A12, ATP6V1B1, SLC47A2, AQP2, TPCN2, KCNU1, KCNS3, SLC23A1, FOLR1, SLC2A2, SLC39A8, SV2B, TRPV6, SLC39A5, SV2A, ATP6V0D2, SLC12A1, CUBN, SLC22A7, SLC22A8, TRPM1, ATP6V1C2, SLC16A5, SLC16A6, SLC26A7, SLC16A9, CATSPER1, ABCC3, SLC13A1, SLC5A9, CACNA1E, SLC5A6, ATP6V0A4, KCNH3, SLC5A10, SLC25A15, SLC5A12, SLC46A2	548	569	13528	1.90895	0.137615	0.00641642	0.103068
GOTERM_MF_FAT	GO:0031420~alkali metal ion binding	23	3.29986	0.000146939	KCNJ16, FXYD2, KCNJ15, ATP1B1, SLC38A3, SLC12A1, SLC13A5, KCNJ1, KCNU1, KCNJ5, KCNS3, SLC23A1, MAT1A, PKLR, KCNK5, SLC13A1, SLC5A9, SLC5A6, SCNN1G, KCNH3, SLC5A10, SCNN1A, SLC5A12	527	228	12983	2.48518	0.105408	0.013827	0.223719
GOTERM_BP_FAT	GO:0006812~cation transport	41	5.88235	0.000259196	STEAP3, KCNJ16, TF, KCNJ15, FXYD2, SLC38A3, ATP1B1, SLC13A5, DRD2, ATP6V1B1, KCNJ1, TPCN2, KCNU1, KCNS3, VDR, SLC23A1, CYP27B1, KCNK5, SLC39A8, LTF, TRPV6, SLC39A5, SCNN1G, ATP6V0D2, SCNN1A, SLC12A1, KCTD1, PKD2L1, KCNJ5, ATP6V1C2, BSPRY, CATSPER1, F2, SLC13A1, SLC5A9, SLC5A6, CACNA1E, ATP6V0A4, KCNH3, SLC5A10, SLC5A12	548	553	13528	1.83026	0.481941	0.0203423	0.457025
GOTERM_BP_FAT	GO:0030001~metal ion transport	36	5.16499	0.000306945	STEAP3, KCNJ16, TF, KCNJ15, FXYD2, SLC38A3, ATP1B1, SLC13A5, DRD2, KCNJ1, TPCN2, KCNU1, KCNS3, VDR, SLC23A1, CYP27B1, KCNK5, SLC39A8, LTF, TRPV6, SLC39A5, SCNN1G, SCNN1A, SLC12A1, KCTD1, KCNJ5, BSPRY, CATSPER1, F2, SLC13A1, SLC5A9, CACNA1E, SLC5A6, KCNH3, SLC5A10, SLC5A12	548	465	13528	1.91118	0.541061	0.0226467	0.541002
SP_PIR_KEYWORDS	Sodium	13	1.86514	0.00097747	FXYD2, SLC38A3, ATP1B1, SLC12A1, SLC13A5, SLC23A1, SLC13A1, SLC5A9, SLC5A6, SCNN1G, SLC5A10, SCNN1A, SLC5A12	694	116	19235	3.10612	0.397445	0.0167441	1.40532
SP_PIR_KEYWORDS	Sodium transport	13	1.86514	0.00097747	FXYD2, SLC38A3, ATP1B1, SLC12A1, SLC13A5, SLC23A1, SLC13A1, SLC5A9, SLC5A6, SCNN1G, SLC5A10, SCNN1A, SLC5A12	694	116	19235	3.10612	0.397445	0.0167441	1.40532
GOTERM_BP_FAT	GO:0015672~monovalent inorganic cation transport	26	3.73027	0.00117591	KCNJ16, KCNJ15, FXYD2, SLC38A3, ATP1B1, SLC13A5, ATP6V1B1, KCNJ1, KCNS3, KCNU1, SLC23A1, KCNK5, SCNN1G, ATP6V0D2, SCNN1A, SLC12A1, KCTD1, KCNJ5, ATP6V1C2, SLC13A1, SLC5A9, SLC5A6, ATP6V0A4, KCNH3, SLC5A10, SLC5A12	548	318	13528	2.01836	0.949462	0.060294	2.05765
GOTERM_MF_FAT	GO:0031402~sodium ion binding	13	1.86514	0.00276585	FXYD2, SLC38A3, ATP1B1, SLC12A1, SLC13A5, SLC23A1, SLC13A1, SLC5A9, SLC5A6, SCNN1G, SLC5A10, SCNN1A, SLC5A12	527	117	12983	2.7373	0.877473	0.0951377	4.13349
GOTERM_MF_FAT	GO:0046873~metal ion transmembrane transporter activity	25	3.5868	0.00379732	KCNJ16, CLDN16, KCNJ15, TF, FXYD4, TPCN2, KCNJ1, KCNS3, KCNU1, SLC23A1, KCNK5, SLC39A8, SCNN1G, SLC39A5, TRPV6, SCNN1A, KCTD1, PKD2L1, TRPM1, KCNJ5, CATSPER1, CHRNB4, SLC13A1, CACNA1E, KCNH3	527	328	12983	1.87772	0.944081	0.101303	5.63369
GOTERM_BP_FAT	GO:0006814~sodium ion transport	13	1.86514	0.00640276	FXYD2, SLC38A3, ATP1B1, SLC12A1, SLC13A5, SLC23A1, SLC13A1, SLC5A9, SLC5A6, SCNN1G, SLC5A10, SCNN1A, SLC5A12	548	130	13528	2.46861	1	0.186394	10.7299
Annotation Cluster 6	Enrichment Score: 4.043311440116873
Category	Term	Count	%	PValue	Genes	List Total	Pop Hits	Pop Total	Fold Enrichment	Bonferroni	Benjamini	FDR
GOTERM_CC_FAT	GO:0005911~cell-cell junction	26	3.73027	3.25046e-07	CLDN8, CLDN16, PRKCZ, CLDN19, CADM1, CLDN4, PANX2, CLDN3, CLDN6, CLDN11, CDH3, GJA5, MARVELD2, PPL, CDH24, PARD6B, STX3, COL13A1, CRB3, PTPRU, CTNNA2, IGSF5, CGN, DSP, TJP3, PDZD3	533	190	12782	3.28164	0.00011506	1.91775e-05	0.000445308
SP_PIR_KEYWORDS	Tight junction	13	1.86514	1.49976e-06	CLDN16, CLDN8, PARD6B, CLDN19, CLDN4, CLDN3, CLDN6, CRB3, CLDN11, IGSF5, MARVELD2, CGN, TJP3	694	61	19235	5.90672	0.000776573	7.06225e-05	0.00217043
GOTERM_CC_FAT	GO:0043296~apical junction complex	17	2.43902	2.97939e-06	CLDN8, CLDN16, PARD6B, PRKCZ, CLDN19, CLDN4, CLDN3, CLDN6, CRB3, CLDN11, IGSF5, MARVELD2, CGN, PPL, DSP, TJP3, PDZD3	533	99	12782	4.11799	0.00105415	0.000105465	0.00408166
GOTERM_CC_FAT	GO:0016327~apicolateral plasma membrane	17	2.43902	4.45367e-06	CLDN8, CLDN16, PARD6B, PRKCZ, CLDN19, CLDN4, CLDN3, CLDN6, CRB3, CLDN11, IGSF5, MARVELD2, CGN, PPL, DSP, TJP3, PDZD3	533	102	12782	3.99687	0.00157536	0.000143317	0.00610131
GOTERM_CC_FAT	GO:0070160~occluding junction	14	2.00861	8.46025e-06	CLDN16, CLDN8, IGSF5, PRKCZ, PARD6B, CLDN19, CLDN4, CLDN3, MARVELD2, CGN, CLDN6, CRB3, CLDN11, TJP3	533	73	12782	4.59914	0.00299046	0.000249547	0.0115898
GOTERM_CC_FAT	GO:0005923~tight junction	14	2.00861	8.46025e-06	CLDN16, CLDN8, IGSF5, PRKCZ, PARD6B, CLDN19, CLDN4, CLDN3, MARVELD2, CGN, CLDN6, CRB3, CLDN11, TJP3	533	73	12782	4.59914	0.00299046	0.000249547	0.0115898
GOTERM_BP_FAT	GO:0016338~calcium-independent cell-cell adhesion	8	1.14778	1.70684e-05	CLDN16, CLDN8, CLDN19, CADM1, CLDN4, CLDN3, CLDN6, CLDN11	548	22	13528	8.97678	0.0423787	0.00308828	0.0301564
INTERPRO	IPR006187:Claudin	7	1.0043	7.87405e-05	CLDN16, CLDN8, CLDN19, CLDN4, CLDN3, CLDN6, CLDN11	644	20	16659	9.0538	0.0800073	0.0118421	0.125243
INTERPRO	IPR017974:Claudin, conserved site	7	1.0043	0.000106657	CLDN16, CLDN8, CLDN19, CLDN4, CLDN3, CLDN6, CLDN11	644	21	16659	8.62267	0.10681	0.0140203	0.169611
SP_PIR_KEYWORDS	cell junction	31	4.44763	0.000127722	CLDN16, CLDN8, CLDN19, GRIK1, CLDN4, PANX2, CLDN3, CLDN6, GRIK3, SYT3, GRIK5, CLDN11, GJA5, MARVELD2, PPL, SV2B, SV2A, PARD6B, CDHR2, CRB3, PTPRU, CTNNA2, CBLN4, IGSF5, GRIA2, CGN, CHRNB4, DSP, TJP3, IGSF9, FAIM2	694	399	19235	2.15338	0.0640228	0.00287257	0.18468
GOTERM_CC_FAT	GO:0030054~cell junction	39	5.59541	0.000491542	CLDN16, CLDN8, PRKCZ, KCNJ15, CLDN19, CADM1, GRIK1, CLDN4, PANX2, CLDN3, CLDN6, GRIK3, SYT3, GRIK5, CLDN11, CDH3, GJA5, MARVELD2, PPL, SV2B, SV2A, CDH24, PARD6B, STX3, COL13A1, CDHR2, CRB3, PTPRU, CTNNA2, CBLN4, IGSF5, GRIA2, CGN, CHRNB4, DSP, TJP3, PDZD3, IGSF9, FAIM2	533	518	12782	1.80554	0.159744	0.0115362	0.671309
KEGG_PATHWAY	hsa04530:Tight junction	15	2.15208	0.00131638	CLDN16, CLDN8, IGSF5, PRKCZ, PARD6B, RAB3B, CLDN19, CLDN4, CLDN3, CGN, CLDN6, CRB3, CLDN11, TJP3, CTNNA2	214	134	5085	2.65989	0.164016	0.0579673	1.53442
UP_SEQ_FEATURE	region of interest:Interactions with TJP1, TJP2 and TJP3	4	0.573888	0.00148284	CLDN8, CLDN4, CLDN3, CLDN6	693	7	19113	15.76	0.948281	0.125964	2.51851
INTERPRO	IPR004031:PMP-22/EMP/MP20/Claudin	7	1.0043	0.00234037	CLDN16, CLDN8, CLDN19, CLDN4, CLDN3, CLDN6, CLDN11	644	36	16659	5.02989	0.91637	0.0982246	3.66042
KEGG_PATHWAY	hsa04514:Cell adhesion molecules (CAMs)	13	1.86514	0.00884576	CLDN8, CLDN16, CLDN19, CADM1, CLDN4, CLDN3, CLDN6, ICAM3, NFASC, CLDN11, CDH3, CDH4, ITGA8	214	132	5085	2.34017	0.701318	0.214689	9.90471
KEGG_PATHWAY	hsa04670:Leukocyte transendothelial migration	9	1.29125	0.120431	CLDN16, CLDN8, CLDN19, VAV3, CLDN4, CLDN3, CLDN6, CLDN11, CTNNA2	214	118	5085	1.81233	1	0.687598	77.829
Annotation Cluster 7	Enrichment Score: 3.6464154777857196
Category	Term	Count	%	PValue	Genes	List Total	Pop Hits	Pop Total	Fold Enrichment	Bonferroni	Benjamini	FDR
GOTERM_BP_FAT	GO:0048598~embryonic morphogenesis	30	4.30416	1.96055e-05	WNT5A, HNF1A, HOXA11, GDF5, GREM1, PAX2, GJA5, HOXD10, ALDH1A2, TCF21, LHX1, GATA4, HOXA10, ALX1, TBX4, PCDH8, CELSR1, TINAG, SLIT2, HOXD9, SALL4, HOXB8, ITGA8, HOXB5, HOXB6, TFAP2A, BMP7, FOXI1, WNT7A, MAB21L2	548	307	13528	2.41233	0.0485228	0.00292158	0.0346382
GOTERM_BP_FAT	GO:0030326~embryonic limb morphogenesis	14	2.00861	4.39894e-05	WNT5A, HNF1A, HOXA11, TBX4, GDF5, GREM1, GJA5, HOXD10, HOXD9, ALDH1A2, SALL4, HOXA10, WNT7A, ALX1	548	87	13528	3.97248	0.105601	0.00530036	0.0777031
GOTERM_BP_FAT	GO:0035113~embryonic appendage morphogenesis	14	2.00861	4.39894e-05	WNT5A, HNF1A, HOXA11, TBX4, GDF5, GREM1, GJA5, HOXD10, HOXD9, ALDH1A2, SALL4, HOXA10, WNT7A, ALX1	548	87	13528	3.97248	0.105601	0.00530036	0.0777031
GOTERM_BP_FAT	GO:0035108~limb morphogenesis	14	2.00861	0.000170861	WNT5A, HNF1A, HOXA11, TBX4, GDF5, GREM1, GJA5, HOXD10, HOXD9, ALDH1A2, SALL4, HOXA10, WNT7A, ALX1	548	99	13528	3.49097	0.351771	0.0159278	0.301491
GOTERM_BP_FAT	GO:0035107~appendage morphogenesis	14	2.00861	0.000170861	WNT5A, HNF1A, HOXA11, TBX4, GDF5, GREM1, GJA5, HOXD10, HOXD9, ALDH1A2, SALL4, HOXA10, WNT7A, ALX1	548	99	13528	3.49097	0.351771	0.0159278	0.301491
GOTERM_BP_FAT	GO:0060173~limb development	14	2.00861	0.000255176	WNT5A, HNF1A, HOXA11, TBX4, GDF5, GREM1, GJA5, HOXD10, HOXD9, ALDH1A2, SALL4, HOXA10, WNT7A, ALX1	548	103	13528	3.3554	0.476629	0.0206694	0.449952
GOTERM_BP_FAT	GO:0048736~appendage development	14	2.00861	0.000255176	WNT5A, HNF1A, HOXA11, TBX4, GDF5, GREM1, GJA5, HOXD10, HOXD9, ALDH1A2, SALL4, HOXA10, WNT7A, ALX1	548	103	13528	3.3554	0.476629	0.0206694	0.449952
GOTERM_BP_FAT	GO:0009954~proximal/distal pattern formation	6	0.860832	0.00194874	HOXD9, ALDH1A2, HOXA11, HOXA10, GREM1, HOXD10	548	23	13528	6.43986	0.992908	0.0831585	3.38816
GOTERM_BP_FAT	GO:0035136~forelimb morphogenesis	5	0.71736	0.0108259	HOXD9, ALDH1A2, GDF5, WNT7A, HOXD10	548	22	13528	5.61048	1	0.256909	17.4976
Annotation Cluster 8	Enrichment Score: 3.560516185324826
Category	Term	Count	%	PValue	Genes	List Total	Pop Hits	Pop Total	Fold Enrichment	Bonferroni	Benjamini	FDR
SP_PIR_KEYWORDS	Homeobox	24	3.44333	2.33968e-05	IRX4, IRX3, HNF1B, IRX6, HNF1A, IRX5, EMX1, LMX1B, HOXA11, HOXD1, HOXD10, HOXD9, BARX1, LHX1, HOXB8, HOXB5, POU2F3, HOXB6, HOXA10, POU3F3, HOXB9, LHX9, UNCX, ALX1	694	242	19235	2.74871	0.0120465	0.000673088	0.0338545
GOTERM_MF_FAT	GO:0043565~sequence-specific DNA binding	47	6.74319	3.11709e-05	IRX4, IRX3, HNF1B, IRX6, IRX5, HNF1A, ELF3, ELF5, HOXA11, EHF, HOXD1, HOXD10, WT1, TCF21, VDR, GATA2, BARX1, GATA5, LHX1, POU2F3, GATA3, PAX8, GATA4, HOXA10, POU3F3, CREB3L3, HSF4, LHX9, TERT, NR1H4, ALX1, NR2F1, LMX1B, EMX1, FOXJ1, HMGA2, HOXD9, NR1I2, HNF4A, HOXB8, HOXB5, HOXB6, HOXB9, NFE2L3, FOXI1, NR5A1, UNCX	527	607	12983	1.90754	0.023351	0.00784504	0.0474979
INTERPRO	IPR017970:Homeobox, conserved site	24	3.44333	3.43288e-05	IRX4, IRX3, HNF1B, IRX6, HNF1A, IRX5, EMX1, LMX1B, HOXA11, HOXD1, HOXD10, HOXD9, BARX1, LHX1, HOXB8, HOXB5, POU2F3, HOXB6, HOXA10, POU3F3, HOXB9, LHX9, UNCX, ALX1	644	232	16659	2.676	0.0357019	0.0072446	0.0546208
INTERPRO	IPR001356:Homeobox	24	3.44333	4.20217e-05	IRX4, IRX3, HNF1B, IRX6, HNF1A, IRX5, EMX1, LMX1B, HOXA11, HOXD1, HOXD10, HOXD9, BARX1, LHX1, HOXB8, HOXB5, POU2F3, HOXB6, HOXA10, POU3F3, HOXB9, LHX9, UNCX, ALX1	644	235	16659	2.64184	0.0435263	0.00738955	0.0668572
SMART	SM00389:HOX	24	3.44333	8.16141e-05	IRX4, IRX3, HNF1B, IRX6, HNF1A, IRX5, EMX1, LMX1B, HOXA11, HOXD1, HOXD10, HOXD9, BARX1, LHX1, HOXB8, HOXB5, POU2F3, HOXB6, HOXA10, POU3F3, HOXB9, LHX9, UNCX, ALX1	370	235	9079	2.50599	0.0167529	0.00841183	0.102822
GOTERM_BP_FAT	GO:0007389~pattern specification process	26	3.73027	8.39229e-05	HNF1B, EMX1, LMX1B, FOXJ1, HOXA11, PCDH8, GRHL3, GREM1, HOXD10, HOXD9, ALDH1A2, BARX1, SFRP1, LHX1, HOXB8, HOXB5, HOXB6, GATA4, HOXA10, HOXB9, BMP7, WNT7A, UNCX, SIM2, IHH, ALX1	548	267	13528	2.40389	0.19178	0.00883248	0.148192
INTERPRO	IPR012287:Homeodomain-related	23	3.29986	0.000141869	IRX4, IRX3, HNF1B, IRX6, HNF1A, IRX5, EMX1, LMX1B, HOXA11, HOXD1, HOXD10, HOXD9, BARX1, LHX1, HOXB8, HOXB5, POU2F3, HOXB6, HOXA10, POU3F3, HOXB9, LHX9, ALX1	644	238	16659	2.49985	0.139507	0.0149127	0.225548
GOTERM_BP_FAT	GO:0003002~regionalization	20	2.86944	0.000403304	HNF1B, EMX1, LMX1B, HOXA11, PCDH8, GREM1, HOXD10, HOXD9, ALDH1A2, BARX1, SFRP1, LHX1, HOXB8, HOXB5, HOXB6, GATA4, HOXA10, HOXB9, WNT7A, ALX1	548	197	13528	2.50621	0.640625	0.0288163	0.710268
GOTERM_BP_FAT	GO:0009952~anterior/posterior pattern formation	16	2.29555	0.000538677	HNF1B, HOXA11, PCDH8, HOXD10, HOXD9, ALDH1A2, BARX1, SFRP1, HOXB8, LHX1, HOXB5, GATA4, HOXB6, HOXA10, HOXB9, ALX1	548	140	13528	2.82127	0.745128	0.0344439	0.947608
UP_SEQ_FEATURE	DNA-binding region:Homeobox	18	2.5825	0.000564057	EMX1, LMX1B, HOXA11, HOXD1, HOXD10, HOXD9, BARX1, HOXB8, LHX1, POU2F3, HOXB5, HOXB6, HOXA10, POU3F3, HOXB9, LHX9, UNCX, ALX1	693	190	19113	2.61285	0.675729	0.0829827	0.965155
GOTERM_MF_FAT	GO:0003700~transcription factor activity	58	8.32138	0.00306741	HNF1B, HNF1A, ELF3, ELF5, ARNT2, HOXD1, HOXD10, GATA2, BARX1, GATA5, GATA3, GATA4, PAX8, CREB3L3, HSF4, TWIST2, ALX1, NR2F1, EMX1, FOXJ1, MYCN, HOXD9, HNF4A, TFAP2A, TFAP2C, NFE2L3, UNCX, IRX4, IRX3, IRX6, IRX5, HOXA11, TFCP2L1, EHF, GRAMD4, WT1, TCF21, VDR, LHX1, POU2F3, HOXA10, POU3F3, RUNX2, LHX9, NR1H4, SIM2, LMX1B, TRIM29, TBX4, NR1I2, HOXB8, SALL1, HOXB5, HOXB6, BNC1, HOXB9, FOXI1, NR5A1	527	975	12983	1.46551	0.902575	0.0924694	4.57438
GOTERM_MF_FAT	GO:0030528~transcription regulator activity	63	9.03874	0.488852	HNF1B, HNF1A, ELF3, ELF5, ARNT2, HOXD1, HOXD10, GATA2, BARX1, GATA5, GATA3, GATA4, PAX8, CREB3L3, HSF4, TWIST2, ALX1, NR2F1, EMX1, FOXJ1, MYCN, HOXD9, HNF4A, TFAP2A, TFAP2C, NFE2L3, UNCX, IRX4, IRX3, IRX6, IRX5, HOXA11, TFCP2L1, GLIS1, CYTL1, EHF, GRAMD4, WT1, TCF21, VDR, LHX1, POU2F3, BCL11A, HOXA10, POU3F3, LHX9, RUNX2, NR1H4, TCF23, SIM2, ERCC2, LMX1B, TRIM29, TBX4, NR1I2, HOXB8, SALL1, HOXB5,…	527	1512	12983	1.02649	1	0.981784	99.9964
Annotation Cluster 9	Enrichment Score: 3.295931121222347
Category	Term	Count	%	PValue	Genes	List Total	Pop Hits	Pop Total	Fold Enrichment	Bonferroni	Benjamini	FDR
GOTERM_CC_FAT	GO:0000267~cell fraction	70	10.043	0.000219077	NRP2, INSL3, CYP2J2, SLC13A5, CADM1, CYP2D6, DPP10, AQP2, SLC1A2, SLC23A1, MCTP2, PTGES, SPINT2, SLC2A2, GPX3, SLC1A1, JAKMIP1, STX3, F10, STMN2, SLC22A7, FA2H, SLC22A8, FBP1, SLIT3, AMBP, SSTR1, RASGRF1, VAMP8, F2, ABAT, GALNT3, WNT5A, PRKCZ, SORD, CYTL1, DPYS, ATP6V1B1, ABCA4, TAC3, PCSK2, FMO5, GALK1, FMO1, FOLR1, PLCH1, SCNN1G, CD24, SCNN1A, TMEM59L, SLC12A1, CUBN, KL, SPHK1, MAL, CPT1A, SOD3…	533	1083	12782	1.55003	0.07463	0.0055248	0.299716
GOTERM_CC_FAT	GO:0005624~membrane fraction	54	7.74749	0.000654985	NRP2, CYP2J2, CADM1, DPP10, CYP2D6, AQP2, SLC1A2, SLC23A1, MCTP2, PTGES, SLC2A2, SLC1A1, JAKMIP1, F10, STX3, STMN2, FA2H, SLC22A7, SLC22A8, SLIT3, AMBP, RASGRF1, VAMP8, SSTR1, ABAT, GALNT3, PRKCZ, SORD, ATP6V1B1, ABCA4, FMO5, GALK1, FMO1, FOLR1, PLCH1, SCNN1G, CD24, SCNN1A, TMEM59L, SLC12A1, CUBN, KL, SPHK1, MAL, CPT1A, SLC16A5, SLC16A6, ABCC3, ADRA1B, MEP1B, SLC5A6, DIO1, SYTL1, PDZD3	533	809	12782	1.60073	0.207007	0.0135509	0.8936
GOTERM_CC_FAT	GO:0005626~insoluble fraction	55	7.89096	0.000902358	NRP2, CYP2J2, SLC13A5, CADM1, DPP10, CYP2D6, AQP2, SLC1A2, SLC23A1, MCTP2, PTGES, SLC2A2, SLC1A1, JAKMIP1, F10, STX3, STMN2, FA2H, SLC22A7, SLC22A8, SLIT3, AMBP, SSTR1, RASGRF1, VAMP8, ABAT, GALNT3, PRKCZ, SORD, ATP6V1B1, ABCA4, FMO5, GALK1, FMO1, FOLR1, PLCH1, SCNN1G, CD24, SCNN1A, TMEM59L, SLC12A1, CUBN, KL, SPHK1, MAL, CPT1A, SLC16A5, SLC16A6, ABCC3, ADRA1B, MEP1B, SLC5A6, DIO1, SYTL1, PDZD3	533	839	12782	1.57207	0.273545	0.0175977	1.22916
Annotation Cluster 10	Enrichment Score: 3.030629515141336
Category	Term	Count	%	PValue	Genes	List Total	Pop Hits	Pop Total	Fold Enrichment	Bonferroni	Benjamini	FDR
SP_PIR_KEYWORDS	Serine protease	17	2.43902	3.18407e-05	PLAT, TMPRSS2, HPN, F10, CORIN, KLK1, PROC, PCSK2, PRSS8, ST14, F2, PCSK9, LTF, CELA2A, CFI, HGFAC, PRSS12	694	136	19235	3.46452	0.0163585	0.000824348	0.0460701
GOTERM_MF_FAT	GO:0008236~serine-type peptidase activity	21	3.01291	3.53152e-05	PLAT, TMPRSS2, HPN, F10, CORIN, DPP10, KLK1, CPVL, PROC, EML2, PCSK2, PRSS8, ST14, F2, PCSK9, LTF, CELA2A, CFI, DPP6, HGFAC, PRSS12	527	178	12983	2.90646	0.0264142	0.00667	0.0538112
GOTERM_MF_FAT	GO:0017171~serine hydrolase activity	21	3.01291	4.14866e-05	PLAT, TMPRSS2, HPN, F10, CORIN, DPP10, KLK1, CPVL, PROC, EML2, PCSK2, PRSS8, ST14, F2, PCSK9, LTF, CELA2A, CFI, DPP6, HGFAC, PRSS12	527	180	12983	2.87416	0.0309582	0.00626976	0.0632121
UP_SEQ_FEATURE	domain:Peptidase S1	14	2.00861	0.00011809	PLAT, TMPRSS2, HPN, F10, CORIN, KLK1, PROC, PRSS8, F2, ST14, CFI, CELA2A, HGFAC, PRSS12	693	106	19113	3.64265	0.21	0.0232966	0.202794
GOTERM_MF_FAT	GO:0004252~serine-type endopeptidase activity	18	2.5825	0.000166931	PLAT, TMPRSS2, HPN, F10, CORIN, KLK1, PROC, PCSK2, PRSS8, EML2, ST14, F2, PCSK9, LTF, CELA2A, CFI, HGFAC, PRSS12	527	154	12983	2.87949	0.118865	0.0139621	0.254121
SP_PIR_KEYWORDS	zymogen	20	2.86944	0.000174317	PLAT, TMPRSS2, F10, GGT1, KLK1, CPVL, PROC, PCSK2, PRSS8, F5, AOAH, REN, F2, MEP1B, PCSK9, CTSC, CELA2A, TLL2, HGFAC, CPB2	694	206	19235	2.69089	0.0863467	0.0037556	0.251976
INTERPRO	IPR018114:Peptidase S1/S6, chymotrypsin/Hap, active site	14	2.00861	0.000199699	PLAT, TMPRSS2, HPN, F10, CORIN, KLK1, PROC, PRSS8, F2, ST14, CFI, CELA2A, HGFAC, PRSS12	644	105	16659	3.44907	0.190632	0.0190438	0.31735
INTERPRO	IPR001254:Peptidase S1 and S6, chymotrypsin/Hap	14	2.00861	0.000534693	PLAT, TMPRSS2, HPN, F10, CORIN, KLK1, PROC, PRSS8, F2, ST14, CFI, CELA2A, HGFAC, PRSS12	644	116	16659	3.122	0.43243	0.0426331	0.847586
SP_PIR_KEYWORDS	serine proteinase	9	1.29125	0.000655117	PLAT, PCSK2, HPN, F10, F2, CELA2A, KLK1, HGFAC, PROC	694	54	19235	4.61936	0.287846	0.0120504	0.943914
INTERPRO	IPR001314:Peptidase S1A, chymotrypsin	13	1.86514	0.000665479	PLAT, TMPRSS2, HPN, F10, CORIN, KLK1, PROC, PRSS8, F2, ST14, CFI, CELA2A, HGFAC	644	104	16659	3.2335	0.50588	0.0491087	1.05388
UP_SEQ_FEATURE	active site:Charge relay system	18	2.5825	0.000801818	PLAT, TMPRSS2, CES3, HPN, F10, PNLIPRP2, CORIN, KLK1, PROC, PCSK2, PRSS8, ST14, F2, PCSK9, CELA2A, CFI, HGFAC, PRSS12	693	196	19113	2.53287	0.79832	0.101239	1.36935
SMART	SM00020:Tryp_SPc	14	2.00861	0.000827601	PLAT, TMPRSS2, HPN, F10, CORIN, KLK1, PROC, PRSS8, F2, ST14, CFI, CELA2A, HGFAC, PRSS12	370	116	9079	2.96146	0.157502	0.0555269	1.03816
GOTERM_MF_FAT	GO:0004175~endopeptidase activity	28	4.01722	0.00278709	CORIN, UCHL1, PRSS8, PCSK2, REN, LTF, PCSK9, CFI, LMLN, HGFAC, PRSS12, PLAT, NRIP3, TMPRSS2, HPN, F10, SPPL2B, KLK1, TINAGL1, TINAG, PROC, EML2, ST14, F2, MEP1B, CTSC, CELA2A, TLL2	527	375	12983	1.83946	0.879435	0.0916831	4.1646
GOTERM_MF_FAT	GO:0008233~peptidase activity	38	5.45194	0.00354184	CORIN, APH1B, DPP10, UCHL1, F2RL1, OTUB2, PCSK2, PRSS8, SPINT2, REN, PCSK9, LTF, CFI, DPP6, LMLN, HGFAC, PRSS12, IHH, PLAT, NRIP3, TMPRSS2, HPN, F10, SPPL2B, CPXM2, KLK1, TINAGL1, TINAG, CPVL, PROC, EML2, ST14, F2, MEP1B, CTSC, CELA2A, TLL2, CPB2	527	574	12983	1.63093	0.932084	0.0982714	5.26418
SP_PIR_KEYWORDS	Protease	30	4.30416	0.00538282	CORIN, UCHL1, F2RL1, OTUB2, PRSS8, PCSK2, SPINT2, REN, LTF, PCSK9, CFI, LMLN, HGFAC, PRSS12, IHH, PLAT, TMPRSS2, HPN, F10, SPPL2B, KLK1, CPVL, PROC, ST14, F2, MEP1B, CTSC, CELA2A, TLL2, CPB2	694	484	19235	1.71794	0.938936	0.0615649	7.51379
GOTERM_MF_FAT	GO:0070011~peptidase activity, acting on L-amino acid peptides	34	4.87805	0.0154152	CORIN, DPP10, UCHL1, OTUB2, PRSS8, PCSK2, REN, PCSK9, LTF, CFI, LMLN, DPP6, HGFAC, PRSS12, PLAT, NRIP3, TMPRSS2, HPN, F10, SPPL2B, CPXM2, KLK1, TINAGL1, CPVL, TINAG, PROC, EML2, ST14, F2, MEP1B, CTSC, CELA2A, TLL2, CPB2	527	549	12983	1.52571	0.999992	0.221625	21.0832
GOTERM_BP_FAT	GO:0006508~proteolysis	51	7.31707	0.132627	HECW1, CORIN, UCHL1, DPP10, TRIM50, OTUB2, KLHL3, LNX1, ISG15, CFI, DPP6, FBXL16, IHH, NRIP3, F10, HERC5, CPXM2, PROC, EML2, ST14, F2, CTSC, WFDC2, C7, C6, CLU, APH1B, PCSK2, PRSS8, REN, DNER, ACAN, PCSK9, SCG5, LMLN, HGFAC, PRSS12, PLAT, TMPRSS2, HPN, FBXO2, KLK1, TINAGL1, CPVL, TINAG, RNF43, FBXO39, MEP1B, CELA2A, TLL2, CPB2	548	1054	13528	1.19449	1	0.790428	91.9078
SP_PIR_KEYWORDS	hydrolase	57	8.17791	0.522307	ATP1B1, CORIN, SGPP2, UCHL1, OTUB2, AOAH, DNAJC6, VNN1, LTF, CFI, PLCB2, NT5C, IHH, F10, FBP1, PTPRT, PTPRU, PTPRO, PNPLA3, PROC, ST14, F2, GLB1L2, CTSC, PLA2G3, ENPP5, ALPL, DPYS, ATP6V1B1, AGMAT, PCSK2, PRSS8, REN, PLCH1, PCSK9, CDA, LMLN, HGFAC, CHD5, PRSS12, ERCC2, PLAT, CES3, TMPRSS2, HPN, PNLIPRP2, KL, SPPL2B, PPAPDC1B, KLK1, ENGASE, CPVL, MEP1B, PLA2G4F, CELA2A, TLL2, CPB2	694	1555	19235	1.01596	1	0.912623	99.9977

## Sheet: 90 vs 55 Up
Functional cluster results
Annotation Cluster 1	Enrichment Score: 4.481120125657322
Category	Term	Count	%	PValue	Genes	List Total	Pop Hits	Pop Total	Fold Enrichment	Bonferroni	Benjamini	FDR
KEGG_PATHWAY	hsa00190:Oxidative phosphorylation	13	12.037	1.9687e-10	ATP5E, NDUFS5, UQCR10, NDUFA8, NDUFB7, NDUFB9, SDHC, COX7C, COX6A1, ATP5I, ATP5H, COX5B, ATP6V1F	42	130	5085	12.1071	7.28418e-09	7.28418e-09	1.76773e-07
KEGG_PATHWAY	hsa05012:Parkinson's disease	11	10.1852	4.15408e-08	ATP5E, NDUFS5, UQCR10, NDUFA8, NDUFB7, NDUFB9, SDHC, COX7C, COX6A1, ATP5H, COX5B	42	128	5085	10.4046	1.53701e-06	7.68504e-07	3.73001e-05
GOTERM_BP_FAT	GO:0006091~generation of precursor metabolites and energy	14	12.963	5.24949e-08	ATP5E, NDUFA8, NDUFB7, NDUFB9, COX7C, ATP6V1F, UQCR10, NDUFS5, SDHC, ENO3, COX6A1, ATPIF1, ATP5I, ATP5H	84	313	13528	7.20341	3.85305e-05	3.85305e-05	7.96681e-05
GOTERM_CC_FAT	GO:0005743~mitochondrial inner membrane	14	12.963	5.73357e-08	ATP5E, NDUFA8, NDUFB7, NDUFB9, COX7C, COX5B, TST, UQCR10, NDUFS5, SDHC, COX6A1, ATPIF1, ATP5I, ATP5H	82	306	12782	7.13168	1.14671e-05	1.14671e-05	7.18643e-05
GOTERM_CC_FAT	GO:0044455~mitochondrial membrane part	10	9.25926	8.8303e-08	ATP5E, NDUFS5, TOMM7, NDUFA8, NDUFB7, NDUFB9, COX6A1, ATPIF1, ATP5I, ATP5H	82	125	12782	12.4702	1.76604e-05	8.83026e-06	0.000110679
KEGG_PATHWAY	hsa05016:Huntington's disease	12	11.1111	1.00938e-07	ATP5E, NDUFS5, POLR2F, UQCR10, NDUFA8, NDUFB7, NDUFB9, SDHC, COX7C, COX6A1, ATP5H, COX5B	42	180	5085	8.07143	3.7347e-06	1.2449e-06	9.06339e-05
SP_PIR_KEYWORDS	mitochondrion inner membrane	11	10.1852	1.1324e-07	ATP5E, NDUFS5, UQCR10, NDUFB7, NDUFB9, SDHC, COX7C, COX6A1, ATP5I, ATP5H, COX5B	107	193	19235	10.2458	2.28741e-05	2.28741e-05	0.000142165
SP_PIR_KEYWORDS	respiratory chain	8	7.40741	1.25758e-07	NDUFS5, UQCR10, NDUFA8, NDUFB7, NDUFB9, COX7C, COX6A1, COX5B	107	71	19235	20.2554	2.54029e-05	1.27015e-05	0.000157882
SP_PIR_KEYWORDS	mitochondrion	20	18.5185	1.26924e-07	ATP5E, MRPL52, NDUFA8, NDUFB7, NDUFB9, COX7C, ROMO1, COX5B, MRPL20, TST, NDUFS5, UQCR10, TOMM7, SDHC, COX6A1, ATPIF1, ATP5I, ATP5H, CASQ1, WWOX	107	832	19235	4.32131	2.56382e-05	8.54615e-06	0.000159345
GOTERM_CC_FAT	GO:0019866~organelle inner membrane	14	12.963	1.33458e-07	ATP5E, NDUFA8, NDUFB7, NDUFB9, COX7C, COX5B, TST, UQCR10, NDUFS5, SDHC, COX6A1, ATPIF1, ATP5I, ATP5H	82	329	12782	6.63311	2.66913e-05	8.89718e-06	0.000167276
GOTERM_CC_FAT	GO:0044429~mitochondrial part	18	16.6667	1.43231e-07	ATP5E, MRPL52, NDUFA8, NDUFB7, NDUFB9, COX7C, COX5B, MRPL20, TST, NDUFS5, UQCR10, TOMM7, SDHC, COX6A1, ATPIF1, ATP5I, ATP5H, CASQ1	82	595	12782	4.71564	2.86458e-05	7.16152e-06	0.000179525
GOTERM_BP_FAT	GO:0006119~oxidative phosphorylation	9	8.33333	1.43285e-07	ATP5E, NDUFS5, UQCR10, NDUFA8, NDUFB7, NDUFB9, ATP5I, ATP5H, ATP6V1F	84	98	13528	14.7901	0.000105166	5.25843e-05	0.000217454
GOTERM_CC_FAT	GO:0031966~mitochondrial membrane	15	13.8889	1.54561e-07	ATP5E, NDUFA8, NDUFB7, NDUFB9, COX7C, COX5B, TST, NDUFS5, UQCR10, TOMM7, SDHC, COX6A1, ATPIF1, ATP5I, ATP5H	82	394	12782	5.93444	3.09118e-05	6.18244e-06	0.000193727
GOTERM_CC_FAT	GO:0005740~mitochondrial envelope	15	13.8889	3.27296e-07	ATP5E, NDUFA8, NDUFB7, NDUFB9, COX7C, COX5B, TST, NDUFS5, UQCR10, TOMM7, SDHC, COX6A1, ATPIF1, ATP5I, ATP5H	82	419	12782	5.58036	6.5457e-05	1.09098e-05	0.000410231
KEGG_PATHWAY	hsa05010:Alzheimer's disease	11	10.1852	4.13426e-07	ATP5E, NDUFS5, UQCR10, NDUFA8, NDUFB7, NDUFB9, SDHC, COX7C, COX6A1, ATP5H, COX5B	42	163	5085	8.17046	1.52966e-05	3.82418e-06	0.000371221
GOTERM_MF_FAT	GO:0015078~hydrogen ion transmembrane transporter activity	8	7.40741	1.3929e-06	ATP5E, UQCR10, COX7C, COX6A1, ATP5I, ATP5H, COX5B, ATP6V1F	82	90	12983	14.0737	0.000309176	0.0001546	0.00177564
GOTERM_CC_FAT	GO:0005739~mitochondrion	22	20.3704	2.64985e-06	ATP5E, MRPL52, NDUFA8, NDUFB7, NDUFB9, AK1, COX7C, ROMO1, COX5B, MRPL20, TST, NDUFS5, UQCR10, TOMM7, SDHC, COX6A1, ATPIF1, ATP5I, ATP5H, CASQ1, WWOX, AATK	82	1087	12782	3.15485	0.00052983	6.62442e-05	0.00332126
GOTERM_MF_FAT	GO:0015077~monovalent inorganic cation transmembrane transporter activity	8	7.40741	3.6929e-06	ATP5E, UQCR10, COX7C, COX6A1, ATP5I, ATP5H, COX5B, ATP6V1F	82	104	12983	12.1792	0.000819489	0.000273238	0.00470758
GOTERM_CC_FAT	GO:0031967~organelle envelope	16	14.8148	6.76547e-06	ATP5E, S100A6, NDUFA8, NDUFB7, NDUFB9, COX7C, COX5B, TST, NDUFS5, UQCR10, TOMM7, SDHC, COX6A1, ATPIF1, ATP5I, ATP5H	82	620	12782	4.02266	0.00135218	0.000135301	0.00847948
GOTERM_CC_FAT	GO:0031975~envelope	16	14.8148	7.03343e-06	ATP5E, S100A6, NDUFA8, NDUFB7, NDUFB9, COX7C, COX5B, TST, NDUFS5, UQCR10, TOMM7, SDHC, COX6A1, ATPIF1, ATP5I, ATP5H	82	622	12782	4.00972	0.0014057	0.000127873	0.00881531
GOTERM_CC_FAT	GO:0070469~respiratory chain	7	6.48148	7.63012e-06	NDUFS5, UQCR10, NDUFA8, NDUFB7, NDUFB9, SDHC, COX6A1	82	75	12782	14.5486	0.00152487	0.000127161	0.00956315
GOTERM_CC_FAT	GO:0031090~organelle membrane	20	18.5185	4.09379e-05	RILP, ATP5E, NDUFA8, NDUFB7, NDUFB9, COX7C, ST8SIA2, COX5B, ATP6V1F, TST, NDUFS5, UQCR10, TOMM7, VAMP8, SDHC, COX6A1, DPM3, ATPIF1, ATP5I, ATP5H	82	1096	12782	2.84449	0.00815432	0.000545701	0.0512993
GOTERM_MF_FAT	GO:0022890~inorganic cation transmembrane transporter activity	8	7.40741	4.23999e-05	ATP5E, UQCR10, COX7C, COX6A1, ATP5I, ATP5H, COX5B, ATP6V1F	82	151	12983	8.38831	0.00936882	0.00235048	0.0540377
SP_PIR_KEYWORDS	electron transport	6	5.55556	0.000229724	NDUFS5, UQCR10, NDUFA8, NDUFB7, NDUFB9, SDHC	107	100	19235	10.786	0.045349	0.00578439	0.288021
GOTERM_BP_FAT	GO:0045333~cellular respiration	6	5.55556	0.000318884	NDUFS5, UQCR10, NDUFA8, NDUFB7, NDUFB9, SDHC	84	97	13528	9.96171	0.208716	0.0457405	0.482857
GOTERM_BP_FAT	GO:0042773~ATP synthesis coupled electron transport	5	4.62963	0.000379599	NDUFS5, UQCR10, NDUFA8, NDUFB7, NDUFB9	84	56	13528	14.3793	0.243217	0.0453843	0.574545
GOTERM_BP_FAT	GO:0042775~mitochondrial ATP synthesis coupled electron transport	5	4.62963	0.000379599	NDUFS5, UQCR10, NDUFA8, NDUFB7, NDUFB9	84	56	13528	14.3793	0.243217	0.0453843	0.574545
GOTERM_BP_FAT	GO:0022904~respiratory electron transport chain	5	4.62963	0.000632703	NDUFS5, UQCR10, NDUFA8, NDUFB7, NDUFB9	84	64	13528	12.5818	0.371583	0.0642103	0.955918
GOTERM_BP_FAT	GO:0022900~electron transport chain	6	5.55556	0.000669726	NDUFS5, UQCR10, NDUFA8, NDUFB7, NDUFB9, SDHC	84	114	13528	8.47619	0.388441	0.0596169	1.01159
GOTERM_CC_FAT	GO:0005746~mitochondrial respiratory chain	5	4.62963	0.000712431	NDUFS5, NDUFA8, NDUFB7, NDUFB9, COX6A1	82	64	12782	12.178	0.132844	0.00645801	0.889298
GOTERM_BP_FAT	GO:0015980~energy derivation by oxidation of organic compounds	6	5.55556	0.00190197	NDUFS5, UQCR10, NDUFA8, NDUFB7, NDUFB9, SDHC	84	144	13528	6.71032	0.752756	0.088951	2.84791
GOTERM_BP_FAT	GO:0006120~mitochondrial electron transport, NADH to ubiquinone	4	3.7037	0.00215158	NDUFS5, NDUFA8, NDUFB7, NDUFB9	84	42	13528	15.3379	0.794222	0.0840843	3.21597
GOTERM_CC_FAT	GO:0005747~mitochondrial respiratory chain complex I	4	3.7037	0.00235561	NDUFS5, NDUFA8, NDUFB7, NDUFB9	82	42	12782	14.8455	0.376045	0.0202989	2.91273
GOTERM_CC_FAT	GO:0045271~respiratory chain complex I	4	3.7037	0.00235561	NDUFS5, NDUFA8, NDUFB7, NDUFB9	82	42	12782	14.8455	0.376045	0.0202989	2.91273
GOTERM_CC_FAT	GO:0030964~NADH dehydrogenase complex	4	3.7037	0.00235561	NDUFS5, NDUFA8, NDUFB7, NDUFB9	82	42	12782	14.8455	0.376045	0.0202989	2.91273
GOTERM_MF_FAT	GO:0003954~NADH dehydrogenase activity	4	3.7037	0.00241231	NDUFS5, NDUFA8, NDUFB7, NDUFB9	82	43	12983	14.7283	0.415021	0.0854868	3.032
GOTERM_MF_FAT	GO:0050136~NADH dehydrogenase (quinone) activity	4	3.7037	0.00241231	NDUFS5, NDUFA8, NDUFB7, NDUFB9	82	43	12983	14.7283	0.415021	0.0854868	3.032
GOTERM_MF_FAT	GO:0008137~NADH dehydrogenase (ubiquinone) activity	4	3.7037	0.00241231	NDUFS5, NDUFA8, NDUFB7, NDUFB9	82	43	12983	14.7283	0.415021	0.0854868	3.032
GOTERM_MF_FAT	GO:0016655~oxidoreductase activity, acting on NADH or NADPH, quinone or similar compound as acceptor	4	3.7037	0.00350607	NDUFS5, NDUFA8, NDUFB7, NDUFB9	82	49	12983	12.9248	0.541464	0.105408	4.37862
SP_PIR_KEYWORDS	transport	19	17.5926	0.00433335	RBP5, RILP, ATP5E, CPLX1, CLCA1, SCN1B, NDUFA8, NDUFB7, NDUFB9, ATP6V1F, NDUFS5, KCNQ4, UQCR10, TOMM7, SDHC, ANO2, ATP5I, RAB20, ATP5H	107	1670	19235	2.04525	0.58407	0.0704951	5.30611
SP_PIR_KEYWORDS	ubiquinone	3	2.77778	0.0118346	NDUFS5, NDUFA8, NDUFB9	107	30	19235	17.9766	0.909721	0.148132	13.8829
GOTERM_MF_FAT	GO:0016651~oxidoreductase activity, acting on NADH or NADPH	4	3.7037	0.0150321	NDUFS5, NDUFA8, NDUFB7, NDUFB9	82	83	12983	7.63033	0.96535	0.311752	17.5586
GOTERM_BP_FAT	GO:0016310~phosphorylation	11	10.1852	0.0241642	ATP5E, NDUFS5, NME2, UQCR10, NDUFA8, NDUFB7, NDUFB9, ATP5I, ATP5H, ATP6V1F, AATK	84	800	13528	2.2144	1	0.401292	31.0113
GOTERM_BP_FAT	GO:0006796~phosphate metabolic process	12	11.1111	0.0349814	ATP5E, NDUFS5, NME2, UQCR10, NDUFA8, PTPN18, NDUFB7, NDUFB9, ATP5I, ATP5H, ATP6V1F, AATK	84	973	13528	1.9862	1	0.479729	41.7484
GOTERM_BP_FAT	GO:0006793~phosphorus metabolic process	12	11.1111	0.0349814	ATP5E, NDUFS5, NME2, UQCR10, NDUFA8, PTPN18, NDUFB7, NDUFB9, ATP5I, ATP5H, ATP6V1F, AATK	84	973	13528	1.9862	1	0.479729	41.7484
GOTERM_BP_FAT	GO:0055114~oxidation reduction	7	6.48148	0.197965	NDUFS5, UQCR10, NDUFA8, NDUFB7, NDUFB9, SDHC, WWOX	84	639	13528	1.76421	1	0.935717	96.4844
Annotation Cluster 2	Enrichment Score: 4.07516292487657
Category	Term	Count	%	PValue	Genes	List Total	Pop Hits	Pop Total	Fold Enrichment	Bonferroni	Benjamini	FDR
SP_PIR_KEYWORDS	ribonucleoprotein	12	11.1111	4.03432e-07	MRPL52, RPS27, RPS28, RPL23, RPS17, RPS15, RPL36, RPL38, NHP2, RPS27A, SNRPG, MRPL20	107	279	19235	7.73189	8.149e-05	2.03731e-05	0.000506483
GOTERM_MF_FAT	GO:0003735~structural constituent of ribosome	10	9.25926	9.64227e-07	MRPL52, RPS27, RPS28, RPL23, RPS17, RPS15, RPL36, RPL38, RPS27A, MRPL20	82	168	12983	9.42436	0.000214036	0.000214036	0.00122918
SP_PIR_KEYWORDS	ribosomal protein	10	9.25926	9.76311e-07	MRPL52, RPS27, RPS28, RPL23, RPS17, RPS15, RPL36, RPL38, RPS27A, MRPL20	107	188	19235	9.56204	0.000197195	3.94422e-05	0.00122569
GOTERM_CC_FAT	GO:0033279~ribosomal subunit	9	8.33333	1.41524e-06	MRPL52, RPS27, RPS28, RPS17, RPS15, RPL36, RPL38, RPS27A, MRPL20	82	128	12782	10.9602	0.000283009	4.04347e-05	0.00177385
GOTERM_BP_FAT	GO:0006414~translational elongation	8	7.40741	2.73593e-06	RPS27, RPS28, RPL23, RPS17, RPS15, RPL36, RPL38, RPS27A	84	101	13528	12.7562	0.00200616	0.000669167	0.00415206
SP_PIR_KEYWORDS	ribosome	7	6.48148	3.06429e-06	RPS27, RPS28, RPL23, RPS17, RPS15, RPL36, RPS27A	107	73	19235	17.2379	0.000618796	0.000103159	0.00384696
KEGG_PATHWAY	hsa03010:Ribosome	8	7.40741	4.7196e-06	RPS27, RPS28, RPL23, RPS17, RPS15, RPL36, RPL38, RPS27A	42	87	5085	11.133	0.00017461	3.49245e-05	0.00423772
GOTERM_CC_FAT	GO:0044445~cytosolic part	9	8.33333	5.13295e-06	RPS27, RPS28, RPS17, PFDN5, RPS15, RPL36, ENO3, RPL38, RPS27A	82	152	12782	9.22962	0.00102607	0.000114059	0.00643344
GOTERM_CC_FAT	GO:0005840~ribosome	10	9.25926	8.33219e-06	MRPL52, RPS27, RPS28, RPL23, RPS17, RPS15, RPL36, RPL38, RPS27A, MRPL20	82	215	12782	7.25014	0.00166506	0.00012818	0.010443
GOTERM_CC_FAT	GO:0022626~cytosolic ribosome	7	6.48148	1.19322e-05	RPS27, RPS28, RPS17, RPS15, RPL36, RPL38, RPS27A	82	81	12782	13.4709	0.00238362	0.000170447	0.0149548
GOTERM_CC_FAT	GO:0030529~ribonucleoprotein complex	13	12.037	9.02173e-05	MRPL52, RPS27, RPS28, RPL23, RPS17, RPS15, U2AF1, RPL36, RPL38, NHP2, RPS27A, MRPL20, SNRPG	82	515	12782	3.93479	0.0178824	0.00112713	0.113019
GOTERM_CC_FAT	GO:0022627~cytosolic small ribosomal subunit	5	4.62963	0.000114984	RPS27, RPS28, RPS17, RPS15, RPS27A	82	40	12782	19.4848	0.0227356	0.00135191	0.144025
GOTERM_BP_FAT	GO:0006412~translation	10	9.25926	0.00018868	MRPL52, RPS27, RPS28, RPL23, RPS17, RPS15, RPL36, RPL38, RPS27A, MRPL20	84	331	13528	4.86549	0.12934	0.0340334	0.285964
GOTERM_MF_FAT	GO:0005198~structural molecule activity	13	12.037	0.000531847	MYL6, MRPL52, RPS27, RPS28, MYL5, RPL23, RPS17, RPS15, RPL36, RPL38, MYOC, RPS27A, MRPL20	82	634	12983	3.2465	0.111394	0.0233435	0.67588
SP_PIR_KEYWORDS	protein biosynthesis	7	6.48148	0.000611361	RPS27, RPS28, RPL23, RPS17, RPS15, RPL36, RPS27A	107	188	19235	6.69343	0.116207	0.0136321	0.764821
GOTERM_CC_FAT	GO:0015935~small ribosomal subunit	5	4.62963	0.000671111	RPS27, RPS28, RPS17, RPS15, RPS27A	82	63	12782	12.3713	0.125644	0.00637329	0.837921
GOTERM_BP_FAT	GO:0042274~ribosomal small subunit biogenesis	3	2.77778	0.00197338	RPS28, RPS17, RPS15	84	11	13528	43.9221	0.765405	0.0866339	2.95335
GOTERM_CC_FAT	GO:0015934~large ribosomal subunit	4	3.7037	0.00877754	MRPL52, RPL36, RPL38, MRPL20	82	67	12782	9.30615	0.828515	0.0708351	10.4616
GOTERM_CC_FAT	GO:0005829~cytosol	16	14.8148	0.0188565	CPLX1, AK1, RPL36, RPL38, RPS27, NME2, RPS28, CKM, RPL23, RPS17, PFDN5, RPS15, ENO3, GPT, RPS27A, SNRPG	82	1330	12782	1.87522	0.977792	0.141263	21.2273
GOTERM_CC_FAT	GO:0043228~non-membrane-bounded organelle	22	20.3704	0.132045	MYL6, MRPL52, SNCG, POLR2F, MYL5, HIST1H1B, TNNC1, RPL36, MYOZ1, RPL38, MRPL20, HIST2H2AB, NME2, RPS27, RPS28, RPL23, RPS17, PFDN5, RPS15, CORT, NHP2, RPS27A	82	2596	12782	1.321	1	0.649713	83.0517
GOTERM_CC_FAT	GO:0043232~intracellular non-membrane-bounded organelle	22	20.3704	0.132045	MYL6, MRPL52, SNCG, POLR2F, MYL5, HIST1H1B, TNNC1, RPL36, MYOZ1, RPL38, MRPL20, HIST2H2AB, NME2, RPS27, RPS28, RPL23, RPS17, PFDN5, RPS15, CORT, NHP2, RPS27A	82	2596	12782	1.321	1	0.649713	83.0517
Annotation Cluster 3	Enrichment Score: 2.685863677182103
Category	Term	Count	%	PValue	Genes	List Total	Pop Hits	Pop Total	Fold Enrichment	Bonferroni	Benjamini	FDR
KEGG_PATHWAY	hsa05012:Parkinson's disease	11	10.1852	4.15408e-08	ATP5E, NDUFS5, UQCR10, NDUFA8, NDUFB7, NDUFB9, SDHC, COX7C, COX6A1, ATP5H, COX5B	42	128	5085	10.4046	1.53701e-06	7.68504e-07	3.73001e-05
GOTERM_BP_FAT	GO:0006119~oxidative phosphorylation	9	8.33333	1.43285e-07	ATP5E, NDUFS5, UQCR10, NDUFA8, NDUFB7, NDUFB9, ATP5I, ATP5H, ATP6V1F	84	98	13528	14.7901	0.000105166	5.25843e-05	0.000217454
KEGG_PATHWAY	hsa05010:Alzheimer's disease	11	10.1852	4.13426e-07	ATP5E, NDUFS5, UQCR10, NDUFA8, NDUFB7, NDUFB9, SDHC, COX7C, COX6A1, ATP5H, COX5B	42	163	5085	8.17046	1.52966e-05	3.82418e-06	0.000371221
GOTERM_MF_FAT	GO:0015078~hydrogen ion transmembrane transporter activity	8	7.40741	1.3929e-06	ATP5E, UQCR10, COX7C, COX6A1, ATP5I, ATP5H, COX5B, ATP6V1F	82	90	12983	14.0737	0.000309176	0.0001546	0.00177564
GOTERM_MF_FAT	GO:0015077~monovalent inorganic cation transmembrane transporter activity	8	7.40741	3.6929e-06	ATP5E, UQCR10, COX7C, COX6A1, ATP5I, ATP5H, COX5B, ATP6V1F	82	104	12983	12.1792	0.000819489	0.000273238	0.00470758
GOTERM_MF_FAT	GO:0022890~inorganic cation transmembrane transporter activity	8	7.40741	4.23999e-05	ATP5E, UQCR10, COX7C, COX6A1, ATP5I, ATP5H, COX5B, ATP6V1F	82	151	12983	8.38831	0.00936882	0.00235048	0.0540377
GOTERM_CC_FAT	GO:0016469~proton-transporting two-sector ATPase complex	5	4.62963	0.000183009	ATP5E, ATPIF1, ATP5I, ATP5H, ATP6V1F	82	45	12782	17.3198	0.0359433	0.00203155	0.229141
GOTERM_CC_FAT	GO:0005753~mitochondrial proton-transporting ATP synthase complex	4	3.7037	0.000220804	ATP5E, ATPIF1, ATP5I, ATP5H	82	19	12782	32.8164	0.0432046	0.00232181	0.276403
GOTERM_CC_FAT	GO:0045259~proton-transporting ATP synthase complex	4	3.7037	0.000300307	ATP5E, ATPIF1, ATP5I, ATP5H	82	21	12782	29.6911	0.0583019	0.00299902	0.375753
GOTERM_BP_FAT	GO:0009205~purine ribonucleoside triphosphate metabolic process	6	5.55556	0.000753505	ATP5E, NME2, AK1, ATP5I, ATP5H, ATP6V1F	84	117	13528	8.25885	0.42494	0.0596242	1.13746
GOTERM_BP_FAT	GO:0009199~ribonucleoside triphosphate metabolic process	6	5.55556	0.0007831	ATP5E, NME2, AK1, ATP5I, ATP5H, ATP6V1F	84	118	13528	8.18886	0.437307	0.05588	1.18188
GOTERM_BP_FAT	GO:0009144~purine nucleoside triphosphate metabolic process	6	5.55556	0.000910239	ATP5E, NME2, AK1, ATP5I, ATP5H, ATP6V1F	84	122	13528	7.92037	0.487482	0.058956	1.37253
GOTERM_BP_FAT	GO:0009141~nucleoside triphosphate metabolic process	6	5.55556	0.00125193	ATP5E, NME2, AK1, ATP5I, ATP5H, ATP6V1F	84	131	13528	7.37623	0.601279	0.0737623	1.8832
GOTERM_BP_FAT	GO:0009150~purine ribonucleotide metabolic process	6	5.55556	0.00157708	ATP5E, NME2, AK1, ATP5I, ATP5H, ATP6V1F	84	138	13528	7.00207	0.686041	0.0852595	2.36687
GOTERM_BP_FAT	GO:0015985~energy coupled proton transport, down electrochemical gradient	4	3.7037	0.00186809	ATP5E, ATP5I, ATP5H, ATP6V1F	84	40	13528	16.1048	0.746518	0.0933809	2.79784
GOTERM_BP_FAT	GO:0015986~ATP synthesis coupled proton transport	4	3.7037	0.00186809	ATP5E, ATP5I, ATP5H, ATP6V1F	84	40	13528	16.1048	0.746518	0.0933809	2.79784
GOTERM_BP_FAT	GO:0009259~ribonucleotide metabolic process	6	5.55556	0.00208164	ATP5E, NME2, AK1, ATP5I, ATP5H, ATP6V1F	84	147	13528	6.57337	0.78336	0.086043	3.11298
SP_PIR_KEYWORDS	Hydrogen ion transport	4	3.7037	0.00234968	ATP5E, ATP5I, ATP5H, ATP6V1F	107	48	19235	14.9805	0.378235	0.0422796	2.91016
GOTERM_BP_FAT	GO:0009206~purine ribonucleoside triphosphate biosynthetic process	5	4.62963	0.0030729	ATP5E, NME2, ATP5I, ATP5H, ATP6V1F	84	98	13528	8.21672	0.895543	0.112098	4.56332
GOTERM_BP_FAT	GO:0009145~purine nucleoside triphosphate biosynthetic process	5	4.62963	0.00318753	ATP5E, NME2, ATP5I, ATP5H, ATP6V1F	84	99	13528	8.13372	0.903997	0.110565	4.72972
GOTERM_BP_FAT	GO:0009201~ribonucleoside triphosphate biosynthetic process	5	4.62963	0.00318753	ATP5E, NME2, ATP5I, ATP5H, ATP6V1F	84	99	13528	8.13372	0.903997	0.110565	4.72972
GOTERM_BP_FAT	GO:0034220~ion transmembrane transport	4	3.7037	0.00334828	ATP5E, ATP5I, ATP5H, ATP6V1F	84	49	13528	13.1467	0.914716	0.110617	4.96262
GOTERM_BP_FAT	GO:0009142~nucleoside triphosphate biosynthetic process	5	4.62963	0.00354886	ATP5E, NME2, ATP5I, ATP5H, ATP6V1F	84	102	13528	7.89449	0.926429	0.111849	5.25248
GOTERM_BP_FAT	GO:0046034~ATP metabolic process	5	4.62963	0.00393712	ATP5E, AK1, ATP5I, ATP5H, ATP6V1F	84	105	13528	7.66893	0.944731	0.118291	5.81121
GOTERM_BP_FAT	GO:0006163~purine nucleotide metabolic process	6	5.55556	0.00569196	ATP5E, NME2, AK1, ATP5I, ATP5H, ATP6V1F	84	186	13528	5.19508	0.984851	0.160187	8.29837
GOTERM_BP_FAT	GO:0009152~purine ribonucleotide biosynthetic process	5	4.62963	0.00577748	ATP5E, NME2, ATP5I, ATP5H, ATP6V1F	84	117	13528	6.88238	0.985778	0.156435	8.41799
GOTERM_BP_FAT	GO:0015992~proton transport	4	3.7037	0.00620505	ATP5E, ATP5I, ATP5H, ATP6V1F	84	61	13528	10.5605	0.989628	0.161146	9.01389
GOTERM_BP_FAT	GO:0006818~hydrogen transport	4	3.7037	0.00678685	ATP5E, ATP5I, ATP5H, ATP6V1F	84	63	13528	10.2252	0.993252	0.169004	9.81894
GOTERM_BP_FAT	GO:0009260~ribonucleotide biosynthetic process	5	4.62963	0.00707898	ATP5E, NME2, ATP5I, ATP5H, ATP6V1F	84	124	13528	6.49386	0.994563	0.169918	10.2206
GOTERM_BP_FAT	GO:0006164~purine nucleotide biosynthetic process	5	4.62963	0.0129703	ATP5E, NME2, ATP5I, ATP5H, ATP6V1F	84	148	13528	5.4408	0.999931	0.273426	17.9736
GOTERM_BP_FAT	GO:0006754~ATP biosynthetic process	4	3.7037	0.0173266	ATP5E, ATP5I, ATP5H, ATP6V1F	84	89	13528	7.2381	0.999997	0.338896	23.2992
GOTERM_BP_FAT	GO:0016310~phosphorylation	11	10.1852	0.0241642	ATP5E, NDUFS5, NME2, UQCR10, NDUFA8, NDUFB7, NDUFB9, ATP5I, ATP5H, ATP6V1F, AATK	84	800	13528	2.2144	1	0.401292	31.0113
GOTERM_BP_FAT	GO:0009165~nucleotide biosynthetic process	5	4.62963	0.0274319	ATP5E, NME2, ATP5I, ATP5H, ATP6V1F	84	186	13528	4.32924	1	0.424084	34.4353
GOTERM_BP_FAT	GO:0034404~nucleobase, nucleoside and nucleotide biosynthetic process	5	4.62963	0.0308409	ATP5E, NME2, ATP5I, ATP5H, ATP6V1F	84	193	13528	4.17222	1	0.44544	37.8377
GOTERM_BP_FAT	GO:0034654~nucleobase, nucleoside, nucleotide and nucleic acid biosynthetic process	5	4.62963	0.0308409	ATP5E, NME2, ATP5I, ATP5H, ATP6V1F	84	193	13528	4.17222	1	0.44544	37.8377
GOTERM_BP_FAT	GO:0006796~phosphate metabolic process	12	11.1111	0.0349814	ATP5E, NDUFS5, NME2, UQCR10, NDUFA8, PTPN18, NDUFB7, NDUFB9, ATP5I, ATP5H, ATP6V1F, AATK	84	973	13528	1.9862	1	0.479729	41.7484
GOTERM_BP_FAT	GO:0006793~phosphorus metabolic process	12	11.1111	0.0349814	ATP5E, NDUFS5, NME2, UQCR10, NDUFA8, PTPN18, NDUFB7, NDUFB9, ATP5I, ATP5H, ATP6V1F, AATK	84	973	13528	1.9862	1	0.479729	41.7484
SP_PIR_KEYWORDS	ion transport	8	7.40741	0.0407125	ATP5E, KCNQ4, CLCA1, SCN1B, ANO2, ATP5I, ATP5H, ATP6V1F	107	578	19235	2.48812	0.999774	0.357183	40.6558
GOTERM_BP_FAT	GO:0015672~monovalent inorganic cation transport	6	5.55556	0.0457244	ATP5E, KCNQ4, SCN1B, ATP5I, ATP5H, ATP6V1F	84	318	13528	3.03863	1	0.558657	50.85
GOTERM_BP_FAT	GO:0006811~ion transport	9	8.33333	0.0982288	TST, ATP5E, KCNQ4, CLCA1, SCN1B, ANO2, ATP5I, ATP5H, ATP6V1F	84	768	13528	1.88728	1	0.801052	79.1778
GOTERM_BP_FAT	GO:0006812~cation transport	7	6.48148	0.123657	ATP5E, KCNQ4, CLCA1, SCN1B, ATP5I, ATP5H, ATP6V1F	84	553	13528	2.03858	1	0.850392	86.5103
GOTERM_BP_FAT	GO:0044271~nitrogen compound biosynthetic process	5	4.62963	0.139004	ATP5E, NME2, ATP5I, ATP5H, ATP6V1F	84	325	13528	2.47766	1	0.874157	89.6829
GOTERM_MF_FAT	GO:0016887~ATPase activity	5	4.62963	0.155484	MYL6, ATP5E, ATP5I, ATP5H, ATP6V1F	82	334	12983	2.3702	1	0.944193	88.4014
GOTERM_BP_FAT	GO:0055085~transmembrane transport	5	4.62963	0.464014	ATP5E, KCNQ4, ATP5I, ATP5H, ATP6V1F	84	569	13528	1.41518	1	0.998109	99.9922
Annotation Cluster 4	Enrichment Score: 2.683793066483256
Category	Term	Count	%	PValue	Genes	List Total	Pop Hits	Pop Total	Fold Enrichment	Bonferroni	Benjamini	FDR
SP_PIR_KEYWORDS	respiratory chain	8	7.40741	1.25758e-07	NDUFS5, UQCR10, NDUFA8, NDUFB7, NDUFB9, COX7C, COX6A1, COX5B	107	71	19235	20.2554	2.54029e-05	1.27015e-05	0.000157882
GOTERM_MF_FAT	GO:0015078~hydrogen ion transmembrane transporter activity	8	7.40741	1.3929e-06	ATP5E, UQCR10, COX7C, COX6A1, ATP5I, ATP5H, COX5B, ATP6V1F	82	90	12983	14.0737	0.000309176	0.0001546	0.00177564
GOTERM_MF_FAT	GO:0015077~monovalent inorganic cation transmembrane transporter activity	8	7.40741	3.6929e-06	ATP5E, UQCR10, COX7C, COX6A1, ATP5I, ATP5H, COX5B, ATP6V1F	82	104	12983	12.1792	0.000819489	0.000273238	0.00470758
GOTERM_MF_FAT	GO:0022890~inorganic cation transmembrane transporter activity	8	7.40741	4.23999e-05	ATP5E, UQCR10, COX7C, COX6A1, ATP5I, ATP5H, COX5B, ATP6V1F	82	151	12983	8.38831	0.00936882	0.00235048	0.0540377
KEGG_PATHWAY	hsa04260:Cardiac muscle contraction	5	4.62963	0.00337404	UQCR10, TNNC1, COX7C, COX6A1, COX5B	42	78	5085	7.76099	0.117548	0.020626	2.98914
SP_PIR_KEYWORDS	mitochondrial inner membrane	3	2.77778	0.00483899	COX7C, COX6A1, COX5B	107	19	19235	28.3842	0.624632	0.0675961	5.90808
GOTERM_MF_FAT	GO:0015002~heme-copper terminal oxidase activity	3	2.77778	0.013083	COX7C, COX6A1, COX5B	82	28	12983	16.9639	0.946259	0.306115	15.4546
GOTERM_MF_FAT	GO:0004129~cytochrome-c oxidase activity	3	2.77778	0.013083	COX7C, COX6A1, COX5B	82	28	12983	16.9639	0.946259	0.306115	15.4546
GOTERM_MF_FAT	GO:0016675~oxidoreductase activity, acting on heme group of donors	3	2.77778	0.013083	COX7C, COX6A1, COX5B	82	28	12983	16.9639	0.946259	0.306115	15.4546
GOTERM_MF_FAT	GO:0016676~oxidoreductase activity, acting on heme group of donors, oxygen as acceptor	3	2.77778	0.013083	COX7C, COX6A1, COX5B	82	28	12983	16.9639	0.946259	0.306115	15.4546
SP_PIR_KEYWORDS	membrane-associated complex	3	2.77778	0.0133982	COX7C, COX6A1, COX5B	107	32	19235	16.8531	0.934437	0.156585	15.5781
SP_PIR_KEYWORDS	oxidative phosphorylation	3	2.77778	0.0159015	COX7C, COX6A1, COX5B	107	35	19235	15.4085	0.960755	0.173426	18.2282
SP_PIR_KEYWORDS	electron transfer	3	2.77778	0.0310405	COX7C, COX6A1, COX5B	107	50	19235	10.786	0.998287	0.29803	32.6906
UP_SEQ_FEATURE	transit peptide:Mitochondrion	7	6.48148	0.0456572	MRPL52, SDHC, COX7C, COX6A1, ATPIF1, COX5B, MRPL20	107	467	19113	2.67748	0.999997	0.985993	45.9816
SP_PIR_KEYWORDS	transit peptide	7	6.48148	0.0480397	MRPL52, SDHC, COX7C, COX6A1, ATPIF1, COX5B, MRPL20	107	476	19235	2.64362	0.999952	0.391795	46.102
SP_PIR_KEYWORDS	oxidoreductase	4	3.7037	0.602377	COX7C, COX6A1, COX5B, WWOX	107	562	19235	1.27948	1	0.996466	99.9991
Annotation Cluster 5	Enrichment Score: 2.503883642341821
Category	Term	Count	%	PValue	Genes	List Total	Pop Hits	Pop Total	Fold Enrichment	Bonferroni	Benjamini	FDR
SP_PIR_KEYWORDS	ribosome	7	6.48148	3.06429e-06	RPS27, RPS28, RPL23, RPS17, RPS15, RPL36, RPS27A	107	73	19235	17.2379	0.000618796	0.000103159	0.00384696
GOTERM_CC_FAT	GO:0022626~cytosolic ribosome	7	6.48148	1.19322e-05	RPS27, RPS28, RPS17, RPS15, RPL36, RPL38, RPS27A	82	81	12782	13.4709	0.00238362	0.000170447	0.0149548
GOTERM_CC_FAT	GO:0022627~cytosolic small ribosomal subunit	5	4.62963	0.000114984	RPS27, RPS28, RPS17, RPS15, RPS27A	82	40	12782	19.4848	0.0227356	0.00135191	0.144025
SP_PIR_KEYWORDS	protein biosynthesis	7	6.48148	0.000611361	RPS27, RPS28, RPL23, RPS17, RPS15, RPL36, RPS27A	107	188	19235	6.69343	0.116207	0.0136321	0.764821
GOTERM_CC_FAT	GO:0015935~small ribosomal subunit	5	4.62963	0.000671111	RPS27, RPS28, RPS17, RPS15, RPS27A	82	63	12782	12.3713	0.125644	0.00637329	0.837921
GOTERM_BP_FAT	GO:0042274~ribosomal small subunit biogenesis	3	2.77778	0.00197338	RPS28, RPS17, RPS15	84	11	13528	43.9221	0.765405	0.0866339	2.95335
GOTERM_BP_FAT	GO:0006364~rRNA processing	4	3.7037	0.0189116	RPS28, RPS17, RPS15, NHP2	84	92	13528	7.00207	0.999999	0.354635	25.1555
GOTERM_BP_FAT	GO:0016072~rRNA metabolic process	4	3.7037	0.0211463	RPS28, RPS17, RPS15, NHP2	84	96	13528	6.71032	1	0.369604	27.7014
GOTERM_BP_FAT	GO:0022613~ribonucleoprotein complex biogenesis	5	4.62963	0.0246992	RPS28, RPS17, RPS15, NHP2, SNRPG	84	180	13528	4.47354	1	0.399452	31.5831
GOTERM_BP_FAT	GO:0042254~ribosome biogenesis	4	3.7037	0.0390484	RPS28, RPS17, RPS15, NHP2	84	122	13528	5.28025	1	0.509866	45.3648
GOTERM_BP_FAT	GO:0034470~ncRNA processing	4	3.7037	0.107489	RPS28, RPS17, RPS15, NHP2	84	187	13528	3.44487	1	0.82429	82.197
GOTERM_BP_FAT	GO:0006396~RNA processing	7	6.48148	0.119089	POLR2F, RPS28, RPS17, RPS15, U2AF1, NHP2, SNRPG	84	547	13528	2.06094	1	0.844546	85.4028
GOTERM_BP_FAT	GO:0034660~ncRNA metabolic process	4	3.7037	0.167508	RPS28, RPS17, RPS15, NHP2	84	230	13528	2.80083	1	0.913416	93.8104
Annotation Cluster 6	Enrichment Score: 1.7444655001755611
Category	Term	Count	%	PValue	Genes	List Total	Pop Hits	Pop Total	Fold Enrichment	Bonferroni	Benjamini	FDR
SP_PIR_KEYWORDS	ribonucleoprotein	12	11.1111	4.03432e-07	MRPL52, RPS27, RPS28, RPL23, RPS17, RPS15, RPL36, RPL38, NHP2, RPS27A, SNRPG, MRPL20	107	279	19235	7.73189	8.149e-05	2.03731e-05	0.000506483
GOTERM_CC_FAT	GO:0030529~ribonucleoprotein complex	13	12.037	9.02173e-05	MRPL52, RPS27, RPS28, RPL23, RPS17, RPS15, U2AF1, RPL36, RPL38, NHP2, RPS27A, MRPL20, SNRPG	82	515	12782	3.93479	0.0178824	0.00112713	0.113019
GOTERM_CC_FAT	GO:0070013~intracellular organelle lumen	14	12.963	0.334716	ATP5E, MRPL52, POLR2F, HR, RPL36, MRPL20, TST, RPL23, RPS15, U2AF1, CASQ1, NHP2, RPS27A, SNRPG	82	1779	12782	1.2267	1	0.921694	99.3952
GOTERM_CC_FAT	GO:0043233~organelle lumen	14	12.963	0.366147	ATP5E, MRPL52, POLR2F, HR, RPL36, MRPL20, TST, RPL23, RPS15, U2AF1, CASQ1, NHP2, RPS27A, SNRPG	82	1820	12782	1.19906	1	0.936915	99.6703
GOTERM_CC_FAT	GO:0031974~membrane-enclosed lumen	14	12.963	0.394174	ATP5E, MRPL52, POLR2F, HR, RPL36, MRPL20, TST, RPL23, RPS15, U2AF1, CASQ1, NHP2, RPS27A, SNRPG	82	1856	12782	1.1758	1	0.947556	99.813
GOTERM_CC_FAT	GO:0005654~nucleoplasm	7	6.48148	0.490181	POLR2F, RPS15, U2AF1, HR, NHP2, RPS27A, SNRPG	82	882	12782	1.23713	1	0.97379	99.9785
GOTERM_CC_FAT	GO:0031981~nuclear lumen	9	8.33333	0.713353	POLR2F, RPL23, RPS15, U2AF1, HR, RPL36, NHP2, RPS27A, SNRPG	82	1450	12782	0.967519	1	0.995093	100
Annotation Cluster 7	Enrichment Score: 1.2391135344967494
Category	Term	Count	%	PValue	Genes	List Total	Pop Hits	Pop Total	Fold Enrichment	Bonferroni	Benjamini	FDR
UP_SEQ_FEATURE	domain:EF-hand 1	6	5.55556	0.00345948	MYL6, S100A6, MYL5, TNNC1, S100A14, S100A1	107	182	19113	5.88877	0.613081	0.613081	4.46415
SP_PIR_KEYWORDS	muscle protein	4	3.7037	0.00443217	MYL6, MYL5, TNNC1, CASQ1	107	60	19235	11.9844	0.592326	0.066694	5.42404
INTERPRO	IPR018248:EF hand	5	4.62963	0.00727044	MYL6, S100A6, MYL5, TNNC1, S100A1	99	130	16659	6.47203	0.777578	0.777578	8.78062
INTERPRO	IPR013787:S100/CaBP-9k-type, calcium binding, subdomain	3	2.77778	0.0109259	S100A6, S100A14, S100A1	99	27	16659	18.697	0.895975	0.677471	12.9219
INTERPRO	IPR001751:S100/CaBP-9k-type, calcium binding	3	2.77778	0.0117217	S100A6, S100A14, S100A1	99	28	16659	18.0292	0.911869	0.554983	13.8002
INTERPRO	IPR011992:EF-Hand type	6	5.55556	0.0127986	MYL6, S100A6, MYL5, TNNC1, S100A14, S100A1	99	236	16659	4.27812	0.929598	0.484895	14.9758
UP_SEQ_FEATURE	domain:EF-hand 2	5	4.62963	0.0186362	MYL6, S100A6, MYL5, TNNC1, S100A1	107	182	19113	4.90731	0.994227	0.924017	21.9568
INTERPRO	IPR018247:EF-HAND 1	5	4.62963	0.0392113	S100A6, MYL5, TNNC1, S100A14, S100A1	99	217	16659	3.87725	0.999736	0.807572	39.5766
GOTERM_MF_FAT	GO:0042803~protein homodimerization activity	6	5.55556	0.0575052	VWF, S100A6, TNNC1, ENO3, ATPIF1, S100A1	82	334	12983	2.84424	0.999998	0.73147	52.9987
SMART	SM00054:EFh	3	2.77778	0.094784	MYL6, MYL5, TNNC1	34	143	9079	5.60202	0.977271	0.977271	59.3412
UP_SEQ_FEATURE	domain:EF-hand 3	3	2.77778	0.0959526	MYL6, MYL5, TNNC1	107	94	19113	5.70084	1	0.999002	73.5345
GOTERM_MF_FAT	GO:0005509~calcium ion binding	10	9.25926	0.117945	MYL6, S100A6, CLCA1, MYL5, TNNC1, PRRG2, ANO2, S100A14, CASQ1, S100A1	82	919	12983	1.72284	1	0.920566	79.8078
GOTERM_MF_FAT	GO:0046983~protein dimerization activity	7	6.48148	0.122115	VWF, S100A6, TNNC1, ENO3, ATPIF1, S100A1, WWOX	82	542	12983	2.04484	1	0.910133	80.9915
INTERPRO	IPR018249:EF-HAND 2	4	3.7037	0.13327	MYL6, S100A6, TNNC1, S100A1	99	215	16659	3.13066	1	0.992632	83.4928
SP_PIR_KEYWORDS	calcium	8	7.40741	0.15468	S100A6, CLCA1, MYL5, TNNC1, ANO2, S100A14, CASQ1, S100A1	107	803	19235	1.79095	1	0.771412	87.8719
INTERPRO	IPR002048:Calcium-binding EF-hand	3	2.77778	0.205665	MYL6, MYL5, TNNC1	99	143	16659	3.5302	1	0.998859	94.4972
GOTERM_MF_FAT	GO:0042802~identical protein binding	7	6.48148	0.209185	VWF, S100A6, NME2, TNNC1, ENO3, ATPIF1, S100A1	82	640	12983	1.73173	1	0.96899	94.9804
GOTERM_CC_FAT	GO:0015629~actin cytoskeleton	4	3.7037	0.242893	MYL6, MYL5, TNNC1, MYOZ1	82	269	12782	2.31789	1	0.862963	96.9425
GOTERM_CC_FAT	GO:0044430~cytoskeletal part	5	4.62963	0.862666	MYL6, SNCG, NME2, MYL5, TNNC1	82	952	12782	0.818687	1	0.999442	100
GOTERM_CC_FAT	GO:0005856~cytoskeleton	7	6.48148	0.883285	MYL6, SNCG, NME2, MYL5, TNNC1, PFDN5, MYOZ1	82	1381	12782	0.790113	1	0.999595	100
Annotation Cluster 8	Enrichment Score: 1.0453194695708876
Category	Term	Count	%	PValue	Genes	List Total	Pop Hits	Pop Total	Fold Enrichment	Bonferroni	Benjamini	FDR
GOTERM_BP_FAT	GO:0044057~regulation of system process	7	6.48148	0.011737	SNCG, KCNQ4, MYL5, TNNC1, OXTR, S100A1, RPS27A	84	309	13528	3.64833	0.999828	0.258311	16.4044
GOTERM_BP_FAT	GO:0050804~regulation of synaptic transmission	4	3.7037	0.0510636	SNCG, KCNQ4, OXTR, RPS27A	84	136	13528	4.73669	1	0.591264	54.8619
GOTERM_BP_FAT	GO:0051969~regulation of transmission of nerve impulse	4	3.7037	0.061618	SNCG, KCNQ4, OXTR, RPS27A	84	147	13528	4.38225	1	0.653867	61.9088
GOTERM_BP_FAT	GO:0031644~regulation of neurological system process	4	3.7037	0.0677716	SNCG, KCNQ4, OXTR, RPS27A	84	153	13528	4.2104	1	0.681672	65.5285
GOTERM_CC_FAT	GO:0042995~cell projection	7	6.48148	0.279742	SNCG, S100A6, KCNQ4, NME2, OXTR, MYOZ1, MYOC	82	697	12782	1.56549	1	0.887818	98.3641
GOTERM_BP_FAT	GO:0050877~neurological system process	7	6.48148	0.763662	KCNQ4, CPLX1, SCN1B, NDUFB9, OXTR, CORT, RPS27A	84	1210	13528	0.93168	1	0.99999	100
Annotation Cluster 9	Enrichment Score: 0.8981439138072046
Category	Term	Count	%	PValue	Genes	List Total	Pop Hits	Pop Total	Fold Enrichment	Bonferroni	Benjamini	FDR
GOTERM_BP_FAT	GO:0065003~macromolecular complex assembly	10	9.25926	0.0203944	HIST2H2AB, VWF, NDUFS5, POLR2F, VAMP8, HIST1H1B, RPS15, HR, ATPIF1, SNRPG	84	665	13528	2.42177	1	0.367649	26.854
GOTERM_BP_FAT	GO:0043933~macromolecular complex subunit organization	10	9.25926	0.0295595	HIST2H2AB, VWF, NDUFS5, POLR2F, VAMP8, HIST1H1B, RPS15, HR, ATPIF1, SNRPG	84	710	13528	2.26828	1	0.439863	36.5786
GOTERM_BP_FAT	GO:0034622~cellular macromolecular complex assembly	5	4.62963	0.131359	HIST2H2AB, NDUFS5, HIST1H1B, RPS15, SNRPG	84	318	13528	2.5322	1	0.863005	88.2018
GOTERM_BP_FAT	GO:0034621~cellular macromolecular complex subunit organization	5	4.62963	0.176096	HIST2H2AB, NDUFS5, HIST1H1B, RPS15, SNRPG	84	357	13528	2.25557	1	0.917448	94.7117
GOTERM_BP_FAT	GO:0006461~protein complex assembly	6	5.55556	0.198003	VWF, NDUFS5, POLR2F, VAMP8, HR, ATPIF1	84	505	13528	1.91344	1	0.932747	96.4869
GOTERM_BP_FAT	GO:0070271~protein complex biogenesis	6	5.55556	0.198003	VWF, NDUFS5, POLR2F, VAMP8, HR, ATPIF1	84	505	13528	1.91344	1	0.932747	96.4869
GOTERM_BP_FAT	GO:0051259~protein oligomerization	3	2.77778	0.289296	VWF, HR, ATPIF1	84	174	13528	2.77668	1	0.980091	99.4387
GOTERM_MF_FAT	GO:0019899~enzyme binding	5	4.62963	0.412804	RILP, VWF, HR, ATPIF1, S100A1	82	523	12983	1.51366	1	0.999381	99.8872
Annotation Cluster 10	Enrichment Score: 0.6213817692258772
Category	Term	Count	%	PValue	Genes	List Total	Pop Hits	Pop Total	Fold Enrichment	Bonferroni	Benjamini	FDR
UP_SEQ_FEATURE	cross-link:Glycyl lysine isopeptide (Lys-Gly) (interchain with G-Cter in ubiquitin)	4	3.7037	0.098858	HIST2H2AB, VWF, NME2, RPS27A	107	199	19113	3.59048	1	0.996668	74.6336
SP_PIR_KEYWORDS	isopeptide bond	5	4.62963	0.0998757	HIST2H2AB, VWF, NME2, NEDD8, RPS27A	107	319	19235	2.81765	1	0.636559	73.3132
SP_PIR_KEYWORDS	ubl conjugation	5	4.62963	0.407398	HIST2H2AB, VWF, NME2, WWOX, RPS27A	107	588	19235	1.52863	1	0.977057	99.8597
UP_SEQ_FEATURE	mutagenesis site	10	9.25926	0.812798	RILP, HIST2H2AB, NME2, OLFM4, U2AF1, NEDD8, CDC34, MYOC, WWOX, RPS27A	107	2045	19113	0.873478	1	1	100

## Sheet: 90 vs 55 Down
Functional cluster results
Annotation Cluster 1	Enrichment Score: 3.2254374996449657
Category	Term	Count	%	PValue	Genes	List Total	Pop Hits	Pop Total	Fold Enrichment	Bonferroni	Benjamini	FDR
UP_SEQ_FEATURE	repeat:LRR 11	8	6.06061	5.87648e-06	IGSF10, ASPN, VASN, LRRIQ1, KERA, LUM, CENPE, TLR6	130	102	19113	11.5312	0.00355483	0.00355483	0.00869059
UP_SEQ_FEATURE	repeat:LRR 10	8	6.06061	1.45157e-05	IGSF10, ASPN, VASN, LRRIQ1, KERA, LUM, CENPE, TLR6	130	117	19113	10.0529	0.008758	0.0029279	0.0214656
UP_SEQ_FEATURE	repeat:LRR 7	9	6.81818	2.715e-05	IGSF10, ASPN, VASN, OGN, LRRIQ1, KERA, LUM, CENPE, TLR6	130	177	19113	7.47575	0.0163185	0.00410483	0.0401456
UP_SEQ_FEATURE	repeat:LRR 5	10	7.57576	2.74607e-05	IGSF10, ASPN, VASN, OGN, LRRIQ1, KERA, LUM, LRRCC1, CENPE, TLR6	130	231	19113	6.36464	0.0165037	0.00332276	0.040605
UP_SEQ_FEATURE	repeat:LRR 12	7	5.30303	3.50669e-05	IGSF10, ASPN, LRRIQ1, KERA, LUM, CENPE, TLR6	130	91	19113	11.3095	0.0210267	0.00353555	0.0518491
UP_SEQ_FEATURE	repeat:LRR 9	8	6.06061	3.66596e-05	IGSF10, ASPN, VASN, LRRIQ1, KERA, LUM, CENPE, TLR6	130	135	19113	8.71248	0.0219711	0.0031687	0.0542034
UP_SEQ_FEATURE	repeat:LRR 4	10	7.57576	5.40866e-05	IGSF10, ASPN, VASN, OGN, LRRIQ1, KERA, LUM, LRRCC1, CENPE, TLR6	130	252	19113	5.83425	0.032246	0.00408879	0.0799608
UP_SEQ_FEATURE	repeat:LRR 8	8	6.06061	6.86714e-05	IGSF10, ASPN, VASN, LRRIQ1, KERA, LUM, CENPE, TLR6	130	149	19113	7.89386	0.0407622	0.00461336	0.101513
UP_SEQ_FEATURE	repeat:LRR 6	9	6.81818	9.08623e-05	IGSF10, ASPN, VASN, OGN, LRRIQ1, KERA, LUM, CENPE, TLR6	130	210	19113	6.30099	0.0535764	0.00549138	0.134295
INTERPRO	IPR001611:Leucine-rich repeat	9	6.81818	9.53592e-05	IGSF10, ASPN, VASN, OGN, LRRIQ1, KERA, LUM, LRRCC1, TLR6	113	213	16659	6.22922	0.0272766	0.0272766	0.126695
UP_SEQ_FEATURE	repeat:LRR 3	10	7.57576	0.000197851	IGSF10, ASPN, VASN, OGN, LRRIQ1, KERA, LUM, LRRCC1, CENPE, TLR6	130	299	19113	4.91716	0.113	0.0108417	0.29221
UP_SEQ_FEATURE	repeat:LRR 1	10	7.57576	0.000311762	IGSF10, ASPN, VASN, OGN, LRRIQ1, KERA, LUM, LRRCC1, CENPE, TLR6	130	318	19113	4.62337	0.172178	0.0156231	0.460085
UP_SEQ_FEATURE	repeat:LRR 2	10	7.57576	0.00031901	IGSF10, ASPN, VASN, OGN, LRRIQ1, KERA, LUM, LRRCC1, CENPE, TLR6	130	319	19113	4.60887	0.175807	0.0147631	0.470759
SP_PIR_KEYWORDS	leucine-rich repeat	10	7.57576	0.000326223	IGSF10, ASPN, VASN, OGN, LRRIQ1, KERA, LUM, LRRCC1, CENPE, TLR6	130	322	19235	4.59508	0.0698722	0.0119996	0.415071
INTERPRO	IPR000372:Leucine-rich repeat, cysteine-rich flanking region, N-terminal	6	4.54545	0.000543498	IGSF10, ASPN, VASN, OGN, KERA, LUM	113	99	16659	8.93484	0.145857	0.0511954	0.720112
SMART	SM00013:LRRNT	6	4.54545	0.00185423	IGSF10, ASPN, VASN, OGN, KERA, LUM	82	99	9079	6.71027	0.145942	0.0758473	1.97696
UP_SEQ_FEATURE	compositionally biased region:Cys-rich	6	4.54545	0.00438362	ASPN, OGN, EPHA7, KERA, LTBP2, LUM	130	158	19113	5.58315	0.930214	0.153288	6.29077
UP_SEQ_FEATURE	repeat:LRR 13	3	2.27273	0.093344	IGSF10, CENPE, TLR6	130	76	19113	5.80354	1	0.870968	76.5251
INTERPRO	IPR000483:Cysteine-rich flanking region, C-terminal	3	2.27273	0.118338	IGSF10, VASN, TLR6	113	88	16659	5.02584	1	0.9124	81.2566
SMART	SM00082:LRRCT	3	2.27273	0.185121	IGSF10, VASN, TLR6	82	88	9079	3.77453	1	0.944984	88.9471
INTERPRO	IPR003591:Leucine-rich repeat, typical subtype	3	2.27273	0.22014	IGSF10, VASN, LUM	113	131	16659	3.37614	1	0.962279	96.3316
SMART	SM00369:LRR_TYP	3	2.27273	0.32674	IGSF10, VASN, LUM	82	131	9079	2.53556	1	0.952976	98.5827
Annotation Cluster 2	Enrichment Score: 2.937173577899118
Category	Term	Count	%	PValue	Genes	List Total	Pop Hits	Pop Total	Fold Enrichment	Bonferroni	Benjamini	FDR
UP_SEQ_FEATURE	domain:Kinesin-motor	6	4.54545	1.01534e-05	KIF11, KIF24, KIF5B, KIF20B, KIF18A, CENPE	130	43	19113	20.5148	0.00613408	0.00307176	0.0150151
GOTERM_MF_FAT	GO:0003777~microtubule motor activity	7	5.30303	1.40461e-05	KIF11, KIF24, KIF5B, KIF20B, KIF18A, CENPE, SMC3	90	77	12983	13.1141	0.00328141	0.00328141	0.0180557
GOTERM_MF_FAT	GO:0003774~motor activity	8	6.06061	5.26689e-05	KIF11, KIF24, MYH15, KIF5B, KIF20B, KIF18A, CENPE, SMC3	90	142	12983	8.12707	0.0122492	0.00614348	0.0676885
INTERPRO	IPR019821:Kinesin, motor region, conserved site	5	3.78788	0.000177953	KIF11, KIF24, KIF5B, KIF18A, CENPE	113	42	16659	17.5506	0.0503016	0.0254753	0.23631
INTERPRO	IPR001752:Kinesin, motor region	5	3.78788	0.000177953	KIF11, KIF24, KIF5B, KIF18A, CENPE	113	42	16659	17.5506	0.0503016	0.0254753	0.23631
GOTERM_BP_FAT	GO:0007018~microtubule-based movement	7	5.30303	0.000220141	KIF11, KIF24, KIF5B, KIF20B, KIF18A, CENPE, NEFM	104	113	13528	8.05786	0.184255	0.0496389	0.343805
SP_PIR_KEYWORDS	motor protein	7	5.30303	0.000266135	KIF11, KIF24, MYH15, KIF5B, KIF20B, KIF18A, CENPE	130	132	19235	7.84645	0.057378	0.0117484	0.338738
GOTERM_BP_FAT	GO:0000280~nuclear division	9	6.81818	0.000272249	KIF11, SGOL1, LRRCC1, KIF20B, KIF18A, CENPF, CENPE, SMC3, SMC4	104	220	13528	5.32133	0.22265	0.0491252	0.425022
GOTERM_BP_FAT	GO:0007067~mitosis	9	6.81818	0.000272249	KIF11, SGOL1, LRRCC1, KIF20B, KIF18A, CENPF, CENPE, SMC3, SMC4	104	220	13528	5.32133	0.22265	0.0491252	0.425022
GOTERM_BP_FAT	GO:0000087~M phase of mitotic cell cycle	9	6.81818	0.000307432	KIF11, SGOL1, LRRCC1, KIF20B, KIF18A, CENPF, CENPE, SMC3, SMC4	104	224	13528	5.2263	0.247548	0.0462971	0.479825
GOTERM_BP_FAT	GO:0048285~organelle fission	9	6.81818	0.000356556	KIF11, SGOL1, LRRCC1, KIF20B, KIF18A, CENPF, CENPE, SMC3, SMC4	104	229	13528	5.11219	0.280985	0.035989	0.556295
SMART	SM00129:KISc	5	3.78788	0.000508617	KIF11, KIF24, KIF5B, KIF18A, CENPE	82	42	9079	13.1809	0.0423218	0.0423218	0.545851
GOTERM_CC_FAT	GO:0044430~cytoskeletal part	17	12.8788	0.00090445	SHROOM3, MYH15, KIF11, KIF24, ROCK1, KIF5B, MYBPC3, NLGN1, LRRCC1, KIF18A, CENPF, CENPE, SMC3, KIF20B, CEP290, MNS1, NEFM	91	952	12782	2.50824	0.151839	0.0324004	1.1104
GOTERM_CC_FAT	GO:0015630~microtubule cytoskeleton	12	9.09091	0.00159391	KIF11, KIF24, SHROOM3, ROCK1, KIF5B, LRRCC1, KIF20B, KIF18A, CENPF, CEP290, CENPE, SMC3	91	549	12782	3.0702	0.251978	0.0317434	1.94924
GOTERM_BP_FAT	GO:0007017~microtubule-based process	8	6.06061	0.00317979	KIF11, KIF24, KIF5B, KIF20B, KIF18A, CENPE, SMC3, NEFM	104	253	13528	4.1131	0.94745	0.14363	4.8599
GOTERM_CC_FAT	GO:0005819~spindle	6	4.54545	0.0037731	KIF11, KIF20B, KIF18A, CENPF, CENPE, SMC3	91	147	12782	5.73312	0.497421	0.0515473	4.55776
SP_PIR_KEYWORDS	microtubule	7	5.30303	0.00469498	KIF11, KIF24, SHROOM3, KIF5B, KIF20B, KIF18A, CENPE	130	231	19235	4.48368	0.648217	0.0596051	5.82282
GOTERM_BP_FAT	GO:0000278~mitotic cell cycle	9	6.81818	0.00723159	KIF11, SGOL1, LRRCC1, KIF20B, KIF18A, CENPF, CENPE, SMC3, SMC4	104	370	13528	3.16403	0.998786	0.244012	10.7325
GOTERM_CC_FAT	GO:0005874~microtubule	7	5.30303	0.0127538	KIF11, KIF24, SHROOM3, KIF5B, KIF20B, KIF18A, CENPE	91	274	12782	3.58843	0.903298	0.128395	14.6489
SP_PIR_KEYWORDS	ATP	6	4.54545	0.0215189	KIF11, ROCK1, KIF5B, CENPE, TOP2B, MATK	130	236	19235	3.76173	0.992008	0.18227	24.2185
GOTERM_BP_FAT	GO:0000226~microtubule cytoskeleton organization	4	3.0303	0.101801	KIF11, KIF18A, SMC3, NEFM	104	147	13528	3.53951	1	0.851895	81.3524
SP_PIR_KEYWORDS	nucleotide binding	3	2.27273	0.161325	KIF11, KIF5B, CENPE	130	107	19235	4.14845	1	0.614267	89.3836
SP_PIR_KEYWORDS	P-loop	3	2.27273	0.182788	KIF11, KIF5B, CENPE	130	116	19235	3.82659	1	0.630583	92.3714
Annotation Cluster 3	Enrichment Score: 2.8769474328638056
Category	Term	Count	%	PValue	Genes	List Total	Pop Hits	Pop Total	Fold Enrichment	Bonferroni	Benjamini	FDR
GOTERM_CC_FAT	GO:0005856~cytoskeleton	22	16.6667	0.000486531	TWF1, KIF24, SHROOM3, MYH15, KIF11, ROCK1, KIF5B, WASF1, MYBPC3, NLGN1, KIF18A, LRRCC1, CENPF, CENPE, PCLO, SMC3, UACA, PKP2, KIF20B, CEP290, MNS1, NEFM	91	1381	12782	2.23762	0.0847611	0.0218992	0.598736
GOTERM_CC_FAT	GO:0044430~cytoskeletal part	17	12.8788	0.00090445	SHROOM3, MYH15, KIF11, KIF24, ROCK1, KIF5B, MYBPC3, NLGN1, LRRCC1, KIF18A, CENPF, CENPE, SMC3, KIF20B, CEP290, MNS1, NEFM	91	952	12782	2.50824	0.151839	0.0324004	1.1104
SP_PIR_KEYWORDS	cytoskeleton	13	9.84848	0.00119031	TWF1, SHROOM3, KIF5B, ROCK1, WASF1, SGOL1, LRRCC1, KIF18A, CENPF, CENPE, UACA, KIF20B, CEP290	130	636	19235	3.02437	0.232338	0.0289511	1.50683
GOTERM_CC_FAT	GO:0015630~microtubule cytoskeleton	12	9.09091	0.00159391	KIF11, KIF24, SHROOM3, ROCK1, KIF5B, LRRCC1, KIF20B, KIF18A, CENPF, CEP290, CENPE, SMC3	91	549	12782	3.0702	0.251978	0.0317434	1.94924
GOTERM_CC_FAT	GO:0043232~intracellular non-membrane-bounded organelle	31	23.4848	0.00256064	BACH1, MYH15, SHROOM3, KIF24, WASF1, MYBPC3, LRRCC1, CEP290, MNS1, THAP2, TOP2B, NEFM, TWF1, KIF11, ROCK1, KIF5B, SGOL2, SGOL1, NLGN1, KIF18A, CENPF, CENPE, PCLO, RBBP6, SMC3, SMC4, SUZ12, UACA, PKP2, KIF20B, DMC1	91	2596	12782	1.67731	0.37289	0.0415341	3.1144
GOTERM_CC_FAT	GO:0043228~non-membrane-bounded organelle	31	23.4848	0.00256064	BACH1, MYH15, SHROOM3, KIF24, WASF1, MYBPC3, LRRCC1, CEP290, MNS1, THAP2, TOP2B, NEFM, TWF1, KIF11, ROCK1, KIF5B, SGOL2, SGOL1, NLGN1, KIF18A, CENPF, CENPE, PCLO, RBBP6, SMC3, SMC4, SUZ12, UACA, PKP2, KIF20B, DMC1	91	2596	12782	1.67731	0.37289	0.0415341	3.1144
Annotation Cluster 4	Enrichment Score: 2.8466123095126283
Category	Term	Count	%	PValue	Genes	List Total	Pop Hits	Pop Total	Fold Enrichment	Bonferroni	Benjamini	FDR
GOTERM_BP_FAT	GO:0000279~M phase	13	9.84848	7.37808e-06	KIF11, SGOL2, CYP26B1, SGOL1, KIF18A, LRRCC1, KIF20B, CENPF, MNS1, CENPE, DMC1, SMC3, SMC4	104	329	13528	5.13982	0.00680151	0.00680151	0.0115407
UP_SEQ_FEATURE	domain:Kinesin-motor	6	4.54545	1.01534e-05	KIF11, KIF24, KIF5B, KIF20B, KIF18A, CENPE	130	43	19113	20.5148	0.00613408	0.00307176	0.0150151
GOTERM_MF_FAT	GO:0003777~microtubule motor activity	7	5.30303	1.40461e-05	KIF11, KIF24, KIF5B, KIF20B, KIF18A, CENPE, SMC3	90	77	12983	13.1141	0.00328141	0.00328141	0.0180557
GOTERM_BP_FAT	GO:0022403~cell cycle phase	14	10.6061	1.50299e-05	PRUNE2, KIF11, SGOL2, CYP26B1, SGOL1, KIF18A, LRRCC1, KIF20B, CENPF, MNS1, CENPE, DMC1, SMC3, SMC4	104	414	13528	4.39874	0.0138066	0.00692727	0.0235082
GOTERM_BP_FAT	GO:0007059~chromosome segregation	7	5.30303	3.44023e-05	SGOL2, SGOL1, KIF18A, CENPF, CENPE, SMC3, SMC4	104	81	13528	11.2412	0.0313216	0.0105515	0.0538008
GOTERM_MF_FAT	GO:0003774~motor activity	8	6.06061	5.26689e-05	KIF11, KIF24, MYH15, KIF5B, KIF20B, KIF18A, CENPE, SMC3	90	142	12983	8.12707	0.0122492	0.00614348	0.0676885
SP_PIR_KEYWORDS	mitosis	8	6.06061	0.000236924	KIF11, SGOL1, LRRCC1, KIF20B, CENPF, CENPE, SMC3, SMC4	130	183	19235	6.46826	0.0512437	0.0130647	0.301609
GOTERM_BP_FAT	GO:0000280~nuclear division	9	6.81818	0.000272249	KIF11, SGOL1, LRRCC1, KIF20B, KIF18A, CENPF, CENPE, SMC3, SMC4	104	220	13528	5.32133	0.22265	0.0491252	0.425022
GOTERM_BP_FAT	GO:0007067~mitosis	9	6.81818	0.000272249	KIF11, SGOL1, LRRCC1, KIF20B, KIF18A, CENPF, CENPE, SMC3, SMC4	104	220	13528	5.32133	0.22265	0.0491252	0.425022
GOTERM_CC_FAT	GO:0000793~condensed chromosome	7	5.30303	0.000292811	SGOL2, SGOL1, CENPF, CENPE, DMC1, SMC3, SMC4	91	129	12782	7.62194	0.0519039	0.0176096	0.360736
GOTERM_BP_FAT	GO:0000087~M phase of mitotic cell cycle	9	6.81818	0.000307432	KIF11, SGOL1, LRRCC1, KIF20B, KIF18A, CENPF, CENPE, SMC3, SMC4	104	224	13528	5.2263	0.247548	0.0462971	0.479825
GOTERM_BP_FAT	GO:0022402~cell cycle process	14	10.6061	0.000348672	PRUNE2, KIF11, SGOL2, CYP26B1, SGOL1, KIF18A, LRRCC1, KIF20B, CENPF, MNS1, CENPE, DMC1, SMC3, SMC4	104	565	13528	3.22314	0.27572	0.0395201	0.544026
GOTERM_BP_FAT	GO:0048285~organelle fission	9	6.81818	0.000356556	KIF11, SGOL1, LRRCC1, KIF20B, KIF18A, CENPF, CENPE, SMC3, SMC4	104	229	13528	5.11219	0.280985	0.035989	0.556295
GOTERM_BP_FAT	GO:0051301~cell division	10	7.57576	0.000412391	KIF11, ROCK1, SGOL2, SGOL1, LRRCC1, KIF20B, CENPF, CENPE, SMC3, SMC4	104	295	13528	4.40939	0.317191	0.0374353	0.643145
SP_PIR_KEYWORDS	cell division	9	6.81818	0.000413073	KIF11, SGOL2, SGOL1, LRRCC1, KIF20B, CENPF, CENPE, SMC3, SMC4	130	264	19235	5.04414	0.0876405	0.0130176	0.525307
GOTERM_BP_FAT	GO:0051327~M phase of meiotic cell cycle	6	4.54545	0.000899846	SGOL2, SGOL1, CYP26B1, MNS1, DMC1, SMC3	104	98	13528	7.96389	0.565141	0.0729084	1.39836
GOTERM_BP_FAT	GO:0007126~meiosis	6	4.54545	0.000899846	SGOL2, SGOL1, CYP26B1, MNS1, DMC1, SMC3	104	98	13528	7.96389	0.565141	0.0729084	1.39836
GOTERM_BP_FAT	GO:0051321~meiotic cell cycle	6	4.54545	0.000985715	SGOL2, SGOL1, CYP26B1, MNS1, DMC1, SMC3	104	100	13528	7.80462	0.598375	0.073202	1.53084
GOTERM_CC_FAT	GO:0008278~cohesin complex	3	2.27273	0.00133553	SGOL2, SGOL1, SMC3	91	8	12782	52.6731	0.215908	0.0341502	1.63565
GOTERM_CC_FAT	GO:0015630~microtubule cytoskeleton	12	9.09091	0.00159391	KIF11, KIF24, SHROOM3, ROCK1, KIF5B, LRRCC1, KIF20B, KIF18A, CENPF, CEP290, CENPE, SMC3	91	549	12782	3.0702	0.251978	0.0317434	1.94924
GOTERM_BP_FAT	GO:0007017~microtubule-based process	8	6.06061	0.00317979	KIF11, KIF24, KIF5B, KIF20B, KIF18A, CENPE, SMC3, NEFM	104	253	13528	4.1131	0.94745	0.14363	4.8599
GOTERM_CC_FAT	GO:0005819~spindle	6	4.54545	0.0037731	KIF11, KIF20B, KIF18A, CENPF, CENPE, SMC3	91	147	12782	5.73312	0.497421	0.0515473	4.55776
SP_PIR_KEYWORDS	meiosis	4	3.0303	0.00385283	SGOL2, MNS1, DMC1, SMC3	130	47	19235	12.5925	0.575559	0.0637958	4.80193
SP_PIR_KEYWORDS	cell cycle	10	7.57576	0.00392573	KIF11, SGOL2, SGOL1, LRRCC1, KIF20B, CENPF, CENPE, DMC1, SMC3, SMC4	130	461	19235	3.20958	0.582398	0.060468	4.8907
GOTERM_CC_FAT	GO:0000794~condensed nuclear chromosome	4	3.0303	0.00492265	SGOL2, SGOL1, DMC1, SMC3	91	49	12782	11.4662	0.592671	0.062138	5.90794
GOTERM_BP_FAT	GO:0007049~cell cycle	14	10.6061	0.00592672	PRUNE2, KIF11, SGOL2, CYP26B1, SGOL1, KIF18A, LRRCC1, KIF20B, CENPF, MNS1, CENPE, DMC1, SMC3, SMC4	104	776	13528	2.34675	0.995907	0.212637	8.87934
GOTERM_BP_FAT	GO:0000278~mitotic cell cycle	9	6.81818	0.00723159	KIF11, SGOL1, LRRCC1, KIF20B, KIF18A, CENPF, CENPE, SMC3, SMC4	104	370	13528	3.16403	0.998786	0.244012	10.7325
SP_PIR_KEYWORDS	kinetochore	4	3.0303	0.0087312	SGOL2, SGOL1, CENPF, CENPE	130	63	19235	9.39438	0.857275	0.102514	10.5771
GOTERM_CC_FAT	GO:0000779~condensed chromosome, centromeric region	4	3.0303	0.0112229	SGOL2, SGOL1, CENPF, CENPE	91	66	12782	8.51282	0.871794	0.120483	13.0012
GOTERM_CC_FAT	GO:0005694~chromosome	9	6.81818	0.0156245	SUZ12, SGOL2, SGOL1, CENPF, CENPE, DMC1, TOP2B, SMC3, SMC4	91	460	12782	2.74816	0.94308	0.147198	17.6615
GOTERM_CC_FAT	GO:0044427~chromosomal part	8	6.06061	0.0189913	SUZ12, SGOL2, SGOL1, CENPF, CENPE, TOP2B, SMC3, SMC4	91	386	12782	2.91112	0.969489	0.160109	21.0702
SP_PIR_KEYWORDS	centromere	3	2.27273	0.0268068	SGOL2, SGOL1, CENPE	130	38	19235	11.6812	0.9976	0.193814	29.2767
GOTERM_CC_FAT	GO:0000228~nuclear chromosome	5	3.78788	0.0274049	SUZ12, SGOL2, SGOL1, DMC1, SMC3	91	162	12782	4.33523	0.993637	0.205369	29.0292
GOTERM_BP_FAT	GO:0000070~mitotic sister chromatid segregation	3	2.27273	0.0305744	KIF18A, CENPE, SMC4	104	36	13528	10.8397	1	0.604078	38.4752
GOTERM_BP_FAT	GO:0000819~sister chromatid segregation	3	2.27273	0.0321638	KIF18A, CENPE, SMC4	104	37	13528	10.5468	1	0.611326	40.0343
GOTERM_CC_FAT	GO:0044454~nuclear chromosome part	4	3.0303	0.0547914	SUZ12, SGOL2, SGOL1, SMC3	91	122	12782	4.6053	0.999965	0.359751	50.1109
GOTERM_CC_FAT	GO:0000775~chromosome, centromeric region	4	3.0303	0.056989	SGOL2, SGOL1, CENPF, CENPE	91	124	12782	4.53102	0.999977	0.359156	51.5235
GOTERM_BP_FAT	GO:0051276~chromosome organization	7	5.30303	0.164694	SUZ12, SGOL2, KIF18A, CENPF, CENPE, SMC3, SMC4	104	485	13528	1.8774	1	0.900932	94.0096
Annotation Cluster 5	Enrichment Score: 2.6012276808963226
Category	Term	Count	%	PValue	Genes	List Total	Pop Hits	Pop Total	Fold Enrichment	Bonferroni	Benjamini	FDR
GOTERM_CC_FAT	GO:0005578~proteinaceous extracellular matrix	13	9.84848	2.35118e-06	ASPN, OGN, GPC2, SPOCK3, KERA, LTBP2, LUM, ACAN, NTNG1, COL2A1, COL8A1, COL11A1, SMC3	91	320	12782	5.70625	0.000427823	0.000427823	0.00290136
GOTERM_CC_FAT	GO:0031012~extracellular matrix	13	9.84848	5.1039e-06	ASPN, OGN, GPC2, SPOCK3, KERA, LTBP2, LUM, ACAN, NTNG1, COL2A1, COL8A1, COL11A1, SMC3	91	345	12782	5.29275	0.000928481	0.000464348	0.00629814
SP_PIR_KEYWORDS	extracellular matrix	9	6.81818	0.000224087	ASPN, OGN, SPOCK3, KERA, LUM, ACAN, COL2A1, COL8A1, COL11A1	130	241	19235	5.52553	0.0485355	0.0245696	0.285289
SP_PIR_KEYWORDS	proteoglycan	5	3.78788	0.000471044	GPC2, SPOCK3, KERA, LUM, ACAN	130	54	19235	13.7001	0.0993119	0.0129894	0.598824
GOTERM_CC_FAT	GO:0044421~extracellular region part	17	12.8788	0.000988842	ASPN, KERA, SPOCK3, LTBP2, LUM, C5, NTNG1, COL2A1, OSTN, SMC3, DKK2, OGN, GPC2, ACAN, PTN, COL8A1, COL11A1	91	960	12782	2.48734	0.164778	0.0295639	1.21343
SP_PIR_KEYWORDS	Secreted	22	16.6667	0.00416748	VASN, ASPN, KERA, SPOCK3, LTBP2, LUM, C5, COL2A1, LUZP2, OSTN, DKK2, IGSF10, OGN, GPC2, C1QTNF3, VWDE, RSPO2, ACAN, PTN, COL8A1, COL11A1, PRSS35	130	1689	19235	1.92727	0.604306	0.0599363	5.18455
SP_PIR_KEYWORDS	signal	35	26.5152	0.00434269	ASPN, LTBP2, KERA, SPOCK3, LUM, C5, COL2A1, LUZP2, TLR6, OSTN, ABI3BP, IGSF10, OGN, GPC2, C1QTNF3, VWDE, PLOD2, CD46, RSPO2, ACAN, PTN, COL8A1, COL11A1, PRSS35, VASN, EFNB3, NLGN1, NTNG1, PCDHGB5, DKK2, RNF43, EPHA7, CLGN, LSAMP, CHRNG	130	3250	19235	1.59343	0.619465	0.058599	5.39699
UP_SEQ_FEATURE	signal peptide	35	26.5152	0.00480739	ASPN, LTBP2, KERA, SPOCK3, LUM, C5, COL2A1, LUZP2, TLR6, OSTN, ABI3BP, IGSF10, OGN, GPC2, C1QTNF3, VWDE, PLOD2, CD46, RSPO2, ACAN, PTN, COL8A1, COL11A1, PRSS35, VASN, EFNB3, NLGN1, NTNG1, PCDHGB5, DKK2, RNF43, EPHA7, CLGN, LSAMP, CHRNG	130	3250	19113	1.58333	0.946083	0.157838	6.87892
GOTERM_CC_FAT	GO:0005576~extracellular region	25	18.9394	0.00527976	VASN, ASPN, LTBP2, KERA, SPOCK3, LUM, C5, NTNG1, COL2A1, LUZP2, OSTN, SMC3, DKK2, IGSF10, OGN, GPC2, UACA, C1QTNF3, VWDE, RSPO2, ACAN, PTN, COL8A1, COL11A1, PRSS35	91	2010	12782	1.74703	0.61843	0.0622114	6.32379
SP_PIR_KEYWORDS	glycoprotein	39	29.5455	0.0382568	ASPN, LTBP2, SPOCK3, KERA, LUM, C5, COL2A1, LUZP2, TLR6, ABI3BP, IGSF10, OGN, S1PR3, GPC2, PLOD2, VWDE, CD46, RSPO2, ACAN, PSIP1, B4GALT6, COL11A1, SLC1A1, PRSS35, NEFM, CCRL1, VASN, EFNB3, NLGN1, KIF18A, NTNG1, SLC10A6, PCDHGB5, DKK2, RNF43, EPHA7, KCNT2, LSAMP, CHRNG	130	4318	19235	1.33638	0.999827	0.258152	39.1811
SP_PIR_KEYWORDS	disulfide bond	25	18.9394	0.168405	ASPN, SPOCK3, KERA, LTBP2, LUM, C5, IGSF10, OGN, VWDE, CD46, RSPO2, ACAN, PTN, B4GALT6, PRSS35, CCRL1, VASN, EFNB3, NTNG1, NLGN1, DKK2, CLGN, LSAMP, CHRNG, GOLGB1	130	2924	19235	1.26506	1	0.622708	90.4711
UP_SEQ_FEATURE	disulfide bond	24	18.1818	0.191265	VASN, ASPN, EFNB3, LTBP2, KERA, SPOCK3, LUM, C5, NLGN1, NTNG1, DKK2, IGSF10, OGN, CLGN, VWDE, LSAMP, CD46, RSPO2, ACAN, PTN, B4GALT6, PRSS35, CCRL1, CHRNG	130	2819	19113	1.2517	1	0.963064	95.6698
UP_SEQ_FEATURE	glycosylation site:N-linked (GlcNAc...)	33	25	0.215473	ASPN, LTBP2, KERA, C5, COL2A1, LUZP2, TLR6, ABI3BP, IGSF10, OGN, S1PR3, VWDE, PLOD2, CD46, RSPO2, ACAN, B4GALT6, COL11A1, PRSS35, SLC1A1, CCRL1, VASN, EFNB3, NLGN1, NTNG1, SLC10A6, PCDHGB5, DKK2, RNF43, EPHA7, KCNT2, LSAMP, CHRNG	130	4129	19113	1.17505	1	0.972314	97.2374
Annotation Cluster 6	Enrichment Score: 2.1391307174217062
Category	Term	Count	%	PValue	Genes	List Total	Pop Hits	Pop Total	Fold Enrichment	Bonferroni	Benjamini	FDR
GOTERM_MF_FAT	GO:0003774~motor activity	8	6.06061	5.26689e-05	KIF11, KIF24, MYH15, KIF5B, KIF20B, KIF18A, CENPE, SMC3	90	142	12983	8.12707	0.0122492	0.00614348	0.0676885
UP_SEQ_FEATURE	nucleotide phosphate-binding region:ATP	17	12.8788	0.000765057	ITK, MYH15, KIF11, KIF24, ROCK1, KIF5B, KIF18A, CENPE, SMC3, SMC4, EPHA7, KCNT2, KIF20B, PRKAA1, DMC1, TOP2B, MATK	130	962	19113	2.59812	0.371112	0.032586	1.12552
SP_PIR_KEYWORDS	atp-binding	19	14.3939	0.00325588	ITK, MYH15, PIK3C2G, KIF11, KIF24, ROCK1, KIF5B, KIF18A, CENPE, SMC3, SMC4, EPHA7, KCNT2, HSPA4L, KIF20B, PRKAA1, DMC1, TOP2B, MATK	130	1326	19235	2.12011	0.515183	0.0636976	4.07211
GOTERM_MF_FAT	GO:0005524~ATP binding	20	15.1515	0.00477164	ITK, MYH15, PIK3C2G, KIF11, KIF24, ROCK1, KIF5B, KIF18A, CENPE, SMC3, SMC4, EPHA7, KCNT2, HSPA4L, KIF20B, PRKAA1, DMC1, TOP2B, RUNX2, MATK	90	1477	12983	1.95336	0.673471	0.311389	5.96373
GOTERM_MF_FAT	GO:0032559~adenyl ribonucleotide binding	20	15.1515	0.00552104	ITK, MYH15, PIK3C2G, KIF11, KIF24, ROCK1, KIF5B, KIF18A, CENPE, SMC3, SMC4, EPHA7, KCNT2, HSPA4L, KIF20B, PRKAA1, DMC1, TOP2B, RUNX2, MATK	90	1497	12983	1.92726	0.72624	0.27666	6.86997
GOTERM_MF_FAT	GO:0030554~adenyl nucleotide binding	20	15.1515	0.0095618	ITK, MYH15, PIK3C2G, KIF11, KIF24, ROCK1, KIF5B, KIF18A, CENPE, SMC3, SMC4, EPHA7, KCNT2, HSPA4L, KIF20B, PRKAA1, DMC1, TOP2B, RUNX2, MATK	90	1577	12983	1.82949	0.894414	0.362146	11.6192
GOTERM_MF_FAT	GO:0001883~purine nucleoside binding	20	15.1515	0.0111607	ITK, MYH15, PIK3C2G, KIF11, KIF24, ROCK1, KIF5B, KIF18A, CENPE, SMC3, SMC4, EPHA7, KCNT2, HSPA4L, KIF20B, PRKAA1, DMC1, TOP2B, RUNX2, MATK	90	1601	12983	1.80207	0.927653	0.35449	13.4359
GOTERM_MF_FAT	GO:0001882~nucleoside binding	20	15.1515	0.0119625	ITK, MYH15, PIK3C2G, KIF11, KIF24, ROCK1, KIF5B, KIF18A, CENPE, SMC3, SMC4, EPHA7, KCNT2, HSPA4L, KIF20B, PRKAA1, DMC1, TOP2B, RUNX2, MATK	90	1612	12983	1.78977	0.940161	0.33122	14.334
SP_PIR_KEYWORDS	nucleotide-binding	20	15.1515	0.0172142	ITK, MYH15, PIK3C2G, KIF11, KIF24, ROCK1, KIF5B, KIF18A, CENPE, SMC3, SMC4, ARL5A, EPHA7, KCNT2, HSPA4L, KIF20B, PRKAA1, DMC1, TOP2B, MATK	130	1686	19235	1.75518	0.978823	0.154309	19.8569
GOTERM_MF_FAT	GO:0032555~purine ribonucleotide binding	21	15.9091	0.022059	ITK, MYH15, PIK3C2G, KIF11, KIF24, ROCK1, KIF5B, KIF18A, CENPE, SMC3, SMC4, ARL5A, EPHA7, KCNT2, HSPA4L, KIF20B, PRKAA1, DMC1, TOP2B, RUNX2, MATK	90	1836	12983	1.64998	0.99459	0.440076	24.9307
GOTERM_MF_FAT	GO:0032553~ribonucleotide binding	21	15.9091	0.022059	ITK, MYH15, PIK3C2G, KIF11, KIF24, ROCK1, KIF5B, KIF18A, CENPE, SMC3, SMC4, ARL5A, EPHA7, KCNT2, HSPA4L, KIF20B, PRKAA1, DMC1, TOP2B, RUNX2, MATK	90	1836	12983	1.64998	0.99459	0.440076	24.9307
GOTERM_MF_FAT	GO:0017076~purine nucleotide binding	21	15.9091	0.0335218	ITK, MYH15, PIK3C2G, KIF11, KIF24, ROCK1, KIF5B, KIF18A, CENPE, SMC3, SMC4, ARL5A, EPHA7, KCNT2, HSPA4L, KIF20B, PRKAA1, DMC1, TOP2B, RUNX2, MATK	90	1918	12983	1.57944	0.999657	0.458676	35.489
GOTERM_MF_FAT	GO:0000166~nucleotide binding	21	15.9091	0.125388	ITK, MYH15, PIK3C2G, KIF11, KIF24, ROCK1, KIF5B, KIF18A, CENPE, SMC3, SMC4, ARL5A, EPHA7, KCNT2, HSPA4L, KIF20B, PRKAA1, DMC1, TOP2B, RUNX2, MATK	90	2245	12983	1.34938	1	0.807951	82.1353
Annotation Cluster 7	Enrichment Score: 1.8714077078666291
Category	Term	Count	%	PValue	Genes	List Total	Pop Hits	Pop Total	Fold Enrichment	Bonferroni	Benjamini	FDR
UP_SEQ_FEATURE	repeat:2-1	3	2.27273	0.0122515	CLGN, ACAN, CENPF	130	25	19113	17.6428	0.99943	0.311688	16.6658
UP_SEQ_FEATURE	repeat:1-2	3	2.27273	0.0132144	CLGN, ACAN, CENPF	130	26	19113	16.9642	0.999684	0.318781	17.8592
UP_SEQ_FEATURE	repeat:1-1	3	2.27273	0.0142091	CLGN, ACAN, CENPF	130	27	19113	16.3359	0.999829	0.325783	19.0753
UP_SEQ_FEATURE	repeat:2-2	3	2.27273	0.0142091	CLGN, ACAN, CENPF	130	27	19113	16.3359	0.999829	0.325783	19.0753
Annotation Cluster 8	Enrichment Score: 1.8179505057366705
Category	Term	Count	%	PValue	Genes	List Total	Pop Hits	Pop Total	Fold Enrichment	Bonferroni	Benjamini	FDR
SP_PIR_KEYWORDS	extracellular matrix	9	6.81818	0.000224087	ASPN, OGN, SPOCK3, KERA, LUM, ACAN, COL2A1, COL8A1, COL11A1	130	241	19235	5.52553	0.0485355	0.0245696	0.285289
GOTERM_BP_FAT	GO:0002062~chondrocyte differentiation	4	3.0303	0.000321884	ACAN, COL2A1, COL11A1, RUNX2	104	18	13528	28.906	0.257543	0.0416494	0.502328
GOTERM_BP_FAT	GO:0002063~chondrocyte development	3	2.27273	0.00117597	ACAN, COL11A1, RUNX2	104	7	13528	55.7473	0.66325	0.0803152	1.82378
GOTERM_BP_FAT	GO:0030199~collagen fibril organization	4	3.0303	0.00135638	LUM, ACAN, COL2A1, COL11A1	104	29	13528	17.9416	0.715069	0.0857755	2.10081
GOTERM_CC_FAT	GO:0044420~extracellular matrix part	6	4.54545	0.00139551	LUM, ACAN, COL2A1, COL8A1, COL11A1, SMC3	91	117	12782	7.20316	0.224432	0.0312706	1.70852
GOTERM_CC_FAT	GO:0005581~collagen	4	3.0303	0.00187716	LUM, COL2A1, COL8A1, COL11A1	91	35	12782	16.0527	0.289627	0.0336184	2.29196
GOTERM_BP_FAT	GO:0051216~cartilage development	5	3.78788	0.00242429	HOXC4, ACAN, COL2A1, COL11A1, RUNX2	104	74	13528	8.78898	0.894093	0.139016	3.72567
GOTERM_BP_FAT	GO:0060348~bone development	6	4.54545	0.00246559	IGSF10, PTN, COL2A1, OSTN, RUNX2, PAX1	104	123	13528	6.34522	0.898072	0.133002	3.788
GOTERM_BP_FAT	GO:0001501~skeletal system development	9	6.81818	0.00299164	IGSF10, HOXC4, ACAN, PTN, COL2A1, OSTN, COL11A1, RUNX2, PAX1	104	319	13528	3.66988	0.937426	0.150429	4.5786
GOTERM_CC_FAT	GO:0005583~fibrillar collagen	3	2.27273	0.00309085	LUM, COL2A1, COL11A1	91	12	12782	35.1154	0.430733	0.0458653	3.74803
SP_PIR_KEYWORDS	collagen	5	3.78788	0.00383984	C1QTNF3, PLOD2, COL2A1, COL8A1, COL11A1	130	95	19235	7.78745	0.574328	0.0687	4.7861
GOTERM_BP_FAT	GO:0006029~proteoglycan metabolic process	4	3.0303	0.0042414	SPOCK3, ACAN, COL2A1, COL11A1	104	43	13528	12.1002	0.980388	0.178466	6.43258
GOTERM_BP_FAT	GO:0001502~cartilage condensation	3	2.27273	0.00902242	ACAN, COL2A1, COL11A1	104	19	13528	20.5385	0.999771	0.284908	13.2184
GOTERM_BP_FAT	GO:0060349~bone morphogenesis	3	2.27273	0.0099755	COL2A1, RUNX2, PAX1	104	20	13528	19.5115	0.999906	0.300003	14.5148
GOTERM_BP_FAT	GO:0048705~skeletal system morphogenesis	5	3.78788	0.0105099	ACAN, COL2A1, COL11A1, RUNX2, PAX1	104	112	13528	5.80701	0.999943	0.303696	15.2338
GOTERM_BP_FAT	GO:0001503~ossification	5	3.78788	0.011499	IGSF10, PTN, COL2A1, OSTN, RUNX2	104	115	13528	5.65552	0.999977	0.317558	16.5495
SP_PIR_KEYWORDS	hydroxylation	4	3.0303	0.0120901	LTBP2, COL2A1, COL8A1, COL11A1	130	71	19235	8.33586	0.932819	0.120665	14.3639
INTERPRO	IPR008160:Collagen triple helix repeat	4	3.0303	0.0190122	C1QTNF3, COL2A1, COL8A1, COL11A1	113	84	16659	7.02023	0.996177	0.671534	22.5223
GOTERM_MF_FAT	GO:0005201~extracellular matrix structural constituent	4	3.0303	0.0211807	LUM, ACAN, COL2A1, COL11A1	90	86	12983	6.70956	0.993326	0.465376	24.0594
GOTERM_BP_FAT	GO:0043062~extracellular structure organization	5	3.78788	0.0358467	LUM, NLGN1, ACAN, COL2A1, COL11A1	104	163	13528	3.99009	1	0.629592	43.506
GOTERM_BP_FAT	GO:0030198~extracellular matrix organization	4	3.0303	0.0449379	LUM, ACAN, COL2A1, COL11A1	104	104	13528	5.00296	1	0.66396	51.2875
GOTERM_BP_FAT	GO:0007601~visual perception	5	3.78788	0.0827644	KERA, LUM, PAX6, COL2A1, COL11A1	104	216	13528	3.01104	1	0.817361	74.1118
GOTERM_BP_FAT	GO:0050953~sensory perception of light stimulus	5	3.78788	0.0827644	KERA, LUM, PAX6, COL2A1, COL11A1	104	216	13528	3.01104	1	0.817361	74.1118
GOTERM_BP_FAT	GO:0007423~sensory organ development	5	3.78788	0.0973992	PAX6, CEP290, COL2A1, COL8A1, COL11A1	104	229	13528	2.84011	1	0.844111	79.8705
GOTERM_BP_FAT	GO:0043009~chordate embryonic development	6	4.54545	0.108266	SHROOM3, C5, PAX6, COL2A1, COL11A1, PAX1	104	331	13528	2.35789	1	0.859542	83.345
GOTERM_BP_FAT	GO:0009792~embryonic development ending in birth or egg hatching	6	4.54545	0.111359	SHROOM3, C5, PAX6, COL2A1, COL11A1, PAX1	104	334	13528	2.33671	1	0.862699	84.2258
GOTERM_BP_FAT	GO:0009100~glycoprotein metabolic process	4	3.0303	0.19939	SPOCK3, ACAN, COL2A1, COL11A1	104	202	13528	2.57578	1	0.92601	96.915
GOTERM_MF_FAT	GO:0005198~structural molecule activity	6	4.54545	0.44032	LUM, MYBPC3, ACAN, COL2A1, COL11A1, NEFM	90	634	12983	1.36519	1	0.971956	99.9425
GOTERM_BP_FAT	GO:0050877~neurological system process	11	8.33333	0.44191	KCNN1, KERA, LUM, NLGN1, PAX6, PTN, COL2A1, LHX8, PCLO, COL11A1, SLC1A1	104	1210	13528	1.18252	1	0.989258	99.9891
GOTERM_BP_FAT	GO:0050890~cognition	7	5.30303	0.698778	KERA, LUM, PAX6, PTN, COL2A1, LHX8, COL11A1	104	909	13528	1.00169	1	0.998942	100
GOTERM_BP_FAT	GO:0007600~sensory perception	5	3.78788	0.871976	KERA, LUM, PAX6, COL2A1, COL11A1	104	810	13528	0.802944	1	0.999939	100
Annotation Cluster 9	Enrichment Score: 1.8143575412401127
Category	Term	Count	%	PValue	Genes	List Total	Pop Hits	Pop Total	Fold Enrichment	Bonferroni	Benjamini	FDR
SP_PIR_KEYWORDS	cytoskeleton	13	9.84848	0.00119031	TWF1, SHROOM3, KIF5B, ROCK1, WASF1, SGOL1, LRRCC1, KIF18A, CENPF, CENPE, UACA, KIF20B, CEP290	130	636	19235	3.02437	0.232338	0.0289511	1.50683
GOTERM_CC_FAT	GO:0015630~microtubule cytoskeleton	12	9.09091	0.00159391	KIF11, KIF24, SHROOM3, ROCK1, KIF5B, LRRCC1, KIF20B, KIF18A, CENPF, CEP290, CENPE, SMC3	91	549	12782	3.0702	0.251978	0.0317434	1.94924
GOTERM_CC_FAT	GO:0044450~microtubule organizing center part	3	2.27273	0.0591022	ROCK1, LRRCC1, CEP290	91	56	12782	7.52473	0.999985	0.358216	52.8471
GOTERM_CC_FAT	GO:0005813~centrosome	5	3.78788	0.0733185	ROCK1, LRRCC1, KIF20B, KIF18A, CEP290	91	224	12782	3.1353	0.999999	0.413168	60.9235
GOTERM_CC_FAT	GO:0005815~microtubule organizing center	5	3.78788	0.103103	ROCK1, LRRCC1, KIF20B, KIF18A, CEP290	91	253	12782	2.77592	1	0.51977	73.8884
Annotation Cluster 10	Enrichment Score: 1.5658928168531845
Category	Term	Count	%	PValue	Genes	List Total	Pop Hits	Pop Total	Fold Enrichment	Bonferroni	Benjamini	FDR
GOTERM_BP_FAT	GO:0016337~cell-cell adhesion	8	6.06061	0.00511178	ROCK1, PKP2, NLGN1, ACAN, CYFIP2, COL2A1, COL11A1, PCDHGB5	104	276	13528	3.77035	0.991266	0.202074	7.70378
GOTERM_BP_FAT	GO:0007155~cell adhesion	11	8.33333	0.0403451	ROCK1, PKP2, LSAMP, MYBPC3, NLGN1, ACAN, CYFIP2, COL2A1, COL8A1, COL11A1, PCDHGB5	104	700	13528	2.04407	1	0.663235	47.4912
GOTERM_BP_FAT	GO:0022610~biological adhesion	11	8.33333	0.0406752	ROCK1, PKP2, LSAMP, MYBPC3, NLGN1, ACAN, CYFIP2, COL2A1, COL8A1, COL11A1, PCDHGB5	104	701	13528	2.04115	1	0.655953	47.773
SP_PIR_KEYWORDS	cell adhesion	7	5.30303	0.0649734	PKP2, LSAMP, MYBPC3, NLGN1, CYFIP2, COL8A1, PCDHGB5	130	422	19235	2.45434	1	0.372533	57.5316
