# Supplementary material for: Transcriptome Characterization of Repressed Embryonic Myogenesis Due to Maternal Calorie Restriction
Source: Front Cell Dev Biol. 2020 Jun 26;8:527. doi: 10.3389/fcell.2020.00527 (PMC7332729; doi:10.3389/fcell.2020.00527)
Supplement: FILE S3 — Details of the DE genes identified between NE and RE group at different stages. [file Data_Sheet_3.XLS]

## Sheet: NE35 vs RE35
Gene	Chromosome	logFC	logCPM	PValue	NE35	RE35	Gene symbol	description	GO NO.	GO IDs
ENSSSCG00000004274	Chr1	-2.17525	7.39448	0.00148347	20.25	84.71	COL9A1	collagen, type IX, alpha 1 [Source:HGNC Symbol;Acc:HGNC:2217]	4	GO:0001894	GO:0003417	GO:0005594	GO:0051216
ENSSSCG00000005090	Chr1	-1.94431	4.33862	0.00521088	12.56	44.82	ENSSSCG00000005090	The progression of biochemical and morphological phases and events that occur in a cell during successive cell replication or nuclear replication events. Canonically, the cell cycle comprises the replication and segregation of genetic material followed by the division of the cell, but in endocycles or syncytial cells nuclear replication or nuclear division may not be followed by cell division.	2	GO:0005634	GO:0007049
ENSSSCG00000023440	Chr1	-6.36521	-0.698999	0.00922396	0	1.9	ENSSSCG00000023440	Uncharacterized protein [Source:UniProtKB/TrEMBL;Acc:I3LH30]	2	GO:0005634	GO:0007049
ENSSSCG00000009442	Chr11	-2.04894	3.99062	0.00376948	11.66	44.74	LECT1	leukocyte cell derived chemotaxin 1 [Source:HGNC Symbol;Acc:HGNC:17005]	4	GO:0001886	GO:0001937	GO:0016525	GO:0030948
ENSSSCG00000009520	Chr11	-2.02754	3.04829	0.00508781	1.21	4.6	ZIC2	Zic family member 2 [Source:HGNC Symbol;Acc:HGNC:12873]	18	GO:0001843	GO:0003676	GO:0003677	GO:0003700	GO:0005634	GO:0005737	GO:0007399	GO:0007417	GO:0007601	GO:0030154	GO:0031290	GO:0031490	GO:0045892	GO:0045893	GO:0046872	GO:0048066	GO:0051091	GO:0005515
ENSSSCG00000017269	Chr12	-6.36521	-0.698999	0.00922396	0	1.04	CACNG5	calcium channel, voltage-dependent, gamma subunit 5 [Source:HGNC Symbol;Acc:HGNC:1409]	3	GO:0006816	GO:0016020	GO:0016021
ENSSSCG00000017282	Chr12	-2.86256	2.0411	0.000566218	0.16	1.08	SCN4A	sodium channel, voltage-gated, type IV, alpha subunit [Source:HGNC Symbol;Acc:HGNC:10591]	14	GO:0001518	GO:0005216	GO:0005244	GO:0005248	GO:0005272	GO:0006810	GO:0006811	GO:0006814	GO:0016020	GO:0016021	GO:0034765	GO:0035725	GO:0055085	GO:0005515
ENSSSCG00000017438	Chr12	-7.03671	-0.182314	0.00100641	0	0.89	KRT35	keratin 35 [Source:HGNC Symbol;Acc:HGNC:6453]	3	GO:0005198	GO:0005882	GO:0005615
ENSSSCG00000017507	Chr12	-6.36521	-0.698999	0.00922396	0	0.39	ENSSSCG00000017507	Uncharacterized protein [Source:UniProtKB/TrEMBL;Acc:F1RWL0]	--	--
ENSSSCG00000017675	Chr12	-4.28829	1.02387	8.02885e-05	0.26	5.02	ENSSSCG00000017675	Uncharacterized protein [Source:UniProtKB/TrEMBL;Acc:F1S219]	--	--
ENSSSCG00000011815	Chr13	-2.03618	2.93587	0.00527742	4.14	15.78	OSTN	osteocrin [Source:HGNC Symbol;Acc:HGNC:29961]	7	GO:0003416	GO:0005102	GO:0005615	GO:0007166	GO:0030828	GO:0045668	GO:0046325
ENSSSCG00000021429	Chr13	-1.96551	2.79529	0.00718959	0.42	1.52	C21orf91	chromosome 21 open reading frame 91 [Source:HGNC Symbol;Acc:HGNC:16459]	--	--
ENSSSCG00000025721	Chr13	-6.50112	-0.599079	0.00614931	0	0.34	TMPRSS7	transmembrane protease, serine 7 [Source:HGNC Symbol;Acc:HGNC:30846]	8	GO:0003824	GO:0004252	GO:0005886	GO:0006508	GO:0008233	GO:0008236	GO:0016787	GO:0005515
ENSSSCG00000010609	Chr14	-4.47048	0.355478	0.000621965	0.01	0.27	CFAP43	cilia and flagella associated protein 43 [Source:HGNC Symbol;Acc:HGNC:26684]	2	GO:0005515	GO:0005515
ENSSSCG00000015979	Chr15	-4.67289	3.23644	6.35036e-08	0.26	6.18	HOXD13	homeobox D13 [Source:HGNC Symbol;Acc:HGNC:5136]	20	GO:0001501	GO:0003677	GO:0003682	GO:0003700	GO:0005634	GO:0006355	GO:0007389	GO:0009952	GO:0022612	GO:0030326	GO:0030539	GO:0035108	GO:0042127	GO:0042733	GO:0043565	GO:0045944	GO:0060527	GO:0060571	GO:0060602	GO:0060687
ENSSSCG00000015980	Chr15	-6.84563	-0.334972	0.00199604	0	1.31	HOXD12	homeobox D12 [Source:HGNC Symbol;Acc:HGNC:5135]	10	GO:0001501	GO:0003677	GO:0003700	GO:0005634	GO:0005667	GO:0006355	GO:0007389	GO:0042733	GO:0043565	GO:0005515
ENSSSCG00000016294	Chr15	-7.49314	0.197925	0.000164799	0	3.26	C2orf82	chromosome 2 open reading frame 82 [Source:HGNC Symbol;Acc:HGNC:33763]	1	GO:0071944
ENSSSCG00000023146	Chr15	-6.50112	-0.599079	0.00614931	0	0.3	EVX2	even-skipped homeobox 2 [Source:HGNC Symbol;Acc:HGNC:3507]	11	GO:0003677	GO:0003700	GO:0005634	GO:0006355	GO:0035108	GO:0043565	GO:0003677	GO:0003700	GO:0005634	GO:0006355	GO:0043565
ENSSSCG00000027345	Chr15	-6.62533	-0.5056	0.00416566	0	1.32	ENSSSCG00000027345	Uncharacterized protein [Source:UniProtKB/TrEMBL;Acc:I3LL66]	3	GO:0003980	GO:0006486	GO:0097359
ENSSSCG00000016883	Chr16	-2.86605	1.22712	0.00171465	0.44	3.01	ISL1	ISL LIM homeobox 1 [Source:HGNC Symbol;Acc:HGNC:6132]	64	GO:0000122	GO:0001102	GO:0001105	GO:0001158	GO:0001755	GO:0003007	GO:0003139	GO:0003148	GO:0003151	GO:0003203	GO:0003215	GO:0003266	GO:0003677	GO:0003682	GO:0003700	GO:0005622	GO:0005634	GO:0006355	GO:0007507	GO:0008270	GO:0008284	GO:0010468	GO:0010575	GO:0021520	GO:0021522	GO:0021524	GO:0021559	GO:0021983	GO:0030182	GO:0031016	GO:0031290	GO:0032725	GO:0032729	GO:0032730	GO:0032731	GO:0032735	GO:0032755	GO:0032760	GO:0042517	GO:0043388
ENSSSCG00000007391	Chr17	-2.47956	5.387	0.000395071	6.19	31.98	MATN4	matrilin 4 [Source:HGNC Symbol;Acc:HGNC:6910]	3	GO:0005509	GO:0048678	GO:0005515
ENSSSCG00000030942	Chr17	-4.05461	0.821157	0.000230561	0.28	4.61	CR956640.5	--	--	--
ENSSSCG00000016555	Chr18	-2.38814	1.38124	0.00571617	0.61	3.01	ENSSSCG00000016555	Uncharacterized protein [Source:UniProtKB/TrEMBL;Acc:F1SNE0]	8	GO:0004180	GO:0004181	GO:0006508	GO:0008233	GO:0008237	GO:0008270	GO:0016787	GO:0046872
ENSSSCG00000016640	Chr18	-1.92035	3.47306	0.00714836	1.26	4.42	PPP1R3A	protein phosphatase 1, regulatory subunit 3A [Source:HGNC Symbol;Acc:HGNC:9291]	1	GO:0005515
ENSSSCG00000029666	Chr18	-3.90181	1.20113	0.00011434	0.06	0.87	ENSSSCG00000029666	homeobox protein Hox-A13 [Source:RefSeq peptide;Acc:NP_001182271]	5	GO:0003677	GO:0003700	GO:0005634	GO:0006355	GO:0043565
ENSSSCG00000013934	Chr2	-2.13542	3.5026	0.00289201	0.94	3.82	CILP2	cartilage intermediate layer protein 2 [Source:HGNC Symbol;Acc:HGNC:24213]	3	GO:0005515	GO:0030246	GO:0070062
ENSSSCG00000026098	Chr2	-2.35449	1.19837	0.00768073	0.06	0.27	ENSSSCG00000026098	Sus scrofa cardiomyopathy associated 5 (CMYA5), mRNA. [Source:RefSeq mRNA;Acc:NM_001197307]	--	--
ENSSSCG00000022880	Chr3	-6.73968	-0.417779	0.00286389	0	1.29	ENSSSCG00000022880	Uncharacterized protein [Source:UniProtKB/TrEMBL;Acc:I3LEL9]	3	GO:0003723	GO:0004654	GO:0006402
ENSSSCG00000006462	Chr4	-6.36521	-0.698999	0.00922396	0	0.45	LRRC71	leucine rich repeat containing 71 [Source:HGNC Symbol;Acc:HGNC:26556]	--	--
ENSSSCG00000006829	Chr4	-2.23096	3.04918	0.00224671	3.29	14.36	SYPL2	synaptophysin-like 2 [Source:HGNC Symbol;Acc:HGNC:27638]	7	GO:0005215	GO:0006810	GO:0006874	GO:0008021	GO:0016020	GO:0016021	GO:0021762
ENSSSCG00000006872	Chr4	-1.80132	4.96776	0.00858523	2.58	8.34	AGL	amylo-alpha-1, 6-glucosidase, 4-alpha-glucanotransferase [Source:HGNC Symbol;Acc:HGNC:321]	15	GO:0003824	GO:0004133	GO:0004134	GO:0004135	GO:0005634	GO:0005737	GO:0005975	GO:0005977	GO:0005978	GO:0016234	GO:0030247	GO:0031593	GO:0043169	GO:0005980	GO:0005515
ENSSSCG00000023825	Chr4	-2.15457	1.58599	0.00959873	0.55	2.27	ENSSSCG00000023825	Uncharacterized protein [Source:UniProtKB/TrEMBL;Acc:I3LJA7]	--	--
ENSSSCG00000025897	Chr4	-6.36521	-0.698999	0.00922396	0	1.49	ENSSSCG00000025897	Uncharacterized protein [Source:UniProtKB/TrEMBL;Acc:I3LD37]	2	GO:0008168	GO:0032259
ENSSSCG00000000251	Chr5	-4.36545	1.99624	4.04551e-06	0.13	2.64	KRT1	keratin 1 [Source:HGNC Symbol;Acc:HGNC:6412]	14	GO:0001867	GO:0005198	GO:0005882	GO:0016020	GO:0030246	GO:0045095	GO:0005615	GO:0070062	GO:0005515	GO:0005634	GO:0072562	GO:0001895	GO:0061436	GO:0050728
ENSSSCG00000000943	Chr5	-2.89346	1.45427	0.0011219	0.08	0.57	OTOGL	otogelin-like [Source:HGNC Symbol;Acc:HGNC:26901]	2	GO:0046373	GO:0046556
ENSSSCG00000002997	Chr6	-1.99554	2.68049	0.00663276	5.85	21.68	ENSSSCG00000002997	Uncharacterized protein [Source:UniProtKB/TrEMBL;Acc:F1RHB8]	1	GO:0005515
ENSSSCG00000003483	Chr6	-6.73968	-0.417779	0.00286389	0	0.44	PADI4	peptidyl arginine deiminase, type IV [Source:HGNC Symbol;Acc:HGNC:18368]	14	GO:0004668	GO:0005509	GO:0005737	GO:0006464	GO:0018101	GO:0005515	GO:0005634	GO:0036414	GO:0036413	GO:0016990	GO:0016568	GO:0006338	GO:0019827	GO:0006334
ENSSSCG00000022554	Chr6	-3.01959	6.31975	2.17786e-05	10.8	81.13	MATN1	matrilin 1, cartilage matrix protein [Source:HGNC Symbol;Acc:HGNC:6907]	6	GO:0002062	GO:0003429	GO:0005578	GO:0030500	GO:0005515	GO:0005509
ENSSSCG00000023322	Chr6	-1.75491	8.42969	0.00914384	50.29	157.18	COL9A2	collagen, type IX, alpha 2 [Source:HGNC Symbol;Acc:HGNC:2218]	1	GO:0005594
ENSSSCG00000001390	Chr7	-6.94433	-0.256637	0.00140897	0	1.05	PSORS1C2	Sus scrofa psoriasis susceptibility 1 candidate 2 (PSORS1C2), mRNA. [Source:RefSeq mRNA;Acc:NM_001123171]	--	--
ENSSSCG00000001473	Chr7	-2.67192	7.00609	0.00013116	2.49	14.71	COL11A2	Collagen type XI alpha 2; Uncharacterized protein [Source:UniProtKB/TrEMBL;Acc:A5D9L2]	11	GO:0001894	GO:0002062	GO:0005201	GO:0005581	GO:0007605	GO:0030199	GO:0048705	GO:0005201	GO:0005581	GO:0005201	GO:0005581
ENSSSCG00000001832	Chr7	-2.21723	6.23204	0.00129167	3.45	14.86	ACAN	aggrecan [Source:HGNC Symbol;Acc:HGNC:319]	12	GO:0001502	GO:0002063	GO:0005509	GO:0005540	GO:0005578	GO:0005604	GO:0007155	GO:0030166	GO:0030199	GO:0030246	GO:0031012	GO:0005515
ENSSSCG00000008727	Chr8	-1.90933	2.79503	0.00887558	1.61	5.61	MSX1	msh homeobox 1 [Source:HGNC Symbol;Acc:HGNC:7391]	58	GO:0003677	GO:0003700	GO:0005634	GO:0006355	GO:0043565	GO:0030308	GO:0042475	GO:0005737	GO:0000902	GO:0034504	GO:0050821	GO:1902255	GO:0035880	GO:0060325	GO:0002039	GO:0005515	GO:0005667	GO:0045892	GO:0048863	GO:0045944	GO:0000122	GO:0006366	GO:0008285	GO:0009952	GO:0023019	GO:0030900	GO:0001701	GO:0043066	GO:0061180	GO:0035116	GO:2000678	GO:0060021	GO:0007517	GO:0007507	GO:0042476	GO:0003007	GO:0030509	GO:0043392	GO:0035115	GO:0042733
ENSSSCG00000008806	Chr8	-1.85988	3.19431	0.00944171	4.65	15.65	YIPF7	Yip1 domain family, member 7 [Source:HGNC Symbol;Acc:HGNC:26825]	1	GO:0016020
ENSSSCG00000009219	Chr8	-2.84766	6.21681	5.53851e-05	5.61	37.44	IBSP	Bone sialoprotein 2 [Source:UniProtKB/Swiss-Prot;Acc:P31936]	12	GO:0001503	GO:0005576	GO:0007155	GO:0030198	GO:0071363	GO:0031214	GO:0016020	GO:0001649	GO:0001503	GO:0005576	GO:0007155	GO:0031214
ENSSSCG00000022543	Chr9	-2.1976	2.73996	0.00297965	0.45	1.91	VWDE	von Willebrand factor D and EGF domains [Source:HGNC Symbol;Acc:HGNC:21897]	3	GO:0005515	GO:0005509	GO:0016020
ENSSSCG00000026486	GL892577.1	-4.13678	0.891924	0.000160239	0.1	1.69	ENSSSCG00000026486	Sus scrofa GRAM domain containing 2-like (LOC100627175), mRNA. [Source:RefSeq mRNA;Acc:NM_001243583]	--	--
ENSSSCG00000016398	GL893074.1	-1.95457	6.77397	0.00406869	6.75	24.22	NEB	nebulin [Source:HGNC Symbol;Acc:HGNC:7720]	2	GO:0030018	GO:0043292
ENSSSCG00000025523	GL893359.2	-2.26823	7.54061	0.000951645	14.36	64.07	COL2A1	collagen, type II, alpha 1 [Source:HGNC Symbol;Acc:HGNC:2200]	37	GO:0001501	GO:0001502	GO:0001503	GO:0001894	GO:0001958	GO:0002062	GO:0003007	GO:0005201	GO:0005581	GO:0005585	GO:0005604	GO:0005615	GO:0005737	GO:0006029	GO:0007417	GO:0007601	GO:0007605	GO:0010468	GO:0030199	GO:0030903	GO:0031012	GO:0035108	GO:0042472	GO:0042802	GO:0043066	GO:0048407	GO:0048705	GO:0048839	GO:0051216	GO:0060021	GO:0060174	GO:0060272	GO:0060348	GO:0060351	GO:0071599	GO:0071773	GO:2001240
ENSSSCG00000007180	GL895578.1	-3.11327	0.54144	0.00383276	0.34	2.87	PDYN	prodynorphin [Source:HGNC Symbol;Acc:HGNC:8820]	4	GO:0001515	GO:0005576	GO:0005886	GO:0007218
ENSSSCG00000021703	GL896460.1	-3.2927	0.19638	0.00583707	0.67	6.42	MYOZ3	myozenin 3 [Source:HGNC Symbol;Acc:HGNC:18565]	2	GO:0005515	GO:0030018
ENSSSCG00000028418	JH118731.1	-6.36521	-0.698999	0.00922396	0	0.42	ENSSSCG00000028418	Uncharacterized protein [Source:UniProtKB/TrEMBL;Acc:I3LAG7]	7	GO:0003677	GO:0003700	GO:0005634	GO:0006351	GO:0006355	GO:0007275	GO:0043565
ENSSSCG00000004014	Chr1	4.09095	1.43031	3.70145e-05	1.35	0.07	DACT2	dishevelled-binding antagonist of beta-catenin 2 [Source:HGNC Symbol;Acc:HGNC:21231]	13	GO:0003382	GO:0005080	GO:0005739	GO:0007162	GO:0008013	GO:0008134	GO:0043588	GO:0051018	GO:0070097	GO:0072061	GO:1900108	GO:0005515	GO:0002244
ENSSSCG00000004017	Chr1	4.73164	3.79475	1.28857e-08	3.86	0.13	FRMD1	FERM domain containing 1 [Source:HGNC Symbol;Acc:HGNC:21240]	2	GO:0005856	GO:0005856
ENSSSCG00000004038	Chr1	6.31494	-0.708426	0.00922396	0.27	0	PLG	plasminogen [Source:HGNC Symbol;Acc:HGNC:9071]	27	GO:0003824	GO:0004252	GO:0005615	GO:0006508	GO:0006915	GO:0007596	GO:0008233	GO:0008236	GO:0009986	GO:0010812	GO:0016787	GO:0019897	GO:0019904	GO:0022617	GO:0031232	GO:0034185	GO:0042246	GO:0045445	GO:0046716	GO:0051918	GO:0051919	GO:0060707	GO:0060716	GO:0071674	GO:0070062	GO:0005515	GO:0072562
ENSSSCG00000004040	Chr1	9.93045	2.47033	2.99224e-10	3.3	0	ENSSSCG00000004040	Sus scrofa solute carrier family 22 (organic cation transporter), member 2 (SLC22A2), mRNA. [Source:RefSeq mRNA;Acc:NM_213902]	8	GO:0005215	GO:0006810	GO:0015075	GO:0016020	GO:0016021	GO:0022857	GO:0034220	GO:0055085
ENSSSCG00000004093	Chr1	9.10668	1.68292	4.09326e-08	2.65	0	IYD	iodotyrosine deiodinase [Source:HGNC Symbol;Acc:HGNC:21071]	3	GO:0004447	GO:0016491	GO:0055114
ENSSSCG00000004172	Chr1	3.36009	1.70487	0.000148152	2.76	0.24	SLC2A12	Uncharacterized protein [Source:UniProtKB/TrEMBL;Acc:F1S3R3]	8	GO:0005215	GO:0006810	GO:0015758	GO:0016020	GO:0016021	GO:0022857	GO:0022891	GO:0055085
ENSSSCG00000004174	Chr1	5.47629	3.09859	4.22735e-09	27.91	0.56	TCF21	transcription factor 21 [Source:HGNC Symbol;Acc:HGNC:11632]	37	GO:0000122	GO:0001077	GO:0001078	GO:0001657	GO:0001658	GO:0001763	GO:0001822	GO:0001944	GO:0005634	GO:0007530	GO:0007548	GO:0009887	GO:0014707	GO:0030855	GO:0032835	GO:0042826	GO:0043425	GO:0045944	GO:0046983	GO:0048286	GO:0048536	GO:0048557	GO:0048608	GO:0048732	GO:0050681	GO:0060008	GO:0060021	GO:0060425	GO:0060426	GO:0060435	GO:0060539	GO:0060541	GO:0060766	GO:0070888	GO:0072162	GO:0072277	GO:0005515
ENSSSCG00000004181	Chr1	7.73644	0.433538	4.53239e-05	1.3	0	VNN1	vanin 1 [Source:HGNC Symbol;Acc:HGNC:12705]	14	GO:0002526	GO:0002544	GO:0006807	GO:0006954	GO:0015939	GO:0016337	GO:0016810	GO:0016811	GO:0017159	GO:0033089	GO:0043066	GO:0045087	GO:0070062	GO:1902176
ENSSSCG00000004182	Chr1	6.9862	-0.195888	0.00100641	1.24	0	TAAR1	trace amine associated receptor 1 [Source:HGNC Symbol;Acc:HGNC:17734]	7	GO:0001594	GO:0004871	GO:0004930	GO:0007165	GO:0007186	GO:0008227	GO:0016021
ENSSSCG00000004194	Chr1	6.31494	-0.708426	0.00922396	0.34	0	ENPP3	Uncharacterized protein [Source:UniProtKB/TrEMBL;Acc:F1S3P3]	4	GO:0003824	GO:0008152	GO:0003824	GO:0008152
ENSSSCG00000004200	Chr1	6.57495	-0.516508	0.00416566	4.17	0	SMLR1	small leucine-rich protein 1 [Source:HGNC Symbol;Acc:HGNC:44670]	--	--
ENSSSCG00000004252	Chr1	7.46238	3.18259	2.99535e-11	10.56	0.05	ENSSSCG00000004252	Uncharacterized protein [Source:UniProtKB/TrEMBL;Acc:F1SF23]	7	GO:0000122	GO:0005614	GO:0005615	GO:0030198	GO:0030512	GO:0031012	GO:0005515
ENSSSCG00000004371	Chr1	3.16383	1.74306	0.000258681	0.19	0.02	ENSSSCG00000004371	--	--	--
ENSSSCG00000004434	Chr1	2.84803	1.47784	0.0011219	1.04	0.13	FRK	fyn-related Src family tyrosine kinase [Source:HGNC Symbol;Acc:HGNC:3955]	11	GO:0000166	GO:0004672	GO:0004713	GO:0005524	GO:0006468	GO:0016301	GO:0016310	GO:0016740	GO:0016772	GO:0005515	GO:0070062
ENSSSCG00000004511	Chr1	4.5446	5.26121	6.62123e-09	10.29	0.41	MYO5B	myosin VB [Source:HGNC Symbol;Acc:HGNC:7603]	9	GO:0000166	GO:0003774	GO:0005524	GO:0016192	GO:0016459	GO:0017137	GO:0043234	GO:0005515	GO:0070062
ENSSSCG00000004565	Chr1	5.97434	1.75897	2.53726e-07	6.8	0.09	CA12	carbonic anhydrase XII [Source:HGNC Symbol;Acc:HGNC:1371]	5	GO:0004089	GO:0006730	GO:0008270	GO:0016021	GO:0046872
ENSSSCG00000004615	Chr1	6.45079	-0.60926	0.00614931	0.67	0	ENSSSCG00000004615	Uncharacterized protein [Source:UniProtKB/TrEMBL;Acc:F1RZD7]	--	--
ENSSSCG00000004621	Chr1	6.1765	1.94846	7.8568e-08	1.27	0.01	MYO5C	myosin VC [Source:HGNC Symbol;Acc:HGNC:7604]	6	GO:0000166	GO:0003774	GO:0005524	GO:0016459	GO:0046872	GO:0005515
ENSSSCG00000004631	Chr1	2.12084	1.72695	0.00822166	1.86	0.39	DMXL2	Dmx-like 2 [Source:HGNC Symbol;Acc:HGNC:2938]	4	GO:0008021	GO:0017137	GO:0005515	GO:0005615
ENSSSCG00000004642	Chr1	7.07299	-0.1258	0.000726851	2.21	0	ENSSSCG00000004642	Uncharacterized protein [Source:UniProtKB/TrEMBL;Acc:F1SQH9]	--	--
ENSSSCG00000004643	Chr1	3.96209	0.00567932	0.00304285	0.69	0.04	SLC27A2	Uncharacterized protein [Source:UniProtKB/TrEMBL;Acc:F1SQH7]	27	GO:0003824	GO:0008152	GO:0030176	GO:0005789	GO:0070062	GO:0005778	GO:0005102	GO:0019899	GO:0005788	GO:0005779	GO:0006635	GO:0070251	GO:0050197	GO:0044539	GO:0031957	GO:0004467	GO:0001676	GO:0097089	GO:0001561	GO:0006699	GO:0005783	GO:0005739	GO:0005777	GO:0000038	GO:0015245	GO:0015908	GO:0042760
ENSSSCG00000004659	Chr1	8.65775	5.26908	1.40084e-16	14.93	0.03	SLC12A1	solute carrier family 12 (sodium/potassium/chloride transporter), member 1 [Source:HGNC Symbol;Acc:HGNC:10910]	13	GO:0001822	GO:0005215	GO:0006810	GO:0006811	GO:0007588	GO:0015377	GO:0016020	GO:0016021	GO:0016324	GO:0048878	GO:0055085	GO:0070062	GO:0005515
ENSSSCG00000004672	Chr1	2.8405	3.92314	0.000112739	5.59	0.72	GATM	Sus scrofa glycine amidinotransferase (L-arginine:glycine amidinotransferase) (GATM), nuclear gene encoding mitochondrial protein, mRNA. [Source:RefSeq mRNA;Acc:NM_001128442]	10	GO:0005737	GO:0005739	GO:0005743	GO:0005758	GO:0006601	GO:0015068	GO:0016020	GO:0016740	GO:0016813	GO:0070062
ENSSSCG00000004673	Chr1	7.15486	-0.0589763	0.000530405	0.62	0	SLC28A2	solute carrier family 28 (concentrative nucleoside transporter), member 2 [Source:HGNC Symbol;Acc:HGNC:11002]	4	GO:0001882	GO:0005415	GO:0006810	GO:0016020
ENSSSCG00000004679	Chr1	1.86919	5.48763	0.00629329	19.15	4.85	SORD	sorbitol dehydrogenase [Source:HGNC Symbol;Acc:HGNC:11184]	17	GO:0003939	GO:0005739	GO:0006060	GO:0006062	GO:0008270	GO:0016020	GO:0016491	GO:0030317	GO:0031514	GO:0046370	GO:0046872	GO:0051160	GO:0051164	GO:0051287	GO:0055114	GO:0016747	GO:0070062
ENSSSCG00000004703	Chr1	4.2162	1.54162	1.93925e-05	2.86	0.14	ENSSSCG00000004703	Uncharacterized protein [Source:UniProtKB/TrEMBL;Acc:F1SI77]	9	GO:0000166	GO:0003824	GO:0005524	GO:0005739	GO:0016301	GO:0016310	GO:0016740	GO:0016772	GO:0005515
ENSSSCG00000004759	Chr1	4.39634	4.89983	2.05829e-08	20.5	0.9	ENSSSCG00000004759	Sus scrofa serine peptidase inhibitor, Kunitz type 1 (SPINT1), mRNA. [Source:RefSeq mRNA;Acc:NM_001244422]	6	GO:0001892	GO:0004867	GO:0030198	GO:0060670	GO:0060674	GO:0005515
ENSSSCG00000004779	Chr1	3.87992	1.91743	1.78628e-05	0.79	0.05	PLCB2	phospholipase C, beta 2 [Source:HGNC Symbol;Acc:HGNC:9055]	11	GO:0004435	GO:0004871	GO:0005509	GO:0006629	GO:0007165	GO:0008081	GO:0016042	GO:0035556	GO:0050913	GO:0005515	GO:0005737
ENSSSCG00000004858	Chr1	3.01374	0.525401	0.00383276	0.43	0.05	SALL3	spalt-like transcription factor 3 [Source:HGNC Symbol;Acc:HGNC:10527]	6	GO:0003676	GO:0021891	GO:0035136	GO:0035137	GO:0045879	GO:0046872
ENSSSCG00000004932	Chr1	2.23301	2.33505	0.00353101	3	0.59	IGDCC3	immunoglobulin superfamily, DCC subclass, member 3 [Source:HGNC Symbol;Acc:HGNC:9700]	3	GO:0005887	GO:0050885	GO:0005515
ENSSSCG00000004968	Chr1	8.62229	1.23042	6.35441e-07	2.32	0	PAQR5	progestin and adipoQ receptor family member V [Source:HGNC Symbol;Acc:HGNC:29645]	1	GO:0016021
ENSSSCG00000004983	Chr1	2.73159	1.17956	0.00261227	0.74	0.1	ENSSSCG00000004983	Uncharacterized protein [Source:UniProtKB/TrEMBL;Acc:F1SIR4]	1	GO:0005515
ENSSSCG00000005067	Chr1	9.29899	1.865	1.31916e-08	2.79	0	C14orf105	chromosome 14 open reading frame 105 [Source:HGNC Symbol;Acc:HGNC:20189]	--	--
ENSSSCG00000005125	Chr1	3.88022	-0.0581564	0.00406644	0.6	0.03	LRRC19	leucine rich repeat containing 19 [Source:HGNC Symbol;Acc:HGNC:23379]	--	--
ENSSSCG00000005222	Chr1	2.66177	4.3113	0.000215002	6.47	0.94	SLC1A1	solute carrier family 1 (neuronal/epithelial high affinity glutamate transporter, system Xag), member 1 [Source:HGNC Symbol;Acc:HGNC:10939]	12	GO:0005313	GO:0005886	GO:0006835	GO:0015501	GO:0015813	GO:0016020	GO:0017153	GO:0051260	GO:0051938	GO:0070779	GO:0070062	GO:0005515
ENSSSCG00000005269	Chr1	2.68125	2.46396	0.000572084	1.39	0.2	TRPM6	transient receptor potential cation channel, subfamily M, member 6 [Source:HGNC Symbol;Acc:HGNC:17995]	16	GO:0004674	GO:0005216	GO:0005261	GO:0005524	GO:0006468	GO:0006810	GO:0006811	GO:0009636	GO:0016020	GO:0016021	GO:0016324	GO:0016772	GO:0030001	GO:0031526	GO:0055085	GO:0005515
ENSSSCG00000005394	Chr1	10.1175	5.80547	5.94647e-19	28.9	0.02	ALDOB	Fructose-bisphosphate aldolase [Source:UniProtKB/TrEMBL;Acc:F1SSB5]	4	GO:0003824	GO:0004332	GO:0006096	GO:0016829
ENSSSCG00000005395	Chr1	8.31872	4.93288	1.39513e-15	146.91	0.4	ENSSSCG00000005395	Uncharacterized protein [Source:UniProtKB/TrEMBL;Acc:F1SSB4]	3	GO:0003824	GO:0004332	GO:0006096
ENSSSCG00000005485	Chr1	12.4749	4.97289	1.65967e-17	11.65	0	AMBP	Sus scrofa alpha-1-microglobulin/bikunin precursor (AMBP), mRNA. [Source:RefSeq mRNA;Acc:NM_001164006]	27	GO:0004867	GO:0005576	GO:0005886	GO:0019862	GO:0020037	GO:0036094	GO:0042803	GO:0010466	GO:0018298	GO:0030414	GO:0005576	GO:0036094	GO:0005576	GO:0004867	GO:0005576	GO:0005886	GO:0019862	GO:0020037	GO:0036094	GO:0042803	GO:0010466	GO:0018298	GO:0030414	GO:0005615	GO:0070062	GO:0005515	GO:0072562
ENSSSCG00000005486	Chr1	3.6537	3.12947	4.48257e-06	7.44	0.54	KIF12	kinesin family member 12 [Source:HGNC Symbol;Acc:HGNC:21495]	8	GO:0000166	GO:0003777	GO:0005524	GO:0005871	GO:0005874	GO:0007018	GO:0008017	GO:0070062
ENSSSCG00000005588	Chr1	6.68926	-0.429389	0.00286389	0.32	0	NR5A1	--	--	--
ENSSSCG00000005688	Chr1	2.99834	4.5555	3.73857e-05	32.44	3.75	PTGES	Sus scrofa prostaglandin E synthase (PTGES), mRNA. [Source:RefSeq mRNA;Acc:NM_001038631]	2	GO:0016853	GO:0050220
ENSSSCG00000005701	Chr1	2.70964	3.36805	0.000303445	10.12	1.43	ASS1	argininosuccinate synthase 1 [Source:HGNC Symbol;Acc:HGNC:758]	15	GO:0004055	GO:0005524	GO:0006526	GO:0004066	GO:0006529	GO:0070062	GO:0005515	GO:0044822	GO:0016597	GO:1903038	GO:0000053	GO:0006531	GO:0000052	GO:0071499	GO:0045429
ENSSSCG00000005770	Chr1	6.79518	-0.34726	0.00199604	2.76	0	ENSSSCG00000005770	--	--	--
ENSSSCG00000005781	Chr1	3.26749	1.0932	0.000727001	0.81	0.08	TARSL2	threonyl-tRNA synthetase-like 2 [Source:HGNC Symbol;Acc:HGNC:24728]	9	GO:0000166	GO:0004812	GO:0004829	GO:0005524	GO:0005737	GO:0006418	GO:0006435	GO:0016876	GO:0043039
ENSSSCG00000005830	Chr1	4.51065	1.28371	2.28759e-05	2.4	0.09	CCDC183	coiled-coil domain containing 183 [Source:HGNC Symbol;Acc:HGNC:28236]	--	--
ENSSSCG00000005853	Chr1	6.31494	-0.708426	0.00922396	0.49	0	NOXA1	NADPH oxidase activator 1 [Source:HGNC Symbol;Acc:HGNC:10668]	10	GO:0006801	GO:0010310	GO:0016176	GO:0017124	GO:0019899	GO:0043020	GO:0048365	GO:0060263	GO:0005515	GO:0043085
ENSSSCG00000021173	Chr1	3.55901	0.970433	0.000481147	3.61	0.27	BSPRY	B-box and SPRY domain containing [Source:HGNC Symbol;Acc:HGNC:18232]	5	GO:0005622	GO:0005634	GO:0005737	GO:0005925	GO:0008270
ENSSSCG00000023333	Chr1	2.47651	1.78156	0.00241472	3.5	0.58	ENSSSCG00000023333	Sus scrofa ficolin (collagen/fibrinogen domain containing lectin) 2 (hucolin) (FCN2), mRNA. [Source:RefSeq mRNA;Acc:NM_213868]	--	--
ENSSSCG00000024057	Chr1	6.89385	-0.269578	0.00140897	1.94	0	ENSSSCG00000024057	Uncharacterized protein [Source:UniProtKB/TrEMBL;Acc:I3LJA5]	1	GO:0005515
ENSSSCG00000028996	Chr1	5.19205	2.82771	2.49039e-08	17.48	0.43	ALDH1A1	aldehyde dehydrogenase 1 family, member A1 [Source:HGNC Symbol;Acc:HGNC:402]	5	GO:0004029	GO:0008152	GO:0016491	GO:0055114	GO:0070062
ENSSSCG00000029363	Chr1	9.77084	2.31637	8.14455e-10	2.76	0	TMEM252	transmembrane protein 252 [Source:HGNC Symbol;Acc:HGNC:28537]	--	--
ENSSSCG00000029477	Chr1	10.0096	2.54688	1.81432e-10	4.5	0	ENSSSCG00000029477	Uncharacterized protein [Source:UniProtKB/TrEMBL;Acc:I3LVA8]	6	GO:0005215	GO:0006810	GO:0016020	GO:0016021	GO:0055085	GO:0022857
ENSSSCG00000031023	Chr1	2.84815	6.90622	5.26094e-05	106.04	13.63	CD24	CD24 molecule [Source:HGNC Symbol;Acc:HGNC:1645]	48	GO:0001959	GO:0002237	GO:0002329	GO:0002523	GO:0002842	GO:0002863	GO:0002904	GO:0005886	GO:0007155	GO:0007157	GO:0007159	GO:0007166	GO:0007274	GO:0007406	GO:0008637	GO:0009897	GO:0009986	GO:0010976	GO:0016477	GO:0022407	GO:0022409	GO:0030246	GO:0030262	GO:0030889	GO:0031175	GO:0031362	GO:0031528	GO:0032600	GO:0033625	GO:0033630	GO:0033632	GO:0033634	GO:0034107	GO:0034109	GO:0034119	GO:0042103	GO:0042632	GO:0045577	GO:0045665	GO:0046014
ENSSSCG00000010903	Chr10	3.22783	1.79789	0.000189466	3.31	0.32	LHX9	LIM homeobox 9 [Source:HGNC Symbol;Acc:HGNC:14222]	12	GO:0003677	GO:0003700	GO:0005634	GO:0006355	GO:0008270	GO:0008283	GO:0008584	GO:0008585	GO:0035262	GO:0043565	GO:0046872	GO:0005515
ENSSSCG00000010922	Chr10	9.6348	2.18563	1.89581e-09	4.9	0	ELF3	E74-like factor 3 (ets domain transcription factor, epithelial-specific ) [Source:HGNC Symbol;Acc:HGNC:3318]	21	GO:0001824	GO:0003677	GO:0003700	GO:0003713	GO:0005634	GO:0005737	GO:0005794	GO:0006355	GO:0006954	GO:0009653	GO:0009790	GO:0030198	GO:0030855	GO:0043565	GO:0045892	GO:0045893	GO:0045944	GO:0060056	GO:0005515	GO:0000978	GO:0001077
ENSSSCG00000010944	Chr10	6.34847	5.7059	1.93599e-13	49.52	0.56	FBP1	fructose-1,6-bisphosphatase 1 [Source:HGNC Symbol;Acc:HGNC:3606]	20	GO:0005737	GO:0005975	GO:0006002	GO:0006111	GO:0016208	GO:0016311	GO:0016787	GO:0030308	GO:0035690	GO:0042132	GO:0042578	GO:0045820	GO:0046580	GO:0046872	GO:0051289	GO:0071286	GO:0046854	GO:0070062	GO:0005515	GO:0042802
ENSSSCG00000010947	Chr10	6.68926	-0.429389	0.00286389	0.77	0	FBP2	fructose-1,6-bisphosphatase 2 [Source:HGNC Symbol;Acc:HGNC:3607]	6	GO:0005975	GO:0016787	GO:0042132	GO:0042578	GO:0046854	GO:0070062
ENSSSCG00000010948	Chr10	1.89486	3.21152	0.00879201	9.75	2.42	ENSSSCG00000010948	Catalysis of the hydrolysis of various bonds, e.g. C-O, C-N, C-C, phosphoric anhydride bonds, etc. Hydrolase is the systematic name for any enzyme of EC class 3.	4	GO:0006508	GO:0008233	GO:0008234	GO:0016787
ENSSSCG00000010992	Chr10	6.89385	-0.269578	0.00140897	1.07	0	AQP7	Sus scrofa aquaporin 7 (AQP7), mRNA. [Source:RefSeq mRNA;Acc:NM_001113438]	8	GO:0005215	GO:0005886	GO:0005911	GO:0006810	GO:0015793	GO:0016020	GO:0016021	GO:0070295
ENSSSCG00000011030	Chr10	3.3044	4.7527	7.22596e-06	6.3	0.59	CUBN	cubilin (intrinsic factor-cobalamin receptor) [Source:HGNC Symbol;Acc:HGNC:2548]	14	GO:0005737	GO:0005768	GO:0005783	GO:0005794	GO:0005903	GO:0005905	GO:0006898	GO:0016324	GO:0030139	GO:0042803	GO:0042953	GO:0045177	GO:0070062	GO:0005515
ENSSSCG00000011060	Chr10	6.31494	-0.708426	0.00922396	0.14	0	GAD2	Sus scrofa glutamate decarboxylase 2 (pancreatic islets and brain, 65kDa) (GAD2), mRNA. [Source:RefSeq mRNA;Acc:NM_213895]	20	GO:0000139	GO:0003824	GO:0004351	GO:0005737	GO:0005794	GO:0005829	GO:0005886	GO:0016020	GO:0016023	GO:0016829	GO:0016831	GO:0019752	GO:0030054	GO:0030170	GO:0030424	GO:0031410	GO:0042136	GO:0042734	GO:0045202	GO:0005515
ENSSSCG00000011125	Chr10	3.80159	4.7164	5.55485e-07	13.65	0.9	GATA3	GATA binding protein 3 [Source:HGNC Symbol;Acc:HGNC:4172]	126	GO:0000122	GO:0000790	GO:0000902	GO:0000976	GO:0000977	GO:0000979	GO:0000987	GO:0001046	GO:0001071	GO:0001077	GO:0001078	GO:0001158	GO:0001701	GO:0001709	GO:0001764	GO:0001775	GO:0001819	GO:0001822	GO:0001823	GO:0002088	GO:0002572	GO:0003180	GO:0003215	GO:0003281	GO:0003700	GO:0003713	GO:0005134	GO:0005634	GO:0005730	GO:0006355	GO:0006357	GO:0006959	GO:0007165	GO:0007399	GO:0007411	GO:0008134	GO:0008270	GO:0008285	GO:0008584	GO:0009615
ENSSSCG00000011131	Chr10	2.08344	2.41995	0.00569758	3.48	0.76	PRKCQ	protein kinase C, theta [Source:HGNC Symbol;Acc:HGNC:9410]	30	GO:0000166	GO:0001772	GO:0004672	GO:0004674	GO:0004697	GO:0005524	GO:0005737	GO:0005886	GO:0006355	GO:0006468	GO:0006509	GO:0016301	GO:0016310	GO:0016740	GO:0016772	GO:0032740	GO:0032753	GO:0035556	GO:0042102	GO:0042802	GO:0045086	GO:0046627	GO:0046872	GO:0050870	GO:0051092	GO:0070233	GO:0090330	GO:2000318	GO:2000570	GO:0005515
ENSSSCG00000011145	Chr10	1.9104	4.95481	0.00566539	13.24	3.26	ASB13	ankyrin repeat and SOCS box containing 13 [Source:HGNC Symbol;Acc:HGNC:19765]	3	GO:0016567	GO:0035556	GO:0005515
ENSSSCG00000021093	Chr10	4.78773	0.688246	0.000127312	1.79	0.05	C10orf67	chromosome 10 open reading frame 67 [Source:HGNC Symbol;Acc:HGNC:28716]	--	--
ENSSSCG00000021624	Chr10	2.26194	4.85486	0.00122717	19.21	3.71	LAD1	ladinin 1 [Source:HGNC Symbol;Acc:HGNC:6472]	1	GO:0015629
ENSSSCG00000022953	Chr10	2.69336	1.68695	0.00132989	2.76	0.39	ENSSSCG00000022953	Sus scrofa phosphotriesterase related (PTER), mRNA. [Source:RefSeq mRNA;Acc:NM_001244248]	4	GO:0008270	GO:0009056	GO:0016788	GO:0016888
ENSSSCG00000025686	Chr10	3.96652	3.07816	1.267e-06	5.75	0.34	KMO	kynurenine 3-monooxygenase (kynurenine 3-hydroxylase) [Source:HGNC Symbol;Acc:HGNC:6381]	19	GO:0004497	GO:0004502	GO:0005739	GO:0005741	GO:0005743	GO:0006569	GO:0008152	GO:0009435	GO:0009651	GO:0016020	GO:0016021	GO:0016174	GO:0016491	GO:0019363	GO:0019805	GO:0050660	GO:0055114	GO:0070189	GO:0070062
ENSSSCG00000028923	Chr10	9.57658	2.12981	2.71466e-09	3.14	0	ENSSSCG00000028923	Uncharacterized protein [Source:UniProtKB/TrEMBL;Acc:I3LGX7]	8	GO:0005272	GO:0006810	GO:0006811	GO:0006814	GO:0016020	GO:0016021	GO:0035725	GO:0015280
ENSSSCG00000030447	Chr10	7.44252	0.180956	0.000164799	0.77	0	AKR1C3	Sus scrofa aldo-keto reductase family 1, member C1 (dihydrodiol dehydrogenase 1; 20-alpha (3-alpha)-hydroxysteroid dehydrogenase) (AKR1C1), mRNA. [Source:RefSeq mRNA;Acc:NM_001044618]	4	GO:0016491	GO:0055114	GO:0016491	GO:0055114
ENSSSCG00000009304	Chr11	6.57495	-0.516508	0.00416566	0.93	0	ENSSSCG00000009304	Uncharacterized protein [Source:UniProtKB/TrEMBL;Acc:F1RTJ8]	9	GO:0000166	GO:0003924	GO:0005525	GO:0006184	GO:0007165	GO:0007264	GO:0016020	GO:0005622	GO:0015031
ENSSSCG00000009347	Chr11	6.13362	3.33867	2.66408e-10	3.95	0.05	KL	Uncharacterized protein [Source:UniProtKB/TrEMBL;Acc:F1RSR6]	12	GO:0003824	GO:0004553	GO:0005104	GO:0005975	GO:0006112	GO:0007568	GO:0017134	GO:0030501	GO:0055074	GO:0090080	GO:0070062	GO:0005515
ENSSSCG00000009413	Chr11	3.30815	2.48485	4.73768e-05	6.06	0.56	CPB2	carboxypeptidase B2 (plasma) [Source:HGNC Symbol;Acc:HGNC:2300]	8	GO:0004180	GO:0004181	GO:0006508	GO:0008233	GO:0008237	GO:0008270	GO:0016787	GO:0046872
ENSSSCG00000009444	Chr11	6.79518	-0.34726	0.00199604	0.37	0	OLFM4	olfactomedin 4 [Source:HGNC Symbol;Acc:HGNC:17190]	12	GO:0005615	GO:0005515	GO:0051260	GO:0048471	GO:0070062	GO:0005886	GO:0042803	GO:0042581	GO:0045296	GO:1900026	GO:0043124	GO:0050777
ENSSSCG00000009457	Chr11	2.43583	3.77282	0.000772296	13.2	2.25	ENSSSCG00000009457	Uncharacterized protein [Source:UniProtKB/TrEMBL;Acc:F1RJ36]	2	GO:0000166	GO:0005634
ENSSSCG00000009500	Chr11	2.14334	2.75262	0.00442699	9.06	1.89	CLDN10	claudin 10 [Source:HGNC Symbol;Acc:HGNC:2033]	7	GO:0005198	GO:0005886	GO:0005923	GO:0016020	GO:0016021	GO:0030054	GO:0005737
ENSSSCG00000009558	Chr11	2.62654	2.79657	0.000514877	5.81	0.87	F10	coagulation factor X [Source:HGNC Symbol;Acc:HGNC:3528]	12	GO:0003824	GO:0004252	GO:0005509	GO:0005543	GO:0005576	GO:0006508	GO:0007596	GO:0008233	GO:0008236	GO:0016787	GO:0051897	GO:0005515
ENSSSCG00000017178	Chr12	2.35765	1.26106	0.00673261	1.74	0.31	SPHK1	sphingosine kinase 1 [Source:HGNC Symbol;Acc:HGNC:11240]	30	GO:0001568	GO:0003677	GO:0003951	GO:0004143	GO:0005516	GO:0005524	GO:0005737	GO:0005886	GO:0006670	GO:0006954	GO:0007205	GO:0007420	GO:0008152	GO:0008284	GO:0008481	GO:0010803	GO:0017050	GO:0019722	GO:0030307	GO:0030335	GO:0031398	GO:0032651	GO:0042346	GO:0045766	GO:0045931	GO:0045987	GO:0048146	GO:0051092	GO:0051721	GO:0005515
ENSSSCG00000017187	Chr12	5.09439	1.8136	9.84556e-07	2.18	0.06	FOXJ1	forkhead box J1 [Source:HGNC Symbol;Acc:HGNC:3816]	32	GO:0000122	GO:0000976	GO:0002508	GO:0002635	GO:0002897	GO:0002924	GO:0003677	GO:0003700	GO:0005634	GO:0006351	GO:0006355	GO:0006959	GO:0007420	GO:0030036	GO:0030856	GO:0032088	GO:0032862	GO:0033085	GO:0035089	GO:0035502	GO:0042130	GO:0042384	GO:0043565	GO:0045409	GO:0045944	GO:0050869	GO:0050900	GO:0060271	GO:0060429	GO:0060972	GO:0072016	GO:1901248
ENSSSCG00000017232	Chr12	3.04521	6.03375	2.03127e-05	52.72	5.91	SLC9A3R1	Sus scrofa solute carrier family 9 (sodium/hydrogen exchanger), member 3 regulator 1 (SLC9A3R1), mRNA. [Source:RefSeq mRNA;Acc:NM_001143724]	45	GO:0003096	GO:0005102	GO:0005813	GO:0005886	GO:0005902	GO:0007191	GO:0008013	GO:0008285	GO:0010642	GO:0010766	GO:0014067	GO:0016020	GO:0016324	GO:0017081	GO:0019902	GO:0019933	GO:0030033	GO:0030036	GO:0030165	GO:0030336	GO:0030643	GO:0031526	GO:0031698	GO:0032416	GO:0032782	GO:0034613	GO:0034635	GO:0043231	GO:0043621	GO:0044062	GO:0045177	GO:0045859	GO:0050780	GO:0051898	GO:0060158	GO:0070293	GO:0070373	GO:0070851	GO:0071944	GO:0097291
ENSSSCG00000017262	Chr12	4.21356	5.98058	2.60705e-08	27.94	1.39	SLC16A6	solute carrier family 16, member 6 [Source:HGNC Symbol;Acc:HGNC:10927]	2	GO:0016021	GO:0055085
ENSSSCG00000017283	Chr12	3.42827	1.521	0.000178086	1.2	0.1	CD79B	CD79b molecule, immunoglobulin-associated beta [Source:HGNC Symbol;Acc:HGNC:1699]	34	GO:0004888	GO:0005634	GO:0005737	GO:0005794	GO:0005886	GO:0007166	GO:0009897	GO:0016020	GO:0019815	GO:0050853	GO:0005515	GO:0004888	GO:0005634	GO:0005737	GO:0005794	GO:0005886	GO:0007166	GO:0009897	GO:0016020	GO:0019815	GO:0050853	GO:0005515	GO:0004888	GO:0005634	GO:0005737	GO:0005794	GO:0005886	GO:0007166	GO:0009897	GO:0016020	GO:0019815	GO:0050853	GO:0005515	GO:0070062
ENSSSCG00000017296	Chr12	2.37394	4.42444	0.000774648	1.89	0.34	ACE	Sus scrofa angiotensin I converting enzyme (peptidyl-dipeptidase A) 1 (ACE), transcript variant 2, mRNA. [Source:RefSeq mRNA;Acc:NM_001083941]	25	GO:0001822	GO:0002446	GO:0003084	GO:0006508	GO:0007283	GO:0008217	GO:0008233	GO:0008237	GO:0008241	GO:0016020	GO:0042447	GO:0060047	GO:0005515	GO:0006508	GO:0008237	GO:0008241	GO:0016020	GO:0006508	GO:0008237	GO:0008241	GO:0016020	GO:0006508	GO:0008237	GO:0008241	GO:0016020
ENSSSCG00000017328	Chr12	2.0911	2.7621	0.00532748	2.43	0.53	ARHGAP27	Rho GTPase activating protein 27 [Source:HGNC Symbol;Acc:HGNC:31813]	6	GO:0005096	GO:0005543	GO:0005622	GO:0007165	GO:0043547	GO:0005515
ENSSSCG00000017359	Chr12	2.69693	1.15171	0.00301688	2.03	0.28	RUNDC3A	RUN domain containing 3A [Source:HGNC Symbol;Acc:HGNC:16984]	--	--
ENSSSCG00000017380	Chr12	1.93541	2.99266	0.00816491	8.48	2.05	ARL4D	ADP-ribosylation factor-like 4D [Source:HGNC Symbol;Acc:HGNC:656]	14	GO:0000166	GO:0005525	GO:0005622	GO:0005634	GO:0005737	GO:0005886	GO:0007264	GO:0003924	GO:0015031	GO:0006886	GO:0006184	GO:0007165	GO:0016020	GO:0005515
ENSSSCG00000017448	Chr12	2.27838	7.71403	0.000900329	228	43.51	KRT19	keratin 19 [Source:HGNC Symbol;Acc:HGNC:6436]	12	GO:0005198	GO:0005882	GO:0008307	GO:0030018	GO:0042383	GO:0043034	GO:0043627	GO:0045214	GO:0060706	GO:0071944	GO:0070062	GO:0005515
ENSSSCG00000017495	Chr12	8.75947	1.35758	2.97358e-07	2.2	0	GRB7	Uncharacterized protein [Source:UniProtKB/TrEMBL;Acc:F1RX94]	12	GO:0005543	GO:0005829	GO:0005925	GO:0007165	GO:0010494	GO:0017148	GO:0019901	GO:0030335	GO:0034063	GO:0035091	GO:0042802	GO:0005515
ENSSSCG00000017536	Chr12	2.36696	4.41863	0.000801423	12.48	2.24	HOXB9	homeobox B9 [Source:HGNC Symbol;Acc:HGNC:5120]	14	GO:0003677	GO:0003700	GO:0005634	GO:0005739	GO:0006351	GO:0006355	GO:0009952	GO:0030879	GO:0043565	GO:0045944	GO:0048706	GO:0060070	GO:0060326	GO:0005515
ENSSSCG00000017537	Chr12	2.62654	2.79657	0.000514877	14.11	2.11	HOXB8	homeobox B8 [Source:HGNC Symbol;Acc:HGNC:5119]	15	GO:0000976	GO:0003677	GO:0003700	GO:0005634	GO:0006355	GO:0007275	GO:0007625	GO:0008344	GO:0009952	GO:0019233	GO:0021516	GO:0043565	GO:0045638	GO:0048704	GO:0048705
ENSSSCG00000017538	Chr12	2.04444	4.54338	0.00341818	25.86	5.8	HOXB7	homeobox B7 [Source:HGNC Symbol;Acc:HGNC:5118]	12	GO:0003677	GO:0003700	GO:0005634	GO:0005737	GO:0006355	GO:0007275	GO:0009952	GO:0030099	GO:0043565	GO:0048704	GO:0090190	GO:0005515
ENSSSCG00000017539	Chr12	3.03687	4.25879	3.65877e-05	23.72	2.67	HOXB6	homeobox B6 [Source:HGNC Symbol;Acc:HGNC:5117]	11	GO:0003677	GO:0003700	GO:0005634	GO:0006355	GO:0007275	GO:0009952	GO:0034101	GO:0043565	GO:0048704	GO:0048706	GO:0044822
ENSSSCG00000017540	Chr12	2.20659	2.69553	0.00297061	4.39	0.88	HOXB5	homeobox B5 [Source:HGNC Symbol;Acc:HGNC:5116]	13	GO:0003677	GO:0003700	GO:0005634	GO:0006355	GO:0007275	GO:0009952	GO:0043565	GO:0045446	GO:0048704	GO:0048706	GO:0045944	GO:0000980	GO:0001205
ENSSSCG00000017578	Chr12	2.58306	3.98452	0.00035471	1.76	0.27	ITGA3	integrin, alpha 3 (antigen CD49C, alpha 3 subunit of VLA-3 receptor) [Source:HGNC Symbol;Acc:HGNC:6139]	29	GO:0001764	GO:0005886	GO:0007613	GO:0009986	GO:0016323	GO:0045202	GO:0001764	GO:0005886	GO:0007613	GO:0009986	GO:0016323	GO:0045202	GO:0007155	GO:0008305	GO:0001764	GO:0005886	GO:0007155	GO:0007229	GO:0007613	GO:0008305	GO:0009986	GO:0016020	GO:0016021	GO:0016323	GO:0045202	GO:0070062	GO:0005515	GO:0043235	GO:0009897
ENSSSCG00000017692	Chr12	10.4596	2.98438	1.06636e-11	5.17	0	LHX1	LIM homeobox 1 [Source:HGNC Symbol;Acc:HGNC:6593]	74	GO:0001071	GO:0001655	GO:0001656	GO:0001657	GO:0001658	GO:0001702	GO:0001705	GO:0001706	GO:0001764	GO:0001822	GO:0001823	GO:0003677	GO:0003700	GO:0005622	GO:0005634	GO:0006355	GO:0006366	GO:0007267	GO:0007389	GO:0008045	GO:0008270	GO:0009653	GO:0009791	GO:0009880	GO:0009948	GO:0009952	GO:0009953	GO:0010468	GO:0010842	GO:0021510	GO:0021517	GO:0021527	GO:0021537	GO:0021549	GO:0021702	GO:0021871	GO:0021937	GO:0032525	GO:0035846	GO:0035847
ENSSSCG00000017754	Chr12	3.60134	2.30648	2.13111e-05	4.95	0.37	ENSSSCG00000017754	Sus scrofa lectin, galactoside-binding, soluble, 9 (LGALS9), mRNA. [Source:RefSeq mRNA;Acc:NM_213932]	1	GO:0030246
ENSSSCG00000017781	Chr12	5.27793	1.12048	1.13841e-05	2.04	0.04	PIPOX	pipecolic acid oxidase [Source:HGNC Symbol;Acc:HGNC:17804]	8	GO:0005102	GO:0005777	GO:0008115	GO:0016491	GO:0033514	GO:0046653	GO:0050031	GO:0055114
ENSSSCG00000017837	Chr12	2.14166	2.46579	0.00445825	1.33	0.28	RAP1GAP2	RAP1 GTPase activating protein 2 [Source:HGNC Symbol;Acc:HGNC:29176]	10	GO:0005096	GO:0005813	GO:0043547	GO:0051056	GO:0005737	GO:0031965	GO:0010977	GO:0043005	GO:0032854	GO:0046582
ENSSSCG00000017874	Chr12	1.96045	2.19268	0.0096235	2.87	0.68	ATP2A3	ATPase, Ca++ transporting, ubiquitous [Source:HGNC Symbol;Acc:HGNC:813]	6	GO:0006812	GO:0016020	GO:0016021	GO:0019829	GO:0005783	GO:0016529
ENSSSCG00000017994	Chr12	7.83907	0.52331	2.82471e-05	2.74	0	WDR16	WD repeat domain 16 [Source:HGNC Symbol;Acc:HGNC:16053]	3	GO:0005737	GO:0043231	GO:0005515
ENSSSCG00000017998	Chr12	6.68926	-0.429389	0.00286389	0.62	0	GLP2R	glucagon-like peptide 2 receptor [Source:HGNC Symbol;Acc:HGNC:4325]	9	GO:0004871	GO:0004888	GO:0004930	GO:0005886	GO:0007165	GO:0007166	GO:0007186	GO:0016020	GO:0016021
ENSSSCG00000018042	Chr12	4.69701	3.4802	2.75913e-08	9.56	0.34	SLC47A2	solute carrier family 47 (multidrug and toxin extrusion), member 2 [Source:HGNC Symbol;Acc:HGNC:26439]	5	GO:0006855	GO:0015238	GO:0015297	GO:0016020	GO:0055085
ENSSSCG00000018048	Chr12	4.52918	3.46918	5.74468e-08	19.08	0.76	SLC5A10	Sus scrofa solute carrier family 5 (sodium/glucose cotransporter), member 10 (SLC5A10), mRNA. [Source:RefSeq mRNA;Acc:NM_001012297]	6	GO:0005215	GO:0006810	GO:0016020	GO:0016021	GO:0055085	GO:0070062
ENSSSCG00000022417	Chr12	8.97834	5.58752	1.58462e-17	33.25	0.06	HNF1B	Sus scrofa HNF1 homeobox B (HNF1B), mRNA. [Source:RefSeq mRNA;Acc:NM_213956]	49	GO:0000122	GO:0001714	GO:0001822	GO:0001826	GO:0001889	GO:0003677	GO:0003700	GO:0003705	GO:0005634	GO:0005667	GO:0007492	GO:0009749	GO:0009952	GO:0010628	GO:0030073	GO:0030111	GO:0030902	GO:0031018	GO:0035565	GO:0039020	GO:0042663	GO:0042803	GO:0043066	GO:0044212	GO:0045893	GO:0045944	GO:0046982	GO:0048557	GO:0048754	GO:0048793	GO:0048806	GO:0050673	GO:0060261	GO:0060429	GO:0060677	GO:0061017	GO:0072095	GO:0072164	GO:0072176	GO:0072177
ENSSSCG00000023186	Chr12	7.83311	5.71621	2.92835e-16	83.31	0.33	CA4	carbonic anhydrase IV [Source:HGNC Symbol;Acc:HGNC:1375]	20	GO:0004089	GO:0005791	GO:0005793	GO:0005794	GO:0005802	GO:0005886	GO:0008270	GO:0009986	GO:0015701	GO:0016020	GO:0030658	GO:0030667	GO:0031225	GO:0031362	GO:0031526	GO:0046658	GO:0048471	GO:0070062	GO:0005515	GO:0016324
ENSSSCG00000024179	Chr12	3.45572	0.387907	0.00222798	0.29	0.02	NAGS	N-acetylglutamate synthase [Source:HGNC Symbol;Acc:HGNC:17996]	6	GO:0004042	GO:0005739	GO:0006536	GO:0008080	GO:0008652	GO:0016740
ENSSSCG00000024743	Chr12	9.20604	1.77684	2.28675e-08	19.63	0	PRR15L	proline rich 15-like [Source:HGNC Symbol;Acc:HGNC:28149]	--	--
ENSSSCG00000027226	Chr12	4.01022	1.35913	5.56909e-05	1.19	0.07	ENSSSCG00000027226	Uncharacterized protein [Source:UniProtKB/TrEMBL;Acc:F1RT98]	1	GO:0005543
ENSSSCG00000011178	Chr13	2.28717	1.36222	0.00728157	0.95	0.18	CPNE4	copine IV [Source:HGNC Symbol;Acc:HGNC:2317]	2	GO:0005515	GO:0005515
ENSSSCG00000011241	Chr13	4.03764	1.38325	4.85126e-05	2.19	0.12	DCLK3	doublecortin-like kinase 3 [Source:HGNC Symbol;Acc:HGNC:19005]	10	GO:0000166	GO:0004672	GO:0004674	GO:0005524	GO:0006468	GO:0016301	GO:0016310	GO:0016740	GO:0016772	GO:0004713
ENSSSCG00000011298	Chr13	3.19653	2.50723	7.10665e-05	1.84	0.18	CDCP1	CUB domain containing protein 1 [Source:HGNC Symbol;Acc:HGNC:24357]	--	--
ENSSSCG00000011397	Chr13	5.78302	3.00071	2.40073e-09	5.83	0.09	SLC38A3	solute carrier family 38, member 3 [Source:HGNC Symbol;Acc:HGNC:18044]	12	GO:0005290	GO:0005887	GO:0006868	GO:0015186	GO:0015817	GO:0016020	GO:0016021	GO:0005886	GO:0015182	GO:0006867	GO:0015808	GO:0015180
ENSSSCG00000011408	Chr13	3.03999	0.905814	0.00194758	2.22	0.24	ZMYND10	zinc finger, MYND-type containing 10 [Source:HGNC Symbol;Acc:HGNC:19412]	7	GO:0005737	GO:0046872	GO:0003677	GO:0005515	GO:0044458	GO:0036159	GO:0036158
ENSSSCG00000011450	Chr13	8.33679	0.968635	2.94065e-06	1.14	0	ITIH1	Uncharacterized protein [Source:UniProtKB/TrEMBL;Acc:F1SH96]	4	GO:0004867	GO:0030212	GO:0070062	GO:0072562
ENSSSCG00000011456	Chr13	6.68926	-0.429389	0.00286389	0.44	0	CHDH	choline dehydrogenase [Source:HGNC Symbol;Acc:HGNC:24288]	10	GO:0005739	GO:0005743	GO:0006066	GO:0008812	GO:0016614	GO:0019285	GO:0050660	GO:0055114	GO:0016705	GO:0016117
ENSSSCG00000011472	Chr13	6.31494	-0.708426	0.00922396	2.7	0	DNASE1L3	deoxyribonuclease I-like 3 [Source:HGNC Symbol;Acc:HGNC:2959]	8	GO:0004519	GO:0004536	GO:0005634	GO:0006308	GO:0006309	GO:0006915	GO:0016888	GO:0010623
ENSSSCG00000011557	Chr13	6.57495	-0.516508	0.00416566	0.74	0	CIDE-C	Sus scrofa cell death-inducing DFFA-like effector c (CIDEC), mRNA. [Source:RefSeq mRNA;Acc:NM_001112689]	8	GO:0005622	GO:0005634	GO:0005737	GO:0005829	GO:0005925	GO:0006915	GO:0034389	GO:0097194
ENSSSCG00000011581	Chr13	4.43318	0.38718	0.000488131	2.62	0.1	MKRN2OS	MKRN2 opposite strand [Source:HGNC Symbol;Acc:HGNC:40375]	--	--
ENSSSCG00000011618	Chr13	3.83479	4.16948	7.7777e-07	9.86	0.64	GATA2	Sus scrofa GATA binding protein 2 (GATA2), mRNA. [Source:RefSeq mRNA;Acc:NM_213879]	47	GO:0000122	GO:0000980	GO:0001077	GO:0001158	GO:0001655	GO:0001709	GO:0001892	GO:0003677	GO:0003682	GO:0003700	GO:0005634	GO:0006351	GO:0008134	GO:0021514	GO:0021533	GO:0021954	GO:0021983	GO:0030154	GO:0030182	GO:0035019	GO:0035065	GO:0035854	GO:0042472	GO:0043234	GO:0045599	GO:0045638	GO:0045648	GO:0045650	GO:0045654	GO:0045746	GO:0045766	GO:0045944	GO:0048469	GO:0048663	GO:0048873	GO:0060216	GO:0060872	GO:0070345	GO:0070742	GO:2000178
ENSSSCG00000011640	Chr13	4.74339	4.04155	7.94537e-09	12.33	0.42	TF	Serotransferrin; Transferrin [Source:UniProtKB/TrEMBL;Acc:B3CL06]	21	GO:0005576	GO:0005739	GO:0005769	GO:0005770	GO:0005905	GO:0006826	GO:0006879	GO:0008199	GO:0009925	GO:0016023	GO:0016324	GO:0030139	GO:0045178	GO:0048471	GO:0055037	GO:0005615	GO:0070062	GO:0005515	GO:0009986	GO:0072562	GO:0001895
ENSSSCG00000011724	Chr13	6.57495	-0.516508	0.00416566	0.43	0	ENSSSCG00000011724	Uncharacterized protein [Source:UniProtKB/TrEMBL;Acc:F1SJM3]	7	GO:0004871	GO:0004930	GO:0005886	GO:0007165	GO:0007186	GO:0016020	GO:0016021
ENSSSCG00000011799	Chr13	7.23233	0.00487241	0.000390825	1.04	0	AHSG	alpha-2-HS-glycoprotein [Source:HGNC Symbol;Acc:HGNC:349]	9	GO:0001503	GO:0004869	GO:0005615	GO:0006953	GO:0030502	GO:0050727	GO:0050766	GO:0070062	GO:0072562
ENSSSCG00000011801	Chr13	9.0436	1.62348	5.90433e-08	2.84	0	HRG	histidine-rich glycoprotein [Source:HGNC Symbol;Acc:HGNC:5181]	41	GO:0002839	GO:0004867	GO:0004869	GO:0007162	GO:0008201	GO:0008270	GO:0008285	GO:0010468	GO:0010543	GO:0010593	GO:0016525	GO:0019865	GO:0020037	GO:0030168	GO:0030193	GO:0030308	GO:0032956	GO:0033629	GO:0043065	GO:0043254	GO:0043395	GO:0043537	GO:0046872	GO:0050730	GO:0050832	GO:0051894	GO:0051918	GO:1900747	GO:2000504	GO:2001027	GO:0070062	GO:0005515	GO:0072562	GO:0005102	GO:0031982	GO:0014070	GO:0097037	GO:0015886	GO:0034395	GO:0061474
ENSSSCG00000011802	Chr13	13.0097	5.50495	4.29673e-19	57.82	0	KNG1	kininogen 1 [Source:HGNC Symbol;Acc:HGNC:6383]	10	GO:0004869	GO:0005102	GO:0007162	GO:0007204	GO:0030195	GO:0005615	GO:0070062	GO:0005515	GO:0072562	GO:0045861
ENSSSCG00000011851	Chr13	3.44078	0.871438	0.000814859	1.35	0.11	MUC20	Sus scrofa mucin 20, cell surface associated (MUC20), mRNA. [Source:RefSeq mRNA;Acc:NM_001113440]	5	GO:0000187	GO:0009925	GO:0048012	GO:0051260	GO:0005515
ENSSSCG00000011878	Chr13	2.85879	2.42906	0.000297769	2.59	0.33	CASR	Extracellular calcium-sensing receptor [Source:UniProtKB/TrEMBL;Acc:F1SQ21]	10	GO:0004871	GO:0004930	GO:0005886	GO:0007165	GO:0007186	GO:0010628	GO:0016020	GO:0016021	GO:0032781	GO:0051924
ENSSSCG00000011890	Chr13	7.56736	0.287381	9.63608e-05	0.33	0	NR1I2	Sus scrofa nuclear receptor subfamily 1, group I, member 2 (NR1I2), mRNA. [Source:RefSeq mRNA;Acc:NM_001038005]	35	GO:0003677	GO:0003700	GO:0003707	GO:0004879	GO:0005634	GO:0006351	GO:0006355	GO:0006805	GO:0008144	GO:0008270	GO:0010628	GO:0030522	GO:0042738	GO:0042908	GO:0043401	GO:0043565	GO:0045892	GO:0045893	GO:0046618	GO:0046872	GO:0004887	GO:0045944	GO:0005515	GO:0000977	GO:0001228	GO:0003677	GO:0003700	GO:0003707	GO:0005634	GO:0006351	GO:0006355	GO:0008270	GO:0043401	GO:0043565	GO:0046872
ENSSSCG00000011904	Chr13	3.17101	1.54305	0.000368942	2.6	0.26	UPK1B	uroplakin 1B [Source:HGNC Symbol;Acc:HGNC:12578]	5	GO:0016020	GO:0016021	GO:0016324	GO:0030855	GO:0070062
ENSSSCG00000011926	Chr13	7.23233	0.00487241	0.000390825	1.09	0	CD200R1L	--	--	--
ENSSSCG00000012012	Chr13	2.50743	3.94884	0.000509199	4.57	0.74	ENSSSCG00000012012	Interacting selectively and non-covalently with any protein or protein complex (a complex of two or more proteins that may include other nonprotein molecules).	41	GO:0001669	GO:0005102	GO:0005615	GO:0005634	GO:0005737	GO:0005886	GO:0005911	GO:0005912	GO:0005923	GO:0007005	GO:0007157	GO:0007507	GO:0008013	GO:0008354	GO:0010669	GO:0014704	GO:0016323	GO:0016327	GO:0016337	GO:0030054	GO:0030165	GO:0030175	GO:0030426	GO:0030593	GO:0031532	GO:0031594	GO:0034109	GO:0042802	GO:0043005	GO:0043234	GO:0044297	GO:0045121	GO:0045216	GO:0048739	GO:0050839	GO:0051607	GO:0060044	GO:0070633	GO:0071253	GO:0086067
ENSSSCG00000012030	Chr13	9.36927	1.93183	8.67364e-09	9.83	0	CLDN8	claudin 8 [Source:HGNC Symbol;Acc:HGNC:2050]	9	GO:0005198	GO:0005783	GO:0005886	GO:0005923	GO:0016020	GO:0016021	GO:0030054	GO:0005515	GO:0016323
ENSSSCG00000012066	Chr13	2.78826	1.60682	0.00110051	3.77	0.5	KCNJ15	potassium inwardly-rectifying channel, subfamily J, member 15 [Source:HGNC Symbol;Acc:HGNC:6261]	11	GO:0005242	GO:0005244	GO:0005267	GO:0006810	GO:0006811	GO:0006813	GO:0016020	GO:0016021	GO:0034765	GO:0071805	GO:0005515
ENSSSCG00000012071	Chr13	3.30215	1.12218	0.000622182	3	0.27	IGSF5	immunoglobulin superfamily, member 5 [Source:HGNC Symbol;Acc:HGNC:5952]	5	GO:0005923	GO:0009986	GO:0016337	GO:0030165	GO:0005515
ENSSSCG00000012075	Chr13	4.50728	2.18704	1.37939e-06	12.13	0.48	FAM3B	Uncharacterized protein [Source:UniProtKB/TrEMBL;Acc:F1SG67]	--	--
ENSSSCG00000012078	Chr13	9.54656	2.10107	3.26459e-09	9.95	0	ENSSSCG00000012078	Interacting selectively and non-covalently with any protein or protein complex (a complex of two or more proteins that may include other nonprotein molecules).	3	GO:0005044	GO:0016020	GO:0005515
ENSSSCG00000012083	Chr13	2.78826	1.60682	0.00110051	1.24	0.16	RIPK4	receptor-interacting serine-threonine kinase 4 [Source:HGNC Symbol;Acc:HGNC:496]	12	GO:0000166	GO:0002009	GO:0004672	GO:0004674	GO:0005524	GO:0005634	GO:0005737	GO:0006468	GO:0016772	GO:0005515	GO:0004713	GO:0051092
ENSSSCG00000020906	Chr13	6.45079	-0.60926	0.00614931	0.23	0	TNFSF10	tumor necrosis factor (ligand) superfamily, member 10 [Source:HGNC Symbol;Acc:HGNC:11925]	19	GO:0005125	GO:0005164	GO:0005615	GO:0006955	GO:0016020	GO:0043065	GO:0043123	GO:0043280	GO:0090200	GO:2001238	GO:0005515	GO:0070062	GO:0032813	GO:0005125	GO:0005164	GO:0005615	GO:0006955	GO:0016020	GO:0005515
ENSSSCG00000020927	Chr13	6.57495	-0.516508	0.00416566	0.53	0	SLC2A2	Sus scrofa solute carrier family 2 (facilitated glucose transporter), member 2 (SLC2A2), mRNA. [Source:RefSeq mRNA;Acc:NM_001097417]	15	GO:0005355	GO:0005737	GO:0005886	GO:0005903	GO:0015758	GO:0016021	GO:0022857	GO:0033300	GO:0055056	GO:0055085	GO:0070837	GO:0005215	GO:0006810	GO:0016020	GO:0022891
ENSSSCG00000021505	Chr13	6.79518	-0.34726	0.00199604	1.47	0	ENSSSCG00000021505	Uncharacterized protein [Source:UniProtKB/TrEMBL;Acc:I3LC17]	--	--
ENSSSCG00000022586	Chr13	2.83778	0.388633	0.00728936	0.87	0.11	ATP5J	ATP synthase-coupling factor 6, mitochondrial [Source:UniProtKB/Swiss-Prot;Acc:P13618]	11	GO:0000276	GO:0005739	GO:0005743	GO:0006810	GO:0006811	GO:0015078	GO:0015986	GO:0015992	GO:0016020	GO:0005753	GO:0045263
ENSSSCG00000023082	Chr13	2.97779	1.58572	0.000622782	1.6	0.18	SSUH2	ssu-2 homolog (C. elegans) [Source:HGNC Symbol;Acc:HGNC:24809]	3	GO:0005737	GO:0031072	GO:0051082
ENSSSCG00000023721	Chr13	2.40675	1.12388	0.00706623	2.86	0.49	ENSSSCG00000023721	Uncharacterized protein [Source:UniProtKB/TrEMBL;Acc:I3LCM9]	7	GO:0005220	GO:0005262	GO:0005783	GO:0006816	GO:0016020	GO:0048016	GO:0070588
ENSSSCG00000024336	Chr13	11.5527	4.05874	8.34459e-15	13.49	0	TMPRSS2	Uncharacterized protein [Source:UniProtKB/TrEMBL;Acc:I3LBF8]	14	GO:0003824	GO:0004252	GO:0005044	GO:0005737	GO:0005886	GO:0006508	GO:0008233	GO:0008236	GO:0016020	GO:0016021	GO:0016787	GO:0070062	GO:0046598	GO:0016540
ENSSSCG00000024788	Chr13	9.73136	2.27838	1.04166e-09	4.93	0	CLDN16	claudin 16 [Source:HGNC Symbol;Acc:HGNC:2037]	7	GO:0005198	GO:0005886	GO:0005923	GO:0016020	GO:0016021	GO:0030054	GO:0005515
ENSSSCG00000025436	Chr13	3.45572	0.387907	0.00222798	1.02	0.08	ILDR1	immunoglobulin-like domain containing receptor 1 [Source:HGNC Symbol;Acc:HGNC:28741]	9	GO:0004872	GO:0005215	GO:0006810	GO:0016020	GO:0005515	GO:0005886	GO:0006898	GO:0090277	GO:0070506
ENSSSCG00000026718	Chr13	4.95195	2.21379	3.60365e-07	1.56	0.04	PLCH1	phospholipase C, eta 1 [Source:HGNC Symbol;Acc:HGNC:29185]	16	GO:0004435	GO:0004871	GO:0005509	GO:0005543	GO:0005737	GO:0005829	GO:0006629	GO:0007165	GO:0008081	GO:0016020	GO:0031965	GO:0035556	GO:0043231	GO:0048015	GO:0050429	GO:0005515
ENSSSCG00000027275	Chr13	2.95196	1.90245	0.000403738	0.69	0.08	HHLA2	HERV-H LTR-associating 2 [Source:HGNC Symbol;Acc:HGNC:4905]	5	GO:0005515	GO:0005515	GO:0031295	GO:0042104	GO:0001819
ENSSSCG00000027386	Chr13	2.45646	0.729138	0.00944814	5.6	0.93	ENSSSCG00000027386	Uncharacterized protein [Source:UniProtKB/TrEMBL;Acc:I3LEW3]	1	GO:0005515
ENSSSCG00000027709	Chr13	2.09623	1.70797	0.0090523	1.32	0.28	PARP9	poly (ADP-ribose) polymerase family, member 9 [Source:HGNC Symbol;Acc:HGNC:24118]	6	GO:0003950	GO:0005737	GO:0006302	GO:0060330	GO:0016020	GO:0005515
ENSSSCG00000027926	Chr13	4.33434	3.75889	8.39465e-08	12.7	0.58	FTCD	formimidoyltransferase cyclodeaminase [Source:HGNC Symbol;Acc:HGNC:3974]	8	GO:0003824	GO:0005542	GO:0005794	GO:0008152	GO:0016740	GO:0030412	GO:0044237	GO:0070062
ENSSSCG00000028203	Chr13	2.28147	1.95361	0.00388671	2.33	0.44	ENSSSCG00000028203	Sus scrofa porcine inhibitor of carbonic anhydrase (ICA), mRNA. [Source:RefSeq mRNA;Acc:NM_213847]	6	GO:0004857	GO:0005576	GO:0006826	GO:0006879	GO:0008199	GO:0043086
ENSSSCG00000028970	Chr13	5.64314	1.45228	1.62639e-06	17.97	0.3	ENSSSCG00000028970	Uncharacterized protein [Source:UniProtKB/TrEMBL;Acc:I3LEN3]	2	GO:0004536	GO:0006308
ENSSSCG00000030285	Chr13	6.79518	-0.34726	0.00199604	2.15	0	ENSSSCG00000030285	Uncharacterized protein [Source:UniProtKB/TrEMBL;Acc:F1SG68]	--	--
ENSSSCG00000009613	Chr14	2.3289	4.83058	0.000914602	13.75	2.53	DMTN	dematin actin binding protein [Source:HGNC Symbol;Acc:HGNC:3382]	45	GO:0003779	GO:0005102	GO:0005634	GO:0005737	GO:0005829	GO:0005884	GO:0005886	GO:0007010	GO:0008360	GO:0010591	GO:0014731	GO:0016020	GO:0016023	GO:0030507	GO:0030863	GO:0031095	GO:0032956	GO:0043621	GO:0051017	GO:0051489	GO:0071320	GO:0005515	GO:0071277	GO:0048471	GO:0030036	GO:0050732	GO:0006461	GO:0048821	GO:0090303	GO:0031253	GO:0051895	GO:1900026	GO:0033137	GO:0030194	GO:0090315	GO:1900025	GO:0035584	GO:2001046	GO:0010763	GO:0010812
ENSSSCG00000009855	Chr14	6.45079	-0.60926	0.00614931	0.34	0	KSR2	kinase suppressor of ras 2 [Source:HGNC Symbol;Acc:HGNC:18610]	15	GO:0004672	GO:0004674	GO:0005524	GO:0006468	GO:0016772	GO:0035556	GO:0046872	GO:0004713	GO:0005886	GO:0005515	GO:0005829	GO:0043410	GO:0019722	GO:0031434	GO:0005078
ENSSSCG00000009870	Chr14	11.4182	3.92594	2.02259e-14	20.69	0	SDSL	serine dehydratase-like [Source:HGNC Symbol;Acc:HGNC:30404]	4	GO:0005739	GO:0006520	GO:0030170	GO:0070062
ENSSSCG00000009874	Chr14	3.01374	0.525401	0.00383276	0.37	0.04	RASAL1	RAS protein activator like 1 (GAP1 like) [Source:HGNC Symbol;Acc:HGNC:9873]	8	GO:0005096	GO:0005543	GO:0005622	GO:0007165	GO:0035556	GO:0043547	GO:0051056	GO:0005515
ENSSSCG00000009919	Chr14	5.45714	3.3874	1.88816e-09	1.76	0.04	HNF1A	Sus scrofa HNF1 homeobox A (HNF1A), mRNA. [Source:RefSeq mRNA;Acc:NM_001032388]	92	GO:0001750	GO:0001824	GO:0001889	GO:0001890	GO:0003677	GO:0003700	GO:0005634	GO:0005667	GO:0005737	GO:0006338	GO:0006355	GO:0006357	GO:0006633	GO:0006699	GO:0006783	GO:0006979	GO:0008104	GO:0008203	GO:0009749	GO:0015721	GO:0015908	GO:0030073	GO:0030111	GO:0030326	GO:0031018	GO:0035623	GO:0042593	GO:0042803	GO:0043234	GO:0043691	GO:0044212	GO:0045120	GO:0045453	GO:0045893	GO:0045944	GO:0046323	GO:0046883	GO:0046982	GO:0046983	GO:0048341
ENSSSCG00000009942	Chr14	6.79518	-0.34726	0.00199604	0.33	0	DAO	Sus scrofa D-amino acid oxidase (DAO1), mRNA. [Source:RefSeq mRNA;Acc:NM_214066]	19	GO:0003884	GO:0005102	GO:0005741	GO:0005777	GO:0005778	GO:0005829	GO:0006551	GO:0006562	GO:0016491	GO:0016641	GO:0036088	GO:0042416	GO:0046983	GO:0048037	GO:0055114	GO:0055130	GO:0070178	GO:0071949	GO:0005515
ENSSSCG00000009977	Chr14	7.07299	-0.1258	0.000726851	0.9	0	RASL10A	RAS-like, family 10, member A [Source:HGNC Symbol;Acc:HGNC:16954]	9	GO:0000166	GO:0003924	GO:0005525	GO:0006184	GO:0007165	GO:0007264	GO:0016020	GO:0005622	GO:0015031
ENSSSCG00000010001	Chr14	2.89885	0.435687	0.00585897	10.94	1.31	USMG5	up-regulated during skeletal muscle growth 5 homolog (mouse) [Source:HGNC Symbol;Acc:HGNC:30889]	3	GO:0005739	GO:0005743	GO:0070062
ENSSSCG00000010008	Chr14	7.15486	-0.0589763	0.000530405	0.69	0	SEC14L3	SEC14-like 3 (S. cerevisiae) [Source:HGNC Symbol;Acc:HGNC:18655]	2	GO:0006810	GO:0016021
ENSSSCG00000010009	Chr14	3.08735	2.16157	0.000167544	3.47	0.37	ENSSSCG00000010009	Sus scrofa galactose-3-O-sulfotransferase 1 (GAL3ST1), mRNA. [Source:RefSeq mRNA;Acc:NM_001244429]	4	GO:0001733	GO:0005794	GO:0009058	GO:0016021
ENSSSCG00000010026	Chr14	1.99838	3.81091	0.00465255	8.38	1.94	PIK3IP1	phosphoinositide-3-kinase interacting protein 1 [Source:HGNC Symbol;Acc:HGNC:24942]	4	GO:0014067	GO:0036313	GO:0043553	GO:0070062
ENSSSCG00000010055	Chr14	2.8369	2.30814	0.000376767	3.14	0.4	GGT5	gamma-glutamyltransferase 5 [Source:HGNC Symbol;Acc:HGNC:4260]	5	GO:0003840	GO:0005886	GO:0006749	GO:0006954	GO:0019370
ENSSSCG00000010073	Chr14	1.8754	6.07747	0.00589795	51.02	12.87	CHCHD10	coiled-coil-helix-coiled-coil-helix domain containing 10 [Source:HGNC Symbol;Acc:HGNC:15559]	4	GO:0005739	GO:0006119	GO:0006754	GO:2000984
ENSSSCG00000010202	Chr14	9.46866	2.0266	4.77124e-09	8.39	0	FXYD4	FXYD domain containing ion transport regulator 4 [Source:HGNC Symbol;Acc:HGNC:4028]	7	GO:0005216	GO:0006811	GO:0016020	GO:0051117	GO:0005216	GO:0006811	GO:0016020
ENSSSCG00000010210	Chr14	2.89117	3.42674	0.000130493	4.01	0.5	SLC16A9	solute carrier family 16, member 9 [Source:HGNC Symbol;Acc:HGNC:23520]	3	GO:0016021	GO:0046415	GO:0055085
ENSSSCG00000010252	Chr14	2.78917	2.37003	0.00041894	1.87	0.25	HKDC1	hexokinase domain containing 1 [Source:HGNC Symbol;Acc:HGNC:23302]	11	GO:0000166	GO:0004396	GO:0005524	GO:0005634	GO:0005739	GO:0005975	GO:0006096	GO:0016301	GO:0016310	GO:0016740	GO:0016773
ENSSSCG00000010273	Chr14	3.88022	-0.0581564	0.00406644	1.11	0.06	TBATA	thymus, brain and testes associated [Source:HGNC Symbol;Acc:HGNC:23511]	3	GO:0005634	GO:0005829	GO:0005515
ENSSSCG00000010394	Chr14	7.88777	0.566175	2.24824e-05	0.69	0	OGDHL	oxoglutarate dehydrogenase-like [Source:HGNC Symbol;Acc:HGNC:25590]	7	GO:0004591	GO:0006099	GO:0008152	GO:0016624	GO:0030976	GO:0055114	GO:0005515
ENSSSCG00000010402	Chr14	2.71937	0.650923	0.0057595	0.69	0.09	ZFAND4	zinc finger, AN1-type domain 4 [Source:HGNC Symbol;Acc:HGNC:23504]	3	GO:0008270	GO:0046872	GO:0005515
ENSSSCG00000010431	Chr14	7.62595	0.337772	7.44607e-05	1.09	0	A1CF	APOBEC1 complementation factor [Source:HGNC Symbol;Acc:HGNC:24086]	7	GO:0000166	GO:0003676	GO:0003727	GO:0005737	GO:0030895	GO:0050821	GO:0005634
ENSSSCG00000010455	Chr14	4.68422	4.08994	9.6598e-09	3.37	0.12	SLC16A12	solute carrier family 16, member 12 [Source:HGNC Symbol;Acc:HGNC:23094]	4	GO:0016021	GO:0055085	GO:0016021	GO:0055085
ENSSSCG00000010543	Chr14	3.70108	-0.195041	0.00744743	0.25	0.02	ABCC2	ATP-binding cassette, sub-family C (CFTR/MRP), member 2 [Source:HGNC Symbol;Acc:HGNC:53]	15	GO:0000166	GO:0005215	GO:0005524	GO:0005887	GO:0006200	GO:0006810	GO:0016020	GO:0016021	GO:0016324	GO:0016887	GO:0017111	GO:0042626	GO:0046581	GO:0055085	GO:0005515
ENSSSCG00000010546	Chr14	8.87813	6.04281	3.01082e-18	56.07	0.11	ENSSSCG00000010546	Sus scrofa cytochrome P450 2C33 (CYP2C33), mRNA. [Source:RefSeq mRNA;Acc:NM_214414]	8	GO:0004497	GO:0005506	GO:0009055	GO:0016491	GO:0016705	GO:0020037	GO:0046872	GO:0055114
ENSSSCG00000010549	Chr14	8.43837	1.0613	1.71836e-06	2.14	0	ENSSSCG00000010549	Uncharacterized protein [Source:UniProtKB/TrEMBL;Acc:F1S8V3]	8	GO:0004497	GO:0005506	GO:0009055	GO:0016491	GO:0016705	GO:0020037	GO:0046872	GO:0055114
ENSSSCG00000010556	Chr14	6.98273	3.61718	1.00973e-11	17.58	0.12	PAX2	paired box 2 [Source:HGNC Symbol;Acc:HGNC:8616]	90	GO:0000122	GO:0000987	GO:0001655	GO:0001656	GO:0001657	GO:0001658	GO:0001709	GO:0001822	GO:0001823	GO:0001843	GO:0002072	GO:0003337	GO:0003406	GO:0003677	GO:0005634	GO:0005815	GO:0006351	GO:0006355	GO:0007275	GO:0007417	GO:0007501	GO:0010001	GO:0016175	GO:0021554	GO:0021631	GO:0021633	GO:0021650	GO:0031016	GO:0032993	GO:0034451	GO:0035566	GO:0035799	GO:0039003	GO:0042472	GO:0042981	GO:0043010	GO:0043066	GO:0043067	GO:0043069	GO:0043154
ENSSSCG00000010591	Chr14	9.83433	2.37755	5.4754e-10	4.95	0	CYP17A1	Sus scrofa cytochrome P450 17A1 (CYP17A1), mRNA. [Source:RefSeq mRNA;Acc:NM_214428]	20	GO:0004497	GO:0004508	GO:0005506	GO:0005739	GO:0006694	GO:0006704	GO:0008202	GO:0009055	GO:0016020	GO:0016491	GO:0016705	GO:0016829	GO:0020037	GO:0030424	GO:0042446	GO:0042448	GO:0043025	GO:0046872	GO:0047442	GO:0055114
ENSSSCG00000010639	Chr14	3.00996	1.95163	0.000305681	2.02	0.23	ENSSSCG00000010639	hyaluronan-binding protein 2 [Source:RefSeq peptide;Acc:NP_001230619]	8	GO:0003824	GO:0004252	GO:0006508	GO:0008233	GO:0008236	GO:0016787	GO:0005515	GO:0005509
ENSSSCG00000010660	Chr14	2.54247	1.83499	0.00181213	3.38	0.53	PNLIPRP2	pancreatic lipase-related protein 2 [Source:HGNC Symbol;Acc:HGNC:9157]	8	GO:0003824	GO:0004806	GO:0005576	GO:0006629	GO:0006968	GO:0007586	GO:0016787	GO:0005515
ENSSSCG00000010753	Chr14	7.88777	0.566175	2.24824e-05	2.15	0	ENSSSCG00000010753	Uncharacterized protein [Source:UniProtKB/TrEMBL;Acc:F1SDK6]	1	GO:0016021
ENSSSCG00000010791	Chr14	2.85268	2.69337	0.000225049	6.58	0.84	ENSSSCG00000010791	Uncharacterized protein [Source:UniProtKB/TrEMBL;Acc:F1SAC0]	3	GO:0005996	GO:0016853	GO:0048029
ENSSSCG00000022383	Chr14	9.59135	2.14397	2.4786e-09	3.79	0	GATA4	GATA binding protein 4 [Source:HGNC Symbol;Acc:HGNC:4173]	57	GO:0000977	GO:0000981	GO:0001076	GO:0001701	GO:0001702	GO:0001706	GO:0003181	GO:0003197	GO:0003229	GO:0003290	GO:0003677	GO:0003682	GO:0003700	GO:0003705	GO:0005634	GO:0006355	GO:0006357	GO:0006366	GO:0007267	GO:0007283	GO:0007507	GO:0008134	GO:0008270	GO:0008584	GO:0010468	GO:0014898	GO:0023019	GO:0030509	GO:0035050	GO:0035054	GO:0035239	GO:0042493	GO:0043565	GO:0043627	GO:0044212	GO:0045893	GO:0045944	GO:0048557	GO:0048598	GO:0048617
ENSSSCG00000023986	Chr14	6.79518	-0.34726	0.00199604	1.45	0	ENSSSCG00000023986	Uncharacterized protein [Source:UniProtKB/TrEMBL;Acc:F1SD16]	--	--
ENSSSCG00000025393	Chr14	3.37595	2.77647	2.32807e-05	1.85	0.16	SUSD2	sushi domain containing 2 [Source:HGNC Symbol;Acc:HGNC:30667]	4	GO:0005044	GO:0006955	GO:0030247	GO:0070062
ENSSSCG00000028216	Chr14	2.61258	1.28636	0.0030926	1.04	0.16	NKX3-1	NK3 homeobox 1 [Source:HGNC Symbol;Acc:HGNC:7838]	68	GO:0000976	GO:0000983	GO:0000988	GO:0001047	GO:0001655	GO:0001656	GO:0001756	GO:0001934	GO:0003677	GO:0003700	GO:0004882	GO:0005622	GO:0005634	GO:0006355	GO:0006919	GO:0007431	GO:0007507	GO:0008134	GO:0008284	GO:0008285	GO:0008584	GO:0008656	GO:0010628	GO:0010629	GO:0010942	GO:0014068	GO:0030284	GO:0030295	GO:0030331	GO:0030521	GO:0030850	GO:0033574	GO:0035690	GO:0035907	GO:0042826	GO:0043280	GO:0043491	GO:0043565	GO:0043569	GO:0043621
ENSSSCG00000030058	Chr14	9.649	2.19925	1.7365e-09	4.3	0	ANXA10	annexin A10 [Source:HGNC Symbol;Acc:HGNC:534]	5	GO:0005509	GO:0005544	GO:0005739	GO:0005509	GO:0005544
ENSSSCG00000015706	Chr15	2.4707	1.64812	0.00289655	2.53	0.42	LYPD1	LY6/PLAUR domain containing 1 [Source:HGNC Symbol;Acc:HGNC:28431]	--	--
ENSSSCG00000015716	Chr15	8.22752	0.869575	5.18875e-06	0.98	0	MARCO	macrophage receptor with collagenous structure [Source:HGNC Symbol;Acc:HGNC:6895]	4	GO:0005044	GO:0006897	GO:0016020	GO:0043277
ENSSSCG00000015732	Chr15	5.54588	2.77388	1.06326e-08	1.26	0.02	TFCP2L1	transcription factor CP2-like 1 [Source:HGNC Symbol;Acc:HGNC:17925]	49	GO:0000122	GO:0000902	GO:0002070	GO:0005634	GO:0005730	GO:0005737	GO:0005739	GO:0007028	GO:0007431	GO:0008340	GO:0016020	GO:0045927	GO:0000122	GO:0000902	GO:0002070	GO:0005634	GO:0005730	GO:0005737	GO:0005739	GO:0007028	GO:0007431	GO:0008340	GO:0016020	GO:0045927	GO:0000122	GO:0000902	GO:0002070	GO:0005634	GO:0005730	GO:0005737	GO:0005739	GO:0007028	GO:0007431	GO:0008340	GO:0016020	GO:0045927	GO:0000122	GO:0000902	GO:0002070	GO:0005634
ENSSSCG00000015741	Chr15	6.31494	-0.708426	0.00922396	0.98	0	CFAP221	cilia and flagella associated protein 221 [Source:HGNC Symbol;Acc:HGNC:33720]	3	GO:0003341	GO:0005929	GO:0060271
ENSSSCG00000015864	Chr15	5.32095	3.25684	4.49024e-09	6.24	0.14	ENSSSCG00000015864	Interacting selectively and non-covalently with any protein or protein complex (a complex of two or more proteins that may include other nonprotein molecules).	2	GO:0005856	GO:0005515
ENSSSCG00000015923	Chr15	2.24218	2.72409	0.00253884	5.78	1.13	NOSTRIN	nitric oxide synthase trafficking [Source:HGNC Symbol;Acc:HGNC:20203]	5	GO:0003677	GO:0005634	GO:0007165	GO:0045892	GO:0005515
ENSSSCG00000015929	Chr15	5.81881	2.49322	1.50319e-08	12.81	0.2	ENSSSCG00000015929	Uncharacterized protein [Source:UniProtKB/TrEMBL;Acc:F1S1W0]	2	GO:0005515	GO:0005509
ENSSSCG00000015986	Chr15	2.56381	4.20391	0.000351892	15.17	2.37	HOXD1	homeobox D1 [Source:HGNC Symbol;Acc:HGNC:5132]	8	GO:0003677	GO:0003700	GO:0005634	GO:0006355	GO:0043565	GO:0048706	GO:0030182	GO:0019233
ENSSSCG00000016052	Chr15	2.76009	2.44089	0.000431514	1.82	0.25	MFSD6	Sus scrofa major facilitator superfamily domain containing 6 (MFSD6), mRNA. [Source:RefSeq mRNA;Acc:NM_001097457]	3	GO:0016020	GO:0016021	GO:0055085
ENSSSCG00000016187	Chr15	6.57495	-0.516508	0.00416566	0.92	0	ENSSSCG00000016187	Sus scrofa chromosome 2 open reading frame 62 (C15H2orf62), mRNA. [Source:RefSeq mRNA;Acc:NM_001190220]	--	--
ENSSSCG00000016196	Chr15	11.7663	4.27008	1.99138e-15	13.23	0	VIL1	villin 1 [Source:HGNC Symbol;Acc:HGNC:12690]	35	GO:0001726	GO:0003779	GO:0005509	GO:0005546	GO:0005902	GO:0007010	GO:0007173	GO:0008360	GO:0009617	GO:0010634	GO:0030027	GO:0030041	GO:0030042	GO:0030175	GO:0030335	GO:0032233	GO:0032432	GO:0032433	GO:0035727	GO:0035729	GO:0042802	GO:0042803	GO:0043027	GO:0043154	GO:0051014	GO:0051015	GO:0051125	GO:0051693	GO:0060327	GO:0061041	GO:0071364	GO:2000392	GO:0070062	GO:0005515	GO:0030855
ENSSSCG00000016244	Chr15	2.5159	1.3858	0.00356069	0.65	0.1	COL4A4	collagen, type IV, alpha 4 [Source:HGNC Symbol;Acc:HGNC:2206]	6	GO:0005201	GO:0005581	GO:0005587	GO:0005604	GO:0005605	GO:0032836
ENSSSCG00000016245	Chr15	3.47792	1.56383	0.000139734	0.96	0.08	COL4A3	collagen, type IV, alpha 3 (Goodpasture antigen) [Source:HGNC Symbol;Acc:HGNC:2204]	11	GO:0005201	GO:0005581	GO:0016525	GO:0005515	GO:0008283	GO:0005604	GO:0006919	GO:0072577	GO:0005587	GO:0007166	GO:0032836
ENSSSCG00000016328	Chr15	7.07299	-0.1258	0.000726851	2.45	0	ENSSSCG00000016328	Sus scrofa RAB17, member RAS oncogene family (RAB17), mRNA. [Source:RefSeq mRNA;Acc:NM_001243950]	9	GO:0000166	GO:0005525	GO:0007264	GO:0005622	GO:0015031	GO:0003924	GO:0006184	GO:0007165	GO:0016020
ENSSSCG00000016402	Chr15	2.80164	3.74378	0.000153733	12.41	1.64	AGXT	alanine-glyoxylate aminotransferase [Source:HGNC Symbol;Acc:HGNC:341]	18	GO:0003824	GO:0005102	GO:0005777	GO:0005782	GO:0006625	GO:0008152	GO:0008453	GO:0008483	GO:0009436	GO:0016597	GO:0019265	GO:0019448	GO:0030170	GO:0042803	GO:0042853	GO:0046487	GO:0046724	GO:0005515
ENSSSCG00000021968	Chr15	10.2978	2.8267	3.05021e-11	4.44	0	SLC19A3	solute carrier family 19 (thiamine transporter), member 3 [Source:HGNC Symbol;Acc:HGNC:16266]	7	GO:0005542	GO:0006810	GO:0008518	GO:0015403	GO:0016020	GO:0055085	GO:0016021
ENSSSCG00000023693	Chr15	3.18964	2.38107	8.80793e-05	4.91	0.49	PROC	protein C (inactivator of coagulation factors Va and VIIIa) [Source:HGNC Symbol;Acc:HGNC:9451]	12	GO:0003824	GO:0004252	GO:0005509	GO:0005576	GO:0006508	GO:0007596	GO:0008233	GO:0008236	GO:0016787	GO:0030195	GO:0043066	GO:0005515
ENSSSCG00000023924	Chr15	4.5959	0.524007	0.000243817	1.54	0.05	PDE1A	phosphodiesterase 1A, calmodulin-dependent [Source:HGNC Symbol;Acc:HGNC:8774]	7	GO:0003824	GO:0004114	GO:0007165	GO:0008081	GO:0008152	GO:0016787	GO:0046872
ENSSSCG00000025993	Chr15	4.41744	1.72255	6.65856e-06	1.25	0.05	SGPP2	sphingosine-1-phosphate phosphatase 2 [Source:HGNC Symbol;Acc:HGNC:19953]	6	GO:0003824	GO:0005783	GO:0006670	GO:0016020	GO:0042392	GO:0016311
ENSSSCG00000026109	Chr15	9.66305	2.21274	1.59179e-09	3.12	0	STAR	steroidogenic acute regulatory protein, mitochondrial precursor [Source:RefSeq peptide;Acc:NP_998920]	9	GO:0005739	GO:0006694	GO:0008211	GO:0015485	GO:0017127	GO:0030301	GO:0044255	GO:0050810	GO:0008289
ENSSSCG00000029131	Chr15	6.86018	2.59945	1.33572e-09	3.66	0.03	KCNU1	potassium channel, subfamily U, member 1 [Source:HGNC Symbol;Acc:HGNC:18867]	8	GO:0005216	GO:0006810	GO:0006811	GO:0006813	GO:0015269	GO:0016020	GO:0016021	GO:0055085
ENSSSCG00000029344	Chr15	3.52724	1.85029	6.40476e-05	6.48	0.51	ENSSSCG00000029344	Uncharacterized protein [Source:UniProtKB/TrEMBL;Acc:I3LNP6]	--	--
ENSSSCG00000029990	Chr15	9.54656	2.10107	3.26459e-09	14.89	0	PBD-2	Sus scrofa beta-defensin 2 (PBD-2), mRNA. [Source:RefSeq mRNA;Acc:NM_214442]	9	GO:0005576	GO:0006952	GO:0009617	GO:0045087	GO:0005615	GO:0070062	GO:0019731	GO:0002227	GO:0050830
ENSSSCG00000016829	Chr16	8.64348	4.34246	1.30659e-14	16.26	0.03	AGXT2	alanine--glyoxylate aminotransferase 2 [Source:HGNC Symbol;Acc:HGNC:14412]	9	GO:0003824	GO:0005739	GO:0008453	GO:0008483	GO:0009436	GO:0019265	GO:0019481	GO:0030170	GO:0045429
ENSSSCG00000016859	Chr16	5.00823	3.21075	1.49581e-08	4.35	0.12	C7	complement component 7 [Source:HGNC Symbol;Acc:HGNC:1346]	4	GO:0005579	GO:0006955	GO:0005515	GO:0070062
ENSSSCG00000016861	Chr16	3.12069	0.126194	0.00753089	0.59	0.06	C6	complement component 6 [Source:HGNC Symbol;Acc:HGNC:1339]	7	GO:0001701	GO:0001970	GO:0005579	GO:0006955	GO:0045766	GO:0045917	GO:0005515
ENSSSCG00000016871	Chr16	7.50629	0.235155	0.000125561	1.94	0	CCL28	chemokine (C-C motif) ligand 28 [Source:HGNC Symbol;Acc:HGNC:17700]	7	GO:0005125	GO:0005576	GO:0005615	GO:0006955	GO:0007204	GO:0008009	GO:0070062
ENSSSCG00000016959	Chr16	5.0721	0.936975	3.23096e-05	1.57	0.04	MARVELD2	MARVEL domain containing 2 [Source:HGNC Symbol;Acc:HGNC:26401]	12	GO:0016020	GO:0016021	GO:0005923	GO:0005737	GO:0005515	GO:0031410	GO:0016323	GO:0016324	GO:0061028	GO:0007605	GO:0045216	GO:0070830
ENSSSCG00000017009	Chr16	6.57495	-0.516508	0.00416566	0.41	0	FOXI1	forkhead box I1 [Source:HGNC Symbol;Acc:HGNC:3815]	10	GO:0003677	GO:0003700	GO:0005634	GO:0006351	GO:0006355	GO:0042472	GO:0043565	GO:0044212	GO:0045893	GO:0045944
ENSSSCG00000017036	Chr16	1.87026	3.61594	0.00831324	6.18	1.56	CCNJL	cyclin J-like [Source:HGNC Symbol;Acc:HGNC:25876]	1	GO:0005634
ENSSSCG00000017084	Chr16	2.50992	1.00375	0.00638213	0.24	0.04	FAT2	FAT atypical cadherin 2 [Source:HGNC Symbol;Acc:HGNC:3596]	10	GO:0005509	GO:0005886	GO:0005913	GO:0007155	GO:0007156	GO:0010631	GO:0016020	GO:0016021	GO:0005515	GO:0070062
ENSSSCG00000017092	Chr16	7.86834	7.8577	2.40152e-18	268.47	1.06	GPX3	--	--	--
ENSSSCG00000017120	Chr16	7.2987	3.02339	8.66242e-11	4.13	0.02	SLC6A19	solute carrier family 6 (neutral amino acid transporter), member 19 [Source:HGNC Symbol;Acc:HGNC:27960]	12	GO:0005328	GO:0005887	GO:0006810	GO:0006836	GO:0015175	GO:0015293	GO:0015804	GO:0016020	GO:0016021	GO:0070062	GO:0005515	GO:0031526
ENSSSCG00000021514	Chr16	2.76997	5.06165	0.000104877	15.83	2.15	ENSSSCG00000021514	Sus scrofa occludin (OCLN), mRNA. [Source:RefSeq mRNA;Acc:NM_001163647]	4	GO:0005198	GO:0005923	GO:0016020	GO:0016021
ENSSSCG00000025852	Chr16	6.45079	-0.60926	0.00614931	0.14	0	ENSSSCG00000025852	Uncharacterized protein [Source:UniProtKB/TrEMBL;Acc:I3LA95]	11	GO:0000166	GO:0004672	GO:0004674	GO:0005524	GO:0006468	GO:0016301	GO:0016310	GO:0016740	GO:0016772	GO:0005515	GO:0004713
ENSSSCG00000027784	Chr16	4.22515	1.03224	9.50166e-05	1.27	0.06	ENSSSCG00000027784	Uncharacterized protein [Source:UniProtKB/TrEMBL;Acc:I3L627]	5	GO:0005923	GO:0007605	GO:0033010	GO:0043220	GO:0045216
ENSSSCG00000006999	Chr17	6.31494	-0.708426	0.00922396	0.9	0	ZFP42	Uncharacterized protein [Source:UniProtKB/TrEMBL;Acc:F1SES0]	12	GO:0003676	GO:0005737	GO:0008584	GO:0008585	GO:0046872	GO:0005515	GO:0005634	GO:0043565	GO:0001701	GO:0043234	GO:0007286	GO:2000653
ENSSSCG00000007072	Chr17	3.8127	2.10328	1.43463e-05	1.27	0.08	SPTLC3	serine palmitoyltransferase, long chain base subunit 3 [Source:HGNC Symbol;Acc:HGNC:16253]	10	GO:0003824	GO:0004758	GO:0008152	GO:0009058	GO:0016740	GO:0017059	GO:0030170	GO:0046520	GO:0016829	GO:0006520
ENSSSCG00000007157	Chr17	6.45079	-0.60926	0.00614931	0.76	0	NABC1	Uncharacterized protein [Source:UniProtKB/TrEMBL;Acc:F1S8B3]	4	GO:0005452	GO:0006820	GO:0016020	GO:0016021
ENSSSCG00000007371	Chr17	6.10735	4.67552	4.91552e-12	9.72	0.13	HNF4A	Sus scrofa hepatocyte nuclear factor 4, alpha (HNF4A), mRNA. [Source:RefSeq mRNA;Acc:NM_001044571]	44	GO:0003677	GO:0003700	GO:0003705	GO:0005102	GO:0005504	GO:0005634	GO:0005737	GO:0006355	GO:0006357	GO:0006591	GO:0006629	GO:0006805	GO:0007548	GO:0007596	GO:0008285	GO:0009749	GO:0010470	GO:0019216	GO:0023019	GO:0030308	GO:0033613	GO:0042593	GO:0042803	GO:0043565	GO:0044212	GO:0045893	GO:0045944	GO:0050796	GO:0055088	GO:0055091	GO:0060395	GO:0070328	GO:2000189	GO:0003707	GO:0004879	GO:0006351	GO:0008270	GO:0030522	GO:0043401	GO:0046872
ENSSSCG00000007405	Chr17	5.53735	2.2268	8.26415e-08	11.28	0.21	WFDC2	WAP four-disulfide core domain protein 2 [Source:UniProtKB/Swiss-Prot;Acc:Q8MI69]	7	GO:0005576	GO:0010466	GO:0030414	GO:0004867	GO:0004869	GO:0019828	GO:0070062
ENSSSCG00000007486	Chr17	2.367	1.92064	0.00299649	1.79	0.32	CYP24A1	Sus scrofa cytochrome P450, family 24, subfamily A, polypeptide 1 (CYP24A1), nuclear gene encoding mitochondrial protein, mRNA. [Source:RefSeq mRNA;Acc:NM_214075]	14	GO:0001649	GO:0004497	GO:0005506	GO:0005739	GO:0008403	GO:0009055	GO:0016491	GO:0016705	GO:0020037	GO:0030342	GO:0033280	GO:0042359	GO:0046872	GO:0055114
ENSSSCG00000007507	Chr17	7.57568	4.75096	2.07501e-14	4.96	0.02	PCK1	Sus scrofa phosphoenolpyruvate carboxykinase 1 (soluble) (PCK1), mRNA. [Source:RefSeq mRNA;Acc:NM_001123158]	31	GO:0000287	GO:0004611	GO:0005525	GO:0006006	GO:0006094	GO:0006475	GO:0006629	GO:0016301	GO:0016310	GO:0017076	GO:0030145	GO:0031406	GO:0032868	GO:0046327	GO:0004613	GO:0070062	GO:0000287	GO:0004611	GO:0005525	GO:0006006	GO:0006094	GO:0006475	GO:0006629	GO:0016301	GO:0016310	GO:0017076	GO:0030145	GO:0031406	GO:0032868	GO:0046327	GO:0004613
ENSSSCG00000007538	Chr17	7.07299	-0.1258	0.000726851	1.06	0	GATA5	GATA binding protein 5 [Source:HGNC Symbol;Acc:HGNC:15802]	15	GO:0001158	GO:0003677	GO:0003700	GO:0003705	GO:0005634	GO:0006355	GO:0008270	GO:0043565	GO:0044212	GO:0045893	GO:0045944	GO:0060575	GO:0071773	GO:0005515	GO:0006366
ENSSSCG00000024325	Chr17	5.27793	1.12048	1.13841e-05	2.17	0.05	SGK2	serum/glucocorticoid regulated kinase 2 [Source:HGNC Symbol;Acc:HGNC:13900]	11	GO:0000166	GO:0004672	GO:0004674	GO:0005524	GO:0006468	GO:0015459	GO:0016301	GO:0016310	GO:0016740	GO:0016772	GO:0004713
ENSSSCG00000026605	Chr17	3.8338	1.20523	0.000132862	1.96	0.12	BPI	Sus scrofa bactericidal/permeability-increasing protein (BPI), mRNA. [Source:RefSeq mRNA;Acc:NM_001159307]	8	GO:0001530	GO:0005737	GO:0008289	GO:0032715	GO:0032717	GO:0032720	GO:0043031	GO:0070062
ENSSSCG00000027439	Chr17	5.45802	1.28318	4.42441e-06	2.18	0.04	HAO1	hydroxyacid oxidase (glycolate oxidase) 1 [Source:HGNC Symbol;Acc:HGNC:4809]	12	GO:0001561	GO:0003824	GO:0003973	GO:0005102	GO:0005777	GO:0008891	GO:0010181	GO:0016491	GO:0055114	GO:0015930	GO:0016638	GO:0006537
ENSSSCG00000016442	Chr18	10.6481	3.16862	3.10652e-12	4.38	0	AOC1	amine oxidase, copper containing 1 [Source:HGNC Symbol;Acc:HGNC:80]	26	GO:0004872	GO:0005261	GO:0005507	GO:0005509	GO:0005615	GO:0005886	GO:0005923	GO:0008131	GO:0008144	GO:0008201	GO:0008270	GO:0009308	GO:0016491	GO:0032403	GO:0035874	GO:0042493	GO:0042803	GO:0046677	GO:0046872	GO:0048038	GO:0052597	GO:0055114	GO:0071280	GO:0071420	GO:0097185	GO:0070062
ENSSSCG00000016443	Chr18	3.08809	1.23313	0.00087065	3.69	0.39	TMEM176A	transmembrane protein 176A [Source:HGNC Symbol;Acc:HGNC:24930]	3	GO:0016021	GO:2001199	GO:0005515
ENSSSCG00000016459	Chr18	3.28691	2.02965	0.000101616	2.15	0.2	EPHA1	EPH receptor A1 [Source:HGNC Symbol;Acc:HGNC:3385]	31	GO:0000166	GO:0001954	GO:0004672	GO:0004713	GO:0005003	GO:0005005	GO:0005524	GO:0005887	GO:0006468	GO:0006469	GO:0007166	GO:0007169	GO:0008284	GO:0016020	GO:0016021	GO:0016301	GO:0016310	GO:0016740	GO:0016772	GO:0018108	GO:0019901	GO:0030335	GO:0030336	GO:0032314	GO:0032862	GO:0034446	GO:0045766	GO:0046777	GO:0048013	GO:0051496	GO:0005515
ENSSSCG00000016469	Chr18	7.07299	-0.1258	0.000726851	0.62	0	TRPV6	transient receptor potential cation channel, subfamily V, member 6 [Source:HGNC Symbol;Acc:HGNC:14006]	12	GO:0005216	GO:0005262	GO:0005516	GO:0006810	GO:0006811	GO:0006816	GO:0016020	GO:0016021	GO:0055085	GO:0070588	GO:0005515	GO:0070062
ENSSSCG00000016499	Chr18	2.89885	0.435687	0.00585897	4.02	0.48	RAB19	RAB19, member RAS oncogene family [Source:HGNC Symbol;Acc:HGNC:19982]	12	GO:0000166	GO:0005525	GO:0007264	GO:0015031	GO:0005622	GO:0005634	GO:0005737	GO:0003924	GO:0006184	GO:0007165	GO:0016020	GO:0070062
ENSSSCG00000016514	Chr18	7.32898	4.50755	1.07588e-13	15.17	0.08	TMEM213	transmembrane protein 213 [Source:HGNC Symbol;Acc:HGNC:27220]	--	--
ENSSSCG00000016516	Chr18	6.38048	4.28344	4.98946e-12	12.06	0.13	ATP6V0A4	ATPase, H+ transporting, lysosomal V0 subunit a4 [Source:HGNC Symbol;Acc:HGNC:866]	20	GO:0000220	GO:0001503	GO:0005768	GO:0005886	GO:0005903	GO:0006885	GO:0007588	GO:0007605	GO:0015078	GO:0015991	GO:0015992	GO:0016324	GO:0016471	GO:0031526	GO:0033179	GO:0045177	GO:0051117	GO:0070062	GO:0005515	GO:0005765
ENSSSCG00000016530	Chr18	2.0161	2.16478	0.00810955	3.11	0.71	TMEM140	transmembrane protein 140 [Source:HGNC Symbol;Acc:HGNC:21870]	--	--
ENSSSCG00000016548	Chr18	2.78489	7.34556	7.08343e-05	14.72	1.98	PODXL	podocalyxin-like [Source:HGNC Symbol;Acc:HGNC:9171]	16	GO:0001726	GO:0005737	GO:0005886	GO:0016324	GO:0016477	GO:0022408	GO:0030027	GO:0030175	GO:0030335	GO:0031528	GO:0032534	GO:0033634	GO:0050900	GO:0005615	GO:0070062	GO:0005515
ENSSSCG00000016570	Chr18	2.06859	4.94588	0.00279536	23.43	5.17	TSPAN33	tetraspanin 33 [Source:HGNC Symbol;Acc:HGNC:28743]	8	GO:0016020	GO:0016021	GO:0005886	GO:0019899	GO:0051604	GO:0090002	GO:0009986	GO:0097197
ENSSSCG00000016609	Chr18	2.41441	2.55273	0.00148454	2.49	0.43	SLC13A1	solute carrier family 13 (sodium/sulfate symporter), member 1 [Source:HGNC Symbol;Acc:HGNC:10916]	8	GO:0005215	GO:0006814	GO:0008271	GO:0008272	GO:0016020	GO:0055085	GO:0016021	GO:1902358
ENSSSCG00000016657	Chr18	2.85926	2.21692	0.000390157	1.04	0.13	AOAH	acyloxyacyl hydrolase (neutrophil) [Source:HGNC Symbol;Acc:HGNC:548]	15	GO:0006629	GO:0008653	GO:0016787	GO:0016788	GO:0050528	GO:0050728	GO:0006629	GO:0016787	GO:0016788	GO:0006629	GO:0008653	GO:0016787	GO:0016788	GO:0050528	GO:0050728
ENSSSCG00000016684	Chr18	2.36181	4.78806	0.000789343	8.1	1.46	SCRN1	secernin 1 [Source:HGNC Symbol;Acc:HGNC:22192]	4	GO:0005634	GO:0006508	GO:0016805	GO:0031965
ENSSSCG00000016686	Chr18	2.28914	1.20797	0.00877551	1.72	0.32	PRR15	proline rich 15 [Source:HGNC Symbol;Acc:HGNC:22310]	--	--
ENSSSCG00000025510	Chr18	9.0436	1.62348	5.90433e-08	2.18	0	ENSSSCG00000025510	Uncharacterized protein [Source:UniProtKB/TrEMBL;Acc:I3LKJ1]	5	GO:0005215	GO:0006814	GO:0016020	GO:0055085	GO:0016021
ENSSSCG00000012845	Chr2	2.39967	3.15421	0.00127115	8.87	1.55	CEND1	Sus scrofa cell cycle exit and neuronal differentiation 1 (CEND1), mRNA. [Source:RefSeq mRNA;Acc:NM_213866]	9	GO:0005886	GO:0007628	GO:0012505	GO:0016020	GO:0016021	GO:0021686	GO:0021702	GO:0021933	GO:0021941
ENSSSCG00000012848	Chr2	2.23813	5.31393	0.00128003	13.9	2.73	EPS8L2	EPS8-like 2 [Source:HGNC Symbol;Acc:HGNC:21296]	14	GO:0005737	GO:0005886	GO:0005515	GO:0032321	GO:0005089	GO:0070062	GO:0003779	GO:0007266	GO:0032855	GO:0035023	GO:0043234	GO:1900029	GO:0030676	GO:0032587
ENSSSCG00000012852	Chr2	5.94381	3.15534	8.6425e-10	4.2	0.06	CDHR5	cadherin-related family member 5 [Source:HGNC Symbol;Acc:HGNC:7521]	8	GO:0005509	GO:0005886	GO:0007155	GO:0007156	GO:0016020	GO:0016021	GO:0070062	GO:0008013
ENSSSCG00000012854	Chr2	2.9282	2.67371	0.000168858	4.56	0.55	RASSF7	Ras association (RalGDS/AF-6) domain family (N-terminal) member 7 [Source:HGNC Symbol;Acc:HGNC:1166]	1	GO:0007165
ENSSSCG00000012960	Chr2	4.46727	3.09945	1.55731e-07	25.09	1.04	CST6	cystatin E/M [Source:HGNC Symbol;Acc:HGNC:2478]	6	GO:0001533	GO:0004869	GO:0008544	GO:0010466	GO:0030414	GO:0070062
ENSSSCG00000012977	Chr2	8.06762	0.725875	1.16786e-05	5.17	0	ENSSSCG00000012977	Uncharacterized protein [Source:UniProtKB/TrEMBL;Acc:F1RU15]	4	GO:0003735	GO:0005840	GO:0006412	GO:0015934
ENSSSCG00000012978	Chr2	4.51065	1.28371	2.28759e-05	1.19	0.05	AP5B1	adaptor-related protein complex 5, beta 1 subunit [Source:HGNC Symbol;Acc:HGNC:25104]	4	GO:0016197	GO:0030119	GO:0005515	GO:0005765
ENSSSCG00000013010	Chr2	8.37145	1.00019	2.45054e-06	1.49	0	NAALADL1	N-acetylated alpha-linked acidic dipeptidase-like 1 [Source:HGNC Symbol;Acc:HGNC:23536]	2	GO:0006508	GO:0008233
ENSSSCG00000013025	Chr2	10.4596	2.98438	1.06636e-11	5.15	0	SLC22A12	solute carrier family 22 (organic anion/urate transporter), member 12 [Source:HGNC Symbol;Acc:HGNC:17989]	14	GO:0005886	GO:0015143	GO:0015747	GO:0016021	GO:0016324	GO:0022857	GO:0030165	GO:0031526	GO:0042493	GO:0046415	GO:0055085	GO:0070062	GO:0015849	GO:0005515
ENSSSCG00000013078	Chr2	2.40769	2.14937	0.00205986	1.97	0.34	MYRF	myelin regulatory factor [Source:HGNC Symbol;Acc:HGNC:1181]	3	GO:0003677	GO:0003700	GO:0006355
ENSSSCG00000013119	Chr2	5.08317	3.49648	5.55699e-09	22.79	0.61	STX3	syntaxin 3 [Source:HGNC Symbol;Acc:HGNC:11438]	15	GO:0005484	GO:0005911	GO:0006836	GO:0006886	GO:0006887	GO:0016020	GO:0016192	GO:0016324	GO:0030141	GO:0042581	GO:0042582	GO:0005515	GO:0070062	GO:0030425	GO:0060291
ENSSSCG00000013152	Chr2	6.89385	-0.269578	0.00140897	0.56	0	ENSSSCG00000013152	Uncharacterized protein [Source:UniProtKB/TrEMBL;Acc:F1RMF4]	--	--
ENSSSCG00000013153	Chr2	8.93193	1.5186	1.12212e-07	5.56	0	ENSSSCG00000013153	Uncharacterized protein [Source:UniProtKB/TrEMBL;Acc:F1RMF3]	2	GO:0005739	GO:0047961
ENSSSCG00000013252	Chr2	4.90539	3.32708	1.70129e-08	8.78	0.27	F2	coagulation factor II (thrombin) [Source:HGNC Symbol;Acc:HGNC:3535]	33	GO:0001934	GO:0003824	GO:0004252	GO:0005102	GO:0005509	GO:0005576	GO:0005615	GO:0006508	GO:0007166	GO:0007596	GO:0008233	GO:0008236	GO:0008284	GO:0008360	GO:0009611	GO:0010468	GO:0014068	GO:0016787	GO:0030168	GO:0030194	GO:0030307	GO:0032967	GO:0042730	GO:0045861	GO:0048712	GO:0051281	GO:0051480	GO:0070053	GO:1900738	GO:2000379	GO:0070062	GO:0005515	GO:0072562
ENSSSCG00000013300	Chr2	7.50629	0.235155	0.000125561	1.29	0	EHF	ets homologous factor [Source:HGNC Symbol;Acc:HGNC:3246]	10	GO:0003677	GO:0003700	GO:0005634	GO:0006355	GO:0030855	GO:0043565	GO:0045893	GO:0045944	GO:0000978	GO:0001077
ENSSSCG00000013301	Chr2	8.56355	1.17623	8.75702e-07	4.12	0	ELF5	E74-like factor 5 (ets domain transcription factor) [Source:HGNC Symbol;Acc:HGNC:3320]	11	GO:0003677	GO:0003700	GO:0005634	GO:0005737	GO:0006355	GO:0007398	GO:0043565	GO:0060644	GO:0045944	GO:0000977	GO:0001228
ENSSSCG00000013316	Chr2	8.28235	3.98617	1.44038e-13	7.67	0.02	WT1	Sus scrofa Wilms tumor 1 (WT1), mRNA. [Source:RefSeq mRNA;Acc:NM_001001264]	85	GO:0000122	GO:0001570	GO:0001656	GO:0001658	GO:0001822	GO:0001823	GO:0003676	GO:0003690	GO:0003723	GO:0005634	GO:0005654	GO:0005737	GO:0006309	GO:0006355	GO:0006357	GO:0007281	GO:0007507	GO:0007530	GO:0008285	GO:0008584	GO:0009888	GO:0016607	GO:0017148	GO:0030308	GO:0030325	GO:0032835	GO:0032836	GO:0043010	GO:0043066	GO:0043565	GO:0044212	GO:0045892	GO:0045893	GO:0045944	GO:0046872	GO:0061032	GO:0070742	GO:0071320	GO:0071371	GO:0072207
ENSSSCG00000013337	Chr2	4.5671	1.33408	1.70996e-05	4.04	0.15	ENSSSCG00000013337	Uncharacterized protein [Source:UniProtKB/TrEMBL;Acc:F1SGL4]	2	GO:0016491	GO:0055114
ENSSSCG00000013338	Chr2	6.11623	4.02537	2.76123e-11	5.93	0.08	SLC5A12	solute carrier family 5 (sodium/monocarboxylate cotransporter), member 12 [Source:HGNC Symbol;Acc:HGNC:28750]	6	GO:0005215	GO:0006810	GO:0016020	GO:0016021	GO:0055085	GO:0070062
ENSSSCG00000013377	Chr2	6.08052	3.99059	3.49619e-11	10.7	0.14	USH1C	Usher syndrome 1C (autosomal recessive, severe) [Source:HGNC Symbol;Acc:HGNC:12597]	19	GO:0000086	GO:0001750	GO:0001917	GO:0005737	GO:0005886	GO:0007605	GO:0030046	GO:0032420	GO:0042472	GO:0042491	GO:0045177	GO:0045202	GO:0045494	GO:0050885	GO:0050953	GO:0050957	GO:0051017	GO:0005515	GO:0030507
ENSSSCG00000013382	Chr2	2.00381	4.511	0.00403311	6.09	1.4	PLEKHA7	pleckstrin homology domain containing, family A member 7 [Source:HGNC Symbol;Acc:HGNC:27049]	11	GO:0005543	GO:0005634	GO:0005737	GO:0005813	GO:0005915	GO:0030054	GO:0045218	GO:0070097	GO:0090136	GO:0005515	GO:0070062
ENSSSCG00000013425	Chr2	2.54931	1.03458	0.00547185	1.67	0.26	MISP	mitotic spindle positioning [Source:HGNC Symbol;Acc:HGNC:27000]	--	--
ENSSSCG00000013440	Chr2	6.31494	-0.708426	0.00922396	0.21	0	ENSSSCG00000013440	Interacting selectively and non-covalently with any metal ion.	11	GO:0000166	GO:0000287	GO:0004012	GO:0005524	GO:0006812	GO:0015914	GO:0016020	GO:0016021	GO:0016787	GO:0019829	GO:0046872
ENSSSCG00000013480	Chr2	8.30128	0.936368	3.54078e-06	4.23	0	SMIM24	small integral membrane protein 24 [Source:HGNC Symbol;Acc:HGNC:37244]	3	GO:0016020	GO:0070062	GO:0016020
ENSSSCG00000013491	Chr2	3.42507	1.76114	0.000107311	1.7	0.14	TJP3	tight junction protein 3 [Source:HGNC Symbol;Acc:HGNC:11829]	5	GO:0005634	GO:0005923	GO:0016324	GO:2000045	GO:0005515
ENSSSCG00000013506	Chr2	8.50232	1.11992	1.21973e-06	2.75	0	STAP2	signal transducing adaptor family member 2 [Source:HGNC Symbol;Acc:HGNC:30430]	5	GO:0005543	GO:0005634	GO:0005886	GO:0043231	GO:0005515
ENSSSCG00000013547	Chr2	7.30662	4.88332	2.91504e-14	64.91	0.37	CRB3	crumbs family member 3 [Source:HGNC Symbol;Acc:HGNC:20237]	6	GO:0017124	GO:0019904	GO:0072659	GO:0030054	GO:0070062	GO:0045177
ENSSSCG00000013551	Chr2	2.39072	1.28689	0.00591026	0.94	0.16	C3	complement component 3 [Source:HGNC Symbol;Acc:HGNC:1318]	19	GO:0004866	GO:0005615	GO:0010951	GO:0070062	GO:0006956	GO:0072562	GO:0001934	GO:2000427	GO:0045745	GO:0031715	GO:0010866	GO:0010828	GO:0010575	GO:0010884	GO:0005515	GO:0050766	GO:0045766	GO:0001798	GO:0001970
ENSSSCG00000013576	Chr2	2.93455	3.18711	0.000101607	7.57	0.91	STXBP2	syntaxin binding protein 2 [Source:HGNC Symbol;Acc:HGNC:11445]	17	GO:0001909	GO:0005829	GO:0005886	GO:0006887	GO:0006904	GO:0016192	GO:0016324	GO:0017075	GO:0030348	GO:0031201	GO:0042581	GO:0042582	GO:0043312	GO:0044194	GO:0070820	GO:0070062	GO:0005515
ENSSSCG00000013583	Chr2	4.3899	3.19106	1.7465e-07	3.81	0.17	CAMSAP3	calmodulin regulated spectrin-associated protein family, member 3 [Source:HGNC Symbol;Acc:HGNC:29307]	14	GO:0005737	GO:0005915	GO:0008017	GO:0010923	GO:0034453	GO:0045218	GO:0051011	GO:0070507	GO:0090136	GO:0005515	GO:0005813	GO:0000226	GO:0033043	GO:0036449
ENSSSCG00000013586	Chr2	7.23233	0.00487241	0.000390825	0.47	0	LRRC8E	leucine rich repeat containing 8 family, member E [Source:HGNC Symbol;Acc:HGNC:26272]	1	GO:0005515
ENSSSCG00000013625	Chr2	5.57912	2.26617	6.43493e-08	3.96	0.07	RGL3	ral guanine nucleotide dissociation stimulator-like 3 [Source:HGNC Symbol;Acc:HGNC:30282]	9	GO:0005085	GO:0005622	GO:0007165	GO:0007264	GO:0008321	GO:0017016	GO:0051056	GO:0005515	GO:0032315
ENSSSCG00000013636	Chr2	4.22969	1.93343	5.9495e-06	6.41	0.31	AP1M2	adaptor-related protein complex 1, mu 2 subunit [Source:HGNC Symbol;Acc:HGNC:558]	5	GO:0006810	GO:0006886	GO:0016192	GO:0030131	GO:0005515
ENSSSCG00000013735	Chr2	2.02829	3.44163	0.00472207	8.39	1.9	JUNB	jun B proto-oncogene [Source:HGNC Symbol;Acc:HGNC:6205]	20	GO:0000977	GO:0001570	GO:0001649	GO:0001701	GO:0001829	GO:0003677	GO:0003700	GO:0005634	GO:0006355	GO:0009987	GO:0030316	GO:0033687	GO:0043565	GO:0045597	GO:0046697	GO:0051726	GO:0060136	GO:0060716	GO:0071277	GO:0005515
ENSSSCG00000013753	Chr2	1.90523	3.51525	0.00758349	24.53	6.05	IER2	immediate early response 2 [Source:HGNC Symbol;Acc:HGNC:28871]	1	GO:0005737
ENSSSCG00000013767	Chr2	2.80486	6.81451	6.69246e-05	42.62	5.65	PALM3	paralemmin 3 [Source:HGNC Symbol;Acc:HGNC:33274]	4	GO:0001960	GO:0008063	GO:0032496	GO:0005515
ENSSSCG00000013887	Chr2	9.33456	1.8988	1.06732e-08	8.5	0	INSL3	Sus scrofa insulin-like 3 (Leydig cell) (INSL3), mRNA. [Source:RefSeq mRNA;Acc:NM_213970]	5	GO:0001701	GO:0002020	GO:0005179	GO:0005576	GO:0008584
ENSSSCG00000013902	Chr2	9.87113	2.41305	4.34651e-10	10.45	0	ENSSSCG00000013902	Uncharacterized protein [Source:UniProtKB/TrEMBL;Acc:F1S915]	--	--
ENSSSCG00000013958	Chr2	6.45079	-0.60926	0.00614931	0.36	0	TRIM58	tripartite motif containing 58 [Source:HGNC Symbol;Acc:HGNC:24150]	8	GO:0005622	GO:0008270	GO:0046872	GO:0005515	GO:0005622	GO:0008270	GO:0046872	GO:0005515
ENSSSCG00000014004	Chr2	2.3694	1.09491	0.0081583	0.72	0.13	PPAP2C	Sus scrofa phosphatidic acid phosphatase type 2C (PPAP2C), mRNA. [Source:RefSeq mRNA;Acc:NM_001143723]	6	GO:0003824	GO:0008152	GO:0016020	GO:0003824	GO:0008152	GO:0016020
ENSSSCG00000014007	Chr2	1.95898	2.38491	0.00909202	1.8	0.43	FLT4	fms-related tyrosine kinase 4 [Source:HGNC Symbol;Acc:HGNC:3767]	41	GO:0000166	GO:0001934	GO:0001938	GO:0001944	GO:0001945	GO:0001946	GO:0002040	GO:0004672	GO:0004713	GO:0004714	GO:0005021	GO:0005524	GO:0005886	GO:0005887	GO:0006468	GO:0007169	GO:0008284	GO:0010575	GO:0010595	GO:0016020	GO:0016021	GO:0016301	GO:0016310	GO:0016740	GO:0016772	GO:0018108	GO:0019838	GO:0019903	GO:0035924	GO:0038084	GO:0043066	GO:0043410	GO:0046330	GO:0046777	GO:0048010	GO:0048514	GO:0060312	GO:0070374	GO:0090037	GO:0005515
ENSSSCG00000014055	Chr2	5.41186	3.81201	7.00736e-10	6.12	0.13	CDHR2	cadherin-related family member 2 [Source:HGNC Symbol;Acc:HGNC:18231]	9	GO:0005509	GO:0005886	GO:0007155	GO:0007156	GO:0016020	GO:0016021	GO:0030308	GO:0070062	GO:0005515
ENSSSCG00000014066	Chr2	7.3758	0.124629	0.00021796	1.4	0	TMEM171	transmembrane protein 171 [Source:HGNC Symbol;Acc:HGNC:27031]	--	--
ENSSSCG00000014067	Chr2	9.78377	2.32882	7.51319e-10	6.74	0	TMEM174	transmembrane protein 174 [Source:HGNC Symbol;Acc:HGNC:28187]	--	--
ENSSSCG00000014091	Chr2	2.52595	2.49804	0.00101181	2.92	0.47	F2RL1	coagulation factor II (thrombin) receptor-like 1 [Source:HGNC Symbol;Acc:HGNC:3538]	55	GO:0001965	GO:0002286	GO:0002690	GO:0002741	GO:0004930	GO:0005887	GO:0007186	GO:0007204	GO:0007596	GO:0010804	GO:0014068	GO:0015057	GO:0016021	GO:0030193	GO:0030335	GO:0030836	GO:0031143	GO:0031274	GO:0031681	GO:0032930	GO:0034137	GO:0034140	GO:0034141	GO:0034145	GO:0035025	GO:0035926	GO:0042119	GO:0043122	GO:0043123	GO:0043311	GO:0045909	GO:0045944	GO:0046328	GO:0046329	GO:0046330	GO:0050702	GO:0050900	GO:0050921	GO:0050927	GO:0051607
ENSSSCG00000014106	Chr2	2.00719	2.36051	0.00779963	16.04	3.68	ENSSSCG00000014106	Catalysis of a biochemical reaction at physiological temperatures. In biologically catalyzed reactions, the reactants are known as substrates, and the catalysts are naturally occurring macromolecular substances known as enzymes. Enzymes possess specific binding sites for substrates, and are usually composed wholly or largely of protein, but RNA that has catalytic activity (ribozyme) is often also…	3	GO:0008484	GO:0008152	GO:0003824
ENSSSCG00000014110	Chr2	3.96915	3.41844	7.42513e-07	5.77	0.34	DMGDH	dimethylglycine dehydrogenase [Source:HGNC Symbol;Acc:HGNC:24475]	9	GO:0004047	GO:0005737	GO:0005739	GO:0006544	GO:0006546	GO:0016491	GO:0047865	GO:0055114	GO:0044822
ENSSSCG00000014111	Chr2	9.99956	6.60435	1.45405e-20	88.08	0.08	BHMT-2	Sus scrofa betaine--homocysteine S-methyltransferase 2 (BHMT2), mRNA. [Source:RefSeq mRNA;Acc:NM_001204771]	13	GO:0005737	GO:0008168	GO:0008270	GO:0008898	GO:0009086	GO:0016740	GO:0032259	GO:0047150	GO:0070062	GO:0071267	GO:0061627	GO:0033477	GO:0046500
ENSSSCG00000014209	Chr2	1.86925	4.56561	0.00687434	21.34	5.4	ENSSSCG00000014209	The component of a membrane consisting of gene products and protein complexes that are loosely bound to one of its surfaces, but not integrated into the hydrophobic region.	4	GO:0005737	GO:0005856	GO:0008092	GO:0019898
ENSSSCG00000014290	Chr2	6.89385	-0.269578	0.00140897	1.37	0	LEAP2	liver expressed antimicrobial peptide 2 [Source:HGNC Symbol;Acc:HGNC:29571]	1	GO:0042742
ENSSSCG00000014361	Chr2	2.25389	3.46349	0.00194478	17.38	3.37	CYSTM1	cysteine-rich transmembrane module containing 1 [Source:HGNC Symbol;Acc:HGNC:30239]	1	GO:0070062
ENSSSCG00000014363	Chr2	6.45079	-0.60926	0.00614931	0.52	0	SLC4A9	solute carrier family 4, sodium bicarbonate cotransporter, member 9 [Source:HGNC Symbol;Acc:HGNC:11035]	5	GO:0005452	GO:0006820	GO:0016020	GO:0016021	GO:0045177
ENSSSCG00000014438	Chr2	8.02472	0.687585	1.44592e-05	1.02	0	PDE6A	phosphodiesterase 6A, cGMP-specific, rod, alpha [Source:HGNC Symbol;Acc:HGNC:8785]	11	GO:0003824	GO:0004114	GO:0007165	GO:0008081	GO:0016787	GO:0046037	GO:0046872	GO:0047555	GO:0051480	GO:0060041	GO:0005515
ENSSSCG00000022060	Chr2	2.0712	1.68874	0.00997463	3.27	0.72	RASSF10	Ras association (RalGDS/AF-6) domain family (N-terminal) member 10 [Source:HGNC Symbol;Acc:HGNC:33984]	4	GO:0005768	GO:0005829	GO:0007165	GO:0012510
ENSSSCG00000022380	Chr2	6.31494	-0.708426	0.00922396	0.34	0	ENSSSCG00000022380	Uncharacterized protein [Source:UniProtKB/TrEMBL;Acc:I3LSB2]	4	GO:0005085	GO:0005622	GO:0007264	GO:0005515
ENSSSCG00000022738	Chr2	6.89385	-0.269578	0.00140897	0.72	0	ENSSSCG00000022738	Uncharacterized protein [Source:UniProtKB/TrEMBL;Acc:I3L629]	2	GO:0008152	GO:0016787
ENSSSCG00000023178	Chr2	7.44252	0.180956	0.000164799	0.76	0	BATF2	basic leucine zipper transcription factor, ATF-like 2 [Source:HGNC Symbol;Acc:HGNC:25163]	7	GO:0003700	GO:0006355	GO:0042832	GO:0043011	GO:0043565	GO:0003677	GO:0005515
ENSSSCG00000023192	Chr2	3.88022	-0.0581564	0.00406644	1.56	0.09	ENSSSCG00000023192	A process that is carried out at the cellular level which results in the assembly, arrangement of constituent parts, or disassembly of a stereocilium. A stereocilium is an actin-based protrusion from the apical surface of inner ear receptor cells.	15	GO:0002142	GO:0005509	GO:0005737	GO:0005886	GO:0007601	GO:0007605	GO:0009986	GO:0017022	GO:0045494	GO:0048496	GO:0048839	GO:0050877	GO:0050910	GO:0050953	GO:0060122
ENSSSCG00000023933	Chr2	2.70436	3.21499	0.000341995	9.47	1.34	CRACR2B	calcium release activated channel regulator 2B [Source:HGNC Symbol;Acc:HGNC:28703]	6	GO:0002115	GO:0005509	GO:0005737	GO:0034613	GO:2001256	GO:0005515
ENSSSCG00000024389	Chr2	3.01093	1.40849	0.000773646	2.23	0.25	ENSSSCG00000024389	Interacting selectively and non-covalently with any protein or protein complex (a complex of two or more proteins that may include other nonprotein molecules).	2	GO:0007165	GO:0005515
ENSSSCG00000025838	Chr2	5.20605	3.39943	4.49576e-09	14.56	0.36	ENSSSCG00000025838	Uncharacterized protein [Source:UniProtKB/TrEMBL;Acc:I3LE99]	4	GO:0006886	GO:0016192	GO:0030131	GO:0005515
ENSSSCG00000026423	Chr2	5.64071	4.03324	1.62452e-10	10.87	0.2	SLC23A1	solute carrier family 23 (ascorbic acid transporter), member 1 [Source:HGNC Symbol;Acc:HGNC:10974]	25	GO:0005215	GO:0005737	GO:0005886	GO:0006810	GO:0006814	GO:0007420	GO:0008520	GO:0009636	GO:0009925	GO:0015081	GO:0015229	GO:0015882	GO:0016020	GO:0016324	GO:0030324	GO:0033300	GO:0035725	GO:0043229	GO:0055085	GO:0070837	GO:0070890	GO:0070904	GO:0070062	GO:0005515	GO:0035461
ENSSSCG00000027302	Chr2	2.08894	2.65682	0.00579249	3.25	0.7	ENSSSCG00000027302	The selective, non-covalent, often stoichiometric, interaction of a molecule with one or more specific sites on another molecule.	3	GO:0030057	GO:0005515	GO:0005488
ENSSSCG00000027361	Chr2	10.1054	2.63967	9.87265e-11	3.8	0	OVOL1	ovo-like zinc finger 1 [Source:HGNC Symbol;Acc:HGNC:8525]	15	GO:0000122	GO:0001078	GO:0001822	GO:0003676	GO:0003700	GO:0005634	GO:0006351	GO:0007283	GO:0007498	GO:0008544	GO:0043588	GO:0046872	GO:0051729	GO:1901994	GO:0000978
ENSSSCG00000028488	Chr2	7.83907	0.52331	2.82471e-05	2.04	0	LTC4S	leukotriene C4 synthase [Source:HGNC Symbol;Acc:HGNC:6719]	9	GO:0004464	GO:0005635	GO:0005783	GO:0006691	GO:0008047	GO:0008289	GO:0016021	GO:0043085	GO:0005515
ENSSSCG00000028537	Chr2	9.10668	1.68292	4.09326e-08	2.99	0	ENSSSCG00000028537	Uncharacterized protein [Source:UniProtKB/TrEMBL;Acc:I3LJF3]	3	GO:0016021	GO:0055085	GO:0022857
ENSSSCG00000029248	Chr2	7.9805	0.648245	1.79859e-05	1.57	0	ENSSSCG00000029248	Uncharacterized protein [Source:UniProtKB/TrEMBL;Acc:I3L854]	3	GO:0016021	GO:0055085	GO:0022857
ENSSSCG00000029516	Chr2	4.58061	3.3702	5.67758e-08	6.46	0.25	SLC22A8	Sus scrofa solute carrier family 22 (organic anion transporter), member 8 (SLC22A8), mRNA. [Source:RefSeq mRNA;Acc:NM_214455]	14	GO:0005215	GO:0005452	GO:0005886	GO:0006810	GO:0006811	GO:0009636	GO:0015075	GO:0016020	GO:0016021	GO:0016323	GO:0022857	GO:0034220	GO:0055085	GO:0070062
ENSSSCG00000029860	Chr2	1.98331	3.95117	0.00479517	6.91	1.62	EPB41L4A	erythrocyte membrane protein band 4.1 like 4A [Source:HGNC Symbol;Acc:HGNC:13278]	--	--
ENSSSCG00000007555	Chr3	4.25751	2.71929	7.8253e-07	3.48	0.17	UNCX	UNC homeobox [Source:HGNC Symbol;Acc:HGNC:33194]	17	GO:0001502	GO:0003677	GO:0003700	GO:0005634	GO:0006355	GO:0007389	GO:0010468	GO:0021516	GO:0021889	GO:0035726	GO:0043565	GO:0045595	GO:0003677	GO:0003700	GO:0005634	GO:0006355	GO:0043565
ENSSSCG00000007718	Chr3	3.76162	2.45016	8.87169e-06	3.75	0.25	CLDN4	Sus scrofa claudin 4 (CLDN4), mRNA. [Source:RefSeq mRNA;Acc:NM_001161637]	15	GO:0005198	GO:0005886	GO:0005923	GO:0016020	GO:0016021	GO:0030054	GO:0005887	GO:0061436	GO:0005515	GO:0005198	GO:0005886	GO:0005923	GO:0016020	GO:0016021	GO:0030054
ENSSSCG00000007758	Chr3	2.87494	1.50007	0.000994699	2.41	0.3	ENSSSCG00000007758	The hydrolysis of proteins into smaller polypeptides and/or amino acids by cleavage of their peptide bonds.	66	GO:0001773	GO:0002218	GO:0002230	GO:0002277	GO:0002588	GO:0002821	GO:0004197	GO:0005576	GO:0005622	GO:0005634	GO:0005739	GO:0005829	GO:0006508	GO:0006919	GO:0006954	GO:0010803	GO:0030838	GO:0031647	GO:0032088	GO:0032090	GO:0032314	GO:0032611	GO:0032688	GO:0032729	GO:0032755	GO:0032760	GO:0033209	GO:0042104	GO:0042771	GO:0042803	GO:0042981	GO:0043065	GO:0043124	GO:0043280	GO:0043281	GO:0044351	GO:0046330	GO:0050718	GO:0050766	GO:0050829
ENSSSCG00000007760	Chr3	3.39033	3.07925	1.52395e-05	2.51	0.22	PRSS8	protease, serine, 8 [Source:HGNC Symbol;Acc:HGNC:9491]	11	GO:0003824	GO:0004252	GO:0005886	GO:0006508	GO:0008233	GO:0008236	GO:0010765	GO:0016787	GO:0005615	GO:0070062	GO:0005515
ENSSSCG00000007836	Chr3	4.45399	3.25111	1.2354e-07	5.2	0.22	SCNN1G	sodium channel, non-voltage-gated 1, gamma subunit [Source:HGNC Symbol;Acc:HGNC:10602]	16	GO:0005272	GO:0006810	GO:0006811	GO:0006814	GO:0009897	GO:0015280	GO:0016020	GO:0016021	GO:0034706	GO:0035725	GO:0050699	GO:0070062	GO:0005887	GO:0005515	GO:0050891	GO:0055078
ENSSSCG00000007850	Chr3	5.99372	2.66006	5.10709e-09	4.12	0.06	ANKS4B	ankyrin repeat and sterile alpha motif domain containing 4B [Source:HGNC Symbol;Acc:HGNC:26795]	4	GO:0005886	GO:0005515	GO:0005789	GO:0034976
ENSSSCG00000007858	Chr3	11.6582	4.16308	4.0692e-15	16.84	0	ENSSSCG00000007858	Uncharacterized protein [Source:UniProtKB/TrEMBL;Acc:F1RPB0]	3	GO:0003824	GO:0005739	GO:0008152
ENSSSCG00000007860	Chr3	7.88777	0.566175	2.24824e-05	1.55	0	PDILT	protein disulfide isomerase-like, testis expressed [Source:HGNC Symbol;Acc:HGNC:27338]	6	GO:0045454	GO:0005515	GO:0006457	GO:0016477	GO:0003756	GO:0007286
ENSSSCG00000007909	Chr3	2.38253	3.35097	0.00118644	10.36	1.83	ABAT	Sus scrofa 4-aminobutyrate aminotransferase (ABAT), nuclear gene encoding mitochondrial protein, mRNA. [Source:RefSeq mRNA;Acc:NM_214263]	17	GO:0003824	GO:0003867	GO:0008483	GO:0009448	GO:0030170	GO:0032144	GO:0042803	GO:0048148	GO:0005739	GO:0005759	GO:0005829	GO:0009450	GO:0016740	GO:0032145	GO:0042135	GO:0047298	GO:0070062
ENSSSCG00000007927	Chr3	1.88859	4.8459	0.00604859	7.31	1.83	PPL	periplakin [Source:HGNC Symbol;Acc:HGNC:9273]	3	GO:0005856	GO:0070062	GO:0005515
ENSSSCG00000007995	Chr3	2.47549	2.2045	0.00152374	8.04	1.33	FAM195A	family with sequence similarity 195, member A [Source:HGNC Symbol;Acc:HGNC:14142]	1	GO:0005515
ENSSSCG00000008088	Chr3	6.89385	-0.269578	0.00140897	0.8	0	IL1B	Sus scrofa interleukin 1, beta (IL1B), mRNA. [Source:RefSeq mRNA;Acc:NM_214055]	9	GO:0005149	GO:0005576	GO:0006954	GO:0006955	GO:0001660	GO:0005102	GO:0005125	GO:0005615	GO:0051781
ENSSSCG00000008115	Chr3	4.26422	3.69309	1.29213e-07	17.22	0.82	MAL	mal, T-cell differentiation protein [Source:HGNC Symbol;Acc:HGNC:6817]	9	GO:0005783	GO:0016020	GO:0016021	GO:0019911	GO:0045121	GO:0005515	GO:1902043	GO:0016020	GO:0016021
ENSSSCG00000008118	Chr3	6.79518	-0.34726	0.00199604	0.33	0	ENSSSCG00000008118	Uncharacterized protein [Source:UniProtKB/TrEMBL;Acc:F1SU61]	1	GO:0016021
ENSSSCG00000008153	Chr3	5.17868	1.03166	1.89214e-05	1.26	0.03	NHE-2	Sus scrofa solute carrier family 9 (sodium/hydrogen exchanger), member 2 (SLC9A2), mRNA. [Source:RefSeq mRNA;Acc:NM_001100189]	12	GO:0006810	GO:0006811	GO:0006812	GO:0006814	GO:0006885	GO:0008104	GO:0015297	GO:0015299	GO:0015385	GO:0016020	GO:0016021	GO:0055085
ENSSSCG00000008296	Chr3	7.62595	0.337772	7.44607e-05	2.78	0	ENSSSCG00000008296	Catalysis of the transfer of an acetyl group to a nitrogen atom on the acceptor molecule.	2	GO:0001702	GO:0008080
ENSSSCG00000008302	Chr3	6.45079	-0.60926	0.00614931	0.33	0	FBXO41	F-box protein 41 [Source:HGNC Symbol;Acc:HGNC:29409]	1	GO:0005515
ENSSSCG00000008308	Chr3	9.87113	2.41305	4.34651e-10	7.57	0	EMX1	empty spiracles homeobox 1 [Source:HGNC Symbol;Acc:HGNC:3340]	16	GO:0003677	GO:0003700	GO:0005634	GO:0006355	GO:0007420	GO:0009791	GO:0021796	GO:0021987	GO:0030182	GO:0042493	GO:0043565	GO:0005515	GO:0001701	GO:0021895	GO:0048854	GO:1990138
ENSSSCG00000008314	Chr3	4.7789	2.9936	6.16719e-08	3.55	0.12	ATP6V1B1	ATPase, H+ transporting, lysosomal 56/58kDa, V1 subunit B1 [Source:HGNC Symbol;Acc:HGNC:853]	26	GO:0001503	GO:0005524	GO:0005737	GO:0005829	GO:0005902	GO:0006810	GO:0006811	GO:0006885	GO:0007588	GO:0007605	GO:0015078	GO:0015991	GO:0015992	GO:0016020	GO:0016323	GO:0016324	GO:0016328	GO:0016471	GO:0016820	GO:0033178	GO:0033180	GO:0042472	GO:0045851	GO:0046034	GO:0055074	GO:0070062
ENSSSCG00000008429	Chr3	6.68698	6.13807	1.67637e-14	77.63	0.69	TACSTD1	Sus scrofa epithelial cell adhesion molecule (EPCAM), mRNA. [Source:RefSeq mRNA;Acc:NM_214419]	19	GO:0001657	GO:0005886	GO:0005923	GO:0008284	GO:0009986	GO:0016020	GO:0016021	GO:0016323	GO:0016324	GO:0016328	GO:0030054	GO:0070062	GO:0045944	GO:0005515	GO:0048863	GO:0032403	GO:2000648	GO:2000048	GO:0023019
ENSSSCG00000008449	Chr3	5.32774	3.26333	4.30127e-09	6.79	0.15	ENSSSCG00000008449	Sus scrofa solute carrier family 3 (cystine, dibasic and neutral amino acid transporters, activator of cystine, dibasic and neutral amino acid transport), member 1 (SLC3A1), mRNA. [Source:RefSeq mRNA;Acc:NM_001123042]	3	GO:0003824	GO:0005975	GO:0043169
ENSSSCG00000008550	Chr3	1.81679	4.77943	0.00822358	14.24	3.74	SLC5A6	solute carrier family 5 (sodium/multivitamin and iodide cotransporter), member 6 [Source:HGNC Symbol;Acc:HGNC:11041]	5	GO:0005215	GO:0006810	GO:0016020	GO:0016021	GO:0055085
ENSSSCG00000008634	Chr3	8.33679	0.968635	2.94065e-06	2.32	0	ATP6V1C2	ATPase, H+ transporting, lysosomal 42kDa, V1 subunit C2 [Source:HGNC Symbol;Acc:HGNC:18264]	8	GO:0008553	GO:0015078	GO:0015991	GO:0033180	GO:0070062	GO:0046983	GO:0030177	GO:0005765
ENSSSCG00000020895	Chr3	2.44316	1.15227	0.00613111	2.08	0.35	CCDC64B	coiled-coil domain containing 64B [Source:HGNC Symbol;Acc:HGNC:33584]	1	GO:0017137
ENSSSCG00000021536	Chr3	3.91272	2.40352	5.62318e-06	22.93	1.39	CLDN3	claudin 3 [Source:HGNC Symbol;Acc:HGNC:2045]	12	GO:0001666	GO:0005198	GO:0005886	GO:0005923	GO:0016020	GO:0016021	GO:0016338	GO:0030054	GO:0042802	GO:0070062	GO:0005515	GO:0016328
ENSSSCG00000022096	Chr3	5.0356	1.75941	1.3689e-06	4.77	0.13	POU3F3	POU class 3 homeobox 3 [Source:HGNC Symbol;Acc:HGNC:9216]	20	GO:0001822	GO:0003677	GO:0003700	GO:0005634	GO:0006355	GO:0008284	GO:0021799	GO:0021869	GO:0043066	GO:0043565	GO:0045892	GO:0045893	GO:0045944	GO:0071837	GO:0072218	GO:0072227	GO:0072233	GO:0072236	GO:0072240	GO:0005515
ENSSSCG00000023743	Chr3	2.66714	0.61051	0.00697492	1.66	0.24	CLDN6	Sus scrofa claudin 6 (CLDN6), mRNA. [Source:RefSeq mRNA;Acc:NM_001161645]	8	GO:0005198	GO:0005886	GO:0005923	GO:0016020	GO:0016021	GO:0030054	GO:0005515	GO:0045216
ENSSSCG00000025072	Chr3	2.73981	1.72519	0.00108002	4.73	0.65	C16orf89	chromosome 16 open reading frame 89 [Source:HGNC Symbol;Acc:HGNC:28687]	4	GO:0070062	GO:0016020	GO:0005829	GO:0042803
ENSSSCG00000025629	Chr3	1.9977	3.2245	0.00593254	9.86	2.28	COLEC11	collectin sub-family member 11 [Source:HGNC Symbol;Acc:HGNC:17213]	2	GO:0005581	GO:0030246
ENSSSCG00000025836	Chr3	2.22278	2.00151	0.00454532	2.15	0.42	SULT1C4	sulfotransferase family, cytosolic, 1C, member 4 [Source:HGNC Symbol;Acc:HGNC:11457]	2	GO:0008146	GO:0051923
ENSSSCG00000026100	Chr3	7.44252	0.180956	0.000164799	2.88	0	ENSSSCG00000026100	Acylphosphatase [Source:UniProtKB/TrEMBL;Acc:I3LGV7]	2	GO:0003998	GO:0016787
ENSSSCG00000027300	Chr3	4.29366	1.09205	6.80293e-05	4.39	0.2	TNP2	transition protein 2 (during histone to protamine replacement) [Source:HGNC Symbol;Acc:HGNC:11952]	12	GO:0000786	GO:0003677	GO:0005634	GO:0005694	GO:0007275	GO:0007283	GO:0007339	GO:0007340	GO:0007341	GO:0030154	GO:0030317	GO:0046872
ENSSSCG00000027409	Chr3	5.71574	1.51908	1.09006e-06	1.08	0.02	TCF23	transcription factor 23 [Source:HGNC Symbol;Acc:HGNC:18602]	1	GO:0046983
ENSSSCG00000029976	Chr3	3.70108	-0.195041	0.00744743	2.55	0.16	ENSSSCG00000029976	Uncharacterized protein [Source:UniProtKB/TrEMBL;Acc:I3LD56]	--	--
ENSSSCG00000005911	Chr4	2.29256	2.45385	0.00256732	3.4	0.64	ENSSSCG00000005911	Catalysis of a biochemical reaction at physiological temperatures. In biologically catalyzed reactions, the reactants are known as substrates, and the catalysts are naturally occurring macromolecular substances known as enzymes. Enzymes possess specific binding sites for substrates, and are usually composed wholly or largely of protein, but RNA that has catalytic activity (ribozyme) is often also…	2	GO:0016787	GO:0003824
ENSSSCG00000005954	Chr4	3.12069	0.126194	0.00753089	0.69	0.07	OC90	Uncharacterized protein [Source:UniProtKB/TrEMBL;Acc:F1RRT8]	10	GO:0004623	GO:0005509	GO:0005576	GO:0006644	GO:0016042	GO:0004623	GO:0005509	GO:0005576	GO:0006644	GO:0016042
ENSSSCG00000005979	Chr4	2.50992	1.00375	0.00638213	1.98	0.32	ANXA13	annexin A13 [Source:HGNC Symbol;Acc:HGNC:536]	7	GO:0005509	GO:0005544	GO:0005886	GO:0005615	GO:0070062	GO:1901611	GO:0001786
ENSSSCG00000006003	Chr4	3.64649	3.39552	3.33386e-06	6.16	0.45	MAL2	Sus scrofa mal, T-cell differentiation protein 2 (gene/pseudogene) (MAL2), mRNA. [Source:RefSeq mRNA;Acc:NM_001161639]	5	GO:0016020	GO:0016021	GO:0070062	GO:0005515	GO:0045121
ENSSSCG00000006021	Chr4	2.77401	0.339983	0.00910829	0.44	0.06	KCNV1	potassium channel, subfamily V, member 1 [Source:HGNC Symbol;Acc:HGNC:18861]	15	GO:0005216	GO:0005244	GO:0005249	GO:0005267	GO:0006810	GO:0006811	GO:0006813	GO:0008076	GO:0016020	GO:0016021	GO:0034765	GO:0051260	GO:0055085	GO:0071805	GO:0005515
ENSSSCG00000006040	Chr4	4.4466	2.13126	1.94978e-06	3.95	0.16	DPYS	dihydropyrimidinase [Source:HGNC Symbol;Acc:HGNC:3013]	9	GO:0004157	GO:0005737	GO:0006208	GO:0006212	GO:0016787	GO:0016810	GO:0016812	GO:0051219	GO:0070062
ENSSSCG00000006060	Chr4	2.22652	3.22349	0.00243166	2.92	0.58	GRHL2	grainyhead-like 2 (Drosophila) [Source:HGNC Symbol;Acc:HGNC:2799]	16	GO:0001701	GO:0001843	GO:0005634	GO:0005737	GO:0007420	GO:0043010	GO:0010468	GO:0035264	GO:0048701	GO:0021915	GO:0042733	GO:0060324	GO:0048568	GO:0060463	GO:0003208	GO:0030323
ENSSSCG00000006099	Chr4	2.52547	2.41838	0.00109496	2.16	0.35	ESRP1	epithelial splicing regulatory protein 1 [Source:HGNC Symbol;Acc:HGNC:25966]	6	GO:0000166	GO:0003676	GO:0003729	GO:0005634	GO:0005886	GO:0043484
ENSSSCG00000006125	Chr4	7.3066	3.93436	1.20437e-12	9.94	0.05	CALB1	Sus scrofa calbindin 1, 28kDa (CALB1), mRNA. [Source:RefSeq mRNA;Acc:NM_001130226]	24	GO:0005509	GO:0005622	GO:0005634	GO:0005737	GO:0005829	GO:0007626	GO:0010842	GO:0030424	GO:0030425	GO:0035502	GO:0043005	GO:0043025	GO:0044297	GO:0060041	GO:0071310	GO:0072205	GO:0072221	GO:0072286	GO:0070062	GO:0008270	GO:0005515	GO:0007614	GO:0007616	GO:0045202
ENSSSCG00000006138	Chr4	3.04322	0.0675889	0.00977491	0.67	0.07	ATP6V0D2	ATPase, H+ transporting, lysosomal 38kDa, V0 subunit d2 [Source:HGNC Symbol;Acc:HGNC:18266]	9	GO:0005769	GO:0015078	GO:0015991	GO:0016020	GO:0016324	GO:0016471	GO:0033179	GO:0070062	GO:0005515
ENSSSCG00000006140	Chr4	6.85121	6.20193	6.51874e-15	43.55	0.35	CA2	carbonic anhydrase II [Source:HGNC Symbol;Acc:HGNC:1373]	21	GO:0002009	GO:0004089	GO:0005737	GO:0005829	GO:0005886	GO:0006730	GO:0008270	GO:0015670	GO:0038166	GO:0044070	GO:0045177	GO:0046872	GO:0046903	GO:0070062	GO:0005515	GO:0051453	GO:0043209	GO:0032230	GO:0032849	GO:2001225	GO:2001150
ENSSSCG00000006147	Chr4	9.06493	1.64357	5.21778e-08	2.97	0	ENSSSCG00000006147	Uncharacterized protein [Source:UniProtKB/TrEMBL;Acc:F1RXB6]	9	GO:0003333	GO:0005737	GO:0005886	GO:0006865	GO:0015171	GO:0016020	GO:0016021	GO:0006810	GO:0055085
ENSSSCG00000006148	Chr4	6.89385	-0.269578	0.00140897	0.71	0	ENSSSCG00000006148	Uncharacterized protein [Source:UniProtKB/TrEMBL;Acc:F1RXB5]	6	GO:0003333	GO:0015171	GO:0016020	GO:0016021	GO:0006810	GO:0055085
ENSSSCG00000006183	Chr4	2.54247	1.83499	0.00181213	1.76	0.28	SBSPON	somatomedin B and thrombospondin, type 1 domain containing [Source:HGNC Symbol;Acc:HGNC:30362]	1	GO:0031012
ENSSSCG00000006289	Chr4	9.50033	2.05685	4.33351e-09	1.03	0	F5	coagulation factor V (proaccelerin, labile factor) [Source:HGNC Symbol;Acc:HGNC:3542]	10	GO:0005507	GO:0005615	GO:0007155	GO:0007596	GO:0008015	GO:0030168	GO:0031091	GO:0046872	GO:0016020	GO:0005515
ENSSSCG00000006296	Chr4	3.82939	7.76574	1.84253e-07	155.27	10.11	ATP1B1	Sodium/potassium-transporting ATPase subunit beta-1 [Source:UniProtKB/Swiss-Prot;Acc:P05027]	17	GO:0005886	GO:0005890	GO:0006813	GO:0006814	GO:0016323	GO:0006200	GO:0016787	GO:0016887	GO:0006810	GO:0006811	GO:0007155	GO:0016020	GO:0016021	GO:0070062	GO:0005515	GO:0023026	GO:0016324
ENSSSCG00000006370	Chr4	2.57567	5.18082	0.000258967	105.5	16.37	TSTD1	thiosulfate sulfurtransferase (rhodanese)-like domain containing 1 [Source:HGNC Symbol;Acc:HGNC:35410]	2	GO:0005737	GO:0005739
ENSSSCG00000006375	Chr4	6.45079	-0.60926	0.00614931	0.13	0	LY9	lymphocyte antigen 9 [Source:HGNC Symbol;Acc:HGNC:6730]	9	GO:0004872	GO:0016021	GO:0005515	GO:0004872	GO:0016021	GO:0005515	GO:0004872	GO:0016021	GO:0005515
ENSSSCG00000006498	Chr4	2.27837	2.44244	0.00273308	7.05	1.34	RAB25	RAB25, member RAS oncogene family [Source:HGNC Symbol;Acc:HGNC:18238]	19	GO:0000166	GO:0005525	GO:0007264	GO:0008284	GO:0015031	GO:0031143	GO:0031268	GO:0031410	GO:0003924	GO:0006184	GO:0006886	GO:0006913	GO:0007165	GO:0005622	GO:0005634	GO:0005737	GO:0016020	GO:0070062	GO:0005515
ENSSSCG00000006621	Chr4	4.15661	6.18197	3.66497e-08	33.06	1.71	CGN	cingulin [Source:HGNC Symbol;Acc:HGNC:17429]	5	GO:0003774	GO:0016459	GO:0043296	GO:0005515	GO:0005923
ENSSSCG00000006693	Chr4	6.07649	3.98667	3.59033e-11	11.9	0.16	ENSSSCG00000006693	Interacting selectively and non-covalently with any protein or protein complex (a complex of two or more proteins that may include other nonprotein molecules).	1	GO:0005515
ENSSSCG00000006702	Chr4	4.43069	2.8801	2.9743e-07	2.52	0.11	FMO5	Dimethylaniline monooxygenase [N-oxide-forming] [Source:UniProtKB/TrEMBL;Acc:F1SDB7]	11	GO:0004497	GO:0004499	GO:0050660	GO:0050661	GO:0055114	GO:0005783	GO:0005789	GO:0016020	GO:0016491	GO:0031090	GO:0043231
ENSSSCG00000006720	Chr4	2.13167	2.74335	0.00465292	3.62	0.76	HAO2	hydroxyacid oxidase 2 (long chain) [Source:HGNC Symbol;Acc:HGNC:4810]	14	GO:0003824	GO:0003973	GO:0005102	GO:0005739	GO:0005777	GO:0010181	GO:0016491	GO:0019395	GO:0052853	GO:0055114	GO:0015930	GO:0016638	GO:0006537	GO:0070062
ENSSSCG00000006740	Chr4	2.81768	9.17878	5.61206e-05	275.38	36.17	ENSSSCG00000006740	Sus scrofa ATPase, Na+/K+ transporting, alpha 1 polypeptide (ATP1A1), mRNA. [Source:RefSeq mRNA;Acc:NM_214249]	12	GO:0000166	GO:0005524	GO:0006754	GO:0006812	GO:0015077	GO:0015672	GO:0016020	GO:0016021	GO:0016787	GO:0016820	GO:0019829	GO:0046872
ENSSSCG00000006742	Chr4	6.45079	-0.60926	0.00614931	0.57	0	MAB21L3	mab-21-like 3 (C. elegans) [Source:HGNC Symbol;Acc:HGNC:26787]	--	--
ENSSSCG00000006950	Chr4	3.46322	4.33073	4.18505e-06	11.09	0.93	WDR63	WD repeat domain 63 [Source:HGNC Symbol;Acc:HGNC:30711]	1	GO:0005515
ENSSSCG00000023187	Chr4	2.58897	4.38519	0.000291905	7.25	1.11	VAV3	Uncharacterized protein [Source:UniProtKB/TrEMBL;Acc:I3L6D4]	2	GO:0005515	GO:0005515
ENSSSCG00000025704	Chr4	2.89152	1.85153	0.000537282	1.29	0.16	ENSSSCG00000025704	Uncharacterized protein [Source:UniProtKB/TrEMBL;Acc:I3LLJ7]	--	--
ENSSSCG00000025885	Chr4	7.3758	0.124629	0.00021796	1.49	0	ENSSSCG00000025885	Uncharacterized protein [Source:UniProtKB/TrEMBL;Acc:F1S176]	--	--
ENSSSCG00000025980	Chr4	4.21158	1.91702	6.5671e-06	1.78	0.09	CHMP4C	charged multivesicular body protein 4C [Source:HGNC Symbol;Acc:HGNC:30599]	11	GO:0015031	GO:0030496	GO:0070062	GO:0032466	GO:0005515	GO:0042803	GO:0031565	GO:0009838	GO:0090543	GO:1902188	GO:0050792
ENSSSCG00000027420	Chr4	6.68926	-0.429389	0.00286389	0.9	0	KIR1.2	Uncharacterized protein [Source:UniProtKB/TrEMBL;Acc:I3LKC8]	22	GO:0005242	GO:0005244	GO:0005267	GO:0005886	GO:0006810	GO:0006811	GO:0006813	GO:0007601	GO:0007628	GO:0014003	GO:0016020	GO:0016021	GO:0016323	GO:0022010	GO:0034765	GO:0042391	GO:0048169	GO:0051935	GO:0055075	GO:0060075	GO:0071805	GO:0005515
ENSSSCG00000028374	Chr4	10.0096	2.54688	1.81432e-10	8.45	0	ENSSSCG00000028374	Sus scrofa intelectin 2 (ITLN2), mRNA. [Source:RefSeq mRNA;Acc:NM_001128453]	--	--
ENSSSCG00000029120	Chr4	7.15486	-0.0589763	0.000530405	1.32	0	ENSSSCG00000029120	Uncharacterized protein [Source:UniProtKB/TrEMBL;Acc:I3LNH7]	1	GO:0016787
ENSSSCG00000000001	Chr5	2.95542	0.83749	0.00276276	1.65	0.19	CELSR1	cadherin, EGF LAG seven-pass G-type receptor 1 [Source:HGNC Symbol;Acc:HGNC:1850]	27	GO:0004888	GO:0004930	GO:0007166	GO:0007186	GO:0016020	GO:0016021	GO:0005886	GO:0005634	GO:0007626	GO:0005515	GO:0042472	GO:0001764	GO:0009952	GO:0007266	GO:0032956	GO:0042060	GO:0001843	GO:0045176	GO:0001942	GO:0001736	GO:0048105	GO:0060488	GO:0060489	GO:0060490	GO:0090179	GO:0042249	GO:0090251
ENSSSCG00000000015	Chr5	3.70294	1.09262	0.000247831	3.88	0.27	UPK3A	uroplakin 3A [Source:HGNC Symbol;Acc:HGNC:12580]	10	GO:0000902	GO:0001822	GO:0006833	GO:0015840	GO:0016324	GO:0030855	GO:0055075	GO:0055078	GO:0060157	GO:0070062
ENSSSCG00000000021	Chr5	2.86815	2.10512	0.000405476	4.25	0.53	ENSSSCG00000000021	Sus scrofa Rho GTPase activating protein 8 (ARHGAP8), mRNA. [Source:RefSeq mRNA;Acc:NM_001204383]	2	GO:0005622	GO:0007165
ENSSSCG00000000090	Chr5	7.07299	-0.1258	0.000726851	1.78	0	CBX7	chromobox homolog 7 [Source:HGNC Symbol;Acc:HGNC:1557]	12	GO:0000122	GO:0000790	GO:0000792	GO:0003682	GO:0003727	GO:0005634	GO:0031519	GO:0035064	GO:0035102	GO:0005737	GO:0005515	GO:0048733
ENSSSCG00000000133	Chr5	1.94565	3.07669	0.00781513	8.37	2.01	TST	thiosulfate sulfurtransferase (rhodanese) [Source:HGNC Symbol;Acc:HGNC:12388]	11	GO:0004792	GO:0005739	GO:0005743	GO:0005886	GO:0008097	GO:0016740	GO:0035928	GO:0051029	GO:0005615	GO:0070062	GO:0030855
ENSSSCG00000000138	Chr5	10.77	3.28805	1.45366e-12	10.11	0	PVALB	parvalbumin [Source:HGNC Symbol;Acc:HGNC:9704]	13	GO:0005509	GO:0005737	GO:0030424	GO:0046872	GO:0005509	GO:0005737	GO:0030424	GO:0046872	GO:0005509	GO:0005737	GO:0030424	GO:0046872	GO:0070062
ENSSSCG00000000184	Chr5	5.25763	1.96491	3.8906e-07	3.14	0.07	DDN	dendrin [Source:HGNC Symbol;Acc:HGNC:24458]	5	GO:0005737	GO:0042995	GO:0005515	GO:0005886	GO:0005634
ENSSSCG00000000198	Chr5	4.9403	2.59	1.08555e-07	5.94	0.17	ENSSSCG00000000198	Uncharacterized protein [Source:UniProtKB/TrEMBL;Acc:F1SHB7]	--	--
ENSSSCG00000000203	Chr5	2.77401	0.339983	0.00910829	0.55	0.07	KCNH3	potassium voltage-gated channel, subfamily H (eag-related), member 3 [Source:HGNC Symbol;Acc:HGNC:6252]	15	GO:0000155	GO:0000160	GO:0004871	GO:0005216	GO:0005249	GO:0006810	GO:0006811	GO:0006813	GO:0007165	GO:0016020	GO:0016021	GO:0023014	GO:0055085	GO:0005515	GO:0006355
ENSSSCG00000000252	Chr5	4.28215	7.50076	1.2286e-08	185.31	8.81	KRT8	keratin 8 [Source:HGNC Symbol;Acc:HGNC:6446]	18	GO:0005198	GO:0005737	GO:0005882	GO:0006915	GO:0030018	GO:0033209	GO:0042383	GO:0045095	GO:0051707	GO:0060706	GO:0071944	GO:0097110	GO:0070062	GO:0005515	GO:0005634	GO:0005911	GO:0097284	GO:0097191
ENSSSCG00000000253	Chr5	5.42098	5.7875	3.24161e-11	70.2	1.51	KRT18	keratin 18 [Source:HGNC Symbol;Acc:HGNC:6430]	18	GO:0005198	GO:0005737	GO:0005815	GO:0005882	GO:0006915	GO:0033209	GO:0034451	GO:0043000	GO:0043066	GO:0045095	GO:0097110	GO:0070062	GO:0005515	GO:0044822	GO:0045104	GO:0097284	GO:0071944	GO:0097191
ENSSSCG00000000385	Chr5	8.33679	0.968635	2.94065e-06	1.62	0	SLC39A5	solute carrier family 39 (zinc transporter), member 5 [Source:HGNC Symbol;Acc:HGNC:20502]	7	GO:0016020	GO:0016323	GO:0030001	GO:0034224	GO:0046873	GO:0055085	GO:0070062
ENSSSCG00000000401	Chr5	4.54367	0.479832	0.000305695	1	0.04	ENSSSCG00000000401	Uncharacterized protein [Source:UniProtKB/TrEMBL;Acc:F1SLB4]	3	GO:0004359	GO:0006541	GO:0005515
ENSSSCG00000000601	Chr5	5.43011	3.82961	6.22692e-10	5.66	0.12	PTPRO	protein tyrosine phosphatase, receptor type, O [Source:HGNC Symbol;Acc:HGNC:9678]	32	GO:0000902	GO:0002548	GO:0003093	GO:0004721	GO:0004725	GO:0005886	GO:0006470	GO:0007411	GO:0016311	GO:0016324	GO:0016328	GO:0016787	GO:0016791	GO:0017147	GO:0030032	GO:0032835	GO:0035335	GO:0036060	GO:0042803	GO:0043197	GO:0072112	GO:0090090	GO:0005515	GO:0070062	GO:0004721	GO:0004725	GO:0006470	GO:0016311	GO:0016787	GO:0016791	GO:0035335	GO:0008138
ENSSSCG00000000707	Chr5	3.81312	3.9124	8.52092e-07	10.97	0.72	SCNN1A	sodium channel, non-voltage-gated 1 alpha subunit [Source:HGNC Symbol;Acc:HGNC:10599]	20	GO:0005272	GO:0006810	GO:0006811	GO:0006814	GO:0009897	GO:0015280	GO:0016020	GO:0016021	GO:0034706	GO:0035725	GO:0050699	GO:0070062	GO:0005887	GO:0005515	GO:0016324	GO:0050891	GO:0055078	GO:0031514	GO:0060170	GO:0005829
ENSSSCG00000000713	Chr5	2.79787	2.04597	0.000566218	4.43	0.58	ANO2	anoctamin 2, calcium activated chloride channel [Source:HGNC Symbol;Acc:HGNC:1183]	11	GO:0005229	GO:0005254	GO:0005634	GO:0005886	GO:0006821	GO:0016020	GO:0016021	GO:0005515	GO:0042803	GO:0031513	GO:0046982
ENSSSCG00000000810	Chr5	4.37508	1.68426	8.36369e-06	3.39	0.15	AMIGO2	adhesion molecule with Ig-like domain 2 [Source:HGNC Symbol;Acc:HGNC:24073]	1	GO:0005515
ENSSSCG00000000856	Chr5	8.26487	0.90336	4.27844e-06	3.35	0	ENSSSCG00000000856	Uncharacterized protein [Source:UniProtKB/TrEMBL;Acc:F1SRJ8]	6	GO:0004497	GO:0005506	GO:0009072	GO:0016714	GO:0055114	GO:0004505
ENSSSCG00000000875	Chr5	7.56736	0.287381	9.63608e-05	1.27	0	NR1H4	nuclear receptor subfamily 1, group H, member 4 [Source:HGNC Symbol;Acc:HGNC:7967]	33	GO:0000122	GO:0000980	GO:0001190	GO:0003677	GO:0003700	GO:0003705	GO:0003707	GO:0004879	GO:0004887	GO:0005634	GO:0005719	GO:0006351	GO:0006355	GO:0006357	GO:0008206	GO:0008270	GO:0030522	GO:0032052	GO:0034255	GO:0038181	GO:0038185	GO:0043401	GO:0043565	GO:0045944	GO:0046872	GO:0046965	GO:0070858	GO:0071229	GO:0071417	GO:1902122	GO:2000213	GO:2001250	GO:0005515
ENSSSCG00000000933	Chr5	2.49027	2.61506	0.00104556	9.46	1.55	ALX1	ALX homeobox 1 [Source:HGNC Symbol;Acc:HGNC:1494]	20	GO:0000122	GO:0001843	GO:0003677	GO:0003700	GO:0005634	GO:0005667	GO:0006355	GO:0007275	GO:0009952	GO:0014031	GO:0030326	GO:0043565	GO:0045893	GO:0045944	GO:0046982	GO:0048704	GO:0060021	GO:0005515	GO:0000977	GO:0001228
ENSSSCG00000021193	Chr5	8.02472	0.687585	1.44592e-05	0.61	0	AQP2	Sus scrofa aquaporin 2 (collecting duct) (AQP2), mRNA. [Source:RefSeq mRNA;Acc:NM_001128476]	18	GO:0003097	GO:0005215	GO:0005372	GO:0005886	GO:0006810	GO:0006833	GO:0015168	GO:0015250	GO:0015793	GO:0016020	GO:0016021	GO:0031410	GO:0042631	GO:0055037	GO:0071280	GO:0071288	GO:0072205	GO:0070062
ENSSSCG00000022156	Chr5	8.06762	0.725875	1.16786e-05	4.67	0	ENSSSCG00000022156	Uncharacterized protein [Source:UniProtKB/TrEMBL;Acc:F1SRJ9]	5	GO:0004497	GO:0005506	GO:0009072	GO:0016714	GO:0055114
ENSSSCG00000023551	Chr5	6.45079	-0.60926	0.00614931	2.11	0	ENSSSCG00000023551	Uncharacterized protein [Source:UniProtKB/TrEMBL;Acc:I3LI13]	1	GO:0005515
ENSSSCG00000025211	Chr5	3.06793	0.568237	0.00311863	1.6	0.17	ENSSSCG00000025211	Uncharacterized protein [Source:UniProtKB/TrEMBL;Acc:I3LM73]	--	--
ENSSSCG00000025755	Chr5	6.79518	-0.34726	0.00199604	0.6	0	ENSSSCG00000025755	Uncharacterized protein [Source:UniProtKB/TrEMBL;Acc:I3LN24]	2	GO:0016740	GO:0016757
ENSSSCG00000026314	Chr5	8.83591	1.42881	1.93558e-07	9.73	0	ENSSSCG00000026314	Uncharacterized protein [Source:UniProtKB/TrEMBL;Acc:I3L5I9]	5	GO:0004497	GO:0005506	GO:0009072	GO:0016714	GO:0055114
ENSSSCG00000027460	Chr5	4.31702	2.01277	3.68192e-06	5.3	0.24	ENSSSCG00000027460	Uncharacterized protein [Source:UniProtKB/TrEMBL;Acc:I3LCV9]	1	GO:0005515
ENSSSCG00000028060	Chr5	6.68926	-0.429389	0.00286389	0.34	0	SLC4A8	solute carrier family 4, sodium bicarbonate cotransporter, member 8 [Source:HGNC Symbol;Acc:HGNC:11034]	10	GO:0005215	GO:0005452	GO:0006810	GO:0006820	GO:0008509	GO:0016020	GO:0016021	GO:0005886	GO:0043005	GO:0032809
ENSSSCG00000028994	Chr5	5.89858	6.20232	1.45804e-12	54.48	0.84	ENSSSCG00000028994	Uncharacterized protein [Source:UniProtKB/TrEMBL;Acc:I3LMH1]	--	--
ENSSSCG00000029668	Chr5	3.82324	0.688907	0.000497338	0.63	0.04	ENSSSCG00000029668	Uncharacterized protein [Source:UniProtKB/TrEMBL;Acc:I3LDB6]	4	GO:0004896	GO:0016020	GO:0019221	GO:0005515
ENSSSCG00000002662	Chr6	2.9112	0.802067	0.00330473	10.19	1.22	C16orf74	chromosome 16 open reading frame 74 [Source:HGNC Symbol;Acc:HGNC:23362]	--	--
ENSSSCG00000002712	Chr6	9.89515	2.43623	3.73727e-10	3.31	0	LDHD	lactate dehydrogenase D [Source:HGNC Symbol;Acc:HGNC:19708]	14	GO:0003824	GO:0005739	GO:0008762	GO:0016491	GO:0016614	GO:0050660	GO:0055114	GO:0005515	GO:0003824	GO:0008762	GO:0016491	GO:0016614	GO:0050660	GO:0055114
ENSSSCG00000002718	Chr6	3.8041	1.84987	2.66494e-05	2.38	0.15	FA2H	fatty acid 2-hydroxylase [Source:HGNC Symbol;Acc:HGNC:21197]	16	GO:0001949	GO:0005506	GO:0005783	GO:0006631	GO:0006633	GO:0006665	GO:0016491	GO:0020037	GO:0030258	GO:0032286	GO:0032287	GO:0042127	GO:0042634	GO:0046872	GO:0055114	GO:0080132
ENSSSCG00000002720	Chr6	8.14761	5.71617	9.82819e-17	22.82	0.07	CLEC18A	Uncharacterized protein [Source:UniProtKB/TrEMBL;Acc:F1S434]	4	GO:0030246	GO:0005515	GO:0030246	GO:0005515
ENSSSCG00000002734	Chr6	6.79518	-0.34726	0.00199604	0.33	0	ENSSSCG00000002734	Sus scrofa MARVEL domain containing 3 (MARVELD3), transcript variant 1, mRNA. [Source:RefSeq mRNA;Acc:NM_001243841]	3	GO:0016020	GO:0016020	GO:0016021
ENSSSCG00000002792	Chr6	7.15486	-0.0589763	0.000530405	0.13	0	HSF4	heat shock transcription factor 4 [Source:HGNC Symbol;Acc:HGNC:5227]	30	GO:0003677	GO:0003700	GO:0005634	GO:0006355	GO:0006357	GO:0043565	GO:0003700	GO:0006357	GO:0003677	GO:0003700	GO:0005634	GO:0006355	GO:0006357	GO:0043565	GO:0000122	GO:0001654	GO:0003677	GO:0003700	GO:0005634	GO:0006355	GO:0006357	GO:0008284	GO:0033169	GO:0043010	GO:0043565	GO:0045597	GO:0045944	GO:0048468	GO:0070207	GO:0019903
ENSSSCG00000002818	Chr6	5.38869	2.08722	1.99661e-07	3.93	0.08	PLLP	plasmolipin [Source:HGNC Symbol;Acc:HGNC:18553]	3	GO:0016020	GO:0016021	GO:0070062
ENSSSCG00000002824	Chr6	4.695	0.608475	0.000157376	2.77	0.09	ENSSSCG00000002824	Uncharacterized protein [Source:UniProtKB/TrEMBL;Acc:F1RF16]	--	--
ENSSSCG00000002825	Chr6	4.53477	4.04556	2.11683e-08	17.44	0.69	ENSSSCG00000002825	Sus scrofa carboxylesterase 1 (CES1), mRNA. [Source:RefSeq mRNA;Acc:NM_214246]	2	GO:0016787	GO:0008152
ENSSSCG00000002826	Chr6	4.52201	3.93593	2.68702e-08	17.64	0.7	ENSSSCG00000002826	Uncharacterized protein [Source:UniProtKB/TrEMBL;Acc:F1RF14]	2	GO:0016787	GO:0008152
ENSSSCG00000002884	Chr6	2.68502	0.906427	0.0047504	2.42	0.34	LSR	lipolysis stimulated lipoprotein receptor [Source:HGNC Symbol;Acc:HGNC:29572]	5	GO:0001889	GO:0005886	GO:0009790	GO:0005515	GO:0070062
ENSSSCG00000002913	Chr6	6.98292	2.71769	6.16805e-10	7.97	0.05	PRODH2	proline dehydrogenase (oxidase) 2 [Source:HGNC Symbol;Acc:HGNC:17325]	6	GO:0004657	GO:0005739	GO:0005743	GO:0006537	GO:0006562	GO:0055114
ENSSSCG00000002954	Chr6	3.19202	5.13318	1.09e-05	87.72	8.88	SPINT2	serine peptidase inhibitor, Kunitz type, 2 [Source:HGNC Symbol;Acc:HGNC:11247]	2	GO:0004867	GO:0005737
ENSSSCG00000003225	Chr6	6.31494	-0.708426	0.00922396	0.86	0	CEACAM18	carcinoembryonic antigen-related cell adhesion molecule 18 [Source:HGNC Symbol;Acc:HGNC:31949]	--	--
ENSSSCG00000003239	Chr6	6.57495	-0.516508	0.00416566	0.45	0	HAS1	hyaluronan synthase 1 [Source:HGNC Symbol;Acc:HGNC:4818]	7	GO:0010764	GO:0016020	GO:0036120	GO:0050501	GO:0016758	GO:0085029	GO:0045226
ENSSSCG00000003463	Chr6	4.66605	1.94926	1.69467e-06	4.99	0.18	AGMAT	agmatine ureohydrolase (agmatinase) [Source:HGNC Symbol;Acc:HGNC:18407]	4	GO:0016787	GO:0016813	GO:0046872	GO:0070062
ENSSSCG00000003469	Chr6	6.6165	2.36584	6.07585e-09	30.44	0.26	ENSSSCG00000003469	Uncharacterized protein [Source:UniProtKB/TrEMBL;Acc:F1SUU0]	1	GO:0030554
ENSSSCG00000003600	Chr6	2.60754	4.99529	0.000235627	26.88	4.08	TINAGL1	tubulointerstitial nephritis antigen-like 1 [Source:HGNC Symbol;Acc:HGNC:19168]	10	GO:0005044	GO:0005615	GO:0005737	GO:0006508	GO:0006955	GO:0008234	GO:0030247	GO:0031012	GO:0043236	GO:0070062
ENSSSCG00000003616	Chr6	7.88777	0.566175	2.24824e-05	2.28	0	FAM167B	family with sequence similarity 167, member B [Source:HGNC Symbol;Acc:HGNC:28133]	--	--
ENSSSCG00000003702	Chr6	2.61645	2.57323	0.000659912	2.97	0.45	GATA6	Sus scrofa transcription factor GATA-6 (GATA-6), mRNA. [Source:RefSeq mRNA;Acc:NM_214328]	59	GO:0000122	GO:0000979	GO:0000981	GO:0001103	GO:0001701	GO:0001889	GO:0003148	GO:0003309	GO:0003310	GO:0003677	GO:0003682	GO:0003700	GO:0003705	GO:0005634	GO:0005667	GO:0006355	GO:0006366	GO:0006644	GO:0006915	GO:0007492	GO:0007493	GO:0008134	GO:0008270	GO:0008584	GO:0010468	GO:0014898	GO:0019901	GO:0030855	GO:0031016	GO:0032911	GO:0032912	GO:0035239	GO:0042493	GO:0043066	GO:0043565	GO:0043627	GO:0044212	GO:0045766	GO:0045892	GO:0045893
ENSSSCG00000003732	Chr6	5.30955	1.14891	9.66399e-06	1.73	0.04	MEP1B	meprin A, beta [Source:HGNC Symbol;Acc:HGNC:7020]	9	GO:0004222	GO:0006508	GO:0008233	GO:0008237	GO:0008270	GO:0016020	GO:0016787	GO:0046872	GO:0005515
ENSSSCG00000003733	Chr6	5.633	2.31704	4.65333e-08	2.15	0.04	KLHL14	kelch-like family member 14 [Source:HGNC Symbol;Acc:HGNC:29266]	4	GO:0005783	GO:0043005	GO:0043025	GO:0005515
ENSSSCG00000003753	Chr6	11.2608	3.77058	5.68493e-14	29.74	0	ENSSSCG00000003753	Sus scrofa PDZK1 interacting protein 1 (PDZK1IP1), mRNA. [Source:RefSeq mRNA;Acc:NM_001001769]	1	GO:0016020
ENSSSCG00000003807	Chr6	2.06339	2.27227	0.00637124	2.06	0.46	DNAJC6	DnaJ (Hsp40) homolog, subfamily C, member 6 [Source:HGNC Symbol;Acc:HGNC:15469]	6	GO:0016791	GO:0016311	GO:0005515	GO:0045202	GO:0072318	GO:2000369
ENSSSCG00000003824	Chr6	2.76821	2.98159	0.000253012	8.17	1.1	ENSSSCG00000003824	Uncharacterized protein [Source:UniProtKB/TrEMBL;Acc:F1S7Z0]	9	GO:0004497	GO:0005506	GO:0009055	GO:0016491	GO:0016705	GO:0016712	GO:0020037	GO:0046872	GO:0055114
ENSSSCG00000003882	Chr6	6.57495	-0.516508	0.00416566	0.55	0	SLC5A9	solute carrier family 5 (sodium/sugar cotransporter), member 9 [Source:HGNC Symbol;Acc:HGNC:22146]	6	GO:0005215	GO:0006810	GO:0016020	GO:0016021	GO:0055085	GO:0070062
ENSSSCG00000003908	Chr6	4.22651	2.69066	9.37585e-07	7.85	0.38	TSPAN1	tetraspanin 1 [Source:HGNC Symbol;Acc:HGNC:20657]	14	GO:0016020	GO:0016021	GO:0048471	GO:0070062	GO:0005737	GO:0005515	GO:0005886	GO:0008283	GO:0031982	GO:0050821	GO:0016477	GO:0071934	GO:0045807	GO:0015403
ENSSSCG00000003951	Chr6	5.0356	1.75941	1.3689e-06	4.03	0.11	C1orf210	chromosome 1 open reading frame 210 [Source:HGNC Symbol;Acc:HGNC:28755]	--	--
ENSSSCG00000020989	Chr6	8.86052	1.45179	1.6842e-07	4.84	0	BSND	barttin CLCNK-type chloride channel accessory beta subunit [Source:HGNC Symbol;Acc:HGNC:16512]	7	GO:0005254	GO:0005887	GO:0006821	GO:0016323	GO:0043234	GO:0005515	GO:1902476
ENSSSCG00000021067	Chr6	2.12411	3.14121	0.00382834	20.72	4.39	BLVRB	biliverdin reductase B (flavin reductase (NADPH)) [Source:HGNC Symbol;Acc:HGNC:1063]	15	GO:0004074	GO:0005634	GO:0005737	GO:0005829	GO:0005886	GO:0042167	GO:0042602	GO:0003824	GO:0050662	GO:0044237	GO:0003854	GO:0016616	GO:0006694	GO:0055114	GO:0070062
ENSSSCG00000021259	Chr6	4.6307	2.85426	1.51891e-07	14.01	0.51	CDA	cytidine deaminase [Source:HGNC Symbol;Acc:HGNC:1712]	11	GO:0001882	GO:0003824	GO:0004126	GO:0008270	GO:0009972	GO:0016787	GO:0030308	GO:0042802	GO:0042803	GO:0045980	GO:0051289
ENSSSCG00000021806	Chr6	6.79518	-0.34726	0.00199604	1.03	0	ENSSSCG00000021806	Uncharacterized protein [Source:UniProtKB/TrEMBL;Acc:I3LED7]	2	GO:0005543	GO:0005515
ENSSSCG00000021867	Chr6	7.71349	3.42771	6.021e-12	16.87	0.07	HPN	hepsin [Source:HGNC Symbol;Acc:HGNC:5155]	37	GO:0003824	GO:0004252	GO:0005737	GO:0005789	GO:0005886	GO:0005887	GO:0005911	GO:0006508	GO:0008233	GO:0008236	GO:0008360	GO:0009986	GO:0010628	GO:0010719	GO:0010756	GO:0015269	GO:0016021	GO:0030307	GO:0031965	GO:0034769	GO:0043025	GO:0043066	GO:0043923	GO:0050680	GO:0050910	GO:0060429	GO:0071805	GO:0090103	GO:0097066	GO:0097195	GO:2000347	GO:2000611	GO:0070062	GO:0005515	GO:0007605	GO:0042632	GO:0010693
ENSSSCG00000021971	Chr6	3.67703	0.56755	0.000921321	1.48	0.1	DPEP1	dipeptidase 1 (renal) [Source:HGNC Symbol;Acc:HGNC:3002]	18	GO:0005886	GO:0006508	GO:0008235	GO:0008239	GO:0008270	GO:0016805	GO:0016999	GO:0030336	GO:0035690	GO:0043027	GO:0043066	GO:0043154	GO:0045177	GO:0050667	GO:0070573	GO:0072341	GO:0070062	GO:0005515
ENSSSCG00000022312	Chr6	2.24508	3.35153	0.00208503	2.6	0.51	RHPN2	rhophilin, Rho GTPase binding protein 2 [Source:HGNC Symbol;Acc:HGNC:19974]	5	GO:0005515	GO:0043231	GO:0005737	GO:0005634	GO:0005515
ENSSSCG00000022884	Chr6	3.95598	0.800795	0.000336207	0.61	0.03	ENSSSCG00000022884	Uncharacterized protein [Source:UniProtKB/TrEMBL;Acc:I3LT50]	2	GO:0003779	GO:0005515
ENSSSCG00000022948	Chr6	4.87485	0.763815	8.43945e-05	1.63	0.05	SLC7A9	Sus scrofa solute carrier family 7 (glycoprotein-associated amino acid transporter light chain, bo,+ system), member 9 (SLC7A9), mRNA. [Source:RefSeq mRNA;Acc:NM_001110171]	8	GO:0003333	GO:0015171	GO:0016020	GO:0016021	GO:0006810	GO:0055085	GO:0005515	GO:0031526
ENSSSCG00000023162	Chr6	3.8411	4.06164	6.28313e-07	24.65	1.59	CDH3	Cadherin-3 [Source:UniProtKB/Swiss-Prot;Acc:O18926]	9	GO:0005509	GO:0005886	GO:0005913	GO:0007156	GO:0016020	GO:0016021	GO:0016337	GO:0007155	GO:0046872
ENSSSCG00000023211	Chr6	7.44252	0.180956	0.000164799	1.66	0	ASPDH	aspartate dehydrogenase domain containing [Source:HGNC Symbol;Acc:HGNC:33856]	7	GO:0006742	GO:0009435	GO:0016491	GO:0019363	GO:0033735	GO:0050661	GO:0055114
ENSSSCG00000023732	Chr6	7.50629	0.235155	0.000125561	0.76	0	KLHDC7A	kelch domain containing 7A [Source:HGNC Symbol;Acc:HGNC:26791]	1	GO:0005515
ENSSSCG00000024223	Chr6	2.99584	3.46651	7.90307e-05	6.13	0.71	ARHGEF16	Rho guanine nucleotide exchange factor (GEF) 16 [Source:HGNC Symbol;Acc:HGNC:15515]	11	GO:0005089	GO:0005543	GO:0017048	GO:0030165	GO:0030971	GO:0032863	GO:0032864	GO:0035023	GO:0060326	GO:0090004	GO:0005515
ENSSSCG00000024697	Chr6	9.5159	2.07174	3.93956e-09	4.89	0	TMEM125	transmembrane protein 125 [Source:HGNC Symbol;Acc:HGNC:28275]	--	--
ENSSSCG00000025097	Chr6	2.86558	0.765748	0.00330473	2.32	0.29	TMEM61	transmembrane protein 61 [Source:HGNC Symbol;Acc:HGNC:27296]	--	--
ENSSSCG00000025533	Chr6	2.95744	0.481245	0.00472911	6.05	0.7	COX7A1	Sus scrofa cytochrome c oxidase polypeptide VIIa-muscle/heart (COX7A1), nuclear gene encoding mitochondrial protein, mRNA. [Source:RefSeq mRNA;Acc:NM_214411]	7	GO:0004129	GO:0005739	GO:0005743	GO:0005746	GO:0009055	GO:0016020	GO:0016021
ENSSSCG00000026386	Chr6	6.31494	-0.708426	0.00922396	0.33	0	SLC30A2	solute carrier family 30 (zinc transporter), member 2 [Source:HGNC Symbol;Acc:HGNC:11013]	8	GO:0005737	GO:0005770	GO:0006812	GO:0008324	GO:0016021	GO:0055085	GO:0061090	GO:0005765
ENSSSCG00000026561	Chr6	2.05008	3.23094	0.0048367	9.92	2.21	CLEC11A	C-type lectin domain family 11, member A [Source:HGNC Symbol;Acc:HGNC:10576]	6	GO:0005576	GO:0005813	GO:0008083	GO:0008284	GO:0030246	GO:0005615
ENSSSCG00000028010	Chr6	2.09927	1.90488	0.00751378	2.79	0.6	ABHD3	abhydrolase domain containing 3 [Source:HGNC Symbol;Acc:HGNC:18718]	1	GO:0004091
ENSSSCG00000028387	Chr6	3.57236	1.64585	8.7455e-05	1.96	0.15	CNKSR1	connector enhancer of kinase suppressor of Ras 1 [Source:HGNC Symbol;Acc:HGNC:19700]	6	GO:0005543	GO:0005938	GO:0007265	GO:0007266	GO:0030674	GO:0005515
ENSSSCG00000028896	Chr6	11.9667	4.46848	5.15912e-16	22.83	0	DIO1	Sus scrofa deiodinase, iodothyronine, type I (DIO1), mRNA. [Source:RefSeq mRNA;Acc:NM_001001627]	9	GO:0004800	GO:0008430	GO:0016491	GO:0042446	GO:0055114	GO:0005783	GO:0005789	GO:0016020	GO:0016021
ENSSSCG00000029284	Chr6	6.57495	-0.516508	0.00416566	0.74	0	ENSSSCG00000029284	Uncharacterized protein [Source:UniProtKB/TrEMBL;Acc:I3LP42]	12	GO:0000165	GO:0007155	GO:0007254	GO:0007519	GO:0007520	GO:0017022	GO:0030838	GO:0032836	GO:0042995	GO:0044062	GO:0072015	GO:0005515
ENSSSCG00000029296	Chr6	2.4707	1.64812	0.00289655	3.86	0.64	ENSSSCG00000029296	--	--	--
ENSSSCG00000030344	Chr6	4.34875	2.34279	1.45549e-06	4.87	0.22	CLDN19	Sus scrofa claudin 19 (CLDN19), mRNA. [Source:RefSeq mRNA;Acc:NM_001160084]	12	GO:0005198	GO:0005634	GO:0005737	GO:0005886	GO:0005923	GO:0016020	GO:0016021	GO:0016323	GO:0019227	GO:0030054	GO:0043296	GO:0043297
ENSSSCG00000030361	Chr6	3.238	3.10884	2.87339e-05	11.09	1.08	PRKCZ	protein kinase C, zeta [Source:HGNC Symbol;Acc:HGNC:9412]	42	GO:0000166	GO:0000226	GO:0004672	GO:0004674	GO:0005524	GO:0005634	GO:0005635	GO:0005737	GO:0005886	GO:0005911	GO:0005923	GO:0005938	GO:0006468	GO:0016301	GO:0016310	GO:0016324	GO:0016363	GO:0016740	GO:0016772	GO:0018105	GO:0031333	GO:0032753	GO:0035556	GO:0035748	GO:0043234	GO:0045179	GO:0045630	GO:0046627	GO:0046872	GO:0050732	GO:0070374	GO:0072659	GO:2000553	GO:2000664	GO:2000667	GO:2001181	GO:0005515	GO:0004713	GO:0070062	GO:0005815
ENSSSCG00000001025	Chr7	1.95334	6.42115	0.00415685	13.01	3.11	DSP	desmoplakin [Source:HGNC Symbol;Acc:HGNC:3052]	30	GO:0001533	GO:0002934	GO:0003223	GO:0005080	GO:0005198	GO:0005739	GO:0005856	GO:0005882	GO:0005886	GO:0005911	GO:0014704	GO:0016323	GO:0016337	GO:0018149	GO:0030057	GO:0030216	GO:0030674	GO:0034332	GO:0043588	GO:0045104	GO:0045109	GO:0071896	GO:0086005	GO:0086069	GO:0086091	GO:0097110	GO:0070062	GO:0005515	GO:0044822	GO:0005634
ENSSSCG00000001039	Chr7	1.97357	3.56869	0.0056839	4.05	0.95	GCNT2	glucosaminyl (N-acetyl) transferase 2, I-branching enzyme (I blood group) [Source:HGNC Symbol;Acc:HGNC:4204]	13	GO:0008375	GO:0016020	GO:0070374	GO:0051897	GO:0007179	GO:0030335	GO:0036438	GO:0034116	GO:0008109	GO:0010812	GO:0010718	GO:0010608	GO:0008284
ENSSSCG00000001040	Chr7	7.30585	0.0660001	0.000290613	2.14	0	C6orf52	chromosome 6 open reading frame 52 [Source:HGNC Symbol;Acc:HGNC:20881]	--	--
ENSSSCG00000001085	Chr7	9.33456	1.8988	1.06732e-08	1.64	0	DCDC2	doublecortin domain containing 2 [Source:HGNC Symbol;Acc:HGNC:18141]	6	GO:0035556	GO:0048813	GO:0035556	GO:0048813	GO:0001764	GO:0008542
ENSSSCG00000001411	Chr7	3.51431	0.43497	0.00177411	1.38	0.11	APOM	Sus scrofa apolipoprotein M (APOM), mRNA. [Source:RefSeq mRNA;Acc:NM_001040640]	35	GO:0005319	GO:0005543	GO:0005576	GO:0016209	GO:0033344	GO:0034361	GO:0034362	GO:0034364	GO:0034365	GO:0034366	GO:0034375	GO:0034380	GO:0034384	GO:0034445	GO:0042157	GO:0043691	GO:0005319	GO:0005543	GO:0005576	GO:0016209	GO:0033344	GO:0034361	GO:0034362	GO:0034364	GO:0034365	GO:0034366	GO:0034375	GO:0034380	GO:0034384	GO:0034445	GO:0042157	GO:0043691	GO:0006810	GO:0006869	GO:0070062
ENSSSCG00000001457	Chr7	2.22685	2.59544	0.00294994	11.3	2.23	SLA-DQB*G07	Sus scrofa SLA-DQ beta1 domain (SLA-DQB1), mRNA. [Source:RefSeq mRNA;Acc:NM_001113694]	25	GO:0002344	GO:0002504	GO:0002579	GO:0002827	GO:0005622	GO:0005769	GO:0005771	GO:0005794	GO:0005886	GO:0006955	GO:0008134	GO:0009897	GO:0015643	GO:0016020	GO:0016021	GO:0019882	GO:0019886	GO:0031625	GO:0042605	GO:0042613	GO:0046635	GO:0048002	GO:0070491	GO:0071346	GO:0005515
ENSSSCG00000001483	Chr7	3.12015	0.609832	0.00254733	0.3	0.03	FAM83B	family with sequence similarity 83, member B [Source:HGNC Symbol;Acc:HGNC:21357]	--	--
ENSSSCG00000001484	Chr7	4.695	0.608475	0.000157376	0.98	0.03	ENSSSCG00000001484	Uncharacterized protein [Source:UniProtKB/TrEMBL;Acc:F1RZW1]	9	GO:0005044	GO:0006955	GO:0008234	GO:0030247	GO:0005044	GO:0006508	GO:0006955	GO:0008234	GO:0030247
ENSSSCG00000001652	Chr7	2.42494	2.16335	0.00190884	5.07	0.87	GNMT	Sus scrofa glycine N-methyltransferase (GNMT), mRNA. [Source:RefSeq mRNA;Acc:NM_001110419]	14	GO:0005737	GO:0005977	GO:0006111	GO:0006555	GO:0006730	GO:0008168	GO:0016594	GO:0016740	GO:0017174	GO:0032259	GO:0046500	GO:0051289	GO:0008152	GO:0005515
ENSSSCG00000001711	Chr7	3.74164	3.56295	1.72708e-06	6.38	0.44	CLIC5	chloride intracellular channel 5 [Source:HGNC Symbol;Acc:HGNC:13517]	13	GO:0002021	GO:0002024	GO:0005247	GO:0006821	GO:0007605	GO:0008104	GO:0015629	GO:0016020	GO:0032420	GO:0050885	GO:0060088	GO:0070062	GO:0005515
ENSSSCG00000001715	Chr7	3.30075	2.2024	7.76435e-05	1.72	0.16	ENPP5	ectonucleotide pyrophosphatase/phosphodiesterase 5 (putative) [Source:HGNC Symbol;Acc:HGNC:13717]	2	GO:0003824	GO:0008152
ENSSSCG00000001726	Chr7	8.10929	0.763171	9.4751e-06	0.96	0	GPR110	G protein-coupled receptor 110 [Source:HGNC Symbol;Acc:HGNC:18990]	10	GO:0004888	GO:0004930	GO:0005634	GO:0005886	GO:0007166	GO:0007186	GO:0007218	GO:0016020	GO:0016021	GO:0030054
ENSSSCG00000001746	Chr7	4.3196	3.74504	9.19325e-08	2.23	0.1	ENSSSCG00000001746	Uncharacterized protein [Source:UniProtKB/TrEMBL;Acc:F1RKV2]	1	GO:0005515
ENSSSCG00000001771	Chr7	3.17055	0.650254	0.00208845	0.49	0.05	RASGRF1	Ras protein-specific guanine nucleotide-releasing factor 1 [Source:HGNC Symbol;Acc:HGNC:9875]	20	GO:0005085	GO:0005089	GO:0005543	GO:0005622	GO:0005829	GO:0007264	GO:0008283	GO:0030426	GO:0031175	GO:0032320	GO:0032863	GO:0035020	GO:0035023	GO:0035254	GO:0035556	GO:0046578	GO:0048168	GO:0051056	GO:0005515	GO:2000310
ENSSSCG00000001841	Chr7	4.88832	1.6244	3.08876e-06	2.11	0.06	RHCG	Sus scrofa Rh family, C glycoprotein (RHCG), mRNA. [Source:RefSeq mRNA;Acc:NM_001044577]	17	GO:0005886	GO:0005887	GO:0006873	GO:0006885	GO:0008519	GO:0015696	GO:0016020	GO:0016021	GO:0016323	GO:0016324	GO:0030506	GO:0051739	GO:0070634	GO:0072488	GO:0006810	GO:0031410	GO:0070062
ENSSSCG00000001849	Chr7	3.11926	2.74947	7.01383e-05	1.21	0.13	APN	Sus scrofa alanyl (membrane) aminopeptidase (ANPEP), mRNA. [Source:RefSeq mRNA;Acc:NM_214277]	15	GO:0005793	GO:0006508	GO:0008237	GO:0008270	GO:0009897	GO:0004177	GO:0005615	GO:0070062	GO:0005765	GO:0005793	GO:0006508	GO:0008237	GO:0008270	GO:0009897	GO:0004177
ENSSSCG00000001989	Chr7	6.45079	-0.60926	0.00614931	0.41	0	CIDE-B	Sus scrofa cell-death-inducing DNA-fragmentation-factor-like effector B (CIDE-B), mRNA. [Source:RefSeq mRNA;Acc:NM_001112688]	8	GO:0005622	GO:0005829	GO:0006915	GO:0005515	GO:0042802	GO:0097194	GO:0005622	GO:0006915
ENSSSCG00000002001	Chr7	1.89893	4.1481	0.00687193	4.22	1.05	REC8	REC8 meiotic recombination protein [Source:HGNC Symbol;Acc:HGNC:16879]	20	GO:0000228	GO:0000778	GO:0000780	GO:0000794	GO:0000795	GO:0000800	GO:0001556	GO:0001673	GO:0005634	GO:0007126	GO:0007129	GO:0007141	GO:0007286	GO:0030893	GO:0034991	GO:0005515	GO:0009566	GO:0000724	GO:0030999	GO:0072520
ENSSSCG00000002009	Chr7	2.15379	4.2622	0.00214233	12.06	2.51	PCK2	Sus scrofa phosphoenolpyruvate carboxykinase 2 (mitochondrial) (PCK2), nuclear gene encoding mitochondrial protein, mRNA. [Source:RefSeq mRNA;Acc:NM_001161753]	10	GO:0004611	GO:0004613	GO:0005525	GO:0005739	GO:0006094	GO:0016301	GO:0016310	GO:0017076	GO:0070062	GO:0005515
ENSSSCG00000002032	Chr7	3.37847	5.10212	4.1293e-06	13.57	1.21	SLC7A8	solute carrier family 7 (amino acid transporter light chain, L system), member 8 [Source:HGNC Symbol;Acc:HGNC:11066]	23	GO:0003333	GO:0005886	GO:0006865	GO:0015101	GO:0015171	GO:0015179	GO:0015695	GO:0015807	GO:0016020	GO:0016021	GO:0019534	GO:1901998	GO:0006810	GO:0055085	GO:0070062	GO:0005515	GO:1902475	GO:0003333	GO:0015171	GO:0016020	GO:0016021	GO:0006810	GO:0055085
ENSSSCG00000002041	Chr7	2.12396	4.62135	0.00237382	7.01	1.49	SLC7A7	Sus scrofa solute carrier family 7 (amino acid transporter light chain, y+L system), member 7 (SLC7A7), mRNA. [Source:RefSeq mRNA;Acc:NM_001110421]	6	GO:0003333	GO:0015171	GO:0016020	GO:0016021	GO:0006810	GO:0055085
ENSSSCG00000002309	Chr7	2.62516	3.24852	0.00046396	4.37	0.65	PLEKHD1	pleckstrin homology domain containing, family D (with coiled-coil domains) member 1 [Source:HGNC Symbol;Acc:HGNC:20148]	2	GO:0005543	GO:0005515
ENSSSCG00000002383	Chr7	2.14116	4.28812	0.00224085	13.54	2.84	FOS	Sus scrofa FBJ murine osteosarcoma viral oncogene homolog (FOS), mRNA. [Source:RefSeq mRNA;Acc:NM_001123113]	24	GO:0003677	GO:0003700	GO:0005634	GO:0005667	GO:0005737	GO:0005783	GO:0005829	GO:0006355	GO:0007179	GO:0007399	GO:0031668	GO:0034614	GO:0035914	GO:0042493	GO:0043565	GO:0044212	GO:0045893	GO:0045944	GO:0060395	GO:0070412	GO:0071277	GO:0005515	GO:0000979	GO:0045672
ENSSSCG00000002412	Chr7	3.39911	0.836861	0.000977184	1	0.09	STON2	stonin 2 [Source:HGNC Symbol;Acc:HGNC:30652]	12	GO:0005730	GO:0005737	GO:0006886	GO:0006897	GO:0008021	GO:0016192	GO:0030100	GO:0030131	GO:0030136	GO:0005515	GO:0048488	GO:0002244
ENSSSCG00000002427	Chr7	2.92728	1.54353	0.000785052	0.45	0.05	EML5	echinoderm microtubule associated protein like 5 [Source:HGNC Symbol;Acc:HGNC:18197]	2	GO:0005515	GO:0070062
ENSSSCG00000002443	Chr7	2.84803	1.47784	0.0011219	0.91	0.12	TC2N	tandem C2 domains, nuclear [Source:HGNC Symbol;Acc:HGNC:19859]	4	GO:0005634	GO:0005515	GO:0010468	GO:0030193
ENSSSCG00000002456	Chr7	2.63135	6.82404	0.000161955	107.46	16.06	CHGA	chromogranin A (parathyroid secretory protein 1) [Source:HGNC Symbol;Acc:HGNC:1929]	3	GO:0030141	GO:0048471	GO:0005515
ENSSSCG00000002462	Chr7	7.15486	-0.0589763	0.000530405	2.47	0	COX8C	cytochrome c oxidase subunit VIIIC [Source:HGNC Symbol;Acc:HGNC:24382]	2	GO:0004129	GO:0005739
ENSSSCG00000002481	Chr7	3.63277	1.03283	0.000343491	1.39	0.1	SERPINA5	serpin peptidase inhibitor, clade A (alpha-1 antiproteinase, antitrypsin), member 5 [Source:HGNC Symbol;Acc:HGNC:8723]	25	GO:0001972	GO:0002020	GO:0002080	GO:0005615	GO:0007283	GO:0009897	GO:0016020	GO:0031091	GO:0031094	GO:0031210	GO:0032190	GO:0036024	GO:0036025	GO:0036026	GO:0036027	GO:0036028	GO:0036029	GO:0036030	GO:0043234	GO:0070062	GO:0097181	GO:0097182	GO:0097183	GO:0004867	GO:0005515
ENSSSCG00000002487	Chr7	7.56736	0.287381	9.63608e-05	1.25	0	SERPINA3-2	Sus scrofa alpha-1-antichymotrypsin 2 (SERPINA3-2), mRNA. [Source:RefSeq mRNA;Acc:NM_213787]	1	GO:0005615
ENSSSCG00000002524	Chr7	8.93193	1.5186	1.12212e-07	4.36	0	AMN	amnion associated transmembrane protein [Source:HGNC Symbol;Acc:HGNC:14604]	11	GO:0007588	GO:0008104	GO:0045177	GO:0006898	GO:0005615	GO:0070062	GO:0005102	GO:0016324	GO:0030139	GO:0015889	GO:0043001
ENSSSCG00000002623	Chr7	10.2888	2.81791	3.23396e-11	12.92	0	ENSSSCG00000002623	glutathione S-transferase A2 [Source:RefSeq peptide;Acc:NP_999015]	4	GO:0004364	GO:0008152	GO:0016740	GO:0005515
ENSSSCG00000002626	Chr7	10.2797	2.80906	3.42995e-11	18.73	0	ENSSSCG00000002626	Glutathione S-transferase [Source:UniProtKB/TrEMBL;Acc:F1S7C9]	4	GO:0004364	GO:0008152	GO:0016740	GO:0005515
ENSSSCG00000023018	Chr7	7.78834	3.50096	3.67142e-12	56.15	0.21	MCCD1	mitochondrial coiled-coil domain 1 [Source:HGNC Symbol;Acc:HGNC:20668]	--	--
ENSSSCG00000023467	Chr7	7.03114	2.76423	4.82852e-10	17.86	0.11	ENSSSCG00000023467	Glutathione S-transferase [Source:UniProtKB/TrEMBL;Acc:I3LBL7]	4	GO:0004364	GO:0008152	GO:0016740	GO:0005515
ENSSSCG00000025423	Chr7	3.12676	3.22714	4.14522e-05	3.79	0.4	KCNK5	potassium channel, subfamily K, member 5 [Source:HGNC Symbol;Acc:HGNC:6280]	6	GO:0005267	GO:0006810	GO:0006811	GO:0016020	GO:0016021	GO:0071805
ENSSSCG00000025535	Chr7	2.87232	2.44058	0.000278479	6.01	0.75	ENSSSCG00000025535	Sus scrofa transcription factor AP-2 beta (activating enhancer binding protein 2 beta) (TFAP2B), mRNA. [Source:RefSeq mRNA;Acc:NM_001244520]	3	GO:0003700	GO:0005634	GO:0006355
ENSSSCG00000027607	Chr7	2.48397	4.58888	0.000444217	15.05	2.49	IER3	immediate early response 3 [Source:HGNC Symbol;Acc:HGNC:5392]	32	GO:0000075	GO:0001562	GO:0003085	GO:0005634	GO:0006282	GO:0042981	GO:0043065	GO:0043066	GO:0045732	GO:0045820	GO:0046822	GO:0050728	GO:2000377	GO:2001020	GO:0000075	GO:0001562	GO:0003085	GO:0005634	GO:0006282	GO:0042981	GO:0043065	GO:0043066	GO:0045732	GO:0045820	GO:0046822	GO:0050728	GO:2000377	GO:2001020	GO:0005515	GO:0008630	GO:0007095	GO:1901029
ENSSSCG00000027865	Chr7	1.95601	2.88644	0.00804648	3.96	0.94	GALC	galactosylceramidase [Source:HGNC Symbol;Acc:HGNC:4115]	5	GO:0003824	GO:0004336	GO:0005739	GO:0005975	GO:0006683
ENSSSCG00000008700	Chr8	8.65079	1.25677	5.43348e-07	1.97	0	HGFAC	HGF activator [Source:HGNC Symbol;Acc:HGNC:4894]	11	GO:0003824	GO:0004252	GO:0005576	GO:0005615	GO:0005737	GO:0005791	GO:0006508	GO:0008233	GO:0008236	GO:0016787	GO:0005515
ENSSSCG00000008710	Chr8	7.73644	0.433538	4.53239e-05	1.03	0	JAKMIP1	janus kinase and microtubule interacting protein 1 [Source:HGNC Symbol;Acc:HGNC:26460]	9	GO:0003723	GO:0008017	GO:0019894	GO:0019898	GO:0019900	GO:0030529	GO:0050811	GO:0005515	GO:0050890
ENSSSCG00000008771	Chr8	2.61214	3.98046	0.000311443	21.17	3.2	C4orf19	chromosome 4 open reading frame 19 [Source:HGNC Symbol;Acc:HGNC:25618]	--	--
ENSSSCG00000008796	Chr8	3.1196	1.49958	0.000469533	2.46	0.26	RBM47	RNA binding motif protein 47 [Source:HGNC Symbol;Acc:HGNC:30358]	4	GO:0000166	GO:0003676	GO:0044822	GO:0002244
ENSSSCG00000008874	Chr8	2.03209	4.32033	0.00376802	6.92	1.56	TMEM144	transmembrane protein 144 [Source:HGNC Symbol;Acc:HGNC:25633]	3	GO:0015144	GO:0034219	GO:0016021
ENSSSCG00000008943	Chr8	1.89191	4.64525	0.00621958	4.57	1.14	SLC4A4	solute carrier family 4 (sodium bicarbonate cotransporter), member 4 [Source:HGNC Symbol;Acc:HGNC:11030]	11	GO:0005215	GO:0005452	GO:0006810	GO:0006814	GO:0006820	GO:0008509	GO:0015701	GO:0016020	GO:0016021	GO:0070062	GO:0005515
ENSSSCG00000008945	Chr8	2.50992	1.00375	0.00638213	2.23	0.36	ENSSSCG00000008945	Uncharacterized protein [Source:UniProtKB/TrEMBL;Acc:F1RUN5]	1	GO:0008233
ENSSSCG00000008949	Chr8	6.67385	5.23185	1.13885e-13	34.25	0.31	AFP	Sus scrofa alpha-fetoprotein (AFP), mRNA. [Source:RefSeq mRNA;Acc:NM_214317]	4	GO:0005615	GO:0006810	GO:0005576	GO:0046872
ENSSSCG00000009033	Chr8	6.68926	-0.429389	0.00286389	4.52	0	TTC29	tetratricopeptide repeat domain 29 [Source:HGNC Symbol;Acc:HGNC:29936]	--	--
ENSSSCG00000009134	Chr8	9.35202	1.91541	9.61643e-09	4.96	0	EGF	Uncharacterized protein [Source:UniProtKB/TrEMBL;Acc:F1S137]	--	--
ENSSSCG00000009138	Chr8	2.06572	4.15431	0.00323677	6.4	1.41	CFI	complement factor I [Source:HGNC Symbol;Acc:HGNC:5394]	22	GO:0003824	GO:0004252	GO:0005044	GO:0006508	GO:0008233	GO:0008236	GO:0016020	GO:0016787	GO:0005515	GO:0006952	GO:0005615	GO:0070062	GO:0003824	GO:0004252	GO:0005044	GO:0006508	GO:0008233	GO:0008236	GO:0016020	GO:0016787	GO:0005515	GO:0006952
ENSSSCG00000009169	Chr8	3.34361	3.41969	1.30849e-05	9.99	0.91	SLC39A8	solute carrier family 39 (zinc transporter), member 8 [Source:HGNC Symbol;Acc:HGNC:20862]	6	GO:0006829	GO:0016020	GO:0030001	GO:0031090	GO:0046873	GO:0055085
ENSSSCG00000025372	Chr8	2.22322	1.31279	0.0093232	8.49	1.67	ENSSSCG00000025372	Uncharacterized protein [Source:UniProtKB/TrEMBL;Acc:I3LNE6]	2	GO:0016874	GO:0016884
ENSSSCG00000027609	Chr8	11.564	4.06989	7.72825e-15	21.38	0	GC	Uncharacterized protein [Source:UniProtKB/TrEMBL;Acc:I3LN42]	10	GO:0003779	GO:0005499	GO:0005615	GO:0006810	GO:0042359	GO:0051180	GO:0051183	GO:1902118	GO:0070062	GO:0072562
ENSSSCG00000028814	Chr8	2.4779	2.60486	0.0011076	8.95	1.48	SOD3	superoxide dismutase 3, extracellular [Source:HGNC Symbol;Acc:HGNC:11181]	13	GO:0001666	GO:0004784	GO:0005507	GO:0005615	GO:0005802	GO:0006801	GO:0008270	GO:0016491	GO:0031012	GO:0046872	GO:0055114	GO:0070062	GO:0005515
ENSSSCG00000029481	Chr8	3.30899	1.86788	0.00012685	14.62	1.34	CPLX1	complexin 1 [Source:HGNC Symbol;Acc:HGNC:2309]	5	GO:0005326	GO:0006836	GO:0019905	GO:0030073	GO:0031201
ENSSSCG00000030548	Chr8	2.59979	2.00035	0.00121658	1.73	0.26	HERC5	HECT and RLD domain containing E3 ubiquitin protein ligase 5 [Source:HGNC Symbol;Acc:HGNC:24368]	10	GO:0004842	GO:0005634	GO:0005737	GO:0016567	GO:0016874	GO:0005515	GO:0044822	GO:0050688	GO:0042296	GO:0032020
ENSSSCG00000014818	Chr9	2.44534	4.72289	0.000551721	23.3	3.96	STARD10	StAR-related lipid transfer (START) domain containing 10 [Source:HGNC Symbol;Acc:HGNC:10666]	8	GO:0008289	GO:0005515	GO:0016020	GO:0005829	GO:0005902	GO:0046581	GO:0035360	GO:0032782
ENSSSCG00000014861	Chr9	6.31494	-0.708426	0.00922396	0.43	0	MOGAT2	monoacylglycerol O-acyltransferase 2 [Source:HGNC Symbol;Acc:HGNC:23248]	7	GO:0003846	GO:0005783	GO:0006629	GO:0006651	GO:0016407	GO:0016747	GO:0050892
ENSSSCG00000014924	Chr9	1.95151	6.8825	0.00412449	92.27	22.09	CTSC	cathepsin C [Source:HGNC Symbol;Acc:HGNC:2528]	13	GO:0001913	GO:0004252	GO:0006508	GO:0008233	GO:0008234	GO:0016787	GO:0005615	GO:0070062	GO:0016020	GO:0005515	GO:0006915	GO:2001235	GO:0016505
ENSSSCG00000015048	Chr9	3.30215	1.12218	0.000622182	1.34	0.12	DRD2	Sus scrofa dopamine receptor D2 (DRD2), mRNA. [Source:RefSeq mRNA;Acc:NM_001244253]	80	GO:0001591	GO:0001659	GO:0001964	GO:0001975	GO:0001976	GO:0002027	GO:0002028	GO:0002052	GO:0004871	GO:0004930	GO:0004935	GO:0004952	GO:0005886	GO:0005887	GO:0007165	GO:0007186	GO:0007195	GO:0007212	GO:0007243	GO:0007270	GO:0007409	GO:0007608	GO:0007625	GO:0007626	GO:0007628	GO:0007631	GO:0008104	GO:0008285	GO:0008306	GO:0008542	GO:0009416	GO:0014059	GO:0016020	GO:0016021	GO:0021853	GO:0021984	GO:0030336	GO:0030424	GO:0030425	GO:0030432
ENSSSCG00000015084	Chr9	5.90892	2.57905	8.63537e-09	52.87	0.77	FXYD2	FXYD domain containing ion transport regulator 2 [Source:HGNC Symbol;Acc:HGNC:4026]	4	GO:0005216	GO:0006811	GO:0016020	GO:0070062
ENSSSCG00000015135	Chr9	2.15433	1.85361	0.00655365	1.14	0.24	ENSSSCG00000015135	Uncharacterized protein [Source:UniProtKB/TrEMBL;Acc:F1S9R6]	2	GO:0030169	GO:0005515
ENSSSCG00000015236	Chr9	11.115	3.62696	1.51421e-13	19.02	0	KCNJ1	Uncharacterized protein [Source:UniProtKB/TrEMBL;Acc:F1S6G8]	15	GO:0001822	GO:0001894	GO:0005242	GO:0005244	GO:0006810	GO:0006811	GO:0006813	GO:0009791	GO:0016020	GO:0016021	GO:0034765	GO:0070294	GO:0072358	GO:1900128	GO:0005546
ENSSSCG00000015246	Chr9	4.49298	3.43508	7.18085e-08	7.28	0.3	ST14	suppression of tumorigenicity 14 (colon carcinoma) [Source:HGNC Symbol;Acc:HGNC:11344]	10	GO:0003824	GO:0004252	GO:0005576	GO:0006508	GO:0008236	GO:0016020	GO:0019897	GO:0005515	GO:0070062	GO:0030216
ENSSSCG00000015258	Chr9	2.71937	0.650923	0.0057595	0.79	0.11	GLB1L2	galactosidase, beta 1-like 2 [Source:HGNC Symbol;Acc:HGNC:25129]	8	GO:0003824	GO:0004553	GO:0004565	GO:0005975	GO:0008152	GO:0016787	GO:0016798	GO:0009341
ENSSSCG00000015268	Chr9	4.80841	4.7843	2.03259e-09	23.07	0.76	FMO1	Sus scrofa flavin containing monooxygenase 1 (FMO1), mRNA. [Source:RefSeq mRNA;Acc:NM_214064]	16	GO:0004497	GO:0004499	GO:0006082	GO:0009404	GO:0050660	GO:0050661	GO:0055114	GO:0070995	GO:0005783	GO:0005789	GO:0016020	GO:0016021	GO:0016491	GO:0031090	GO:0043231	GO:0017144
ENSSSCG00000015276	Chr9	2.0168	2.48878	0.00691624	3.55	0.81	ETNK2	ethanolamine kinase 2 [Source:HGNC Symbol;Acc:HGNC:25575]	10	GO:0001701	GO:0001890	GO:0004305	GO:0006646	GO:0009791	GO:0016301	GO:0016310	GO:0016772	GO:0035264	GO:0046474
ENSSSCG00000015278	Chr9	7.15486	-0.0589763	0.000530405	4.84	0	REN	renin [Source:HGNC Symbol;Acc:HGNC:9958]	19	GO:0001822	GO:0001823	GO:0002003	GO:0002016	GO:0002018	GO:0004175	GO:0004190	GO:0005102	GO:0005615	GO:0005622	GO:0006508	GO:0008233	GO:0008584	GO:0009755	GO:0010033	GO:0016787	GO:0042756	GO:0043408	GO:0048469
ENSSSCG00000015303	Chr9	3.88022	-0.0581564	0.00406644	2.31	0.13	ENSSSCG00000015303	Uncharacterized protein [Source:UniProtKB/TrEMBL;Acc:F1S335]	--	--
ENSSSCG00000015353	Chr9	3.27751	4.34354	1.04877e-05	11.57	1.1	SCIN	scinderin [Source:HGNC Symbol;Acc:HGNC:21695]	6	GO:0003779	GO:0008285	GO:0043065	GO:0045654	GO:0051014	GO:0070062
ENSSSCG00000015493	Chr9	5.11347	1.83122	8.84207e-07	2.52	0.06	SERPINC1	serpin peptidase inhibitor, clade C (antithrombin), member 1 [Source:HGNC Symbol;Acc:HGNC:775]	8	GO:0002020	GO:0004867	GO:0005615	GO:0008201	GO:2000266	GO:0070062	GO:0005515	GO:0072562
ENSSSCG00000015526	Chr9	7.53734	6.08571	3.32637e-16	101.86	0.5	NPHS2	nephrosis 2, idiopathic, steroid-resistant (podocin) [Source:HGNC Symbol;Acc:HGNC:13394]	11	GO:0005886	GO:0005911	GO:0016020	GO:0031235	GO:0031532	GO:0036057	GO:0043234	GO:0045121	GO:0072249	GO:0070062	GO:0005515
ENSSSCG00000015579	Chr9	6.45079	-0.60926	0.00614931	0.1	0	PTGS2	--	--	--
ENSSSCG00000015633	Chr9	2.3709	3.17524	0.00140634	5.86	1.05	ENSSSCG00000015633	Uncharacterized protein [Source:UniProtKB/TrEMBL;Acc:F1SF11]	1	GO:0003779
ENSSSCG00000021573	Chr9	4.60288	2.82821	1.79641e-07	2.14	0.08	KCNJ5	Sus scrofa potassium inwardly-rectifying channel, subfamily J, member 5 (KCNJ5), mRNA. [Source:RefSeq mRNA;Acc:NM_214225]	10	GO:0005242	GO:0005244	GO:0006810	GO:0006811	GO:0006813	GO:0015467	GO:0016020	GO:0016021	GO:0034765	GO:0005515
ENSSSCG00000021602	Chr9	3.33088	0.288876	0.00356754	2.48	0.22	TTC36	tetratricopeptide repeat domain 36 [Source:HGNC Symbol;Acc:HGNC:33708]	1	GO:0005515
ENSSSCG00000022009	Chr9	4.34305	5.95651	1.25186e-08	31.3	1.43	AADC	aromatic-L-amino-acid decarboxylase [Source:RefSeq peptide;Acc:NP_999019]	12	GO:0003824	GO:0006520	GO:0016829	GO:0016831	GO:0019752	GO:0030170	GO:0003824	GO:0006520	GO:0016829	GO:0016831	GO:0019752	GO:0030170
ENSSSCG00000027243	Chr9	2.43257	2.63553	0.00128966	3.01	0.51	NUAK2	NUAK family, SNF1-like kinase, 2 [Source:HGNC Symbol;Acc:HGNC:29558]	15	GO:0000166	GO:0000287	GO:0004672	GO:0004674	GO:0005524	GO:0006468	GO:0016772	GO:0030036	GO:0042149	GO:0043066	GO:0016773	GO:0009103	GO:0016020	GO:0004713	GO:0005515
ENSSSCG00000027710	Chr9	5.59278	2.27906	5.92816e-08	3.57	0.06	PDZD3	PDZ domain containing 3 [Source:HGNC Symbol;Acc:HGNC:19891]	7	GO:0005903	GO:0008022	GO:0030251	GO:0031283	GO:0035003	GO:0045177	GO:0005515
ENSSSCG00000028237	Chr9	6.33854	2.10144	3.30299e-08	3.02	0.03	POU2F3	POU class 2 homeobox 3 [Source:HGNC Symbol;Acc:HGNC:19864]	16	GO:0003677	GO:0003700	GO:0005634	GO:0005667	GO:0005737	GO:0006355	GO:0008544	GO:0030216	GO:0042060	GO:0043565	GO:0043922	GO:0045944	GO:0046983	GO:0005515	GO:0000978	GO:0001077
ENSSSCG00000029323	Chr9	1.94687	3.6999	0.00596943	8.42	2.02	KCNE3	potassium voltage-gated channel subfamily E member 3 [Source:RefSeq peptide;Acc:NP_999258]	4	GO:0005249	GO:0006811	GO:0006813	GO:0016020
ENSSSCG00000021135	GL892419.1	8.62229	1.23042	6.35441e-07	7.09	0	ENSSSCG00000021135	Uncharacterized protein [Source:UniProtKB/TrEMBL;Acc:I3LD65]	5	GO:0005216	GO:0005247	GO:0006821	GO:0016020	GO:0055085
ENSSSCG00000026345	GL892419.1	9.70442	2.25248	1.23156e-09	9.67	0	ENSSSCG00000026345	Uncharacterized protein [Source:UniProtKB/TrEMBL;Acc:I3L7A1]	5	GO:0005216	GO:0005247	GO:0006821	GO:0016020	GO:0055085
ENSSSCG00000022292	GL892421.2	2.21633	2.64635	0.00296074	2.15	0.43	NPL	Sus scrofa N-acetylneuraminate pyruvate lyase (dihydrodipicolinate synthase) (NPL), mRNA. [Source:RefSeq mRNA;Acc:NM_214071]	7	GO:0003824	GO:0005737	GO:0005975	GO:0008152	GO:0008747	GO:0016829	GO:0019262
ENSSSCG00000021406	GL892482.1	7.56736	0.287381	9.63608e-05	1.06	0	ENSSSCG00000021406	Uncharacterized protein [Source:UniProtKB/TrEMBL;Acc:I3LSU0]	7	GO:0004497	GO:0005506	GO:0005739	GO:0009055	GO:0016705	GO:0020037	GO:0055114
ENSSSCG00000021621	GL892594.2	2.25708	1.47931	0.00694389	3.59	0.69	RGS6	regulator of G-protein signaling 6 [Source:HGNC Symbol;Acc:HGNC:10002]	6	GO:0004871	GO:0005834	GO:0007186	GO:0035556	GO:0038032	GO:0005515
ENSSSCG00000028637	GL892775.1	4.76504	2.42594	3.08156e-07	4.19	0.14	CYP27B1	cytochrome P450, family 27, subfamily B, polypeptide 1 [Source:HGNC Symbol;Acc:HGNC:2606]	32	GO:0004497	GO:0004498	GO:0005506	GO:0005737	GO:0005739	GO:0006816	GO:0008285	GO:0009055	GO:0010956	GO:0010980	GO:0016491	GO:0016705	GO:0020037	GO:0030282	GO:0030308	GO:0030500	GO:0032496	GO:0033280	GO:0034341	GO:0034612	GO:0036378	GO:0042359	GO:0042368	GO:0042369	GO:0043627	GO:0045618	GO:0046697	GO:0046872	GO:0055074	GO:0055114	GO:0070314	GO:0070564
ENSSSCG00000002686	GL893173.1	3.08384	2.01469	0.000213296	14.86	1.6	HSD17B2	hydroxysteroid (17-beta) dehydrogenase 2 [Source:HGNC Symbol;Acc:HGNC:5211]	9	GO:0001701	GO:0001890	GO:0004303	GO:0008152	GO:0016491	GO:0032526	GO:0050327	GO:0055114	GO:0047035
ENSSSCG00000022237	GL893195.1	3.35045	1.45426	0.000259049	3.14	0.28	SUSD3	sushi domain containing 3 [Source:HGNC Symbol;Acc:HGNC:28391]	--	--
ENSSSCG00000029916	GL893195.1	2.49884	1.79959	0.00219254	2.38	0.39	FGD3	FYVE, RhoGEF and PH domain containing 3 [Source:HGNC Symbol;Acc:HGNC:16027]	5	GO:0005089	GO:0005543	GO:0035023	GO:0046872	GO:0005515
ENSSSCG00000021556	GL893210.2	2.3694	1.09491	0.0081583	2.98	0.53	BBOX1	butyrobetaine (gamma), 2-oxoglutarate dioxygenase (gamma-butyrobetaine hydroxylase) 1 [Source:HGNC Symbol;Acc:HGNC:964]	5	GO:0005739	GO:0008270	GO:0015629	GO:0043231	GO:0070062
ENSSSCG00000027227	GL893272.2	4.18303	0.181727	0.00133434	2.5	0.11	ENSSSCG00000027227	Uncharacterized protein [Source:UniProtKB/TrEMBL;Acc:I3LKV4]	3	GO:0005576	GO:0007275	GO:0030178
ENSSSCG00000025273	GL893363.2	9.84671	2.38948	5.06679e-10	7.99	0	CYP11A1	Sus scrofa cytochrome P450, family 11, subfamily A, polypeptide 1 (CYP11A1), nuclear gene encoding mitochondrial protein, mRNA. [Source:RefSeq mRNA;Acc:NM_214427]	18	GO:0004497	GO:0005506	GO:0005739	GO:0006700	GO:0008386	GO:0009055	GO:0016491	GO:0016705	GO:0020037	GO:0046872	GO:0055114	GO:0006629	GO:0006694	GO:0008202	GO:0008203	GO:0008207	GO:0016020	GO:0031966
ENSSSCG00000027266	GL893573.1	6.57495	-0.516508	0.00416566	0.79	0	PNPLA3	patatin-like phospholipase domain containing 3 [Source:HGNC Symbol;Acc:HGNC:18590]	9	GO:0004623	GO:0004806	GO:0006629	GO:0008152	GO:0016020	GO:0016787	GO:0019432	GO:0051264	GO:0051265
ENSSSCG00000021332	GL893900.2	10.9642	3.47864	4.00277e-13	18	0	PAX8	paired box 8 [Source:HGNC Symbol;Acc:HGNC:8622]	44	GO:0000979	GO:0001655	GO:0001656	GO:0001658	GO:0001822	GO:0001823	GO:0003337	GO:0003677	GO:0003700	GO:0005634	GO:0006351	GO:0006355	GO:0007275	GO:0007417	GO:0030154	GO:0030878	GO:0039003	GO:0042472	GO:0042981	GO:0044212	GO:0045893	GO:0045944	GO:0048793	GO:0071371	GO:0071599	GO:0072050	GO:0072073	GO:0072108	GO:0072164	GO:0072207	GO:0072221	GO:0072278	GO:0072284	GO:0072289	GO:0072305	GO:0072307	GO:0090190	GO:1900212	GO:1900215	GO:1900218
ENSSSCG00000002632	GL894030.1	6.9862	-0.195888	0.00100641	0.84	0	SLC28A1	solute carrier family 28 (concentrative nucleoside transporter), member 1 [Source:HGNC Symbol;Acc:HGNC:11001]	3	GO:0005415	GO:0006810	GO:0016020
ENSSSCG00000029400	GL894246.2	3.06592	4.37455	2.93509e-05	23.79	2.63	RBP5	Sus scrofa retinol binding protein 5, cellular (RBP5), mRNA. [Source:RefSeq mRNA;Acc:NM_001145223]	4	GO:0005215	GO:0006810	GO:0008289	GO:0070062
ENSSSCG00000021715	GL894269.1	9.7578	2.30382	8.83477e-10	5.45	0	ENSSSCG00000021715	Uncharacterized protein [Source:UniProtKB/TrEMBL;Acc:I3LG72]	5	GO:0005215	GO:0006810	GO:0016020	GO:0016021	GO:0055085
ENSSSCG00000004923	GL894399.1	9.5159	2.07174	3.93956e-09	18.63	0	SLC51B	solute carrier family 51, beta subunit [Source:HGNC Symbol;Acc:HGNC:29956]	12	GO:0005215	GO:0005886	GO:0006810	GO:0015721	GO:0016021	GO:0031647	GO:0043234	GO:0046982	GO:0060050	GO:0070863	GO:0090314	GO:0005515
ENSSSCG00000020872	GL894781.2	10.3509	2.87839	2.16245e-11	21.73	0	ENSSSCG00000020872	Uncharacterized protein [Source:UniProtKB/TrEMBL;Acc:I3LFP5]	1	GO:0016020
ENSSSCG00000020828	GL895128.2	6.57495	-0.516508	0.00416566	0.57	0	ENSSSCG00000020828	Uncharacterized protein [Source:UniProtKB/TrEMBL;Acc:I3LKR4]	--	--
ENSSSCG00000023386	GL895271.1	7.38286	3.10519	5.02257e-11	7.18	0.04	ENSSSCG00000023386	Uncharacterized protein [Source:UniProtKB/TrEMBL;Acc:I3LB83]	2	GO:0016021	GO:0005515
ENSSSCG00000024924	GL895613.1	3.26636	0.727833	0.00141891	10.08	0.94	ENSSSCG00000024924	--	--	--
ENSSSCG00000025652	GL895865.1	5.1323	1.84862	7.94989e-07	5.38	0.13	CDH1	cadherin 1, type 1, E-cadherin (epithelial) [Source:HGNC Symbol;Acc:HGNC:1748]	65	GO:0001701	GO:0001829	GO:0005509	GO:0005737	GO:0005802	GO:0005886	GO:0005911	GO:0005912	GO:0005913	GO:0005925	GO:0007155	GO:0007156	GO:0007605	GO:0008013	GO:0009898	GO:0009986	GO:0015629	GO:0016020	GO:0016021	GO:0016235	GO:0016323	GO:0016328	GO:0016337	GO:0016342	GO:0019538	GO:0019903	GO:0019904	GO:0022408	GO:0030424	GO:0030506	GO:0032794	GO:0032880	GO:0033268	GO:0033561	GO:0042993	GO:0043219	GO:0043220	GO:0043281	GO:0043296	GO:0043679
ENSSSCG00000026418	GL896288.1	2.10134	3.0834	0.00433152	15.92	3.43	ENSSSCG00000026418	A structure lying external to one or more cells, which provides structural support for cells or tissues; may be completely external to the cell (as in animals and bacteria) or be part of the cell (as in plants).	9	GO:0000045	GO:0004190	GO:0005615	GO:0005739	GO:0005764	GO:0006508	GO:0008233	GO:0016787	GO:0031012
ENSSSCG00000027563	GL896300.1	7.62595	0.337772	7.44607e-05	0.82	0	ENSSSCG00000027563	Uncharacterized protein [Source:UniProtKB/TrEMBL;Acc:I3LDI9]	2	GO:0005201	GO:0005581
ENSSSCG00000030545	GL896367.1	5.0721	0.936975	3.23096e-05	8.03	0.2	ENSSSCG00000030545	--	--	--
ENSSSCG00000027559	GL896369.1	4.4621	3.40603	8.68182e-08	12.57	0.52	EGF	epidermal growth factor [Source:HGNC Symbol;Acc:HGNC:3229]	35	GO:0005509	GO:0016020	GO:0016021	GO:0005515	GO:0008083	GO:0005615	GO:0045893	GO:0070062	GO:0008284	GO:0042327	GO:0001525	GO:0005765	GO:0090279	GO:0051048	GO:1900127	GO:0035413	GO:0070371	GO:0010800	GO:0045840	GO:0045741	GO:0043406	GO:2000008	GO:0005886	GO:0018108	GO:0048754	GO:0000186	GO:0005154	GO:0060749	GO:0043388	GO:0007173	GO:2000060	GO:0021940	GO:0050730	GO:0007262	GO:0090370
ENSSSCG00000023868	GL896371.1	6.68926	-0.429389	0.00286389	0.72	0	C3AR1	complement component 3a receptor 1 [Source:HGNC Symbol;Acc:HGNC:1319]	15	GO:0004871	GO:0004930	GO:0004942	GO:0004943	GO:0004982	GO:0006935	GO:0007165	GO:0007186	GO:0007204	GO:0010575	GO:0010759	GO:0016020	GO:0016021	GO:0045766	GO:0090023
ENSSSCG00000022094	GL896432.1	2.89885	0.435687	0.00585897	2.36	0.28	CA7	carbonic anhydrase VII [Source:HGNC Symbol;Acc:HGNC:1381]	5	GO:0005829	GO:0004089	GO:0032230	GO:0032849	GO:2001225
ENSSSCG00000022721	GL896432.1	13.6223	6.11536	6.4719e-21	55.07	0	CDH16	cadherin 16, KSP-cadherin [Source:HGNC Symbol;Acc:HGNC:1755]	8	GO:0005509	GO:0005886	GO:0007155	GO:0007156	GO:0016020	GO:0016021	GO:0016323	GO:0016339
ENSSSCG00000030626	GL896523.1	3.08074	3.1867	5.3066e-05	6.76	0.74	ALDH1L1	aldehyde dehydrogenase 1 family, member L1 [Source:HGNC Symbol;Acc:HGNC:3978]	12	GO:0003824	GO:0005739	GO:0008152	GO:0008168	GO:0009058	GO:0016491	GO:0016620	GO:0016742	GO:0032259	GO:0055114	GO:0070062	GO:0005515
ENSSSCG00000029443	GL896526.1	4.97626	4.46708	1.34391e-09	23.5	0.69	TKTL1	transketolase-like 1 [Source:HGNC Symbol;Acc:HGNC:11835]	3	GO:0003824	GO:0008152	GO:0016624
ENSSSCG00000017253	JH118414.1	4.01866	3.46425	5.52747e-07	14.92	0.85	KCNJ16	potassium inwardly-rectifying channel, subfamily J, member 16 [Source:HGNC Symbol;Acc:HGNC:6262]	9	GO:0005242	GO:0005244	GO:0005886	GO:0006810	GO:0006811	GO:0006813	GO:0016020	GO:0016021	GO:0034765
ENSSSCG00000022133	JH118527.1	6.89385	-0.269578	0.00140897	1.49	0	ENSSSCG00000022133	Uncharacterized protein [Source:UniProtKB/TrEMBL;Acc:I3L9K0]	9	GO:0000166	GO:0005525	GO:0007264	GO:0005622	GO:0015031	GO:0003924	GO:0006184	GO:0007165	GO:0016020
ENSSSCG00000024331	JH118568.1	8.59322	1.20358	7.45e-07	1.39	0	BHMT	Sus scrofa betaine--homocysteine S-methyltransferase (BHMT), mRNA. [Source:RefSeq mRNA;Acc:NM_001200042]	10	GO:0005737	GO:0008168	GO:0008270	GO:0008898	GO:0009086	GO:0016740	GO:0032259	GO:0047150	GO:0006579	GO:0046872
ENSSSCG00000024800	JH118612.1	1.98964	2.40858	0.00803402	1.71	0.4	DSC2	desmocollin 2 [Source:HGNC Symbol;Acc:HGNC:3036]	17	GO:0005509	GO:0005886	GO:0005913	GO:0007155	GO:0007156	GO:0016020	GO:0016021	GO:0030057	GO:0086005	GO:0086069	GO:0086091	GO:0070062	GO:0005515	GO:0031410	GO:0086042	GO:0014704	GO:0009267
ENSSSCG00000029591	JH118700.1	6.31494	-0.708426	0.00922396	0.14	0	ENSSSCG00000029591	Uncharacterized protein [Source:UniProtKB/TrEMBL;Acc:I3L7L8]	6	GO:0005216	GO:0006810	GO:0006811	GO:0016020	GO:0016021	GO:0055085
ENSSSCG00000030658	JH118861.1	3.01093	1.40849	0.000773646	2.16	0.24	SERPINF2	serpin peptidase inhibitor, clade F (alpha-2 antiplasmin, pigment epithelium derived factor), member 2 [Source:HGNC Symbol;Acc:HGNC:9075]	21	GO:0002020	GO:0002034	GO:0005577	GO:0005615	GO:0009986	GO:0010757	GO:0030199	GO:0042803	GO:0046330	GO:0048514	GO:0048661	GO:0051496	GO:0070374	GO:0070062	GO:0045944	GO:0005515	GO:0072562	GO:0045597	GO:0071636	GO:0051918	GO:0032967
ENSSSCG00000028642	JH118902.1	6.00063	3.21014	6.28431e-10	5.62	0.08	TINAG	tubulointerstitial nephritis antigen [Source:HGNC Symbol;Acc:HGNC:14599]	4	GO:0006508	GO:0008234	GO:0005604	GO:0007155
ENSSSCG00000011587	JH118914.1	7.62595	0.337772	7.44607e-05	1.2	0	EFCAB12	EF-hand calcium binding domain 12 [Source:HGNC Symbol;Acc:HGNC:28061]	1	GO:0005509
ENSSSCG00000024836	JH118966.1	4.6463	0.566862	0.000195424	2.76	0.09	SNTG1	syntrophin, gamma 1 [Source:HGNC Symbol;Acc:HGNC:13740]	6	GO:0005543	GO:0005737	GO:0005856	GO:0008022	GO:0032587	GO:0005515
[truncated: 86 more columns]

## Sheet: NE55 vs RE55
Gene	Chromosome	logFC	logCPM	PValue	NE55	RE55	Gene symbol	description	GO NO.	GO IDs
ENSSSCG00000004017	Chr1	-6.68685	-0.457666	0.00286389	0	0.15	FRMD1	FERM domain containing 1 [Source:HGNC Symbol;Acc:HGNC:21240]	2	GO:0005856	GO:0005856
ENSSSCG00000004545	Chr1	-7.04631	-0.174406	0.000726851	0	0.64	ANKDD1A	ankyrin repeat and death domain containing 1A [Source:HGNC Symbol;Acc:HGNC:28002]	2	GO:0007165	GO:0005515
ENSSSCG00000004732	Chr1	-7.26714	0.00582451	0.000390825	0	0.69	PLA2G4F	phospholipase A2, group IVF [Source:HGNC Symbol;Acc:HGNC:27396]	16	GO:0001516	GO:0004620	GO:0004622	GO:0004623	GO:0005737	GO:0005829	GO:0008152	GO:0009395	GO:0015908	GO:0031982	GO:0032587	GO:0047498	GO:0050482	GO:0071236	GO:0071407	GO:0005515
ENSSSCG00000004805	Chr1	-2.27549	2.00083	0.00448249	1.12	5.96	GJD2	gap junction protein, delta 2, 36kDa [Source:HGNC Symbol;Acc:HGNC:19154]	12	GO:0001508	GO:0005886	GO:0005921	GO:0005922	GO:0007154	GO:0007267	GO:0007268	GO:0007601	GO:0016020	GO:0016021	GO:0030054	GO:0005515
ENSSSCG00000005665	Chr1	-3.74371	-0.107255	0.00406644	0.06	0.98	PHYHD1	phytanoyl-CoA dioxygenase domain containing 1 [Source:HGNC Symbol;Acc:HGNC:23396]	--	--
ENSSSCG00000005732	Chr1	-6.34274	-0.715433	0.00922396	0	3.35	AK8	adenylate kinase 8 [Source:HGNC Symbol;Acc:HGNC:26526]	6	GO:0004017	GO:0004127	GO:0021591	GO:0006165	GO:0004550	GO:0009142
ENSSSCG00000005760	Chr1	-3.66189	-0.169874	0.00547934	0.08	1.15	C9orf116	chromosome 9 open reading frame 116 [Source:HGNC Symbol;Acc:HGNC:28435]	--	--
ENSSSCG00000020045	Chr1	-6.58101	-0.538432	0.00416566	0	6.18	SCARNA17	small Cajal body-specific RNA 17 [Source:RFAM;Acc:RF00492]	--	--
ENSSSCG00000024263	Chr1	-1.93919	7.9687	0.00421086	167.83	703.63	ENSSSCG00000024263	Sus scrofa small EDRK-rich factor 2 (SERF2), mRNA. [Source:RefSeq mRNA;Acc:NM_001190206]	--	--
ENSSSCG00000026487	Chr1	-3.82114	-0.0473204	0.00406644	0.14	2.46	ENSSSCG00000026487	Uncharacterized protein [Source:UniProtKB/TrEMBL;Acc:I3LHS4]	2	GO:0007268	GO:0019992
ENSSSCG00000029605	Chr1	-6.34274	-0.715433	0.00922396	0	2.57	Metazoa_SRP	Metazoan signal recognition particle RNA [Source:RFAM;Acc:RF00017]	--	--
ENSSSCG00000011108	Chr10	-2.44965	4.60104	0.00055543	5.89	35.22	GJD4	gap junction protein, delta 4, 40.1kDa [Source:HGNC Symbol;Acc:HGNC:23296]	8	GO:0005886	GO:0005921	GO:0005922	GO:0007154	GO:0014717	GO:0016020	GO:0016021	GO:0030054
ENSSSCG00000022056	Chr10	-3.17207	0.712731	0.00330473	0.19	1.96	GPR37L1	G protein-coupled receptor 37 like 1 [Source:HGNC Symbol;Acc:HGNC:14923]	10	GO:0004930	GO:0007186	GO:0016021	GO:0005515	GO:0043235	GO:0005886	GO:0045665	GO:0045879	GO:0048712	GO:0021940
ENSSSCG00000022719	Chr11	-3.66189	-0.169874	0.00547934	0.05	0.82	RAB20	RAB20, member RAS oncogene family [Source:HGNC Symbol;Acc:HGNC:18260]	14	GO:0000166	GO:0005525	GO:0007264	GO:0045335	GO:0090383	GO:0090385	GO:0005622	GO:0015031	GO:0003924	GO:0006184	GO:0007165	GO:0016020	GO:0043231	GO:0005794
ENSSSCG00000017141	Chr12	-6.34274	-0.715433	0.00922396	0	0.09	AATK	apoptosis-associated tyrosine kinase [Source:HGNC Symbol;Acc:HGNC:21]	31	GO:0000166	GO:0004672	GO:0004713	GO:0005524	GO:0005739	GO:0005783	GO:0006468	GO:0006915	GO:0007420	GO:0016301	GO:0016310	GO:0016740	GO:0016772	GO:0030517	GO:0032482	GO:0038083	GO:0044295	GO:0046777	GO:0048471	GO:0055037	GO:0005515	GO:0051402	GO:0000166	GO:0004672	GO:0004713	GO:0005524	GO:0006468	GO:0016301	GO:0016310	GO:0016740	GO:0016772
ENSSSCG00000017239	Chr12	-2.04921	9.7248	0.00254777	615.44	2784.62	RPL38	ribosomal protein L38 [Source:HGNC Symbol;Acc:HGNC:10349]	14	GO:0001501	GO:0001503	GO:0003735	GO:0005622	GO:0005840	GO:0006412	GO:0006417	GO:0007605	GO:0022625	GO:0030529	GO:0033291	GO:0034463	GO:0042474	GO:0048318
ENSSSCG00000017445	Chr12	-1.8838	3.07358	0.00919382	1.8	7.27	KRT13	keratin 13 [Source:HGNC Symbol;Acc:HGNC:6415]	8	GO:0005198	GO:0005882	GO:0045095	GO:0070062	GO:0045111	GO:0005634	GO:0007010	GO:0005515
ENSSSCG00000017630	Chr12	-6.46679	-0.624141	0.00614931	0	0.17	EPX	eosinophil peroxidase [Source:HGNC Symbol;Acc:HGNC:3423]	18	GO:0002215	GO:0004601	GO:0006979	GO:0020037	GO:0032693	GO:0032714	GO:0032753	GO:0055114	GO:0072677	GO:0002215	GO:0004601	GO:0006979	GO:0020037	GO:0032693	GO:0032714	GO:0032753	GO:0055114	GO:0072677
ENSSSCG00000017955	Chr12	-1.94532	3.47885	0.00619288	2.54	10.71	ENSSSCG00000017955	Sus scrofa mannose-P-dolichol utilization defect 1 (LOC733696), mRNA. [Source:RefSeq mRNA;Acc:NM_001044619]	1	GO:0009312
ENSSSCG00000011195	Chr13	-4.09497	0.169628	0.00133434	0.03	0.58	GALNT15	polypeptide N-acetylgalactosaminyltransferase 15 [Source:HGNC Symbol;Acc:HGNC:21531]	7	GO:0005794	GO:0006486	GO:0016020	GO:0016021	GO:0016740	GO:0016757	GO:0030133
ENSSSCG00000011346	Chr13	-6.96449	-0.240033	0.00100641	0	0.77	PLXNB1	plexin B1 [Source:HGNC Symbol;Acc:HGNC:9103]	14	GO:0005515	GO:0007162	GO:0071526	GO:0008360	GO:0051493	GO:0002116	GO:0048812	GO:0032321	GO:0014068	GO:0050772	GO:0033689	GO:0032794	GO:0043931	GO:1900220
ENSSSCG00000011857	Chr13	-2.96965	0.069621	0.00977491	0.04	0.34	LMLN	leishmanolysin-like (metallopeptidase M8 family) [Source:HGNC Symbol;Acc:HGNC:15991]	12	GO:0004222	GO:0006508	GO:0007155	GO:0008270	GO:0016020	GO:0004222	GO:0005737	GO:0005925	GO:0006508	GO:0007155	GO:0008270	GO:0016020
ENSSSCG00000026185	Chr13	-6.46679	-0.624141	0.00614931	0	0.19	ENSSSCG00000026185	--	--	--
ENSSSCG00000027876	Chr13	-2.78683	0.408412	0.00585897	0.22	1.74	ENSSSCG00000027876	Uncharacterized protein [Source:UniProtKB/TrEMBL;Acc:I3LNF4]	--	--
ENSSSCG00000030107	Chr13	-2.17669	2.18735	0.00531145	2.52	12.54	ENSSSCG00000030107	Uncharacterized protein [Source:UniProtKB/TrEMBL;Acc:I3LM11]	--	--
ENSSSCG00000030575	Chr13	-2.68305	0.68166	0.00944814	0.35	2.5	TMEM158	transmembrane protein 158 (gene/pseudogene) [Source:HGNC Symbol;Acc:HGNC:30293]	--	--
ENSSSCG00000010099	Chr14	-3.82114	-0.0473204	0.00406644	0.04	0.63	TUBA3D	tubulin, alpha 3d [Source:HGNC Symbol;Acc:HGNC:24071]	13	GO:0000166	GO:0003924	GO:0005200	GO:0005525	GO:0005737	GO:0005856	GO:0005874	GO:0006184	GO:0007017	GO:0043234	GO:0051258	GO:0005515	GO:0005634
ENSSSCG00000010184	Chr14	-6.46679	-0.624141	0.00614931	0	0.25	AGT	angiotensinogen (serpin peptidase inhibitor, clade A, member 8) [Source:HGNC Symbol;Acc:HGNC:333]	106	GO:0001543	GO:0001568	GO:0001658	GO:0001822	GO:0001991	GO:0001998	GO:0001999	GO:0002018	GO:0002019	GO:0002035	GO:0005615	GO:0007160	GO:0007186	GO:0007250	GO:0007588	GO:0008065	GO:0008217	GO:0008285	GO:0009409	GO:0009651	GO:0010468	GO:0010535	GO:0010595	GO:0010628	GO:0010698	GO:0010873	GO:0014068	GO:0030198	GO:0030432	GO:0031702	GO:0031703	GO:0032270	GO:0040018	GO:0042445	GO:0042756	GO:0042981	GO:0043410	GO:0043524	GO:0045723	GO:0045742
ENSSSCG00000010348	Chr14	-2.98163	1.20484	0.00149543	0.08	0.69	CDHR1	cadherin-related family member 1 [Source:HGNC Symbol;Acc:HGNC:14550]	11	GO:0005509	GO:0005886	GO:0005887	GO:0007155	GO:0007156	GO:0009987	GO:0016020	GO:0016021	GO:0042622	GO:0045494	GO:0005515
ENSSSCG00000010512	Chr14	-2.36546	1.47852	0.00496338	0.1	0.55	SLIT1	slit homolog 1 (Drosophila) [Source:HGNC Symbol;Acc:HGNC:11085]	18	GO:0005509	GO:0005576	GO:0005615	GO:0005737	GO:0007409	GO:0007411	GO:0008045	GO:0021772	GO:0022028	GO:0022029	GO:0031290	GO:0033563	GO:0040023	GO:0048495	GO:0048812	GO:0048846	GO:0050919	GO:0005515
ENSSSCG00000021075	Chr14	-2.17691	1.33167	0.00981159	0.06	0.28	TDRD1	tudor domain containing 1 [Source:HGNC Symbol;Acc:HGNC:11712]	13	GO:0005737	GO:0007281	GO:0007283	GO:0030529	GO:0031047	GO:0033391	GO:0034587	GO:0043046	GO:0043186	GO:0046872	GO:0071546	GO:0005515	GO:0046872
ENSSSCG00000021159	Chr14	-6.34274	-0.715433	0.00922396	0	0.98	SNCG	Sus scrofa synuclein, gamma (breast cancer-specific protein 1) (SNCG), mRNA. [Source:RefSeq mRNA;Acc:NM_001103211]	--	--
ENSSSCG00000021391	Chr14	-6.68685	-0.457666	0.00286389	0	1.25	SNCG	Gamma-synuclein; Uncharacterized protein; Uncharacterized protein [Source:UniProtKB/TrEMBL;Acc:A7YX24]	--	--
ENSSSCG00000026850	Chr14	-2.1362	1.79101	0.00892791	0.24	1.16	MMRN2	Uncharacterized protein [Source:UniProtKB/TrEMBL;Acc:F1SEN6]	2	GO:0005515	GO:0000166
ENSSSCG00000028735	Chr14	-2.40648	1.89657	0.00251728	0.96	5.61	DDX51	DEAD (Asp-Glu-Ala-Asp) box polypeptide 51 [Source:HGNC Symbol;Acc:HGNC:20082]	2	GO:0016020	GO:0044822
ENSSSCG00000030363	Chr14	-2.17157	2.76969	0.00362353	0.48	2.39	LGI3	leucine-rich repeat LGI family, member 3 [Source:HGNC Symbol;Acc:HGNC:18711]	5	GO:0003824	GO:0008021	GO:0008152	GO:0017157	GO:0005515
ENSSSCG00000015742	Chr15	-2.73055	0.365256	0.00728936	0.25	1.85	TMEM177	transmembrane protein 177 [Source:HGNC Symbol;Acc:HGNC:28143]	--	--
ENSSSCG00000016189	Chr15	-2.26488	1.53957	0.00598859	0.69	3.68	ENSSSCG00000016189	Uncharacterized protein [Source:UniProtKB/TrEMBL;Acc:F1SRY9]	1	GO:0005515
ENSSSCG00000016286	Chr15	-3.27307	1.44794	0.000415922	0.15	1.66	PRSS56	protease, serine, 56 [Source:HGNC Symbol;Acc:HGNC:39433]	8	GO:0003824	GO:0004252	GO:0006508	GO:0008233	GO:0008236	GO:0016787	GO:0043010	GO:0005783
ENSSSCG00000016335	Chr15	-2.92168	1.15575	0.00196944	0.06	0.54	ESPNL	espin-like [Source:HGNC Symbol;Acc:HGNC:27937]	2	GO:0005515	GO:0005515
ENSSSCG00000029304	Chr15	-6.34274	-0.715433	0.00922396	0	0.18	STEAP3	STEAP family member 3, metalloreductase [Source:HGNC Symbol;Acc:HGNC:24592]	14	GO:0000293	GO:0005768	GO:0005771	GO:0005886	GO:0006826	GO:0009306	GO:0005515	GO:0055114	GO:0015677	GO:1902167	GO:0008823	GO:0052851	GO:0097461	GO:1990182
ENSSSCG00000029968	Chr15	-4.37724	0.400676	0.000385253	0.05	1.2	ASIC4	acid-sensing (proton-gated) ion channel family member 4 [Source:HGNC Symbol;Acc:HGNC:21263]	7	GO:0005272	GO:0006810	GO:0006811	GO:0006814	GO:0016020	GO:0016021	GO:0035725
ENSSSCG00000017098	Chr16	-2.35051	1.13654	0.00877551	0.73	4.11	C5orf49	chromosome 5 open reading frame 49 [Source:HGNC Symbol;Acc:HGNC:27028]	--	--
ENSSSCG00000017118	Chr16	-3.34589	0.361336	0.00222798	0.04	0.52	TERT	telomerase reverse transcriptase [Source:HGNC Symbol;Acc:HGNC:11730]	18	GO:0003677	GO:0003720	GO:0003721	GO:0003723	GO:0003964	GO:0005634	GO:0005654	GO:0005697	GO:0006278	GO:0007004	GO:0016605	GO:0022616	GO:0032203	GO:0042803	GO:0070034	GO:0090399	GO:2001240	GO:0005515
ENSSSCG00000007308	Chr17	-2.00758	4.01225	0.00419973	8.27	36.42	ROMO1	reactive oxygen species modulator 1 [Source:HGNC Symbol;Acc:HGNC:16185]	5	GO:0001302	GO:0005739	GO:0008284	GO:0034614	GO:2000379
ENSSSCG00000021453	Chr17	-6.34274	-0.715433	0.00922396	0	0.39	RIMS4	regulating synaptic membrane exocytosis 4 [Source:HGNC Symbol;Acc:HGNC:16183]	4	GO:0042391	GO:0044325	GO:0097060	GO:0005515
ENSSSCG00000024720	Chr17	-2.77016	0.749967	0.00666491	0.43	3.3	ENSSSCG00000024720	Uncharacterized protein [Source:UniProtKB/TrEMBL;Acc:F1SAR9]	--	--
ENSSSCG00000029626	Chr17	-3.89462	0.0101515	0.00304285	0.08	1.5	NECAB3	N-terminal EF-hand calcium binding protein 3 [Source:HGNC Symbol;Acc:HGNC:15851]	8	GO:0000137	GO:0005509	GO:0005737	GO:0005783	GO:0005789	GO:0019538	GO:0042984	GO:0005515
ENSSSCG00000016672	Chr18	-3.32469	1.20193	0.00065691	0.1	1.15	PAC1	Sus scrofa adenylate cyclase activating polypeptide 1 (pituitary) receptor type I (ADCYAP1R1), mRNA. [Source:RefSeq mRNA;Acc:NM_001199808]	20	GO:0004871	GO:0004888	GO:0004930	GO:0004999	GO:0005886	GO:0007165	GO:0007166	GO:0007186	GO:0016020	GO:0016021	GO:0004871	GO:0004888	GO:0004930	GO:0004999	GO:0005886	GO:0007165	GO:0007166	GO:0007186	GO:0016020	GO:0016021
ENSSSCG00000027766	Chr18	-3.23104	0.270696	0.00356754	0.08	0.83	ENSSSCG00000027766	Uncharacterized protein [Source:UniProtKB/TrEMBL;Acc:I3LQV9]	5	GO:0003676	GO:0003677	GO:0005634	GO:0006355	GO:0046872
ENSSSCG00000012975	Chr2	-2.00959	2.53097	0.00796698	1.22	5.38	SNX32	sorting nexin 32 [Source:HGNC Symbol;Acc:HGNC:26423]	3	GO:0007154	GO:0035091	GO:0005515
ENSSSCG00000013039	Chr2	-2.35999	2.41234	0.00213241	1.26	7.13	NUDT22	nudix (nucleoside diphosphate linked moiety X)-type motif 22 [Source:HGNC Symbol;Acc:HGNC:28189]	1	GO:0016787
ENSSSCG00000013584	Chr2	-6.34274	-0.715433	0.00922396	0	0.44	ENSSSCG00000013584	Uncharacterized protein [Source:UniProtKB/TrEMBL;Acc:F1SA83]	--	--
ENSSSCG00000013597	Chr2	-2.06188	7.62219	0.00245576	157.88	720.72	RPS28	Sus scrofa ribosomal protein S28 (RPS28), mRNA. [Source:RefSeq mRNA;Acc:NM_001001587]	12	GO:0003735	GO:0005622	GO:0005840	GO:0006364	GO:0006412	GO:0015935	GO:0022627	GO:0030529	GO:0042274	GO:0070062	GO:0005737	GO:0044822
ENSSSCG00000014275	Chr2	-6.58101	-0.538432	0.00416566	0	0.54	SLC22A4	Sus scrofa solute carrier family 22 (organic cation/ergothioneine transporter), member 4 (SLC22A4), mRNA. [Source:RefSeq mRNA;Acc:NM_001145752]	20	GO:0005215	GO:0005739	GO:0006641	GO:0006810	GO:0009437	GO:0015075	GO:0015226	GO:0015491	GO:0015651	GO:0015697	GO:0015879	GO:0016020	GO:0016021	GO:0016324	GO:0022857	GO:0030165	GO:0034220	GO:0055085	GO:0005515	GO:1902603
ENSSSCG00000023379	Chr2	-1.83748	3.7945	0.00900691	4.08	15.96	UBE2L6	Ubiquitin-conjugating enzyme E2L 6; Uncharacterized protein [Source:UniProtKB/TrEMBL;Acc:F4ZS20]	7	GO:0016874	GO:0016881	GO:0019787	GO:0019941	GO:0032020	GO:0042296	GO:0005515
ENSSSCG00000025513	Chr2	-6.96449	-0.240033	0.00100641	0	9.36	SNORD22	Small nucleolar RNA SNORD22 [Source:RFAM;Acc:RF00099]	--	--
ENSSSCG00000027405	Chr2	-2.94358	0.530418	0.00311863	1.21	10.54	U2	U2 spliceosomal RNA [Source:RFAM;Acc:RF00004]	--	--
ENSSSCG00000030010	Chr2	-2.18836	9.7455	0.0013417	657.43	3275.8	RPL36	ribosomal protein L36 [Source:HGNC Symbol;Acc:HGNC:13631]	10	GO:0003735	GO:0005622	GO:0005730	GO:0005737	GO:0005840	GO:0006412	GO:0022625	GO:0030529	GO:0016020	GO:0044822
ENSSSCG00000007760	Chr3	-2.25803	1.98698	0.00484733	0.2	1.03	PRSS8	protease, serine, 8 [Source:HGNC Symbol;Acc:HGNC:9491]	11	GO:0003824	GO:0004252	GO:0005886	GO:0006508	GO:0008233	GO:0008236	GO:0010765	GO:0016787	GO:0005615	GO:0070062	GO:0005515
ENSSSCG00000007837	Chr3	-7.04631	-0.174406	0.000726851	0	0.52	HS3ST2	heparan sulfate (glucosamine) 3-O-sulfotransferase 2 [Source:HGNC Symbol;Acc:HGNC:5195]	1	GO:0008146
ENSSSCG00000007909	Chr3	-8.19229	0.801581	5.18875e-06	0	1.86	ABAT	Sus scrofa 4-aminobutyrate aminotransferase (ABAT), nuclear gene encoding mitochondrial protein, mRNA. [Source:RefSeq mRNA;Acc:NM_214263]	17	GO:0003824	GO:0003867	GO:0008483	GO:0009448	GO:0030170	GO:0032144	GO:0042803	GO:0048148	GO:0005739	GO:0005759	GO:0005829	GO:0009450	GO:0016740	GO:0032145	GO:0042135	GO:0047298	GO:0070062
ENSSSCG00000026100	Chr3	-7.9587	0.595334	1.79859e-05	0	3.9	ENSSSCG00000026100	Acylphosphatase [Source:UniProtKB/TrEMBL;Acc:I3LGV7]	2	GO:0003998	GO:0016787
ENSSSCG00000026248	Chr3	-3.10626	0.173772	0.00583707	0.05	0.54	PAQR4	progestin and adipoQ receptor family member IV [Source:HGNC Symbol;Acc:HGNC:26386]	1	GO:0016021
ENSSSCG00000028944	Chr3	-3.03957	0.122666	0.00753089	0.15	1.37	ENSSSCG00000028944	Uncharacterized protein [Source:UniProtKB/TrEMBL;Acc:I3LAZ6]	6	GO:0005216	GO:0006810	GO:0006811	GO:0016020	GO:0016021	GO:0055085
ENSSSCG00000006288	Chr4	-6.34274	-0.715433	0.00922396	0	0.13	SELP	selectin P (granule membrane protein 140kDa, antigen CD62) [Source:HGNC Symbol;Acc:HGNC:10721]	25	GO:0001530	GO:0001948	GO:0002687	GO:0005615	GO:0005634	GO:0005737	GO:0006954	GO:0007155	GO:0007157	GO:0007159	GO:0008201	GO:0009897	GO:0010572	GO:0014068	GO:0016020	GO:0030246	GO:0031092	GO:0033623	GO:0033691	GO:0042806	GO:0048306	GO:0050900	GO:0050901	GO:0070492	GO:0005515
ENSSSCG00000006592	Chr4	-2.06521	2.10004	0.00810955	1.85	8.5	S100A7	Uncharacterized protein [Source:UniProtKB/TrEMBL;Acc:F1SFU5]	4	GO:0005509	GO:0046872	GO:0005509	GO:0046872
ENSSSCG00000006791	Chr4	-3.57515	-0.235428	0.00744743	0.04	0.55	OVGP1	Sus scrofa oviductal glycoprotein 1, 120kDa (OVGP1), mRNA. [Source:RefSeq mRNA;Acc:NM_214070]	8	GO:0003824	GO:0004553	GO:0004568	GO:0005975	GO:0006032	GO:0035805	GO:0098595	GO:2000360
ENSSSCG00000006933	Chr4	-2.71921	2.7841	0.000379093	0.48	3.46	CLCA1	chloride channel accessory 1 [Source:HGNC Symbol;Acc:HGNC:2015]	4	GO:0016021	GO:0030141	GO:0005515	GO:0005902
ENSSSCG00000024775	Chr4	-6.96449	-0.240033	0.00100641	0	3	HIST2H2AB	histone cluster 2, H2ab [Source:HGNC Symbol;Acc:HGNC:20508]	9	GO:0000786	GO:0003677	GO:0005634	GO:0005694	GO:0006334	GO:0046982	GO:0043565	GO:0005622	GO:0070062
ENSSSCG00000000013	Chr5	-2.73055	0.365256	0.00728936	0.06	0.43	ENSSSCG00000000013	Structural maintenance of chromosomes protein [Source:UniProtKB/TrEMBL;Acc:F1SM58]	5	GO:0005634	GO:0006281	GO:0006310	GO:0007062	GO:0030261
ENSSSCG00000000197	Chr5	-2.73055	0.365256	0.00728936	0.2	1.47	C1QL4	complement component 1, q subcomponent-like 4 [Source:HGNC Symbol;Acc:HGNC:31416]	1	GO:0005515
ENSSSCG00000000418	Chr5	-3.09454	1.29817	0.00100214	0.5	4.76	TAC3	tachykinin 3 [Source:HGNC Symbol;Acc:HGNC:11521]	3	GO:0007217	GO:0070062	GO:0005515
ENSSSCG00000000745	Chr5	-1.93877	2.6898	0.00870672	0.87	3.64	ENSSSCG00000000745	A thin cytoplasmic bridge formed between daughter cells at the end of cytokinesis. The midbody forms where the contractile ring constricts, and may persist for some time before finally breaking to complete cytokinesis.	17	GO:0000166	GO:0000790	GO:0000922	GO:0003676	GO:0003677	GO:0004003	GO:0004386	GO:0005524	GO:0005634	GO:0006139	GO:0007062	GO:0008026	GO:0008094	GO:0016787	GO:0016817	GO:0016818	GO:0030496
ENSSSCG00000022728	Chr5	-2.38632	2.18361	0.00265988	1.37	7.9	ENSSSCG00000022728	--	--	--
ENSSSCG00000023949	Chr5	-4.27086	0.312777	0.000621965	0.07	1.6	PIM3	Pim-3 proto-oncogene, serine/threonine kinase [Source:HGNC Symbol;Acc:HGNC:19310]	9	GO:0004672	GO:0005524	GO:0006468	GO:0016772	GO:0004674	GO:0005515	GO:0007346	GO:0043066	GO:0061179
ENSSSCG00000029945	Chr5	-2.78683	0.408412	0.00585897	0.17	1.29	ENSSSCG00000029945	Uncharacterized protein [Source:UniProtKB/TrEMBL;Acc:F1SKL8]	6	GO:0003824	GO:0008152	GO:0008890	GO:0009058	GO:0016740	GO:0030170
ENSSSCG00000002764	Chr6	-2.69425	1.20776	0.0030926	0.19	1.35	SMPD3	sphingomyelin phosphodiesterase 3, neutral membrane (neutral sphingomyelinase II) [Source:HGNC Symbol;Acc:HGNC:14240]	6	GO:0000137	GO:0004767	GO:0005794	GO:0006684	GO:0030072	GO:0002244
ENSSSCG00000002808	Chr6	-2.35051	1.13654	0.00877551	0.31	1.75	ENSSSCG00000002808	--	--	--
ENSSSCG00000002962	Chr6	-2.94358	0.530418	0.00311863	0.09	0.76	MAP4K1	mitogen-activated protein kinase kinase kinase kinase 1 [Source:HGNC Symbol;Acc:HGNC:6863]	22	GO:0000165	GO:0000166	GO:0000185	GO:0004672	GO:0004674	GO:0005083	GO:0005524	GO:0006468	GO:0006950	GO:0007243	GO:0008349	GO:0016301	GO:0016310	GO:0016740	GO:0016772	GO:0018105	GO:0004713	GO:0016020	GO:0005515	GO:0008283	GO:0035556	GO:0046777
ENSSSCG00000002981	Chr6	-2.84099	0.450275	0.00472911	0.04	0.34	CUZD1	CUB and zona pellucida-like domains 1 [Source:HGNC Symbol;Acc:HGNC:17937]	7	GO:0005044	GO:0016020	GO:0005044	GO:0005576	GO:0016020	GO:0042588	GO:0042589
ENSSSCG00000002983	Chr6	-4.77762	0.739594	6.91332e-05	0.12	4.06	LGALS13	Sus scrofa lectin, galactoside-binding, soluble, 13 (LGALS13), mRNA. [Source:RefSeq mRNA;Acc:NM_001142841]	1	GO:0030246
ENSSSCG00000003235	Chr6	-4.32503	0.357416	0.000488131	0.05	1.28	CTU1	cytosolic thiouridylase subunit 1 [Source:HGNC Symbol;Acc:HGNC:29590]	4	GO:0005524	GO:0008033	GO:0005515	GO:0005739
ENSSSCG00000003476	Chr6	-2.94358	0.530418	0.00311863	0.12	1.03	SPATA21	spermatogenesis associated 21 [Source:HGNC Symbol;Acc:HGNC:28026]	1	GO:0005509
ENSSSCG00000003980	Chr6	-6.34274	-0.715433	0.00922396	0	0.38	ENSSSCG00000003980	Uncharacterized protein [Source:UniProtKB/TrEMBL;Acc:F1SCQ8]	1	GO:0045145
ENSSSCG00000020149	Chr6	-1.91294	6.59294	0.00492494	222.6	916.56	5_8S_rRNA	5.8S ribosomal RNA [Source:RFAM;Acc:RF00002]	--	--
ENSSSCG00000025105	Chr6	-6.34274	-0.715433	0.00922396	0	0.19	ENSSSCG00000025105	Uncharacterized protein [Source:UniProtKB/TrEMBL;Acc:F1SUR9]	9	GO:0000166	GO:0005524	GO:0006200	GO:0006812	GO:0016021	GO:0016787	GO:0016887	GO:0019829	GO:0046872
ENSSSCG00000027423	Chr6	-2.1274	5.15753	0.00211756	6.33	30.25	TMEM53	transmembrane protein 53 [Source:HGNC Symbol;Acc:HGNC:26186]	1	GO:0005634
ENSSSCG00000027458	Chr6	-2.21102	2.0436	0.00554282	1.76	8.94	CDYL2	chromodomain protein, Y-like 2 [Source:HGNC Symbol;Acc:HGNC:23030]	5	GO:0003824	GO:0005634	GO:0008152	GO:0035064	GO:0005515
ENSSSCG00000027822	Chr6	-3.55123	3.65264	3.90873e-06	4.96	63.87	CORT	cortistatin [Source:HGNC Symbol;Acc:HGNC:2257]	5	GO:0001664	GO:0005179	GO:0005184	GO:0005576	GO:0007193
ENSSSCG00000028530	Chr6	-2.19819	2.99046	0.00267183	3.43	17.27	TMEM52	transmembrane protein 52 [Source:HGNC Symbol;Acc:HGNC:27916]	--	--
ENSSSCG00000028926	Chr6	-4.03123	0.118463	0.00174368	0.16	3.24	CALML6	calmodulin-like 6 [Source:HGNC Symbol;Acc:HGNC:24193]	4	GO:0005509	GO:0005634	GO:0005737	GO:0043231
ENSSSCG00000030706	Chr6	-7.67983	0.353499	5.79138e-05	0	1.97	FAM43B	family with sequence similarity 43, member B [Source:HGNC Symbol;Acc:HGNC:31791]	1	GO:0005515
ENSSSCG00000001006	Chr7	-1.90505	9.05965	0.00483529	124.93	511.52	TUBB2B	tubulin, beta 2B class IIb [Source:HGNC Symbol;Acc:HGNC:30829]	17	GO:0000166	GO:0001764	GO:0003924	GO:0005200	GO:0005525	GO:0005737	GO:0005856	GO:0005874	GO:0005886	GO:0006184	GO:0007017	GO:0015630	GO:0043234	GO:0051258	GO:0005634	GO:0051225	GO:0005515
ENSSSCG00000001455	Chr7	-2.34999	1.85136	0.00327265	0.55	3.08	SLA-DRB*K07G	Sus scrofa MHC class II histocompatibility antigen SLA-DRB1 (SLA-DRB1), mRNA. [Source:RefSeq mRNA;Acc:NM_001113695]	8	GO:0002504	GO:0006955	GO:0016020	GO:0016021	GO:0019882	GO:0042613	GO:0005515	GO:0005515
ENSSSCG00000001503	Chr7	-2.27107	1.78875	0.00428141	0.6	3.17	B3GALT4	UDP-Gal:betaGlcNAc beta 1,3-galactosyltransferase, polypeptide 4 [Source:HGNC Symbol;Acc:HGNC:919]	7	GO:0005794	GO:0006486	GO:0008378	GO:0016020	GO:0016021	GO:0016740	GO:0016757
ENSSSCG00000001682	Chr7	-3.15848	1.97457	0.000195315	0.48	4.79	DLK2	Sus scrofa delta-like 2 homolog (Drosophila) (DLK2), mRNA. [Source:RefSeq mRNA;Acc:NM_001128466]	4	GO:0005509	GO:0016020	GO:0016021	GO:0005515
ENSSSCG00000001699	Chr7	-2.94047	2.33867	0.000214192	3.51	29.7	ENSSSCG00000001699	Uncharacterized protein [Source:UniProtKB/TrEMBL;Acc:F1RQU5]	--	--
ENSSSCG00000019556	Chr7	-4.81053	1.61239	2.43143e-06	0.47	15.09	7SK	7SK RNA [Source:RFAM;Acc:RF00100]	--	--
ENSSSCG00000030023	Chr7	-2.8932	0.490921	0.00383276	0.38	3.19	HIST1H1B	histone cluster 1, H1b [Source:HGNC Symbol;Acc:HGNC:4719]	17	GO:0000786	GO:0000790	GO:0003677	GO:0005634	GO:0005694	GO:0006334	GO:0070062	GO:0000122	GO:0044822	GO:0050821	GO:0030307	GO:0006325	GO:0051574	GO:0005720	GO:0071169	GO:0031490	GO:0042826
ENSSSCG00000014599	Chr9	-1.82001	3.73677	0.00994711	2.61	10.1	SYT9	synaptotagmin IX [Source:HGNC Symbol;Acc:HGNC:19265]	7	GO:0005215	GO:0006810	GO:0008021	GO:0016020	GO:0031045	GO:0042802	GO:0005515
ENSSSCG00000015084	Chr9	-6.34274	-0.715433	0.00922396	0	3.85	FXYD2	FXYD domain containing ion transport regulator 2 [Source:HGNC Symbol;Acc:HGNC:4026]	4	GO:0005216	GO:0006811	GO:0016020	GO:0070062
ENSSSCG00000015276	Chr9	-3.28961	0.31675	0.00281198	0.07	0.77	ETNK2	ethanolamine kinase 2 [Source:HGNC Symbol;Acc:HGNC:25575]	10	GO:0001701	GO:0001890	GO:0004305	GO:0006646	GO:0009791	GO:0016301	GO:0016310	GO:0016772	GO:0035264	GO:0046474
ENSSSCG00000015384	Chr9	-2.0354	4.7866	0.00328763	21.41	96.03	TOMM7	Sus scrofa mitochondrial TOMM7 (AD014), nuclear gene encoding mitochondrial protein, mRNA. [Source:RefSeq mRNA;Acc:NM_001097467]	9	GO:0005739	GO:0005741	GO:0005742	GO:0006810	GO:0015031	GO:0016020	GO:0016021	GO:0030150	GO:0005515
ENSSSCG00000015541	Chr9	-2.65457	1.98078	0.00102635	0.87	6.05	ENSSSCG00000015541	--	--	--
ENSSSCG00000015595	Chr9	-1.86563	6.4154	0.00598101	8.3	33.09	ATF3	activating transcription factor 3 [Source:HGNC Symbol;Acc:HGNC:785]	33	GO:0003677	GO:0003700	GO:0005634	GO:0005730	GO:0006094	GO:0006355	GO:0006950	GO:0035914	GO:0042802	GO:0043565	GO:0045892	GO:0045944	GO:0005515	GO:0000977	GO:0000122	GO:0000978	GO:0001078	GO:0003677	GO:0003700	GO:0005634	GO:0005730	GO:0006094	GO:0006355	GO:0006950	GO:0035914	GO:0042802	GO:0043565	GO:0045892	GO:0003677	GO:0003700	GO:0005634	GO:0006355	GO:0043565
ENSSSCG00000015621	Chr9	-2.74123	1.78194	0.00106077	0.27	2.01	PLXNA2	plexin A2 [Source:HGNC Symbol;Acc:HGNC:9100]	16	GO:0001756	GO:0004872	GO:0005887	GO:0007166	GO:0007275	GO:0016020	GO:0016021	GO:0017154	GO:0021915	GO:0021935	GO:0030334	GO:0051642	GO:0060037	GO:0060174	GO:0071526	GO:0005515
ENSSSCG00000026547	Chr9	-3.89462	0.0101515	0.00304285	0.02	0.41	SLC45A3	solute carrier family 45, member 3 [Source:HGNC Symbol;Acc:HGNC:8642]	2	GO:0016021	GO:0055085
ENSSSCG00000029426	Chr9	-2.14859	1.90087	0.00784082	4.1	19.98	ENSSSCG00000029426	The cellular process in which a signal is conveyed to trigger a change in the activity or state of a cell. Signal transduction begins with reception of a signal (e.g. a ligand binding to a receptor or receptor activation by a stimulus such as light), or for signal transduction in the absence of ligand, signal-withdrawal or the activity of a constitutively active receptor. Signal transduction ends…	16	GO:0000166	GO:0003924	GO:0005525	GO:0005622	GO:0006184	GO:0007264	GO:0007266	GO:0016020	GO:0016601	GO:0030036	GO:0032863	GO:0045893	GO:0060326	GO:0090004	GO:0015031	GO:0007165
ENSSSCG00000030176	GL893047.2	-2.23335	1.37522	0.00873384	1.57	8.14	ENSSSCG00000030176	Uncharacterized protein [Source:UniProtKB/TrEMBL;Acc:I3LTZ4]	1	GO:0016779
ENSSSCG00000023616	GL893220.1	-1.93471	5.48841	0.00476557	27.37	114.43	CDC34	cell division cycle 34 [Source:HGNC Symbol;Acc:HGNC:1734]	11	GO:0000209	GO:0004842	GO:0005634	GO:0005737	GO:0016567	GO:0016874	GO:0016881	GO:0043161	GO:0043951	GO:0070936	GO:0005515
ENSSSCG00000025886	GL893262.1	-2.68976	0.968978	0.00547185	0.42	3.03	ENSSSCG00000025886	Uncharacterized protein [Source:UniProtKB/TrEMBL;Acc:I3LMR3]	6	GO:0003824	GO:0008762	GO:0016491	GO:0016614	GO:0050660	GO:0055114
ENSSSCG00000021390	GL893280.1	-3.74371	-0.107255	0.00406644	0.13	2.12	ENSSSCG00000021390	Interacting selectively and non-covalently with FAD, flavin-adenine dinucleotide, the coenzyme or the prosthetic group of various flavoprotein oxidoreductase enzymes, in either the oxidized form, FAD, or the reduced form, FADH2.	3	GO:0003824	GO:0008152	GO:0050660
ENSSSCG00000029400	GL894246.2	-2.31228	3.98726	0.00118013	3.1	16.86	RBP5	Sus scrofa retinol binding protein 5, cellular (RBP5), mRNA. [Source:RefSeq mRNA;Acc:NM_001145223]	4	GO:0005215	GO:0006810	GO:0008289	GO:0070062
ENSSSCG00000023672	GL894560.2	-7.33383	0.0610921	0.000290613	0	1.91	LRRC30	leucine rich repeat containing 30 [Source:HGNC Symbol;Acc:HGNC:30219]	1	GO:0005515
ENSSSCG00000024476	GL894786.1	-6.58101	-0.538432	0.00416566	0	0.44	CES3	carboxylesterase 3 [Source:HGNC Symbol;Acc:HGNC:1865]	3	GO:0016787	GO:0008152	GO:0070062
ENSSSCG00000029083	GL896221.1	-3.73113	0.674578	0.000497338	0.35	5.37	ENSSSCG00000029083	--	--	--
ENSSSCG00000028437	GL896241.2	-3.82114	-0.0473204	0.00406644	0.13	2.14	AQP1	aquaporin 1 (Colton blood group) [Source:HGNC Symbol;Acc:HGNC:633]	87	GO:0003094	GO:0005215	GO:0005372	GO:0005886	GO:0005903	GO:0006810	GO:0006813	GO:0006833	GO:0015079	GO:0016020	GO:0016021	GO:0016323	GO:0016324	GO:0019233	GO:0020003	GO:0021670	GO:0030104	GO:0030335	GO:0032940	GO:0033363	GO:0042060	GO:0044241	GO:0046875	GO:0048593	GO:0051458	GO:0070062	GO:0070295	GO:0071805	GO:0072220	GO:0072230	GO:0072232	GO:0072239	GO:0085018	GO:0022857	GO:0005737	GO:0005515	GO:0005634	GO:0043066	GO:0042383	GO:0031965
ENSSSCG00000025591	GL896266.1	-2.73055	0.365256	0.00728936	0.48	3.57	ENSSSCG00000025591	The directed movement of proteins into, out of or within a cell, or between cells, by means of some agent such as a transporter or pore.	9	GO:0000166	GO:0003924	GO:0005525	GO:0006184	GO:0007165	GO:0007264	GO:0016020	GO:0005622	GO:0015031
ENSSSCG00000030351	GL896560.1	-2.73055	0.365256	0.00728936	0.13	0.95	MEF2B	myocyte enhancer factor 2B [Source:HGNC Symbol;Acc:HGNC:6995]	12	GO:0003677	GO:0005634	GO:0005667	GO:0006351	GO:0006355	GO:0042826	GO:0046983	GO:0030054	GO:0005737	GO:0045944	GO:0000978	GO:0001077
ENSSSCG00000029416	JH118526.1	-7.12374	-0.111717	0.000726851	0	2.06	ENSSSCG00000029416	Uncharacterized protein [Source:UniProtKB/TrEMBL;Acc:I3LJ00]	--	--
ENSSSCG00000025185	JH118593.1	-2.96965	0.069621	0.00977491	0.43	3.88	ENSSSCG00000025185	Uncharacterized protein [Source:UniProtKB/TrEMBL;Acc:I3L7X5]	--	--
ENSSSCG00000026174	JH118839.1	-3.34589	0.361336	0.00222798	0.29	3.44	GOLGA7B	golgin A7 family, member B [Source:HGNC Symbol;Acc:HGNC:31668]	--	--
ENSSSCG00000027615	JH118909.1	-3.73113	0.674578	0.000497338	0.18	2.8	ENSSSCG00000027615	Uncharacterized protein [Source:UniProtKB/TrEMBL;Acc:I3L564]	5	GO:0003677	GO:0003700	GO:0005634	GO:0006355	GO:0043565
ENSSSCG00000004081	Chr1	2.70115	0.351627	0.00585897	0.16	0.03	ENSSSCG00000004081	Uncharacterized protein [Source:UniProtKB/TrEMBL;Acc:F1S7X1]	8	GO:0003779	GO:0005515	GO:0051015	GO:0042803	GO:0005635	GO:0040023	GO:0003779	GO:0005515
ENSSSCG00000004231	Chr1	2.18544	1.50351	0.00866434	18.02	4.3	TRIADIN	Uncharacterized protein [Source:UniProtKB/TrEMBL;Acc:F1S2U9]	3	GO:0005102	GO:0016021	GO:0016529
ENSSSCG00000004245	Chr1	2.41619	2.42011	0.00167281	3.1	0.63	FAM184A	family with sequence similarity 184, member A [Source:HGNC Symbol;Acc:HGNC:20991]	1	GO:0005615
ENSSSCG00000004281	Chr1	3.74765	3.04655	2.4968e-06	0.76	0.06	KCNQ5	Uncharacterized protein [Source:UniProtKB/TrEMBL;Acc:F1RTS6]	33	GO:0005216	GO:0005249	GO:0005267	GO:0006810	GO:0006811	GO:0006813	GO:0008076	GO:0016020	GO:0016021	GO:0055085	GO:0071805	GO:0005216	GO:0005249	GO:0005267	GO:0006810	GO:0006811	GO:0006813	GO:0008076	GO:0016020	GO:0016021	GO:0055085	GO:0071805	GO:0005216	GO:0005249	GO:0005267	GO:0006810	GO:0006811	GO:0006813	GO:0008076	GO:0016020	GO:0016021	GO:0055085	GO:0071805
ENSSSCG00000004350	Chr1	1.81703	3.58718	0.00962597	18.66	5.78	ENSSSCG00000004350	Uncharacterized protein [Source:UniProtKB/TrEMBL;Acc:F1RXY3]	--	--
ENSSSCG00000004358	Chr1	1.91948	4.1487	0.00606876	11.73	3.39	ENSSSCG00000004358	Uncharacterized protein [Source:UniProtKB/TrEMBL;Acc:F1RYR4]	--	--
ENSSSCG00000004531	Chr1	1.97311	2.24666	0.00831362	3.49	0.97	C18orf54	chromosome 18 open reading frame 54 [Source:HGNC Symbol;Acc:HGNC:13796]	--	--
ENSSSCG00000004592	Chr1	1.8717	6.72833	0.00576573	67.3	20.1	ENSSSCG00000004592	Uncharacterized protein [Source:UniProtKB/TrEMBL;Acc:F1S050]	2	GO:0000166	GO:0003676
ENSSSCG00000004607	Chr1	3.89395	0.455794	0.000921321	1.32	0.09	PYGO1	pygopus family PHD finger 1 [Source:HGNC Symbol;Acc:HGNC:30256]	12	GO:0001822	GO:0005634	GO:0008270	GO:0009791	GO:0016055	GO:0034504	GO:0045944	GO:0046872	GO:0005515	GO:0002244	GO:0007286	GO:0007289
ENSSSCG00000004608	Chr1	2.41525	3.37082	0.000952091	9.83	2.01	DYX1C1	dyslexia susceptibility 1 candidate 1 [Source:HGNC Symbol;Acc:HGNC:21493]	10	GO:0005634	GO:0005737	GO:0030331	GO:0033146	GO:0061136	GO:0005886	GO:0007368	GO:0003341	GO:0036159	GO:0036158
ENSSSCG00000004610	Chr1	2.39428	6.0243	0.000556695	41.26	8.58	CCPG1	cell cycle progression 1 [Source:HGNC Symbol;Acc:HGNC:24227]	6	GO:0016020	GO:0045944	GO:2001106	GO:0008284	GO:0045787	GO:0005515
ENSSSCG00000004624	Chr1	1.79176	6.06128	0.00833118	20.56	6.49	MAPK6	mitogen-activated protein kinase 6 [Source:HGNC Symbol;Acc:HGNC:6879]	14	GO:0000165	GO:0000166	GO:0004672	GO:0004674	GO:0004707	GO:0005524	GO:0005634	GO:0005737	GO:0006468	GO:0016772	GO:0019901	GO:0046982	GO:0004713	GO:0005515
ENSSSCG00000004629	Chr1	2.34698	1.73268	0.00296923	3.32	0.71	LYSMD2	LysM, putative peptidoglycan-binding, domain containing 2 [Source:HGNC Symbol;Acc:HGNC:28571]	1	GO:0016998
ENSSSCG00000004631	Chr1	2.21948	1.63177	0.00525962	1.66	0.39	DMXL2	Dmx-like 2 [Source:HGNC Symbol;Acc:HGNC:2938]	4	GO:0008021	GO:0017137	GO:0005515	GO:0005615
ENSSSCG00000004639	Chr1	1.75464	6.40197	0.00953982	30.18	9.77	USP8	ubiquitin specific peptidase 8 [Source:HGNC Symbol;Acc:HGNC:12631]	21	GO:0000281	GO:0001669	GO:0004221	GO:0004843	GO:0005622	GO:0005737	GO:0005769	GO:0005829	GO:0006508	GO:0006511	GO:0007032	GO:0007265	GO:0008233	GO:0008234	GO:0016579	GO:0016787	GO:0019897	GO:0030496	GO:0070536	GO:0071108	GO:0005515
ENSSSCG00000004694	Chr1	2.56438	0.24874	0.00910829	1.09	0.2	FRMD5	FERM domain containing 5 [Source:HGNC Symbol;Acc:HGNC:28214]	2	GO:0005856	GO:0005515
ENSSSCG00000004966	Chr1	6.48654	-0.76067	0.00614931	0.36	0	ENSSSCG00000004966	Uncharacterized protein [Source:UniProtKB/TrEMBL;Acc:F1SIU1]	5	GO:0005509	GO:0016020	GO:0016021	GO:0016491	GO:0055114
ENSSSCG00000005011	Chr1	1.92475	5.70292	0.00487002	10.57	3.04	NEMF	nuclear export mediator factor [Source:HGNC Symbol;Acc:HGNC:10663]	3	GO:0005634	GO:0005737	GO:0051168
ENSSSCG00000005060	Chr1	2.0115	7.90393	0.00305818	74.91	20.31	KTN1	kinectin 1 (kinesin receptor) [Source:HGNC Symbol;Acc:HGNC:6467]	6	GO:0005783	GO:0007018	GO:0019894	GO:0000166	GO:0016020	GO:0044822
ENSSSCG00000005167	Chr1	7.4049	-0.0262829	0.00021796	0.62	0	SLC24A2	solute carrier family 24 (sodium/potassium/calcium exchanger), member 2 [Source:HGNC Symbol;Acc:HGNC:10976]	14	GO:0005262	GO:0006816	GO:0006874	GO:0007612	GO:0007613	GO:0016020	GO:0016021	GO:0055085	GO:0060291	GO:0060292	GO:0070588	GO:0034220	GO:0035725	GO:0008273
ENSSSCG00000005183	Chr1	1.89871	9.08197	0.00496489	379.8	111.34	PSIP1	PC4 and SFRS1 interacting protein 1 [Source:HGNC Symbol;Acc:HGNC:9527]	13	GO:0000395	GO:0001105	GO:0003682	GO:0005634	GO:0005654	GO:0005720	GO:0006979	GO:0009408	GO:0033613	GO:0034399	GO:0045944	GO:0005515	GO:0044822
ENSSSCG00000005269	Chr1	2.40708	0.843293	0.00745943	0.39	0.08	TRPM6	transient receptor potential cation channel, subfamily M, member 6 [Source:HGNC Symbol;Acc:HGNC:17995]	16	GO:0004674	GO:0005216	GO:0005261	GO:0005524	GO:0006468	GO:0006810	GO:0006811	GO:0009636	GO:0016020	GO:0016021	GO:0016324	GO:0016772	GO:0030001	GO:0031526	GO:0055085	GO:0005515
ENSSSCG00000005385	Chr1	3.68662	2.10634	1.77842e-05	0.98	0.08	NOR-1	Sus scrofa neuron-derived orphan receptor-1 alfa (NOR-1), mRNA. [Source:RefSeq mRNA;Acc:NM_214247]	41	GO:0003677	GO:0003700	GO:0003707	GO:0004879	GO:0005634	GO:0006351	GO:0006355	GO:0008270	GO:0030522	GO:0043401	GO:0043565	GO:0046872	GO:0001077	GO:0001707	GO:0003677	GO:0003700	GO:0003707	GO:0004879	GO:0005634	GO:0005667	GO:0006351	GO:0006355	GO:0007411	GO:0008270	GO:0021766	GO:0030522	GO:0030534	GO:0033554	GO:0042472	GO:0043066	GO:0043401	GO:0043524	GO:0043565	GO:0045787	GO:0045944	GO:0046872	GO:0048752	GO:0050885	GO:0060005	GO:2000108
ENSSSCG00000005449	Chr1	6.33632	-0.86999	0.00922396	0.27	0	PTPN3	Tyrosine-protein phosphatase non-receptor type [Source:UniProtKB/TrEMBL;Acc:F1SP08]	12	GO:0004725	GO:0006470	GO:0016311	GO:0016787	GO:0016791	GO:0035335	GO:0004721	GO:0005737	GO:0005856	GO:0008092	GO:0008138	GO:0005515
ENSSSCG00000021217	Chr1	2.23481	6.18374	0.00117332	223.98	52	ENSSSCG00000021217	A membrane-bounded organelle of eukaryotic cells in which chromosomes are housed and replicated. In most cells, the nucleus contains all of the cell's chromosomes except the organellar chromosomes, and is the site of RNA synthesis and processing. In some species, or in specialized cell types, RNA metabolism or DNA replication may be absent.	1	GO:0005634
ENSSSCG00000021646	Chr1	2.57624	2.78945	0.000581658	2.21	0.4	KLF9	Sus scrofa Kruppel-like factor 9 (KLF9), mRNA. [Source:RefSeq mRNA;Acc:NM_001011504]	11	GO:0003676	GO:0005634	GO:0006355	GO:0007566	GO:0046872	GO:0050847	GO:0097067	GO:0003677	GO:0006351	GO:0005737	GO:0005886
ENSSSCG00000024131	Chr1	2.07753	3.12851	0.00437364	4.07	1.05	ENSSSCG00000024131	Uncharacterized protein [Source:UniProtKB/TrEMBL;Acc:I3LA32]	--	--
ENSSSCG00000025695	Chr1	4.1467	0.671887	0.000277936	6.67	0.39	ENSSSCG00000025695	Uncharacterized protein [Source:UniProtKB/TrEMBL;Acc:I3LES3]	--	--
ENSSSCG00000027613	Chr1	2.1402	8.4522	0.00169304	778.8	193.12	TRDN	triadin [Source:HGNC Symbol;Acc:HGNC:12261]	8	GO:0005102	GO:0016021	GO:0016529	GO:0005737	GO:0005515	GO:0005886	GO:0060047	GO:0014808
ENSSSCG00000010892	Chr10	2.53329	2.80692	0.000708725	1.91	0.36	KCNT2	potassium channel, subfamily T, member 2 [Source:HGNC Symbol;Acc:HGNC:18866]	3	GO:0006813	GO:0015269	GO:0016020
ENSSSCG00000010947	Chr10	7.05807	4.38646	1.35216e-13	25.99	0.21	FBP2	fructose-1,6-bisphosphatase 2 [Source:HGNC Symbol;Acc:HGNC:3607]	6	GO:0005975	GO:0016787	GO:0042132	GO:0042578	GO:0046854	GO:0070062
ENSSSCG00000010954	Chr10	2.2674	1.21047	0.00823406	4.04	0.91	C9orf153	chromosome 9 open reading frame 153 [Source:HGNC Symbol;Acc:HGNC:31456]	--	--
ENSSSCG00000011046	Chr10	1.98472	3.44904	0.00515938	2.38	0.66	ITGA8	integrin, alpha 8 [Source:HGNC Symbol;Acc:HGNC:6144]	15	GO:0001656	GO:0007155	GO:0007229	GO:0007613	GO:0008305	GO:0016020	GO:0016021	GO:0030030	GO:0030198	GO:0030511	GO:0042472	GO:0045177	GO:0045184	GO:0048745	GO:2000721
ENSSSCG00000011068	Chr10	1.99163	4.75843	0.0039353	18.5	5.08	ENSSSCG00000011068	--	--	--
ENSSSCG00000021188	Chr10	1.91033	3.95425	0.00649491	19.91	5.78	ENSSSCG00000021188	Uncharacterized protein [Source:UniProtKB/TrEMBL;Acc:I3LT77]	--	--
ENSSSCG00000022045	Chr10	6.33632	-0.86999	0.00922396	0.35	0	PTCHD3	patched domain containing 3 [Source:HGNC Symbol;Acc:HGNC:24776]	4	GO:0008158	GO:0016020	GO:0016021	GO:0097225
ENSSSCG00000022427	Chr10	2.71178	3.51851	0.000224288	12.56	2.09	RGS1	regulator of G-protein signaling 1 [Source:HGNC Symbol;Acc:HGNC:9991]	1	GO:0038032
ENSSSCG00000029440	Chr10	2.34257	2.29451	0.00238093	7.68	1.65	ENSSSCG00000029440	Uncharacterized protein [Source:UniProtKB/TrEMBL;Acc:I3LUQ1]	--	--
ENSSSCG00000009361	Chr11	2.26091	12.5848	0.000945265	831.35	189.62	POSTN	Sus scrofa periostin, osteoblast specific factor (POSTN), transcript variant 1, mRNA. [Source:RefSeq mRNA;Acc:NM_001206347]	17	GO:0005578	GO:0007155	GO:0008201	GO:0008593	GO:0009888	GO:0030198	GO:0031012	GO:0005515	GO:0005802	GO:0005578	GO:0007155	GO:0008201	GO:0008593	GO:0009888	GO:0030198	GO:0031012	GO:0005515
ENSSSCG00000020794	Chr11	2.38673	3.31353	0.00109579	42.88	8.94	GTF2F2	general transcription factor IIF, polypeptide 2, 30kDa [Source:HGNC Symbol;Acc:HGNC:4653]	7	GO:0003824	GO:0005524	GO:0005634	GO:0005674	GO:0006367	GO:0015630	GO:0005515
ENSSSCG00000017256	Chr12	4.36171	0.860552	0.000112765	0.74	0.04	ENSSSCG00000017256	Uncharacterized protein [Source:UniProtKB/TrEMBL;Acc:F1RV26]	5	GO:0000166	GO:0005524	GO:0006200	GO:0016887	GO:0017111
ENSSSCG00000017299	Chr12	4.01519	-0.238119	0.00547934	0.27	0.02	2014-03-10	membrane-associated ring finger (C3HC4) 10, E3 ubiquitin protein ligase [Source:HGNC Symbol;Acc:HGNC:26655]	4	GO:0008270	GO:0046872	GO:0008270	GO:0046872
ENSSSCG00000017372	Chr12	2.53988	0.946601	0.00470104	1.16	0.21	MPP3	membrane protein, palmitoylated 3 (MAGUK p55 subfamily member 3) [Source:HGNC Symbol;Acc:HGNC:7221]	2	GO:0009986	GO:0005515
ENSSSCG00000017581	Chr12	1.7474	9.47069	0.00936941	3746.93	1219.94	COL1A1	Collagen type I alpha 1; Uncharacterized protein [Source:UniProtKB/TrEMBL;Acc:Q6H2X9]	2	GO:0005201	GO:0005581
ENSSSCG00000017795	Chr12	1.73523	7.5744	0.00998532	101.46	33.31	NSRP1	nuclear speckle splicing regulatory protein 1 [Source:HGNC Symbol;Acc:HGNC:25305]	9	GO:0000381	GO:0003729	GO:0005634	GO:0006913	GO:0016607	GO:0030529	GO:0032502	GO:0005515	GO:0044822
ENSSSCG00000018005	Chr12	2.58675	10.8904	0.000187279	621.8	113.15	MYH1	myosin, heavy chain 1, skeletal muscle, adult [Source:HGNC Symbol;Acc:HGNC:7567]	12	GO:0000166	GO:0003774	GO:0005524	GO:0005634	GO:0005730	GO:0005859	GO:0005925	GO:0014704	GO:0016459	GO:0031672	GO:0005515	GO:0036464
ENSSSCG00000018006	Chr12	2.70927	2.30175	0.00052717	22.99	3.82	ENSSSCG00000018006	Myosin heavy chain isoform fast type; Uncharacterized protein [Source:UniProtKB/TrEMBL;Acc:O46422]	4	GO:0003774	GO:0005524	GO:0016459	GO:0051015
ENSSSCG00000011207	Chr13	1.90183	4.44928	0.0059575	16.67	4.87	SGOL1	shugoshin-like 1 (S. pombe) [Source:HGNC Symbol;Acc:HGNC:25088]	16	GO:0000775	GO:0000776	GO:0000779	GO:0000780	GO:0000922	GO:0005634	GO:0005813	GO:0007059	GO:0008608	GO:0010457	GO:0030892	GO:0045132	GO:0051754	GO:0019900	GO:0005737	GO:0005515
ENSSSCG00000011243	Chr13	2.08319	7.24687	0.00226037	14.63	3.77	GOLGA4	golgin A4 [Source:HGNC Symbol;Acc:HGNC:4427]	18	GO:0000042	GO:0005737	GO:0005794	GO:0043001	GO:0051020	GO:0005515	GO:0003700	GO:0004871	GO:0006355	GO:0007165	GO:0043231	GO:0005634	GO:0000042	GO:0005515	GO:0003700	GO:0004871	GO:0006355	GO:0007165
ENSSSCG00000011414	Chr13	2.63846	1.7568	0.0015026	3.08	0.54	CISH_TV2	Uncharacterized protein [Source:UniProtKB/TrEMBL;Acc:F1SJ17]	6	GO:0005886	GO:0007205	GO:0016567	GO:0035556	GO:0005515	GO:0005515
ENSSSCG00000011508	Chr13	1.82193	9.66609	0.00686958	628.85	194.43	LMOD3	leiomodin 3 (fetal) [Source:HGNC Symbol;Acc:HGNC:6649]	3	GO:0003779	GO:0005523	GO:0005856
ENSSSCG00000011524	Chr13	3.91642	-0.314141	0.00744743	0.13	0.01	CHL1	cell adhesion molecule L1-like [Source:HGNC Symbol;Acc:HGNC:1939]	12	GO:0005515	GO:0001764	GO:0002020	GO:0007411	GO:0008344	GO:0030425	GO:0031175	GO:0035640	GO:0043524	GO:0045177	GO:0050890	GO:0005515
ENSSSCG00000011527	Chr13	7.54848	0.0973546	0.000125561	0.97	0	CNTN4	contactin 4 [Source:HGNC Symbol;Acc:HGNC:2174]	3	GO:0007399	GO:0045665	GO:0005515
ENSSSCG00000011630	Chr13	7.47847	0.0368161	0.000164799	0.44	0	CCRL1	C-C chemokine receptor type 11 [Source:RefSeq peptide;Acc:NP_001090899]	23	GO:0004871	GO:0004930	GO:0004950	GO:0005044	GO:0006935	GO:0007165	GO:0007186	GO:0016020	GO:0016021	GO:0019956	GO:0070098	GO:0004871	GO:0004930	GO:0004950	GO:0005044	GO:0006935	GO:0007165	GO:0007186	GO:0016020	GO:0016021	GO:0019956	GO:0070098	GO:0005515
ENSSSCG00000011723	Chr13	1.97508	4.53038	0.00436656	3.51	0.98	MME	Neprilysin [Source:UniProtKB/TrEMBL;Acc:F1SJM4]	73	GO:0001822	GO:0004175	GO:0004222	GO:0005737	GO:0005886	GO:0005903	GO:0006508	GO:0008021	GO:0008233	GO:0008237	GO:0008270	GO:0016020	GO:0019233	GO:0030424	GO:0030425	GO:0044306	GO:0045202	GO:0046449	GO:0050435	GO:0071345	GO:0071492	GO:0071493	GO:0090399	GO:0070062	GO:0005515	GO:0004222	GO:0006508	GO:0008237	GO:0001822	GO:0004175	GO:0005737	GO:0005886	GO:0005903	GO:0008021	GO:0008233	GO:0008270	GO:0016020	GO:0019233	GO:0030424	GO:0030425
ENSSSCG00000011731	Chr13	1.79007	7.62411	0.00796495	64.47	20.38	SMC4	structural maintenance of chromosomes 4 [Source:HGNC Symbol;Acc:HGNC:14013]	16	GO:0000796	GO:0005524	GO:0005634	GO:0005694	GO:0005737	GO:0006281	GO:0006310	GO:0007062	GO:0007076	GO:0010032	GO:0030261	GO:0045132	GO:0046982	GO:0051276	GO:0051383	GO:0005515
ENSSSCG00000011815	Chr13	2.97665	1.64428	0.000467857	7	0.96	OSTN	osteocrin [Source:HGNC Symbol;Acc:HGNC:29961]	7	GO:0003416	GO:0005102	GO:0005615	GO:0007166	GO:0030828	GO:0045668	GO:0046325
ENSSSCG00000011874	Chr13	3.03356	0.252924	0.00728936	0.3	0.04	PARP14	poly (ADP-ribose) polymerase family, member 14 [Source:HGNC Symbol;Acc:HGNC:29232]	7	GO:0000166	GO:0003676	GO:0003950	GO:0005737	GO:0005886	GO:0016020	GO:0005515
ENSSSCG00000011946	Chr13	2.16541	2.65478	0.00364815	0.95	0.23	ALCAM	activated leukocyte cell adhesion molecule [Source:HGNC Symbol;Acc:HGNC:400]	9	GO:0005515	GO:0070062	GO:0009897	GO:0007411	GO:0043025	GO:0008045	GO:0030424	GO:0005515	GO:0005515
ENSSSCG00000012002	Chr13	2.96356	0.198768	0.00910829	0.42	0.06	ENSSSCG00000012002	Uncharacterized protein [Source:UniProtKB/TrEMBL;Acc:F1SK63]	1	GO:0005515
ENSSSCG00000021786	Chr13	4.00042	0.546024	0.000497338	1.82	0.12	ENSSSCG00000021786	Uncharacterized protein [Source:UniProtKB/TrEMBL;Acc:I3LV76]	--	--
ENSSSCG00000021791	Chr13	1.79911	5.33013	0.00848244	10.8	3.39	SENP7	SUMO1/sentrin specific peptidase 7 [Source:HGNC Symbol;Acc:HGNC:30402]	5	GO:0005622	GO:0005634	GO:0006508	GO:0008234	GO:0005515
ENSSSCG00000023393	Chr13	7.67905	0.211524	7.44607e-05	0.75	0	ZBBX	zinc finger, B-box domain containing [Source:HGNC Symbol;Acc:HGNC:26245]	2	GO:0005622	GO:0008270
ENSSSCG00000027017	Chr13	2.18703	5.29961	0.00157114	10.99	2.64	NR1D2	nuclear receptor subfamily 1, group D, member 2 [Source:HGNC Symbol;Acc:HGNC:7963]	20	GO:0003677	GO:0003700	GO:0003707	GO:0005634	GO:0006351	GO:0006355	GO:0008270	GO:0043401	GO:0043565	GO:0046872	GO:0005515	GO:0045892	GO:0001046	GO:0045893	GO:0050727	GO:2001014	GO:0055088	GO:0042752	GO:0019216	GO:2000505
ENSSSCG00000029488	Chr13	2.63439	0.301067	0.00728936	0.34	0.06	ADAMTS1	Uncharacterized protein [Source:UniProtKB/TrEMBL;Acc:I3LDG0]	11	GO:0004222	GO:0005578	GO:0008237	GO:0008270	GO:0031012	GO:0004222	GO:0005578	GO:0006508	GO:0008237	GO:0008270	GO:0031012
ENSSSCG00000029608	Chr13	1.90446	7.5152	0.00491732	329.75	96.28	SEC62	SEC62 homolog (S. cerevisiae) [Source:HGNC Symbol;Acc:HGNC:11846]	8	GO:0005783	GO:0008565	GO:0015031	GO:0016021	GO:0016235	GO:0045111	GO:0016020	GO:0006620
ENSSSCG00000030856	Chr13	3.09645	0.953254	0.000851461	2.15	0.27	CH242-101P22.3	Sus scrofa CD200 receptor 1-like (CD200R1L), mRNA. [Source:RefSeq mRNA;Acc:NM_001244415]	1	GO:0005515
ENSSSCG00000009623	Chr14	3.28387	0.451846	0.00311863	0.19	0.02	SLC39A14	solute carrier family 39 (zinc transporter), member 14 [Source:HGNC Symbol;Acc:HGNC:20858]	21	GO:0005385	GO:0005783	GO:0005794	GO:0005886	GO:0005887	GO:0006826	GO:0006829	GO:0006882	GO:0015093	GO:0015684	GO:0016020	GO:0016021	GO:0030001	GO:0046873	GO:0055085	GO:0071577	GO:0071578	GO:0016020	GO:0030001	GO:0046873	GO:0055085
ENSSSCG00000009631	Chr14	2.05748	4.60763	0.00304606	42.38	11.12	PEBP4	Sus scrofa phosphatidylethanolamine-binding protein 4 (PEBP4), mRNA. [Source:RefSeq mRNA;Acc:NM_001162888]	1	GO:0005515
ENSSSCG00000009722	Chr14	1.81935	5.05169	0.00797101	20.98	6.5	SPOCK3	sparc/osteonectin, cwcv and kazal-like domains proteoglycan (testican) 3 [Source:HGNC Symbol;Acc:HGNC:13565]	9	GO:0005509	GO:0005539	GO:0005578	GO:0005615	GO:0007165	GO:0010951	GO:0019800	GO:0031012	GO:0005515
ENSSSCG00000009820	Chr14	2.21637	6.61899	0.00125683	57.03	13.41	GPN3	GPN-loop GTPase 3 [Source:HGNC Symbol;Acc:HGNC:30186]	2	GO:0000166	GO:0043234
ENSSSCG00000010148	Chr14	2.09354	1.8018	0.00751378	3.81	0.97	ENSSSCG00000010148	The irregular network of unit membranes, visible only by electron microscopy, that occurs in the cytoplasm of many eukaryotic cells. The membranes form a complex meshwork of tubular channels, which are often expanded into slitlike cavities called cisternae. The ER takes two forms, rough (or granular), with ribosomes adhering to the outer surface, and smooth (with no ribosomes attached).	7	GO:0003756	GO:0005789	GO:0006457	GO:0016671	GO:0050660	GO:0055114	GO:0005783
ENSSSCG00000010196	Chr14	1.89992	5.78004	0.00535949	24.02	7.03	ENSSSCG00000010196	Uncharacterized protein [Source:UniProtKB/TrEMBL;Acc:F1RG25]	4	GO:0003676	GO:0005622	GO:0006355	GO:0046872
ENSSSCG00000010205	Chr14	2.95499	1.07725	0.0010052	1.89	0.26	PHYHIPL	phytanoyl-CoA 2-hydroxylase interacting protein-like [Source:HGNC Symbol;Acc:HGNC:29378]	3	GO:0005737	GO:0005739	GO:0005515
ENSSSCG00000010243	Chr14	1.87084	7.61798	0.00567071	233.21	69.7	CCAR1	cell division cycle and apoptosis regulator 1 [Source:HGNC Symbol;Acc:HGNC:24236]	4	GO:0006915	GO:0030374	GO:0005515	GO:0044822
ENSSSCG00000010245	Chr14	2.95203	1.62336	0.000518737	1.56	0.22	STOX1	storkhead box 1 [Source:HGNC Symbol;Acc:HGNC:23508]	3	GO:0005634	GO:0005737	GO:0005730
ENSSSCG00000010376	Chr14	2.47857	0.697042	0.00666491	0.86	0.17	GDF10	growth differentiation factor 10 [Source:HGNC Symbol;Acc:HGNC:4215]	4	GO:0005576	GO:0008083	GO:0040007	GO:0045444
ENSSSCG00000010457	Chr14	1.95679	5.72326	0.00422473	12.75	3.59	KIF20B	kinesin family member 20B [Source:HGNC Symbol;Acc:HGNC:7212]	21	GO:0000166	GO:0003777	GO:0005524	GO:0005654	GO:0005730	GO:0005813	GO:0005874	GO:0006200	GO:0007018	GO:0008017	GO:0016887	GO:0050699	GO:0016192	GO:0016020	GO:0005737	GO:0005634	GO:0005515	GO:0001843	GO:2000114	GO:0070201	GO:2001222
ENSSSCG00000010625	Chr14	1.83573	8.02424	0.0065484	82.19	25.17	SMC3	structural maintenance of chromosomes 3 [Source:HGNC Symbol;Acc:HGNC:2468]	22	GO:0000785	GO:0000800	GO:0000922	GO:0003682	GO:0005524	GO:0005634	GO:0005694	GO:0005737	GO:0006275	GO:0007052	GO:0007126	GO:0007165	GO:0016363	GO:0019827	GO:0030893	GO:0032876	GO:0034991	GO:0036033	GO:0045502	GO:0046982	GO:0051276	GO:0005515
ENSSSCG00000010648	Chr14	1.9148	5.23347	0.0052175	15.91	4.61	CCDC186	coiled-coil domain containing 186 [Source:HGNC Symbol;Acc:HGNC:24349]	--	--
ENSSSCG00000010655	Chr14	2.72573	1.57805	0.00132989	4.32	0.71	ENSSSCG00000010655	Uncharacterized protein [Source:UniProtKB/TrEMBL;Acc:F1S4U2]	1	GO:0004872
ENSSSCG00000010671	Chr14	3.48655	0.989365	0.000211308	2.51	0.24	EMX2	empty spiracles homeobox 2 [Source:HGNC Symbol;Acc:HGNC:3341]	18	GO:0003677	GO:0003700	GO:0005634	GO:0006355	GO:0007420	GO:0009952	GO:0010468	GO:0021542	GO:0021796	GO:0021846	GO:0021885	GO:0021987	GO:0030182	GO:0030900	GO:0042493	GO:0043565	GO:0072001	GO:0005515
ENSSSCG00000026798	Chr14	2.33053	2.14437	0.00265988	1.21	0.26	CYP2C42	Sus scrofa cytochrome P450 C42 (CYP2C42), mRNA. [Source:RefSeq mRNA;Acc:NM_001167835]	14	GO:0004497	GO:0005506	GO:0009055	GO:0016491	GO:0016705	GO:0020037	GO:0046872	GO:0055114	GO:0005783	GO:0005789	GO:0016020	GO:0031090	GO:0043231	GO:0070330
ENSSSCG00000030271	Chr14	6.86133	-0.473855	0.00199604	0.88	0	ENSSSCG00000030271	Uncharacterized protein [Source:UniProtKB/TrEMBL;Acc:F1S5N4]	4	GO:0004364	GO:0005737	GO:0008152	GO:0005515
ENSSSCG00000015876	Chr15	3.28427	-0.0353391	0.00753089	2.49	0.26	ENSSSCG00000015876	Uncharacterized protein [Source:UniProtKB/TrEMBL;Acc:F1RPT7]	--	--
ENSSSCG00000015889	Chr15	1.82122	4.33863	0.00862997	4.67	1.44	TANK	TRAF family member-associated NFKB activator [Source:HGNC Symbol;Acc:HGNC:11562]	4	GO:0007249	GO:0031625	GO:0005737	GO:0005515
ENSSSCG00000015917	Chr15	1.85195	7.57194	0.00614885	7.98	2.42	XIRP2	Sus scrofa xin actin-binding repeat containing 2 (XIRP2), mRNA. [Source:RefSeq mRNA;Acc:NM_214396]	4	GO:0008270	GO:0046872	GO:0008270	GO:0046872
ENSSSCG00000015935	Chr15	2.0106	4.55861	0.00374373	18.91	5.12	CCDC173	coiled-coil domain containing 173 [Source:HGNC Symbol;Acc:HGNC:25064]	1	GO:0000166
ENSSSCG00000016092	Chr15	1.86234	4.28277	0.00710192	6.58	1.98	SGOL2	shugoshin-like 2 (S. pombe) [Source:HGNC Symbol;Acc:HGNC:30812]	5	GO:0000775	GO:0005634	GO:0030892	GO:0051754	GO:0005515
ENSSSCG00000016151	Chr15	1.88872	2.80917	0.00934825	1	0.29	MAP2	microtubule-associated protein 2 [Source:HGNC Symbol;Acc:HGNC:6839]	21	GO:0001578	GO:0002162	GO:0005622	GO:0005737	GO:0005874	GO:0007409	GO:0008017	GO:0015631	GO:0016358	GO:0018107	GO:0021954	GO:0030425	GO:0031175	GO:0034399	GO:0043005	GO:0043025	GO:0043198	GO:0044297	GO:0048813	GO:0071310	GO:0005515
ENSSSCG00000027516	Chr15	1.93748	7.55113	0.0042594	183.79	52.45	ENSSSCG00000027516	Interacting selectively and non-covalently with any protein or protein complex (a complex of two or more proteins that may include other nonprotein molecules).	1	GO:0005515
ENSSSCG00000028196	Chr15	2.52129	1.26799	0.00356069	4.51	0.85	ENSSSCG00000028196	Uncharacterized protein [Source:UniProtKB/TrEMBL;Acc:I3LL20]	--	--
ENSSSCG00000022430	Chr16	1.83941	4.60849	0.00781863	13.69	4.18	SLC30A5	solute carrier family 30 (zinc transporter), member 5 [Source:HGNC Symbol;Acc:HGNC:19089]	16	GO:0005385	GO:0005634	GO:0005730	GO:0005794	GO:0006812	GO:0006824	GO:0006829	GO:0006882	GO:0008324	GO:0010043	GO:0016020	GO:0016021	GO:0016324	GO:0030141	GO:0055085	GO:0071577
ENSSSCG00000029695	Chr16	1.89879	3.35695	0.00725526	11.57	3.39	ENSSSCG00000029695	Uncharacterized protein [Source:UniProtKB/TrEMBL;Acc:I3LDS6]	--	--
ENSSSCG00000006974	Chr17	6.86133	-0.473855	0.00199604	3.16	0	ENSSSCG00000006974	Sus scrofa sarcoglycan, zeta (SGCZ), mRNA. [Source:RefSeq mRNA;Acc:NM_001144844]	2	GO:0016012	GO:0016021
ENSSSCG00000006989	Chr17	1.90163	2.78229	0.00879425	8.35	2.44	ENSSSCG00000006989	Uncharacterized protein [Source:UniProtKB/TrEMBL;Acc:F1SET1]	--	--
ENSSSCG00000007007	Chr17	3.91642	-0.314141	0.00744743	0.68	0.04	IDO1	indoleamine 2,3-dioxygenase 1 [Source:HGNC Symbol;Acc:HGNC:6059]	24	GO:0002534	GO:0002666	GO:0002678	GO:0002830	GO:0004833	GO:0005737	GO:0006954	GO:0007610	GO:0019441	GO:0020037	GO:0030485	GO:0032421	GO:0032496	GO:0032693	GO:0032735	GO:0033555	GO:0034276	GO:0042130	GO:0043065	GO:0046007	GO:0070233	GO:0005515	GO:0055114	GO:0036269
ENSSSCG00000007073	Chr17	2.30945	2.26767	0.00271102	2.53	0.56	ISM1	isthmin 1, angiogenesis inhibitor [Source:HGNC Symbol;Acc:HGNC:16213]	--	--
ENSSSCG00000007077	Chr17	2.09725	6.97805	0.00214818	54.09	13.82	ESF1	ESF1, nucleolar pre-rRNA processing protein, homolog (S. cerevisiae) [Source:HGNC Symbol;Acc:HGNC:15898]	3	GO:0005634	GO:0005615	GO:0044822
ENSSSCG00000007079	Chr17	2.78556	1.32346	0.00143305	0.51	0.08	FLRT3	fibronectin leucine rich transmembrane protein 3 [Source:HGNC Symbol;Acc:HGNC:3762]	5	GO:0005515	GO:0005515	GO:0005615	GO:0045499	GO:0050919
ENSSSCG00000007112	Chr17	2.23098	1.18241	0.0093232	2.17	0.5	PAX1	paired box 1 [Source:HGNC Symbol;Acc:HGNC:8615]	16	GO:0001501	GO:0001756	GO:0003677	GO:0005634	GO:0006351	GO:0006355	GO:0007275	GO:0007389	GO:0008283	GO:0043367	GO:0043374	GO:0045944	GO:0048538	GO:0060017	GO:0060349	GO:0061056
ENSSSCG00000016403	Chr18	2.33812	3.27335	0.00134377	9.13	1.97	VIPR2	vasoactive intestinal peptide receptor 2 [Source:HGNC Symbol;Acc:HGNC:12695]	10	GO:0004871	GO:0004888	GO:0004930	GO:0004999	GO:0005886	GO:0007165	GO:0007166	GO:0007186	GO:0016020	GO:0016021
ENSSSCG00000016493	Chr18	6.33632	-0.86999	0.00922396	1.65	0	ENSSSCG00000016493	Uncharacterized protein [Source:UniProtKB/TrEMBL;Acc:F1SRQ2]	1	GO:0016021
ENSSSCG00000016501	Chr18	3.16807	1.64677	0.000232936	1.56	0.19	KDM7A	lysine (K)-specific demethylase 7A [Source:HGNC Symbol;Acc:HGNC:22224]	17	GO:0005506	GO:0005634	GO:0005730	GO:0008270	GO:0016706	GO:0032454	GO:0033169	GO:0035064	GO:0035574	GO:0035575	GO:0045893	GO:0046872	GO:0051864	GO:0070544	GO:0071557	GO:0071558	GO:0005515
ENSSSCG00000016522	Chr18	1.85051	9.33418	0.00609536	575.68	174.5	PTN	Sus scrofa pleiotrophic factor beta (PTF-BETA), mRNA. [Source:RefSeq mRNA;Acc:NM_214336]	4	GO:0005576	GO:0008083	GO:0008201	GO:0051781
ENSSSCG00000016640	Chr18	2.86386	6.42788	4.95713e-05	38.18	5.73	PPP1R3A	protein phosphatase 1, regulatory subunit 3A [Source:HGNC Symbol;Acc:HGNC:9291]	1	GO:0005515
ENSSSCG00000016661	Chr18	1.84119	9.61219	0.00633443	356.35	108.72	2014-09-07	septin 7 [Source:HGNC Symbol;Acc:HGNC:1717]	18	GO:0000166	GO:0001725	GO:0005525	GO:0005634	GO:0005730	GO:0005737	GO:0005886	GO:0005938	GO:0007049	GO:0015629	GO:0015630	GO:0031105	GO:0043679	GO:0045202	GO:0051291	GO:0070062	GO:0005515	GO:0042802
ENSSSCG00000027704	Chr18	1.84312	5.78156	0.00680143	108.77	33.13	ENSSSCG00000027704	Uncharacterized protein [Source:UniProtKB/TrEMBL;Acc:I3LD64]	2	GO:0003676	GO:0008270
ENSSSCG00000013266	Chr2	6.96736	-0.389313	0.00140897	0.39	0	GYLTL1B	glycosyltransferase-like 1B [Source:HGNC Symbol;Acc:HGNC:16522]	1	GO:0016757
ENSSSCG00000013320	Chr2	3.77899	0.359754	0.00141951	0.7	0.05	PAX6	paired box 6 [Source:HGNC Symbol;Acc:HGNC:8620]	80	GO:0000979	GO:0000981	GO:0001568	GO:0001709	GO:0001764	GO:0002052	GO:0002088	GO:0003677	GO:0003700	GO:0005622	GO:0005634	GO:0005737	GO:0006351	GO:0006355	GO:0006357	GO:0006366	GO:0007224	GO:0007275	GO:0007409	GO:0007411	GO:0007420	GO:0007435	GO:0008134	GO:0008285	GO:0009611	GO:0009950	GO:0009952	GO:0009953	GO:0010468	GO:0010628	GO:0019901	GO:0021543	GO:0021778	GO:0021796	GO:0021797	GO:0021798	GO:0021902	GO:0021905	GO:0021912	GO:0021913
ENSSSCG00000013341	Chr2	2.90927	2.09631	0.000390157	1.46	0.21	LUZP2	leucine zipper protein 2 [Source:HGNC Symbol;Acc:HGNC:23206]	--	--
ENSSSCG00000013380	Chr2	1.85415	5.65743	0.00656782	40.3	12.18	NUCB2	nucleobindin 2 [Source:HGNC Symbol;Acc:HGNC:8044]	10	GO:0005509	GO:0005634	GO:0005640	GO:0005737	GO:0005783	GO:0005793	GO:0005794	GO:0005615	GO:0070062	GO:0005515
ENSSSCG00000013750	Chr2	2.68292	0.619901	0.00396476	1.27	0.21	ENSSSCG00000013750	A process in which a calcium ion is transported from one side of a membrane to the other by means of some agent such as a transporter or pore.	9	GO:0005245	GO:0005634	GO:0005737	GO:0005886	GO:0005891	GO:0008219	GO:0019905	GO:0042995	GO:0070588
ENSSSCG00000014239	Chr2	1.8605	5.89995	0.00629858	17.01	5.12	CEP120	centrosomal protein 120kDa [Source:HGNC Symbol;Acc:HGNC:26690]	11	GO:0000226	GO:0005813	GO:0008022	GO:0008283	GO:0021987	GO:0022008	GO:0022027	GO:0030953	GO:0032880	GO:0032886	GO:0005515
ENSSSCG00000021640	Chr2	2.13719	1.56776	0.00707803	1.97	0.49	ZNF354C	zinc finger protein 354C [Source:HGNC Symbol;Acc:HGNC:16736]	5	GO:0003676	GO:0005622	GO:0005634	GO:0006355	GO:0046872
ENSSSCG00000022254	Chr2	3.52391	1.02144	0.000180606	13.75	1.27	ENSSSCG00000022254	Uncharacterized protein [Source:UniProtKB/TrEMBL;Acc:I3L8L7]	1	GO:0007050
ENSSSCG00000022689	Chr2	1.7403	6.66165	0.00999989	77.55	25.37	GADD45B	Growth arrest and DNA-damage-inducible, beta; Uncharacterized protein [Source:UniProtKB/TrEMBL;Acc:I3L775]	11	GO:0000186	GO:0005634	GO:0006469	GO:0006950	GO:0051726	GO:0005737	GO:0005515	GO:0043065	GO:0000185	GO:0046330	GO:1900745
ENSSSCG00000024898	Chr2	7.47847	0.0368161	0.000164799	9.71	0	ENSSSCG00000024898	--	--	--
ENSSSCG00000025286	Chr2	7.4049	-0.0262829	0.00021796	0.75	0	ENSSSCG00000025286	Uncharacterized protein [Source:UniProtKB/TrEMBL;Acc:I3LFJ9]	--	--
ENSSSCG00000026098	Chr2	1.79759	5.20923	0.00845272	4.23	1.33	ENSSSCG00000026098	Sus scrofa cardiomyopathy associated 5 (CMYA5), mRNA. [Source:RefSeq mRNA;Acc:NM_001197307]	--	--
ENSSSCG00000026387	Chr2	6.74689	-0.563473	0.00286389	1.72	0	REEP6	receptor accessory protein 6 [Source:HGNC Symbol;Acc:HGNC:30078]	5	GO:0005634	GO:0005515	GO:0005789	GO:0045177	GO:0032386
ENSSSCG00000030498	Chr2	3.70633	1.47882	4.68449e-05	8.58	0.7	GAS2	growth arrest-specific 2 [Source:HGNC Symbol;Acc:HGNC:4167]	2	GO:0007050	GO:0005515
ENSSSCG00000007746	Chr3	2.13663	4.55163	0.00217906	19.44	4.83	ENSSSCG00000007746	Uncharacterized protein [Source:UniProtKB/TrEMBL;Acc:F1RIU3]	6	GO:0000166	GO:0005524	GO:0005737	GO:0006457	GO:0044267	GO:0051082
ENSSSCG00000008069	Chr3	1.75096	5.85648	0.00989511	24.78	8.05	ENSSSCG00000008069	Uncharacterized protein [Source:UniProtKB/TrEMBL;Acc:F1SUF5]	2	GO:0000166	GO:0003676
ENSSSCG00000008074	Chr3	2.33276	5.37314	0.000808925	106.85	23.17	ENSSSCG00000008074	Uncharacterized protein [Source:UniProtKB/TrEMBL;Acc:F1SUE1]	--	--
ENSSSCG00000008180	Chr3	1.78817	9.23794	0.00792466	57.03	18.05	EIF5B	eukaryotic translation initiation factor 5B [Source:HGNC Symbol;Acc:HGNC:30793]	10	GO:0000166	GO:0003924	GO:0005525	GO:0006184	GO:0005515	GO:0044822	GO:0000166	GO:0003924	GO:0005525	GO:0006184
ENSSSCG00000008378	Chr3	1.79353	5.49133	0.00852447	24.71	7.79	FAM161A	family with sequence similarity 161, member A [Source:HGNC Symbol;Acc:HGNC:25808]	5	GO:0005813	GO:0032391	GO:0036064	GO:0042384	GO:0005515
ENSSSCG00000008427	Chr3	6.48654	-0.76067	0.00614931	0.6	0	KCNK12	potassium channel, subfamily K, member 12 [Source:HGNC Symbol;Acc:HGNC:6274]	6	GO:0005267	GO:0006810	GO:0006811	GO:0016020	GO:0016021	GO:0071805
ENSSSCG00000008456	Chr3	2.23072	2.39206	0.00372165	1.16	0.27	PLEKHH2	pleckstrin homology domain containing, family H (with MyTH4 domain) member 2 [Source:HGNC Symbol;Acc:HGNC:30506]	13	GO:0005543	GO:0005856	GO:0005515	GO:0005737	GO:0005886	GO:0030027	GO:0042802	GO:0030864	GO:0003779	GO:0030835	GO:0005543	GO:0005856	GO:0005515
ENSSSCG00000023047	Chr3	1.86473	7.91737	0.00579783	121.25	36.39	ENSSSCG00000023047	Uncharacterized protein [Source:UniProtKB/TrEMBL;Acc:I3L5T4]	4	GO:0003676	GO:0005634	GO:0008270	GO:0046872
ENSSSCG00000027967	Chr3	2.09354	1.8018	0.00751378	1.69	0.43	IGSF6	immunoglobulin superfamily, member 6 [Source:HGNC Symbol;Acc:HGNC:5953]	1	GO:0005515
ENSSSCG00000005900	Chr4	2.97133	0.850198	0.00138806	1.39	0.19	GPT	Alanine aminotransferase 1 [Source:UniProtKB/Swiss-Prot;Acc:P13191]	9	GO:0003824	GO:0009058	GO:0030170	GO:0004021	GO:0005737	GO:0008483	GO:0016740	GO:0042853	GO:0070062
ENSSSCG00000006079	Chr4	1.92759	5.6334	0.00478838	40.58	11.66	HRSP12	heat-responsive protein 12 [Source:HGNC Symbol;Acc:HGNC:16897]	6	GO:0005634	GO:0005737	GO:0005739	GO:0019239	GO:0070062	GO:0044822
ENSSSCG00000006172	Chr4	2.63063	3.37576	0.000334309	3.28	0.58	PI15	peptidase inhibitor 15 [Source:HGNC Symbol;Acc:HGNC:8946]	1	GO:0005576
ENSSSCG00000006209	Chr4	2.23098	1.18241	0.0093232	1.1	0.25	ENSSSCG00000006209	All of the contents of a cell excluding the plasma membrane and nucleus, but including other subcellular structures.	1	GO:0005737
ENSSSCG00000006280	Chr4	2.82681	1.66242	0.00079624	8.39	1.28	GORAB	golgin, RAB6-interacting [Source:HGNC Symbol;Acc:HGNC:25676]	5	GO:0005730	GO:0005515	GO:0005634	GO:0005794	GO:0005737
ENSSSCG00000006296	Chr4	1.90755	5.0754	0.00546298	18.6	5.42	ATP1B1	Sodium/potassium-transporting ATPase subunit beta-1 [Source:UniProtKB/Swiss-Prot;Acc:P05027]	17	GO:0005886	GO:0005890	GO:0006813	GO:0006814	GO:0016323	GO:0006200	GO:0016787	GO:0016887	GO:0006810	GO:0006811	GO:0007155	GO:0016020	GO:0016021	GO:0070062	GO:0005515	GO:0023026	GO:0016324
ENSSSCG00000006631	Chr4	2.03013	7.27001	0.00284789	163.4	43.73	TMOD4	Sus scrofa tropomodulin 4 (muscle) (TMOD4), mRNA. [Source:RefSeq mRNA;Acc:NM_001243294]	3	GO:0005523	GO:0005856	GO:0005865
ENSSSCG00000006774	Chr4	3.91642	-0.314141	0.00744743	0.73	0.05	PPM1J	protein phosphatase, Mg2+/Mn2+ dependent, 1J [Source:HGNC Symbol;Acc:HGNC:20785]	4	GO:0003824	GO:0004722	GO:0006470	GO:0005515
ENSSSCG00000006892	Chr4	1.76196	7.79938	0.00892619	68.17	21.97	DNTTIP2	deoxynucleotidyltransferase, terminal, interacting protein 2 [Source:HGNC Symbol;Acc:HGNC:24013]	3	GO:0005634	GO:0005730	GO:0044822
ENSSSCG00000027872	Chr4	2.68199	2.19366	0.000640652	2.84	0.48	ENSSSCG00000027872	Uncharacterized protein [Source:UniProtKB/TrEMBL;Acc:I3LCT0]	--	--
ENSSSCG00000029106	Chr4	3.09792	0.664519	0.00117558	0.91	0.11	RNF139	Uncharacterized protein [Source:UniProtKB/TrEMBL;Acc:I3LM12]	3	GO:0008270	GO:0046872	GO:0005515
ENSSSCG00000030699	Chr4	2.15922	3.68377	0.00244898	27.38	6.69	ENSSSCG00000030699	Uncharacterized protein [Source:UniProtKB/TrEMBL;Acc:I3LSF8]	--	--
ENSSSCG00000000530	Chr5	3.65408	0.257111	0.00222798	0.36	0.03	FGD4	FYVE, RhoGEF and PH domain containing 4 [Source:HGNC Symbol;Acc:HGNC:19125]	15	GO:0005089	GO:0005543	GO:0035023	GO:0005515	GO:0005543	GO:0005515	GO:0005089	GO:0005543	GO:0015629	GO:0030027	GO:0030032	GO:0030035	GO:0030175	GO:0035023	GO:0005515
ENSSSCG00000000544	Chr5	4.10763	-0.165776	0.00406644	0.95	0.05	PTHLH	parathyroid hormone-like hormone [Source:HGNC Symbol;Acc:HGNC:9607]	24	GO:0001501	GO:0001958	GO:0002076	GO:0005179	GO:0005576	GO:0005622	GO:0005634	GO:0005737	GO:0005794	GO:0007189	GO:0007492	GO:0008284	GO:0010468	GO:0016485	GO:0030819	GO:0030855	GO:0032330	GO:0032331	GO:0043129	GO:0043433	GO:0048286	GO:0051428	GO:0060649	GO:0060659
ENSSSCG00000000554	Chr5	1.80431	4.32556	0.00918666	3.36	1.05	FGFR1OP2	FGFR1 oncogene partner 2 [Source:HGNC Symbol;Acc:HGNC:23098]	3	GO:0042060	GO:0042803	GO:0000166
ENSSSCG00000000634	Chr5	2.30509	1.09804	0.00768073	0.9	0.2	STYK1	serine/threonine/tyrosine kinase 1 [Source:HGNC Symbol;Acc:HGNC:18889]	7	GO:0004672	GO:0004713	GO:0005524	GO:0005886	GO:0006468	GO:0016772	GO:0005515
ENSSSCG00000000912	Chr5	1.7826	7.07839	0.00830772	23.71	7.53	EEA1	early endosome antigen 1 [Source:HGNC Symbol;Acc:HGNC:3185]	17	GO:0005545	GO:0005737	GO:0005768	GO:0005769	GO:0005829	GO:0005886	GO:0005969	GO:0006897	GO:0006906	GO:0019897	GO:0030742	GO:0042803	GO:0046872	GO:0070062	GO:0005515	GO:0031410	GO:0044308
ENSSSCG00000000916	Chr5	2.3082	9.12476	0.000759756	225.29	49.73	LUM	lumican [Source:HGNC Symbol;Acc:HGNC:6724]	10	GO:0005518	GO:0005578	GO:0005583	GO:0005615	GO:0007601	GO:0030199	GO:0031012	GO:0045944	GO:0005515	GO:0070062
ENSSSCG00000000917	Chr5	2.47484	5.16516	0.000412765	48.21	9.47	KERA	keratocan [Source:HGNC Symbol;Acc:HGNC:6309]	1	GO:0061303
ENSSSCG00000027797	Chr5	5.31134	0.864002	2.2545e-05	7.33	0.18	ENSSSCG00000027797	Uncharacterized protein [Source:UniProtKB/TrEMBL;Acc:F1SH61]	1	GO:0004181
ENSSSCG00000028552	Chr5	2.83631	2.03399	0.000533418	1.33	0.2	BHLHE41	basic helix-loop-helix family, member e41 [Source:HGNC Symbol;Acc:HGNC:16617]	26	GO:0000122	GO:0000978	GO:0000981	GO:0001078	GO:0001102	GO:0001191	GO:0003677	GO:0003705	GO:0005634	GO:0006351	GO:0006355	GO:0006366	GO:0007623	GO:0010832	GO:0010944	GO:0032922	GO:0042803	GO:0042826	GO:0043425	GO:0043426	GO:0046982	GO:0046983	GO:0070888	GO:0005515	GO:0003714	GO:0045892
ENSSSCG00000030511	Chr5	2.11797	2.30234	0.00569758	5.13	1.29	LGR5	Uncharacterized protein [Source:UniProtKB/TrEMBL;Acc:I3LT51]	6	GO:0048839	GO:0005515	GO:0005887	GO:0090263	GO:0004888	GO:0032588
ENSSSCG00000003218	Chr6	4.31807	5.38926	1.88569e-08	9.22	0.5	ENSSSCG00000003218	Interacting selectively and non-covalently with any protein or protein complex (a complex of two or more proteins that may include other nonprotein molecules).	2	GO:0005515	GO:0005515
ENSSSCG00000003682	Chr6	2.04537	7.75669	0.00263305	47.2	12.5	ANKRD12	ankyrin repeat domain 12 [Source:HGNC Symbol;Acc:HGNC:29135]	3	GO:0005634	GO:0005737	GO:0005515
ENSSSCG00000003768	Chr6	2.2071	10.6543	0.00122398	520.54	123.24	NEXN	nexilin (F actin binding protein) [Source:HGNC Symbol;Acc:HGNC:29557]	8	GO:0030334	GO:0051015	GO:0005515	GO:0008307	GO:0030334	GO:0051015	GO:0051493	GO:0005515
ENSSSCG00000003777	Chr6	6.86133	-0.473855	0.00199604	0.38	0	SLC44A5	solute carrier family 44, member 5 [Source:HGNC Symbol;Acc:HGNC:28524]	2	GO:0016020	GO:0016021
ENSSSCG00000003778	Chr6	3.13586	0.98608	0.000622182	1.72	0.21	LHX8	Sus scrofa LIM homeobox 8 (LHX8), mRNA. [Source:RefSeq mRNA;Acc:NM_001166315]	13	GO:0003677	GO:0003700	GO:0005634	GO:0006355	GO:0007611	GO:0008270	GO:0008585	GO:0021879	GO:0021884	GO:0042475	GO:0043565	GO:0046872	GO:0001674
ENSSSCG00000003921	Chr6	3.19378	0.743073	0.000814859	1.44	0.17	ENSSSCG00000003921	Uncharacterized protein [Source:UniProtKB/TrEMBL;Acc:F1S366]	--	--
ENSSSCG00000021893	Chr6	1.77561	6.97326	0.00857078	16.34	5.22	ROCK1	Rho-associated, coiled-coil containing protein kinase 1 [Source:HGNC Symbol;Acc:HGNC:10251]	60	GO:0000166	GO:0003383	GO:0004672	GO:0004674	GO:0005524	GO:0005543	GO:0006468	GO:0007159	GO:0007165	GO:0016301	GO:0016310	GO:0016525	GO:0016740	GO:0016772	GO:0017048	GO:0022614	GO:0030036	GO:0032060	GO:0032970	GO:0035556	GO:0043524	GO:0045616	GO:0046872	GO:0050900	GO:0050901	GO:0005515	GO:0004713	GO:0005886	GO:0005856	GO:0001726	GO:0030027	GO:0051894	GO:0051451	GO:0000166	GO:0004672	GO:0004674	GO:0005524	GO:0005543	GO:0006468	GO:0007165
ENSSSCG00000025419	Chr6	6.33632	-0.86999	0.00922396	3.41	0	SNORA73	Small nucleolar RNA SNORA73 family [Source:RFAM;Acc:RF00045]	--	--
ENSSSCG00000025584	Chr6	2.34698	1.73268	0.00296923	0.55	0.12	LAMA3	laminin, alpha 3 [Source:HGNC Symbol;Acc:HGNC:6483]	3	GO:0005515	GO:0005604	GO:0005610
ENSSSCG00000027684	Chr6	1.77174	7.85328	0.00856885	257.92	82.57	TRIM63	tripartite motif containing 63, E3 ubiquitin protein ligase [Source:HGNC Symbol;Acc:HGNC:16007]	10	GO:0004842	GO:0005622	GO:0008270	GO:0010468	GO:0016567	GO:0031432	GO:0043161	GO:0046872	GO:0005515	GO:0071549
ENSSSCG00000028809	Chr6	1.75374	5.92656	0.00968359	49.97	16.2	ENSSSCG00000028809	Uncharacterized protein [Source:UniProtKB/TrEMBL;Acc:I3LBP7]	--	--
ENSSSCG00000030660	Chr6	2.34769	3.58636	0.00113655	3.86	0.83	PDIK1L	PDLIM1 interacting kinase 1 like [Source:HGNC Symbol;Acc:HGNC:18981]	7	GO:0000166	GO:0004672	GO:0004674	GO:0005524	GO:0006468	GO:0016772	GO:0004713
ENSSSCG00000001202	Chr7	2.07606	2.32676	0.00535608	4.63	1.19	ENSSSCG00000001202	Sus scrofa zinc finger protein 389 (ZNF389), mRNA. [Source:RefSeq mRNA;Acc:NM_001145130]	4	GO:0003676	GO:0005634	GO:0042802	GO:0046872
ENSSSCG00000001711	Chr7	2.9802	2.69158	0.000129775	3.07	0.42	CLIC5	chloride intracellular channel 5 [Source:HGNC Symbol;Acc:HGNC:13517]	13	GO:0002021	GO:0002024	GO:0005247	GO:0006821	GO:0007605	GO:0008104	GO:0015629	GO:0016020	GO:0032420	GO:0050885	GO:0060088	GO:0070062	GO:0005515
ENSSSCG00000002140	Chr7	6.48654	-0.76067	0.00614931	0.48	0	KLHL33	kelch-like family member 33 [Source:HGNC Symbol;Acc:HGNC:31952]	1	GO:0005515
ENSSSCG00000002412	Chr7	2.87556	1.55878	0.000792096	1.58	0.23	STON2	stonin 2 [Source:HGNC Symbol;Acc:HGNC:30652]	12	GO:0005730	GO:0005737	GO:0006886	GO:0006897	GO:0008021	GO:0016192	GO:0030100	GO:0030131	GO:0030136	GO:0005515	GO:0048488	GO:0002244
ENSSSCG00000027643	Chr7	4.5643	0.20727	0.000621965	0.96	0.04	DIO2	Sus scrofa deiodinase, iodothyronine, type II (DIO2), mRNA. [Source:RefSeq mRNA;Acc:NM_001001626]	8	GO:0004800	GO:0016491	GO:0042404	GO:0042446	GO:0055114	GO:0016020	GO:0016021	GO:0042403
ENSSSCG00000028872	Chr7	2.56937	2.48155	0.000887327	1.35	0.25	PSMB8	Proteasome subunit beta type [Source:UniProtKB/TrEMBL;Acc:A5D9J4]	26	GO:0000502	GO:0004298	GO:0005839	GO:0006508	GO:0008233	GO:0051603	GO:0000502	GO:0004175	GO:0004298	GO:0005634	GO:0005737	GO:0005839	GO:0006508	GO:0008233	GO:0016787	GO:0051603	GO:0000502	GO:0004175	GO:0004298	GO:0005634	GO:0005737	GO:0005839	GO:0006508	GO:0008233	GO:0016787	GO:0051603
ENSSSCG00000008804	Chr8	2.61135	2.37568	0.000743964	8.49	1.51	GRXCR1	glutaredoxin, cysteine rich 1 [Source:HGNC Symbol;Acc:HGNC:31673]	15	GO:0007605	GO:0009055	GO:0010923	GO:0015035	GO:0032420	GO:0042491	GO:0045454	GO:0048563	GO:0048839	GO:0060091	GO:0060118	GO:0060119	GO:0060122	GO:0031072	GO:0051082
ENSSSCG00000008976	Chr8	3.93729	6.06736	1.30378e-07	27.94	1.99	ART3	ADP-ribosyltransferase 3 [Source:HGNC Symbol;Acc:HGNC:725]	6	GO:0003956	GO:0006471	GO:0003956	GO:0006471	GO:0003956	GO:0006471
ENSSSCG00000009120	Chr8	2.58671	1.32059	0.00278678	0.65	0.12	ENSSSCG00000009120	Uncharacterized protein [Source:UniProtKB/TrEMBL;Acc:F1S149]	--	--
ENSSSCG00000009134	Chr8	3.01466	2.72171	0.00010495	7.39	0.99	EGF	Uncharacterized protein [Source:UniProtKB/TrEMBL;Acc:F1S137]	--	--
ENSSSCG00000009153	Chr8	2.49526	4.0728	0.000458431	42.81	8.29	DKK2	dickkopf WNT signaling pathway inhibitor 2 [Source:HGNC Symbol;Acc:HGNC:2892]	6	GO:0005576	GO:0005615	GO:0007275	GO:0030178	GO:0090090	GO:0090263
ENSSSCG00000009180	Chr8	1.74752	5.8822	0.00994531	62.73	20.42	ENSSSCG00000009180	The process in which a methyl group is covalently attached to a molecule.	2	GO:0008168	GO:0032259
ENSSSCG00000021221	Chr8	4.68922	0.31344	0.000385253	4.16	0.16	ENSSSCG00000021221	Uncharacterized protein [Source:UniProtKB/TrEMBL;Acc:I3L767]	1	GO:0005515
ENSSSCG00000027183	Chr8	2.78556	1.32346	0.00143305	1.32	0.21	ENSSSCG00000027183	Uncharacterized protein [Source:UniProtKB/TrEMBL;Acc:I3L571]	--	--
ENSSSCG00000027234	Chr8	3.06092	2.83501	8.00725e-05	32.39	4.22	ENSSSCG00000027234	Uncharacterized protein [Source:UniProtKB/TrEMBL;Acc:I3LCF0]	--	--
ENSSSCG00000014972	Chr9	1.84083	5.12652	0.00721247	18.96	5.78	CCDC82	coiled-coil domain containing 82 [Source:HGNC Symbol;Acc:HGNC:26282]	--	--
ENSSSCG00000014980	Chr9	3.59763	1.38262	7.67128e-05	3.24	0.29	C11orf70	chromosome 11 open reading frame 70 [Source:HGNC Symbol;Acc:HGNC:28188]	--	--
ENSSSCG00000015268	Chr9	3.06567	1.377	0.000469533	1.8	0.23	FMO1	Sus scrofa flavin containing monooxygenase 1 (FMO1), mRNA. [Source:RefSeq mRNA;Acc:NM_214064]	16	GO:0004497	GO:0004499	GO:0006082	GO:0009404	GO:0050660	GO:0050661	GO:0055114	GO:0070995	GO:0005783	GO:0005789	GO:0016020	GO:0016021	GO:0016491	GO:0031090	GO:0043231	GO:0017144
ENSSSCG00000015334	Chr9	2.56921	5.77181	0.000239579	22.17	4.08	PDK4	Sus scrofa pyruvate dehydrogenase kinase, isozyme 4 (PDK4), nuclear gene encoding mitochondrial protein, mRNA. [Source:RefSeq mRNA;Acc:NM_001159306]	21	GO:0004672	GO:0005524	GO:0005739	GO:0005743	GO:0006468	GO:0006885	GO:0008286	GO:0009267	GO:0010510	GO:0010565	GO:0010906	GO:0016301	GO:0016310	GO:0042304	GO:0042593	GO:0042594	GO:0045124	GO:0046320	GO:0071398	GO:0072593	GO:2000811
ENSSSCG00000015353	Chr9	2.6615	1.77589	0.0013699	1.68	0.29	SCIN	scinderin [Source:HGNC Symbol;Acc:HGNC:21695]	6	GO:0003779	GO:0008285	GO:0043065	GO:0045654	GO:0051014	GO:0070062
ENSSSCG00000015355	Chr9	2.59	1.59705	0.00212207	2.39	0.43	ENSSSCG00000015355	Uncharacterized protein [Source:UniProtKB/TrEMBL;Acc:F1SF62]	7	GO:0003951	GO:0004143	GO:0005509	GO:0007205	GO:0008152	GO:0035556	GO:0046872
ENSSSCG00000015394	Chr9	3.01426	0.885348	0.00117645	0.44	0.06	KIAA1324L	KIAA1324-like [Source:HGNC Symbol;Acc:HGNC:21945]	--	--
ENSSSCG00000015414	Chr9	2.17025	4.76619	0.00186686	8.34	2.02	FAM185A	family with sequence similarity 185, member A [Source:HGNC Symbol;Acc:HGNC:22412]	1	GO:0005737
ENSSSCG00000015577	Chr9	2.18807	5.3157	0.00156977	7.56	1.81	C1orf27	chromosome 1 open reading frame 27 [Source:HGNC Symbol;Acc:HGNC:24299]	6	GO:0008270	GO:0016491	GO:0055114	GO:0008270	GO:0016491	GO:0055114
ENSSSCG00000024485	Chr9	2.56438	0.24874	0.00910829	0.13	0.02	RUNDC3B	RUN domain containing 3B [Source:HGNC Symbol;Acc:HGNC:30286]	--	--
ENSSSCG00000026556	Chr9	3.16414	0.35569	0.00472911	5.9	0.69	ENSSSCG00000026556	Uncharacterized protein [Source:UniProtKB/TrEMBL;Acc:I3LEZ6]	1	GO:0005515
ENSSSCG00000028201	Chr9	1.91183	6.37048	0.00495795	33.5	9.73	CWF19L2	CWF19-like 2, cell cycle control (S. pombe) [Source:HGNC Symbol;Acc:HGNC:26508]	2	GO:0003824	GO:0008152
ENSSSCG00000029651	Chr9	1.90763	10.2613	0.00475655	2073.56	604.16	SLN	Sus scrofa sarcolipin (SLN), mRNA. [Source:RefSeq mRNA;Acc:NM_001044566]	5	GO:0016020	GO:0016529	GO:0030234	GO:0050790	GO:0051924
ENSSSCG00000029736	Chr9	5.42348	0.966551	1.13841e-05	8.02	0.18	ENSSSCG00000029736	Interacting selectively and non-covalently with ATP, adenosine 5'-triphosphate, a universally important coenzyme and enzyme regulator.	3	GO:0003676	GO:0004386	GO:0005524
ENSSSCG00000030387	Chr9	6.48654	-0.76067	0.00614931	2.6	0	KIAA0040	KIAA0040 [Source:HGNC Symbol;Acc:HGNC:28950]	--	--
ENSSSCG00000028283	GL892520.2	7.24543	-0.161096	0.000530405	0.42	0	ENSSSCG00000028283	Uncharacterized protein [Source:UniProtKB/TrEMBL;Acc:I3LTZ5]	3	GO:0005634	GO:0006281	GO:0007049
ENSSSCG00000005404	GL892685.2	3.09421	1.58319	0.000320045	1.01	0.13	ENSSSCG00000005404	Uncharacterized protein [Source:UniProtKB/TrEMBL;Acc:F1SP73]	10	GO:0000796	GO:0005524	GO:0005694	GO:0006281	GO:0006310	GO:0007062	GO:0007076	GO:0030261	GO:0051276	GO:0005515
ENSSSCG00000021126	GL892750.2	3.63859	0.74666	0.000681598	1.74	0.15	ENSSSCG00000021126	Uncharacterized protein [Source:UniProtKB/TrEMBL;Acc:F1SEJ1]	1	GO:0005615
ENSSSCG00000023578	GL892933.2	3.19251	1.27679	0.000382127	7.64	0.9	ANG	Sus scrofa angiogenin (ANG1), mRNA. [Source:RefSeq mRNA;Acc:NM_001044573]	42	GO:0001666	GO:0001938	GO:0003676	GO:0003779	GO:0004518	GO:0004519	GO:0004522	GO:0004540	GO:0005102	GO:0005507	GO:0005605	GO:0005615	GO:0005634	GO:0006651	GO:0007202	GO:0008201	GO:0009303	GO:0009725	GO:0016477	GO:0016787	GO:0032148	GO:0032311	GO:0032431	GO:0042277	GO:0042327	GO:0048662	GO:0090305	GO:0001525	GO:0003677	GO:0005576	GO:0005578	GO:0005604	GO:0005730	GO:0006950	GO:0007275	GO:0017148	GO:0030154	GO:0030426	GO:0043025	GO:0070062
ENSSSCG00000030530	GL893671.2	2.83368	1.92033	0.000616541	16.37	2.49	ENSSSCG00000030530	Uncharacterized protein [Source:UniProtKB/TrEMBL;Acc:I3LGP8]	1	GO:0008568
ENSSSCG00000028998	GL894213.2	2.92127	1.74224	0.000537282	2.39	0.34	ENSSSCG00000028998	Uncharacterized protein [Source:UniProtKB/TrEMBL;Acc:I3LNK9]	6	GO:0000166	GO:0003676	GO:0003723	GO:0005634	GO:0006396	GO:0030529
ENSSSCG00000025918	GL895723.1	2.42632	0.657151	0.00792498	4	0.8	TBK1	TANK-binding kinase 1 [Source:HGNC Symbol;Acc:HGNC:11584]	13	GO:0002218	GO:0003676	GO:0005737	GO:0010629	GO:0032727	GO:0032728	GO:0043123	GO:0045359	GO:0045944	GO:0050830	GO:0051219	GO:0005515	GO:0044565
ENSSSCG00000027437	GL896290.2	6.86133	-0.473855	0.00199604	0.51	0	HCN2	hyperpolarization activated cyclic nucleotide-gated potassium channel 2 [Source:HGNC Symbol;Acc:HGNC:4846]	18	GO:0005216	GO:0005249	GO:0006810	GO:0006811	GO:0006813	GO:0016020	GO:0016021	GO:0042391	GO:0055085	GO:0005887	GO:0005886	GO:0005248	GO:0035725	GO:0071321	GO:0042802	GO:0005222	GO:0071320	GO:0005515
ENSSSCG00000028337	GL896294.1	2.88469	0.493807	0.00311863	3.93	0.57	ENSSSCG00000028337	Uncharacterized protein [Source:UniProtKB/TrEMBL;Acc:I3LHJ0]	1	GO:0005488
ENSSSCG00000013612	GL896326.1	6.62258	-0.658817	0.00416566	0.76	0	ACP5	acid phosphatase 5, tartrate resistant [Source:HGNC Symbol;Acc:HGNC:124]	18	GO:0003993	GO:0008198	GO:0008199	GO:0016311	GO:0016787	GO:0032496	GO:0032691	GO:0032695	GO:0032720	GO:0032929	GO:0034097	GO:0045019	GO:0045453	GO:0050728	GO:0050830	GO:0060349	GO:0070062	GO:0005764
ENSSSCG00000027559	GL896369.1	2.79956	4.17535	0.000108847	18.23	2.86	EGF	epidermal growth factor [Source:HGNC Symbol;Acc:HGNC:3229]	35	GO:0005509	GO:0016020	GO:0016021	GO:0005515	GO:0008083	GO:0005615	GO:0045893	GO:0070062	GO:0008284	GO:0042327	GO:0001525	GO:0005765	GO:0090279	GO:0051048	GO:1900127	GO:0035413	GO:0070371	GO:0010800	GO:0045840	GO:0045741	GO:0043406	GO:2000008	GO:0005886	GO:0018108	GO:0048754	GO:0000186	GO:0005154	GO:0060749	GO:0043388	GO:0007173	GO:2000060	GO:0021940	GO:0050730	GO:0007262	GO:0090370
ENSSSCG00000022323	JH118815.1	2.01969	1.74495	0.00974101	0.9	0.24	ENSSSCG00000022323	Uncharacterized protein [Source:UniProtKB/TrEMBL;Acc:I3LCA5]	1	GO:0005515
ENSSSCG00000022459	JH118983.1	2.35814	4.24781	0.000866538	23.94	5.1	ENSSSCG00000022459	Uncharacterized protein [Source:UniProtKB/TrEMBL;Acc:I3LKF1]	--	--
[truncated: 66 more columns]

## Sheet: NE90 vs RE90
Gene	Chromosome	logFC	logCPM	PValue	NE90	RE90	Gene symbol	description	GO NO.	GO IDs
ENSSSCG00000004274	Chr1	-3.24281	2.67792	5.94468e-05	0.35	4.11	COL9A1	collagen, type IX, alpha 1 [Source:HGNC Symbol;Acc:HGNC:2217]	4	GO:0001894	GO:0003417	GO:0005594	GO:0051216
ENSSSCG00000004287	Chr1	-2.79526	0.382857	0.00585897	0.11	1.01	DDX43	DEAD (Asp-Glu-Ala-Asp) box polypeptide 43 [Source:HGNC Symbol;Acc:HGNC:18677]	8	GO:0000166	GO:0003676	GO:0003723	GO:0004386	GO:0005524	GO:0005622	GO:0008026	GO:0016787
ENSSSCG00000004417	Chr1	-3.04792	0.097017	0.00753089	0.23	2.43	ENSSSCG00000004417	Uncharacterized protein [Source:UniProtKB/TrEMBL;Acc:F1RZP4]	2	GO:0016021	GO:0055085
ENSSSCG00000004675	Chr1	-7.57734	0.237348	9.63608e-05	0	0.17	DUOX1	dual oxidase 1 [Source:HGNC Symbol;Acc:HGNC:3062]	24	GO:0004601	GO:0005509	GO:0006979	GO:0020037	GO:0046872	GO:0055114	GO:0004601	GO:0005509	GO:0006979	GO:0020037	GO:0055114	GO:0004601	GO:0005509	GO:0005886	GO:0006979	GO:0016020	GO:0016021	GO:0016491	GO:0019221	GO:0020037	GO:0042335	GO:0055114	GO:0072593	GO:0005515
ENSSSCG00000004763	Chr1	-6.34659	-0.741328	0.00922396	0	1.58	C15orf62	chromosome 15 open reading frame 62 [Source:HGNC Symbol;Acc:HGNC:34489]	--	--
ENSSSCG00000005186	Chr1	-3.26265	0.75424	0.000977184	0.04	0.5	TTC39B	tetratricopeptide repeat domain 39B [Source:HGNC Symbol;Acc:HGNC:23704]	--	--
ENSSSCG00000005356	Chr1	-2.33074	3.01874	0.00161675	1.2	7.54	DCAF10	DDB1 and CUL4 associated factor 10 [Source:HGNC Symbol;Acc:HGNC:23686]	2	GO:0080008	GO:0005515
ENSSSCG00000005385	Chr1	-2.53431	4.03741	0.000445982	0.58	4.17	NOR-1	Sus scrofa neuron-derived orphan receptor-1 alfa (NOR-1), mRNA. [Source:RefSeq mRNA;Acc:NM_214247]	41	GO:0003677	GO:0003700	GO:0003707	GO:0004879	GO:0005634	GO:0006351	GO:0006355	GO:0008270	GO:0030522	GO:0043401	GO:0043565	GO:0046872	GO:0001077	GO:0001707	GO:0003677	GO:0003700	GO:0003707	GO:0004879	GO:0005634	GO:0005667	GO:0006351	GO:0006355	GO:0007411	GO:0008270	GO:0021766	GO:0030522	GO:0030534	GO:0033554	GO:0042472	GO:0043066	GO:0043401	GO:0043524	GO:0043565	GO:0045787	GO:0045944	GO:0046872	GO:0048752	GO:0050885	GO:0060005	GO:2000108
ENSSSCG00000005393	Chr1	-2.13887	2.34889	0.00473789	1.5	8.27	ENSSSCG00000005393	Uncharacterized protein [Source:UniProtKB/TrEMBL;Acc:F1SSC6]	3	GO:0003824	GO:0008152	GO:0016020
ENSSSCG00000005511	Chr1	-2.93019	1.13062	0.00196944	0.11	1.06	ENSSSCG00000005511	Uncharacterized protein [Source:UniProtKB/TrEMBL;Acc:F1SME2]	8	GO:0007165	GO:0042981	GO:0051092	GO:0005515	GO:0007165	GO:0042981	GO:0051092	GO:0005515
ENSSSCG00000005638	Chr1	-6.34659	-0.741328	0.00922396	0	0.83	LCN2	Sus scrofa lipocalin 2 (LCN2), mRNA. [Source:RefSeq mRNA;Acc:NM_001244410]	14	GO:0005506	GO:0005576	GO:0005737	GO:0009615	GO:0015891	GO:0042981	GO:0045087	GO:0005215	GO:0006810	GO:0036094	GO:0005615	GO:0070062	GO:0005515	GO:0097192
ENSSSCG00000021219	Chr1	-2.86078	0.789766	0.0047504	0.21	1.92	ENSSSCG00000021219	Uncharacterized protein [Source:UniProtKB/TrEMBL;Acc:I3L8L0]	--	--
ENSSSCG00000023260	Chr1	-3.58326	-0.261189	0.00744743	0.18	3.02	ENSSSCG00000023260	Uncharacterized protein [Source:UniProtKB/TrEMBL;Acc:I3LRB1]	1	GO:0016757
ENSSSCG00000025013	Chr1	-6.34659	-0.741328	0.00922396	0	0.18	RTN1	reticulon 1 [Source:HGNC Symbol;Acc:HGNC:10467]	7	GO:0005783	GO:0016020	GO:0016021	GO:0030182	GO:0005515	GO:0016020	GO:0016021
ENSSSCG00000025956	Chr1	-2.90164	0.465432	0.00383276	0.15	1.48	ENSSSCG00000025956	Interacting selectively and non-covalently with any protein or protein complex (a complex of two or more proteins that may include other nonprotein molecules).	1	GO:0005515
ENSSSCG00000026182	Chr1	-2.54681	0.824492	0.00873716	0.32	2.36	ENSSSCG00000026182	Uncharacterized protein [Source:UniProtKB/TrEMBL;Acc:I3LK92]	2	GO:0009607	GO:0016021
ENSSSCG00000026384	Chr1	-7.52106	0.18958	0.000125561	0	7.71	ENSSSCG00000026384	The chemical reactions and pathways, including anabolism and catabolism, by which living organisms transform chemical substances. Metabolic processes typically transform small molecules, but also include macromolecular processes such as DNA repair and replication, and protein synthesis and degradation.	2	GO:0003824	GO:0008152
ENSSSCG00000011049	Chr10	-1.96922	2.68175	0.00790884	0.97	4.73	DCLRE1C	DNA cross-link repair 1C [Source:HGNC Symbol;Acc:HGNC:17642]	11	GO:0000014	GO:0000723	GO:0006302	GO:0006310	GO:0008409	GO:0010212	GO:0016787	GO:0030183	GO:0051276	GO:0090305	GO:0000737
ENSSSCG00000011136	Chr10	-2.15605	3.6431	0.00250278	0.26	1.47	FAM208B	family with sequence similarity 208, member B [Source:HGNC Symbol;Acc:HGNC:23484]	--	--
ENSSSCG00000011165	Chr10	-2.32046	1.67889	0.004333	2.39	14.99	ENSSSCG00000011165	Uncharacterized protein [Source:UniProtKB/TrEMBL;Acc:F1RX43]	2	GO:0003824	GO:0008152
ENSSSCG00000009462	Chr11	-3.09886	3.28338	4.31264e-05	2.43	25.96	KLF5	Sus scrofa Kruppel-like factor 5 (intestinal) (KLF5), mRNA. [Source:RefSeq mRNA;Acc:NM_001097489]	2	GO:0003676	GO:0046872
ENSSSCG00000009468	Chr11	-3.40841	0.379106	0.00177411	0.15	2.09	KCTD12	potassium channel tetramerization domain containing 12 [Source:HGNC Symbol;Acc:HGNC:14678]	8	GO:0008277	GO:0043235	GO:0051260	GO:0005515	GO:0070062	GO:0044822	GO:0042734	GO:0045211
ENSSSCG00000023218	Chr11	-2.95202	0.504962	0.00311863	0.18	1.79	ENSSSCG00000023218	Interacting selectively and non-covalently with any protein or protein complex (a complex of two or more proteins that may include other nonprotein molecules).	1	GO:0005515
ENSSSCG00000028760	Chr11	-2.49095	3.33195	0.000762282	5.37	37.67	KLF5	Kruppel-like factor 5 (intestinal) [Source:HGNC Symbol;Acc:HGNC:6349]	16	GO:0001525	GO:0003677	GO:0003700	GO:0005634	GO:0005794	GO:0006355	GO:0030033	GO:0035914	GO:0043231	GO:0045893	GO:0005737	GO:0045944	GO:0005515	GO:0000978	GO:0005886	GO:0001077
ENSSSCG00000017204	Chr12	-2.32046	1.67889	0.004333	0.05	0.3	ITGB4	integrin, beta 4 [Source:HGNC Symbol;Acc:HGNC:6158]	48	GO:0004872	GO:0007154	GO:0007155	GO:0007160	GO:0007229	GO:0007275	GO:0008305	GO:0016020	GO:0016021	GO:0031581	GO:0048870	GO:0005515	GO:0004872	GO:0007154	GO:0007155	GO:0007160	GO:0007229	GO:0007275	GO:0008305	GO:0016020	GO:0016021	GO:0031581	GO:0048870	GO:0005515	GO:0004872	GO:0005604	GO:0005886	GO:0007154	GO:0007155	GO:0007160	GO:0007229	GO:0007275	GO:0008305	GO:0009611	GO:0009925	GO:0009986	GO:0016020	GO:0016021	GO:0030056	GO:0031252
ENSSSCG00000017223	Chr12	-6.58487	-0.56423	0.00416566	0	0.71	USH1G	Usher syndrome 1G (autosomal recessive) [Source:HGNC Symbol;Acc:HGNC:16356]	11	GO:0005737	GO:0007605	GO:0015629	GO:0042472	GO:0042803	GO:0045494	GO:0050953	GO:0050957	GO:0060113	GO:0005515	GO:0030507
ENSSSCG00000017569	Chr12	-3.11461	0.14816	0.00583707	0.14	1.55	CHAD	chondroadherin [Source:HGNC Symbol;Acc:HGNC:1909]	3	GO:0005515	GO:0060348	GO:1900155
ENSSSCG00000017640	Chr12	-7.46249	0.140128	0.000164799	0	0.26	RNF43	--	--	--
ENSSSCG00000017948	Chr12	-2.44056	0.975024	0.0081583	0.15	1.06	EFNB3	Sus scrofa ephrin-B3 (EFNB3), mRNA. [Source:RefSeq mRNA;Acc:NM_001114285]	6	GO:0007411	GO:0007628	GO:0016020	GO:0016198	GO:0046875	GO:0048013
ENSSSCG00000020578	Chr12	-7.52106	0.18958	0.000125561	0	10.09	SCARNA16	Small Cajal body specific RNA 16 [Source:RFAM;Acc:RF00424]	--	--
ENSSSCG00000011330	Chr13	-6.88161	-0.334551	0.00140897	0	0.82	NBEAL2	neurobeachin-like 2 [Source:HGNC Symbol;Acc:HGNC:31928]	7	GO:0005783	GO:0016020	GO:0030220	GO:0042060	GO:0035855	GO:0007596	GO:0070889
ENSSSCG00000011358	Chr13	-3.75183	-0.132932	0.00406644	0.06	1.07	TREX1	three prime repair exonuclease 1 [Source:HGNC Symbol;Acc:HGNC:12269]	16	GO:0003676	GO:0003690	GO:0003697	GO:0004527	GO:0008408	GO:0032405	GO:0032407	GO:0032558	GO:0035458	GO:0042803	GO:0005730	GO:0090305	GO:0005634	GO:0005515	GO:0006259	GO:0008296
ENSSSCG00000011630	Chr13	-7.68371	0.328267	5.79138e-05	0	0.61	CCRL1	C-C chemokine receptor type 11 [Source:RefSeq peptide;Acc:NP_001090899]	23	GO:0004871	GO:0004930	GO:0004950	GO:0005044	GO:0006935	GO:0007165	GO:0007186	GO:0016020	GO:0016021	GO:0019956	GO:0070098	GO:0004871	GO:0004930	GO:0004950	GO:0005044	GO:0006935	GO:0007165	GO:0007186	GO:0016020	GO:0016021	GO:0019956	GO:0070098	GO:0005515
ENSSSCG00000011859	Chr13	-2.52034	3.07511	0.000740797	0.32	2.29	HEG1	heart development protein with EGF-like domains 1 [Source:HGNC Symbol;Acc:HGNC:29227]	24	GO:0005509	GO:0005515	GO:0009897	GO:0009986	GO:0001570	GO:0035264	GO:0001701	GO:0005911	GO:0009791	GO:0003281	GO:0007507	GO:0050878	GO:0030324	GO:0001886	GO:0060039	GO:0045216	GO:0001945	GO:0001944	GO:0001885	GO:0048845	GO:0003017	GO:0003209	GO:0005509	GO:0005515
ENSSSCG00000011918	Chr13	-1.92527	4.325	0.00554073	0.32	1.5	KIAA2018	KIAA2018 [Source:HGNC Symbol;Acc:HGNC:30494]	12	GO:0004571	GO:0005509	GO:0016020	GO:0046983	GO:0004571	GO:0005509	GO:0016020	GO:0046983	GO:0004571	GO:0005509	GO:0016020	GO:0046983
ENSSSCG00000011936	Chr13	-6.69071	-0.483417	0.00286389	0	0.52	ZBED2	zinc finger, BED-type containing 2 [Source:HGNC Symbol;Acc:HGNC:20710]	1	GO:0003677
ENSSSCG00000012029	Chr13	-2.80887	2.30491	0.00052717	0.39	3.39	BACH1	BTB and CNC homology 1, basic leucine zipper transcription factor 1 [Source:HGNC Symbol;Acc:HGNC:935]	16	GO:0000083	GO:0000117	GO:0000122	GO:0001078	GO:0003677	GO:0003700	GO:0005634	GO:0005829	GO:0006355	GO:0043565	GO:0061418	GO:0005515	GO:0045944	GO:0000980	GO:0001205	GO:0001206
ENSSSCG00000029488	Chr13	-3.30203	0.786491	0.000814859	0.05	0.59	ADAMTS1	Uncharacterized protein [Source:UniProtKB/TrEMBL;Acc:I3LDG0]	11	GO:0004222	GO:0005578	GO:0008237	GO:0008270	GO:0031012	GO:0004222	GO:0005578	GO:0006508	GO:0008237	GO:0008270	GO:0031012
ENSSSCG00000009602	Chr14	-6.34659	-0.741328	0.00922396	0	0.24	ENSSSCG00000009602	Uncharacterized protein [Source:UniProtKB/TrEMBL;Acc:F1RMZ8]	9	GO:0005524	GO:0006810	GO:0006811	GO:0015991	GO:0015992	GO:0016820	GO:0033178	GO:0033180	GO:0046034
ENSSSCG00000009817	Chr14	-6.47065	-0.649986	0.00614931	0	0.04	P2X7R	P2X purinoceptor [Source:UniProtKB/TrEMBL;Acc:F1RNN5]	146	GO:0000187	GO:0000902	GO:0001530	GO:0001614	GO:0001845	GO:0001916	GO:0001934	GO:0004872	GO:0004931	GO:0005216	GO:0005524	GO:0005886	GO:0005887	GO:0005911	GO:0006468	GO:0006509	GO:0006649	GO:0006810	GO:0006811	GO:0006812	GO:0006816	GO:0006884	GO:0006900	GO:0006954	GO:0007005	GO:0007009	GO:0008219	GO:0009612	GO:0009617	GO:0009897	GO:0010033	GO:0010043	GO:0010467	GO:0010524	GO:0014049	GO:0014054	GO:0014070	GO:0015267	GO:0016020	GO:0016021
ENSSSCG00000009831	Chr14	-3.29796	0.291246	0.00281198	0.02	0.21	CUX2	cut-like homeobox 2 [Source:HGNC Symbol;Acc:HGNC:19347]	17	GO:0003677	GO:0003700	GO:0005634	GO:0006355	GO:0043565	GO:0070062	GO:0000122	GO:0050890	GO:0045892	GO:2000463	GO:0051965	GO:0000977	GO:0010628	GO:0071310	GO:0007614	GO:0050775	GO:0061003
ENSSSCG00000009927	Chr14	-2.66187	0.914821	0.00547185	0.13	1.08	ENSSSCG00000009927	--	--	--
ENSSSCG00000010015	Chr14	-7.46249	0.140128	0.000164799	0	0.42	OSBP2	oxysterol binding protein 2 [Source:HGNC Symbol;Acc:HGNC:8504]	6	GO:0005543	GO:0006810	GO:0006869	GO:0015485	GO:0005515	GO:0000166
ENSSSCG00000010485	Chr14	-2.74742	1.89685	0.000799282	1.31	11.05	ENSSSCG00000010485	Uncharacterized protein [Source:UniProtKB/TrEMBL;Acc:F1SC65]	3	GO:0005097	GO:0032313	GO:0032851
ENSSSCG00000010512	Chr14	-3.2574	1.4026	0.000469533	0.05	0.62	SLIT1	slit homolog 1 (Drosophila) [Source:HGNC Symbol;Acc:HGNC:11085]	18	GO:0005509	GO:0005576	GO:0005615	GO:0005737	GO:0007409	GO:0007411	GO:0008045	GO:0021772	GO:0022028	GO:0022029	GO:0031290	GO:0033563	GO:0040023	GO:0048495	GO:0048812	GO:0048846	GO:0050919	GO:0005515
ENSSSCG00000010770	Chr14	-3.60678	0.539844	0.000921321	0.03	0.43	KNDC1	kinase non-catalytic C-lobe domain (KIND) containing 1 [Source:HGNC Symbol;Acc:HGNC:29374]	17	GO:0001934	GO:0004674	GO:0005085	GO:0005088	GO:0005622	GO:0007264	GO:0016772	GO:0021707	GO:0030425	GO:0032045	GO:0043025	GO:0048814	GO:0050773	GO:0051056	GO:0006468	GO:0005515	GO:0032318
ENSSSCG00000023596	Chr14	-2.40959	1.32565	0.00507411	0.29	1.92	ENSSSCG00000023596	Interacting selectively and non-covalently with any metal ion.	4	GO:0003676	GO:0005622	GO:0006355	GO:0046872
ENSSSCG00000024048	Chr14	-6.58487	-0.56423	0.00416566	0	0.33	ENSSSCG00000024048	Uncharacterized protein [Source:UniProtKB/TrEMBL;Acc:F1SEN5]	2	GO:0005515	GO:0000166
ENSSSCG00000016191	Chr15	-2.62452	0.885354	0.00638213	0.05	0.41	ENSSSCG00000016191	Uncharacterized protein [Source:UniProtKB/TrEMBL;Acc:F1SRY7]	2	GO:0003676	GO:0046872
ENSSSCG00000016381	Chr15	-2.08613	3.30728	0.00372113	0.69	3.63	SNED1	sushi, nidogen and EGF-like domains 1 [Source:HGNC Symbol;Acc:HGNC:24696]	4	GO:0005509	GO:0007160	GO:0005515	GO:0070062
ENSSSCG00000021295	Chr15	-2.27683	1.64446	0.00525962	0.38	2.32	ENSSSCG00000021295	Uncharacterized protein [Source:UniProtKB/TrEMBL;Acc:I3LEB0]	5	GO:0004672	GO:0004713	GO:0005524	GO:0006468	GO:0016772
ENSSSCG00000021446	Chr15	-2.21396	1.32831	0.00873384	0.5	2.89	ENSSSCG00000021446	Uncharacterized protein [Source:UniProtKB/TrEMBL;Acc:I3LVD8]	3	GO:0005085	GO:0005622	GO:0007264
ENSSSCG00000024477	Chr15	-1.94749	2.93563	0.00798398	6.15	29.56	ENSSSCG00000024477	Uncharacterized protein [Source:UniProtKB/TrEMBL;Acc:I3LBS6]	--	--
ENSSSCG00000025598	Chr15	-1.84096	3.30763	0.00999561	1.14	5.09	ENSSSCG00000025598	Uncharacterized protein [Source:UniProtKB/TrEMBL;Acc:I3LHJ6]	--	--
ENSSSCG00000026805	Chr15	-2.71186	1.86741	0.000953685	0.78	6.43	ENSSSCG00000026805	Uncharacterized protein [Source:UniProtKB/TrEMBL;Acc:I3LS02]	--	--
ENSSSCG00000027033	Chr15	-2.18525	2.31498	0.00423552	4.8	27.27	ENSSSCG00000027033	Uncharacterized protein [Source:UniProtKB/TrEMBL;Acc:I3LJY6]	--	--
ENSSSCG00000017018	Chr16	-2.90164	0.465432	0.00383276	0.03	0.26	TENM2	teneurin transmembrane protein 2 [Source:HGNC Symbol;Acc:HGNC:29943]	12	GO:0005102	GO:0005887	GO:0005911	GO:0007157	GO:0007165	GO:0007411	GO:0016021	GO:0035584	GO:0042803	GO:0046982	GO:0050839	GO:0005515
ENSSSCG00000007136	Chr17	-6.96835	-0.265655	0.00100641	0	1.16	ENSSSCG00000007136	Uncharacterized protein [Source:UniProtKB/TrEMBL;Acc:F1SAR9]	--	--
ENSSSCG00000007435	Chr17	-3.67001	-0.195592	0.00547934	0.15	2.65	PLTP	Sus scrofa phospholipid transfer protein (PLTP), mRNA. [Source:RefSeq mRNA;Acc:NM_214283]	4	GO:0008289	GO:0010189	GO:0030317	GO:0005615
ENSSSCG00000021138	Chr17	-2.76151	1.23001	0.00237875	0.03	0.29	ENSSSCG00000021138	Uncharacterized protein [Source:UniProtKB/TrEMBL;Acc:F1S4X2]	2	GO:0005814	GO:0005814
ENSSSCG00000022072	Chr17	-2.73574	0.690816	0.00792498	0.87	7.34	ENSSSCG00000022072	Uncharacterized protein [Source:UniProtKB/TrEMBL;Acc:I3LUV8]	1	GO:0016021
ENSSSCG00000016444	Chr18	-2.59937	1.30097	0.00314793	0.16	1.26	TMEM176B	transmembrane protein 176B [Source:HGNC Symbol;Acc:HGNC:29596]	4	GO:0016021	GO:2001199	GO:0005515	GO:0016021
ENSSSCG00000016672	Chr18	-4.38536	0.375357	0.000385253	0.02	0.71	PAC1	Sus scrofa adenylate cyclase activating polypeptide 1 (pituitary) receptor type I (ADCYAP1R1), mRNA. [Source:RefSeq mRNA;Acc:NM_001199808]	20	GO:0004871	GO:0004888	GO:0004930	GO:0004999	GO:0005886	GO:0007165	GO:0007166	GO:0007186	GO:0016020	GO:0016021	GO:0004871	GO:0004888	GO:0004930	GO:0004999	GO:0005886	GO:0007165	GO:0007166	GO:0007186	GO:0016020	GO:0016021
ENSSSCG00000016698	Chr18	-6.34659	-0.741328	0.00922396	0	0.38	HOXA11	homeobox A11 [Source:HGNC Symbol;Acc:HGNC:5101]	35	GO:0001501	GO:0001656	GO:0001658	GO:0001759	GO:0003677	GO:0003700	GO:0005634	GO:0005667	GO:0005730	GO:0005737	GO:0006355	GO:0007275	GO:0007501	GO:0009952	GO:0009953	GO:0009954	GO:0010720	GO:0030326	GO:0032330	GO:0032332	GO:0032993	GO:0035115	GO:0042733	GO:0043234	GO:0043565	GO:0045893	GO:0048589	GO:0060272	GO:0060351	GO:0005515	GO:0008584	GO:0010468	GO:0007283	GO:0007338	GO:0060065
ENSSSCG00000016748	Chr18	-2.13942	2.86452	0.00375076	2.83	15.55	CAMK2B	calcium/calmodulin-dependent protein kinase II beta [Source:HGNC Symbol;Acc:HGNC:1461]	18	GO:0004683	GO:0005516	GO:0006468	GO:0046777	GO:0004674	GO:0005515	GO:0005829	GO:0006816	GO:0018105	GO:0050885	GO:0048169	GO:0000082	GO:0046686	GO:0051233	GO:2001235	GO:0002030	GO:0032222	GO:0060466
ENSSSCG00000027601	Chr18	-3.32583	1.70124	0.000189466	0.23	2.89	FAM180A	family with sequence similarity 180, member A [Source:HGNC Symbol;Acc:HGNC:33773]	--	--
ENSSSCG00000028116	Chr18	-2.90164	0.465432	0.00383276	0.59	5.69	ENSSSCG00000028116	Uncharacterized protein [Source:UniProtKB/TrEMBL;Acc:I3LF11]	9	GO:0000166	GO:0004672	GO:0004674	GO:0005524	GO:0006468	GO:0016301	GO:0016310	GO:0016740	GO:0016772
ENSSSCG00000012845	Chr2	-6.47065	-0.649986	0.00614931	0	0.6	CEND1	Sus scrofa cell cycle exit and neuronal differentiation 1 (CEND1), mRNA. [Source:RefSeq mRNA;Acc:NM_213866]	9	GO:0005886	GO:0007628	GO:0012505	GO:0016020	GO:0016021	GO:0021686	GO:0021702	GO:0021933	GO:0021941
ENSSSCG00000012869	Chr2	-7.20109	-0.0772165	0.000530405	0	1.32	ENSSSCG00000012869	Anoctamin [Source:UniProtKB/TrEMBL;Acc:F1RY81]	2	GO:0016020	GO:0016021
ENSSSCG00000012993	Chr2	-6.34659	-0.741328	0.00922396	0	0.59	SLC25A45	solute carrier family 25, member 45 [Source:HGNC Symbol;Acc:HGNC:27442]	5	GO:0005739	GO:0006810	GO:0016020	GO:0016021	GO:0055085
ENSSSCG00000013546	Chr2	-6.88161	-0.334551	0.00140897	0	0.35	DENND1C	DENN/MADD domain containing 1C [Source:HGNC Symbol;Acc:HGNC:26225]	2	GO:0017112	GO:0032851
ENSSSCG00000013617	Chr2	-6.69071	-0.483417	0.00286389	0	0.68	ELAVL3	ELAV like neuron-specific RNA binding protein 3 [Source:HGNC Symbol;Acc:HGNC:3314]	4	GO:0000166	GO:0003676	GO:0003723	GO:0017091
ENSSSCG00000013882	Chr2	-2.11281	1.51684	0.00959873	0.4	2.16	FAM129C	family with sequence similarity 129, member C [Source:HGNC Symbol;Acc:HGNC:24130]	2	GO:0005543	GO:0005515
ENSSSCG00000013911	Chr2	-2.11281	1.51684	0.00959873	0.36	1.94	TMEM59L	transmembrane protein 59-like [Source:HGNC Symbol;Acc:HGNC:13237]	--	--
ENSSSCG00000013916	Chr2	-2.52719	4.18367	0.000413519	1.77	12.71	COMP	cartilage oligomeric matrix protein [Source:HGNC Symbol;Acc:HGNC:2227]	14	GO:0003417	GO:0005509	GO:0005518	GO:0005576	GO:0005615	GO:0007155	GO:0008201	GO:0031012	GO:0043066	GO:0043395	GO:0060173	GO:0005515	GO:0070062	GO:0002020
ENSSSCG00000013934	Chr2	-1.98975	3.59298	0.00542797	0.96	4.76	CILP2	cartilage intermediate layer protein 2 [Source:HGNC Symbol;Acc:HGNC:24213]	3	GO:0005515	GO:0030246	GO:0070062
ENSSSCG00000014045	Chr2	-2.97799	0.0439326	0.00977491	0.15	1.54	ENSSSCG00000014045	Uncharacterized protein [Source:UniProtKB/TrEMBL;Acc:F1S3C0]	--	--
ENSSSCG00000014127	Chr2	-3.0478	0.580822	0.00254733	0.04	0.46	RASGRF2	Ras protein-specific guanine nucleotide-releasing factor 2 [Source:HGNC Symbol;Acc:HGNC:9876]	10	GO:0005085	GO:0005089	GO:0005543	GO:0005622	GO:0005737	GO:0007264	GO:0035023	GO:0051056	GO:0005515	GO:2000310
ENSSSCG00000021757	Chr2	-6.58487	-0.56423	0.00416566	0	0.5	ENSSSCG00000021757	Uncharacterized protein [Source:UniProtKB/TrEMBL;Acc:F1S2L9]	4	GO:0003676	GO:0005622	GO:0006355	GO:0046872
ENSSSCG00000023485	Chr2	-4.30377	2.32409	2.31011e-06	0.15	3.85	PCDHGB5	protocadherin gamma subfamily B, 5 [Source:HGNC Symbol;Acc:HGNC:8712]	7	GO:0005509	GO:0005886	GO:0007155	GO:0007156	GO:0016020	GO:0016021	GO:0070062
ENSSSCG00000025286	Chr2	-6.34659	-0.741328	0.00922396	0	0.43	ENSSSCG00000025286	Uncharacterized protein [Source:UniProtKB/TrEMBL;Acc:I3LFJ9]	--	--
ENSSSCG00000027953	Chr2	-3.0007	0.543405	0.00311863	0.19	1.98	PRR22	proline rich 22 [Source:HGNC Symbol;Acc:HGNC:28354]	--	--
ENSSSCG00000028382	Chr2	-2.69827	0.943682	0.00470104	0.15	1.25	PCDHGA12	protocadherin gamma subfamily A, 12 [Source:HGNC Symbol;Acc:HGNC:8699]	6	GO:0005509	GO:0005886	GO:0007155	GO:0007156	GO:0016020	GO:0016021
ENSSSCG00000029382	Chr2	-3.82926	-0.0729566	0.00406644	0.06	1.11	ENSSSCG00000029382	Uncharacterized protein [Source:UniProtKB/TrEMBL;Acc:I3LEI3]	1	GO:0005515
ENSSSCG00000029992	Chr2	-2.31785	2.09675	0.00354771	1.41	8.78	ENSSSCG00000029992	Uncharacterized protein [Source:UniProtKB/TrEMBL;Acc:I3LIE4]	1	GO:0005515
ENSSSCG00000007940	Chr3	-4.33316	0.332065	0.000488131	0.11	2.96	C16orf96	chromosome 16 open reading frame 96 [Source:HGNC Symbol;Acc:HGNC:40031]	--	--
ENSSSCG00000007951	Chr3	-1.781	6.29647	0.00864199	2.26	9.67	CREBBP	CREB binding protein [Source:HGNC Symbol;Acc:HGNC:2348]	36	GO:0003712	GO:0004402	GO:0005634	GO:0006355	GO:0008270	GO:0016573	GO:0005515	GO:0000122	GO:0000123	GO:0000790	GO:0000940	GO:0000987	GO:0001078	GO:0001085	GO:0001191	GO:0002039	GO:0003677	GO:0003682	GO:0003712	GO:0003713	GO:0004402	GO:0005634	GO:0005667	GO:0005737	GO:0006355	GO:0008134	GO:0008270	GO:0016407	GO:0016573	GO:0016604	GO:0018076	GO:0030718	GO:0043426	GO:0045893	GO:0045944	GO:0005515
ENSSSCG00000007991	Chr3	-3.58326	-0.261189	0.00744743	0	0.07	WDR90	WD repeat domain 90 [Source:HGNC Symbol;Acc:HGNC:26960]	3	GO:0005515	GO:0005515	GO:0005515
ENSSSCG00000008060	Chr3	-2.56937	2.10565	0.00152374	0.63	4.71	PDPK1	3-phosphoinositide dependent protein kinase 1 [Source:HGNC Symbol;Acc:HGNC:8816]	35	GO:0004672	GO:0004674	GO:0005524	GO:0006468	GO:0016772	GO:0042995	GO:0005737	GO:0005515	GO:0005886	GO:0035556	GO:0016301	GO:0051281	GO:0006469	GO:0007173	GO:0097191	GO:0030512	GO:0019722	GO:0032869	GO:0016477	GO:0090004	GO:0071364	GO:0043274	GO:0043122	GO:0016004	GO:0010518	GO:0004676	GO:0018107	GO:0032148	GO:0016023	GO:0043304	GO:0034122	GO:0010667	GO:0006972	GO:0003323	GO:0010594
ENSSSCG00000008202	Chr3	-2.15252	1.66408	0.00747301	0.89	4.99	CNNM4	cyclin and CBS domain divalent metal cation transport mediator 4 [Source:HGNC Symbol;Acc:HGNC:105]	--	--
ENSSSCG00000008311	Chr3	-7.91969	0.532723	2.24824e-05	0	1.11	CYP26B1	cytochrome P450, family 26, subfamily B, polypeptide 1 [Source:HGNC Symbol;Acc:HGNC:20581]	26	GO:0001709	GO:0001972	GO:0004497	GO:0005506	GO:0007140	GO:0007283	GO:0009055	GO:0009954	GO:0010628	GO:0016491	GO:0016705	GO:0020037	GO:0030326	GO:0043587	GO:0046872	GO:0048384	GO:0055114	GO:0060349	GO:0071300	GO:2001037	GO:0005737	GO:0034653	GO:0008401	GO:0061436	GO:0048387	GO:0070268
ENSSSCG00000008434	Chr3	-3.30203	0.786491	0.000814859	0.12	1.5	TTC7A	tetratricopeptide repeat domain 7A [Source:HGNC Symbol;Acc:HGNC:19750]	3	GO:0006879	GO:0030097	GO:0005515
ENSSSCG00000008535	Chr3	-2.49063	2.04128	0.00222401	0.45	3.18	CLIP4	CAP-GLY domain containing linker protein family, member 4 [Source:HGNC Symbol;Acc:HGNC:26108]	1	GO:0005515
ENSSSCG00000008584	Chr3	-2.69154	0.656216	0.00944814	0.9	7.38	ENSSSCG00000008584	Uncharacterized protein [Source:UniProtKB/TrEMBL;Acc:F1SDJ5]	--	--
ENSSSCG00000008668	Chr3	-2.06926	3.48627	0.00386561	1.63	8.5	RBAK	RB-associated KRAB zinc finger [Source:HGNC Symbol;Acc:HGNC:17680]	4	GO:0003676	GO:0005622	GO:0006355	GO:0046872
ENSSSCG00000022200	Chr3	-2.23105	1.93381	0.00567766	0.32	1.88	ENSSSCG00000022200	Uncharacterized protein [Source:UniProtKB/TrEMBL;Acc:F1RLT5]	5	GO:0005215	GO:0006810	GO:0008021	GO:0016020	GO:0005515
ENSSSCG00000025430	Chr3	-2.08794	2.16418	0.00681783	0.85	4.5	ENSSSCG00000025430	Uncharacterized protein [Source:UniProtKB/TrEMBL;Acc:I3LCC1]	1	GO:0008270
ENSSSCG00000025483	Chr3	-6.47065	-0.649986	0.00614931	0	0.69	ENSSSCG00000025483	Uncharacterized protein [Source:UniProtKB/TrEMBL;Acc:I3LCU3]	--	--
ENSSSCG00000025561	Chr3	-2.47607	1.00271	0.00706623	0.22	1.53	VASN	vasorin [Source:HGNC Symbol;Acc:HGNC:18517]	12	GO:0005739	GO:0005886	GO:0071456	GO:0071461	GO:0005515	GO:0005615	GO:0070062	GO:0009986	GO:0030512	GO:0005765	GO:0050431	GO:0010719
ENSSSCG00000006072	Chr4	-3.58326	-0.261189	0.00744743	0.07	1.16	ENSSSCG00000006072	Uncharacterized protein [Source:UniProtKB/TrEMBL;Acc:F1S0N8]	--	--
ENSSSCG00000006160	Chr4	-2.49696	4.57369	0.000429575	0.94	6.61	STMN2	stathmin 2 [Source:HGNC Symbol;Acc:HGNC:10577]	40	GO:0007026	GO:0010976	GO:0010977	GO:0030426	GO:0031110	GO:0031115	GO:0031117	GO:0048471	GO:0005737	GO:0005515	GO:0043025	GO:0043005	GO:0030027	GO:0048306	GO:1990090	GO:0007026	GO:0010976	GO:0010977	GO:0030426	GO:0031110	GO:0031115	GO:0031117	GO:0048471	GO:0031110	GO:0007026	GO:0010976	GO:0010977	GO:0030426	GO:0031110	GO:0031115	GO:0031117	GO:0048471	GO:0007026	GO:0010976	GO:0010977	GO:0030426	GO:0031110	GO:0031115	GO:0031117	GO:0048471
ENSSSCG00000006305	Chr4	-6.96835	-0.265655	0.00100641	0	0.27	ADCY10	adenylate cyclase 10 (soluble) [Source:HGNC Symbol;Acc:HGNC:21285]	8	GO:0000287	GO:0004016	GO:0006171	GO:0007283	GO:0009190	GO:0016020	GO:0016849	GO:0035556
ENSSSCG00000006857	Chr4	-1.79455	7.54018	0.00783867	12.22	52.72	COL11A1	collagen, type XI, alpha 1 [Source:HGNC Symbol;Acc:HGNC:2186]	17	GO:0001502	GO:0002063	GO:0003007	GO:0005201	GO:0005581	GO:0006029	GO:0007601	GO:0007605	GO:0030199	GO:0031012	GO:0035989	GO:0042472	GO:0048704	GO:0048705	GO:0050910	GO:0051216	GO:0055010
ENSSSCG00000030699	Chr4	-2.42097	2.94014	0.00122693	2.98	19.94	ENSSSCG00000030699	Uncharacterized protein [Source:UniProtKB/TrEMBL;Acc:I3LSF8]	--	--
ENSSSCG00000000020	Chr5	-3.67001	-0.195592	0.00547934	0.05	0.95	PHF21B	PHD finger protein 21B [Source:HGNC Symbol;Acc:HGNC:25161]	3	GO:0008270	GO:0046872	GO:0005515
ENSSSCG00000000134	Chr5	-6.96835	-0.265655	0.00100641	0	1.08	MPST	mercaptopyruvate sulfurtransferase [Source:HGNC Symbol;Acc:HGNC:7223]	7	GO:0004792	GO:0005737	GO:0005739	GO:0005743	GO:0016740	GO:0070062	GO:0016784
ENSSSCG00000000195	Chr5	-7.87548	0.494143	2.82471e-05	0	1.56	PRPH	peripherin [Source:HGNC Symbol;Acc:HGNC:9461]	10	GO:0005198	GO:0005882	GO:0005883	GO:0030424	GO:0042622	GO:0044299	GO:0045098	GO:0045104	GO:0016020	GO:0005515
ENSSSCG00000000216	Chr5	-6.34659	-0.741328	0.00922396	0	0.22	ASIC2	acid-sensing (proton-gated) ion channel 2 [Source:HGNC Symbol;Acc:HGNC:99]	34	GO:0005272	GO:0006810	GO:0006811	GO:0006814	GO:0015280	GO:0016020	GO:0016021	GO:0035725	GO:0005515	GO:0010468	GO:0030193	GO:0050915	GO:0005887	GO:0045202	GO:0007605	GO:0005261	GO:0006812	GO:0043025	GO:0043066	GO:0042391	GO:0043197	GO:0043005	GO:0034220	GO:0007602	GO:0051965	GO:0034765	GO:0009612	GO:0035418	GO:0019229	GO:0005216	GO:0010447	GO:0050974	GO:0022839	GO:0003026
ENSSSCG00000000487	Chr5	-6.58487	-0.56423	0.00416566	0	0.98	SLC35E3	solute carrier family 35, member E3 [Source:HGNC Symbol;Acc:HGNC:20864]	2	GO:0016020	GO:0016021
ENSSSCG00000000584	Chr5	-3.40841	0.379106	0.00177411	0.03	0.47	SLCO1A2	solute carrier organic anion transporter family, member 1A2 [Source:HGNC Symbol;Acc:HGNC:10956]	6	GO:0005215	GO:0006810	GO:0016020	GO:0005515	GO:0055085	GO:0016021
ENSSSCG00000000906	Chr5	-4.43575	0.417352	0.000305695	0.05	1.62	TMCC3	transmembrane and coiled-coil domain family 3 [Source:HGNC Symbol;Acc:HGNC:29199]	--	--
ENSSSCG00000030998	Chr5	-6.58487	-0.56423	0.00416566	0	0.67	WIF1	WNT inhibitory factor 1 [Source:HGNC Symbol;Acc:HGNC:18081]	2	GO:0005515	GO:0045600
ENSSSCG00000002639	Chr6	-2.69827	0.943682	0.00470104	0.21	1.71	TUBB3	tubulin, beta 3 class III [Source:HGNC Symbol;Acc:HGNC:20772]	21	GO:0000166	GO:0003924	GO:0005200	GO:0005525	GO:0005622	GO:0005737	GO:0005856	GO:0005874	GO:0005886	GO:0006184	GO:0007017	GO:0007411	GO:0015630	GO:0030424	GO:0043234	GO:0051258	GO:0005515	GO:0005634	GO:0030425	GO:0043025	GO:0071944
ENSSSCG00000002902	Chr6	-3.40841	0.379106	0.00177411	0.06	0.78	ENSSSCG00000002902	Sus scrofa ATPase, H+/K+ exchanging, alpha polypeptide (ATP4A), mRNA. [Source:RefSeq mRNA;Acc:NM_214291]	15	GO:0000166	GO:0000287	GO:0005524	GO:0006754	GO:0006812	GO:0008900	GO:0015077	GO:0015672	GO:0015991	GO:0016020	GO:0016021	GO:0016787	GO:0016820	GO:0019829	GO:0046872
ENSSSCG00000002915	Chr6	-6.34659	-0.741328	0.00922396	0	0.39	KIRREL2	kin of IRRE like 2 (Drosophila) [Source:HGNC Symbol;Acc:HGNC:18816]	6	GO:0001933	GO:0005911	GO:0016020	GO:0016337	GO:0036057	GO:0005515
ENSSSCG00000002999	Chr6	-1.95131	3.66564	0.00594824	1.71	8.22	C19orf54	chromosome 19 open reading frame 54 [Source:HGNC Symbol;Acc:HGNC:24758]	--	--
ENSSSCG00000003006	Chr6	-2.47164	1.53092	0.0032194	0.29	2.02	CYP2B22	Sus scrofa cytochrome P450 2B22 (CYP2B22), mRNA. [Source:RefSeq mRNA;Acc:NM_214413]	14	GO:0004497	GO:0005506	GO:0006805	GO:0008202	GO:0009055	GO:0016491	GO:0016705	GO:0016712	GO:0017144	GO:0020037	GO:0042180	GO:0042738	GO:0046872	GO:0055114
ENSSSCG00000003407	Chr6	-2.18547	1.30635	0.00981159	0.45	2.59	CASZ1	castor zinc finger 1 [Source:HGNC Symbol;Acc:HGNC:26002]	3	GO:0005634	GO:0005737	GO:0043231
ENSSSCG00000003517	Chr6	-2.30493	2.67485	0.00243383	3.43	21.15	ENSSSCG00000003517	Uncharacterized protein [Source:UniProtKB/TrEMBL;Acc:F1SU00]	--	--
ENSSSCG00000003646	Chr6	-3.23939	0.245157	0.00356754	0.15	1.87	POU3F1	POU class 3 homeobox 1 [Source:HGNC Symbol;Acc:HGNC:9214]	16	GO:0001105	GO:0003677	GO:0003700	GO:0005634	GO:0005667	GO:0006355	GO:0008544	GO:0010628	GO:0014044	GO:0022011	GO:0030216	GO:0030900	GO:0042552	GO:0043565	GO:0045893	GO:0045944
ENSSSCG00000003690	Chr6	-3.82926	-0.0729566	0.00406644	0.02	0.33	ENSSSCG00000003690	Any process that mediates the transfer of information from one cell to another.	1	GO:0007267
ENSSSCG00000022003	Chr6	-3.58326	-0.261189	0.00744743	0.11	1.81	ENSSSCG00000022003	Uncharacterized protein [Source:UniProtKB/TrEMBL;Acc:I3L9J5]	1	GO:0005515
ENSSSCG00000022410	Chr6	-1.8585	4.86188	0.00689404	6.55	29.55	ANKRD11	ankyrin repeat domain 11 [Source:HGNC Symbol;Acc:HGNC:21316]	12	GO:0001701	GO:0001894	GO:0005634	GO:0035264	GO:0042475	GO:0048705	GO:0060323	GO:0060325	GO:0060348	GO:0005515	GO:0005737	GO:0005886
ENSSSCG00000022554	Chr6	-7.82988	0.454474	3.56805e-05	0	1.58	MATN1	matrilin 1, cartilage matrix protein [Source:HGNC Symbol;Acc:HGNC:6907]	6	GO:0002062	GO:0003429	GO:0005578	GO:0030500	GO:0005515	GO:0005509
ENSSSCG00000023322	Chr6	-3.55421	3.32744	6.12166e-06	0.43	6.39	COL9A2	collagen, type IX, alpha 2 [Source:HGNC Symbol;Acc:HGNC:2218]	1	GO:0005594
ENSSSCG00000025214	Chr6	-2.62677	1.32298	0.00314793	0.16	1.28	TSHZ3	teashirt zinc finger homeobox 3 [Source:HGNC Symbol;Acc:HGNC:30700]	20	GO:0001656	GO:0001657	GO:0001701	GO:0002087	GO:0003682	GO:0005634	GO:0005739	GO:0010468	GO:0030324	GO:0045892	GO:0046872	GO:0048745	GO:0050881	GO:0050975	GO:0051152	GO:0060993	GO:0072105	GO:0072193	GO:0072195	GO:0005515
ENSSSCG00000001070	Chr7	-3.08239	0.968896	0.00212562	0.24	2.58	FAM8A1	family with sequence similarity 8, member A1 [Source:HGNC Symbol;Acc:HGNC:16372]	--	--
ENSSSCG00000001430	Chr7	-2.26414	1.21208	0.0093232	0.11	0.64	ATF6B	activating transcription factor 6 beta [Source:HGNC Symbol;Acc:HGNC:2349]	11	GO:0003700	GO:0006355	GO:0043565	GO:0003700	GO:0005622	GO:0005634	GO:0005730	GO:0005925	GO:0006355	GO:0043565	GO:0005515
ENSSSCG00000001473	Chr7	-2.31866	5.45161	0.00083913	0.93	5.77	COL11A2	Collagen type XI alpha 2; Uncharacterized protein [Source:UniProtKB/TrEMBL;Acc:A5D9L2]	11	GO:0001894	GO:0002062	GO:0005201	GO:0005581	GO:0007605	GO:0030199	GO:0048705	GO:0005201	GO:0005581	GO:0005201	GO:0005581
ENSSSCG00000001832	Chr7	-2.77439	1.6199	0.00119786	0.08	0.72	ACAN	aggrecan [Source:HGNC Symbol;Acc:HGNC:319]	12	GO:0001502	GO:0002063	GO:0005509	GO:0005540	GO:0005578	GO:0005604	GO:0007155	GO:0030166	GO:0030199	GO:0030246	GO:0031012	GO:0005515
ENSSSCG00000001909	Chr7	-6.88161	-0.334551	0.00140897	0	0.42	ENSSSCG00000001909	Uncharacterized protein [Source:UniProtKB/TrEMBL;Acc:F1SIE2]	3	GO:0004872	GO:0051180	GO:0051183
ENSSSCG00000002368	Chr7	-2.02582	2.18995	0.00807087	0.26	1.3	LTBP2	latent transforming growth factor beta binding protein 2 [Source:HGNC Symbol;Acc:HGNC:6715]	5	GO:0005509	GO:0005615	GO:0031012	GO:0070062	GO:0005515
ENSSSCG00000002406	Chr7	-6.34659	-0.741328	0.00922396	0	0.6	ENSSSCG00000002406	Uncharacterized protein [Source:UniProtKB/TrEMBL;Acc:F1SE06]	4	GO:0001671	GO:0006950	GO:0032781	GO:0051087
ENSSSCG00000002456	Chr7	-2.7302	1.7409	0.00106077	0.4	3.32	CHGA	chromogranin A (parathyroid secretory protein 1) [Source:HGNC Symbol;Acc:HGNC:1929]	3	GO:0030141	GO:0048471	GO:0005515
ENSSSCG00000002546	Chr7	-2.62677	1.32298	0.00314793	0.34	2.67	XRCC3	X-ray repair complementing defective repair in Chinese hamster cells 3 [Source:HGNC Symbol;Acc:HGNC:12830]	19	GO:0003677	GO:0005524	GO:0005634	GO:0005737	GO:0005739	GO:0006259	GO:0006281	GO:0008094	GO:0048471	GO:0000724	GO:0005515	GO:0000737	GO:0000400	GO:0090267	GO:0071140	GO:0010824	GO:0008821	GO:0033065	GO:0005657
ENSSSCG00000002552	Chr7	-3.29796	0.291246	0.00281198	0.04	0.47	TDRD9	tudor domain containing 9 [Source:HGNC Symbol;Acc:HGNC:20122]	14	GO:0000166	GO:0003676	GO:0004386	GO:0005524	GO:0005634	GO:0007140	GO:0007283	GO:0008026	GO:0009566	GO:0016787	GO:0034587	GO:0043046	GO:0071547	GO:0005515
ENSSSCG00000020177	Chr7	-1.95329	5.98588	0.0042388	300.19	1446.49	SNORD112	Small nucleolar RNA SNORD112 [Source:RFAM;Acc:RF01169]	--	--
ENSSSCG00000025551	Chr7	-8.0841	0.67725	9.4751e-06	0	0.56	RUNX2	runt-related transcription factor 2 [Source:HGNC Symbol;Acc:HGNC:10472]	43	GO:0000790	GO:0001501	GO:0001649	GO:0001958	GO:0002051	GO:0002062	GO:0002063	GO:0002076	GO:0003677	GO:0003682	GO:0003700	GO:0005524	GO:0005634	GO:0005667	GO:0005737	GO:0006351	GO:0006355	GO:0008284	GO:0019904	GO:0030217	GO:0030278	GO:0030509	GO:0032332	GO:0035115	GO:0040036	GO:0042475	GO:0042487	GO:0043425	GO:0044212	GO:0045667	GO:0045669	GO:0045879	GO:0045892	GO:0045893	GO:0045944	GO:0048469	GO:0048701	GO:0048705	GO:0048863	GO:0070491
ENSSSCG00000027622	Chr8	-6.34659	-0.741328	0.00922396	0	1.65	ENSSSCG00000027622	Uncharacterized protein [Source:UniProtKB/TrEMBL;Acc:I3LJV0]	5	GO:0004222	GO:0005578	GO:0008237	GO:0008270	GO:0031012
ENSSSCG00000015259	Chr9	-2.40416	0.946778	0.00943598	0.12	0.83	B3GAT1	beta-1,3-glucuronyltransferase 1 [Source:HGNC Symbol;Acc:HGNC:921]	3	GO:0008499	GO:0015018	GO:0016020
ENSSSCG00000015285	Chr9	-6.96835	-0.265655	0.00100641	0	0.6	LRRN2	leucine rich repeat neuronal 2 [Source:HGNC Symbol;Acc:HGNC:16914]	1	GO:0005515
ENSSSCG00000022883	Chr9	-3.67001	-0.195592	0.00547934	0.09	1.65	ENSSSCG00000022883	--	--	--
ENSSSCG00000028326	GL892233.1	-2.02325	2.03578	0.00937012	1.2	6.08	NR4A1	nuclear receptor subfamily 4, group A, member 1 [Source:HGNC Symbol;Acc:HGNC:7980]	27	GO:0001077	GO:0001938	GO:0002042	GO:0003677	GO:0003700	GO:0003707	GO:0004879	GO:0005634	GO:0005667	GO:0006351	GO:0006355	GO:0006915	GO:0030522	GO:0035767	GO:0035914	GO:0035924	GO:0042803	GO:0043154	GO:0043401	GO:0043565	GO:0044344	GO:0045893	GO:0045944	GO:0046982	GO:0071310	GO:0005515	GO:0043065
ENSSSCG00000025523	GL893359.2	-3.14837	3.32684	3.3476e-05	0.4	4.39	COL2A1	collagen, type II, alpha 1 [Source:HGNC Symbol;Acc:HGNC:2200]	37	GO:0001501	GO:0001502	GO:0001503	GO:0001894	GO:0001958	GO:0002062	GO:0003007	GO:0005201	GO:0005581	GO:0005585	GO:0005604	GO:0005615	GO:0005737	GO:0006029	GO:0007417	GO:0007601	GO:0007605	GO:0010468	GO:0030199	GO:0030903	GO:0031012	GO:0035108	GO:0042472	GO:0042802	GO:0043066	GO:0048407	GO:0048705	GO:0048839	GO:0051216	GO:0060021	GO:0060174	GO:0060272	GO:0060348	GO:0060351	GO:0071599	GO:0071773	GO:2001240
ENSSSCG00000017833	GL893571.2	-2.68041	0.2951	0.00910829	0.12	0.99	ENSSSCG00000017833	Uncharacterized protein [Source:UniProtKB/TrEMBL;Acc:F1RHG3]	2	GO:0008168	GO:0032259
ENSSSCG00000021080	GL893811.1	-6.78932	-0.407009	0.00199604	0	1.35	ENSSSCG00000021080	--	--	--
ENSSSCG00000004815	GL894544.2	-4.16414	0.193538	0.00102803	0.05	1.16	MEF2A	Uncharacterized protein [Source:UniProtKB/TrEMBL;Acc:F1SRX6]	30	GO:0000002	GO:0000122	GO:0000790	GO:0000981	GO:0001077	GO:0001085	GO:0001105	GO:0003677	GO:0003682	GO:0003700	GO:0003705	GO:0005634	GO:0006351	GO:0006355	GO:0006366	GO:0007507	GO:0019901	GO:0035035	GO:0043565	GO:0045893	GO:0045944	GO:0046332	GO:0046982	GO:0048311	GO:0055005	GO:0061337	GO:0070375	GO:0046983	GO:0005515	GO:0000978
ENSSSCG00000023608	GL894932.2	-3.32208	2.08363	9.12738e-05	0.3	3.8	ENSSSCG00000023608	Uncharacterized protein [Source:UniProtKB/TrEMBL;Acc:I3LCX9]	4	GO:0005634	GO:0005730	GO:0006364	GO:0042254
ENSSSCG00000024033	GL895671.2	-3.58326	-0.261189	0.00744743	0.1	1.59	ENSSSCG00000024033	Uncharacterized protein [Source:UniProtKB/TrEMBL;Acc:I3LIF8]	1	GO:0003676
ENSSSCG00000030569	GL896345.1	-2.69154	0.656216	0.00944814	0.37	3.05	ENSSSCG00000030569	Uncharacterized protein [Source:UniProtKB/TrEMBL;Acc:I3LDN1]	4	GO:0004672	GO:0005524	GO:0006468	GO:0016772
ENSSSCG00000004681	Chr1	6.33165	-0.897455	0.00922396	0.44	0	TRIM69	tripartite motif containing 69 [Source:HGNC Symbol;Acc:HGNC:17857]	9	GO:0004842	GO:0005622	GO:0005634	GO:0005737	GO:0008270	GO:0016567	GO:0016607	GO:0046872	GO:0005515
ENSSSCG00000004970	Chr1	1.80407	11.246	0.00738067	5884.33	2096.07	ENSSSCG00000004970	60S acidic ribosomal protein P1 [Source:RefSeq peptide;Acc:NP_001123436]	6	GO:0003735	GO:0005622	GO:0005840	GO:0006412	GO:0006414	GO:0030529
ENSSSCG00000005005	Chr1	2.10976	6.75537	0.00202753	299.28	86.24	RPL36A	Sus scrofa ribosomal protein L36a-like (RPL36AL), mRNA. [Source:RefSeq mRNA;Acc:NM_213917]	8	GO:0003674	GO:0003735	GO:0005622	GO:0005737	GO:0005840	GO:0006412	GO:0008150	GO:0030529
ENSSSCG00000024190	Chr1	7.15387	-0.26133	0.000726851	2.12	0	ENSSSCG00000024190	Uncharacterized protein [Source:UniProtKB/TrEMBL;Acc:I3LM55]	--	--
ENSSSCG00000024263	Chr1	2.64374	8.36026	0.000141865	896.34	178.39	ENSSSCG00000024263	Sus scrofa small EDRK-rich factor 2 (SERF2), mRNA. [Source:RefSeq mRNA;Acc:NM_001190206]	--	--
ENSSSCG00000010793	Chr10	2.48848	2.98856	0.000804935	20.46	4.52	DCTN5	dynactin 5 (p25) [Source:HGNC Symbol;Acc:HGNC:24594]	1	GO:0005813
ENSSSCG00000009310	Chr11	1.76039	5.55215	0.00973497	57.73	21.19	POLR1D	polymerase (RNA) I polypeptide D, 16kDa [Source:HGNC Symbol;Acc:HGNC:20422]	10	GO:0003677	GO:0003899	GO:0005736	GO:0006351	GO:0046983	GO:0005515	GO:0003677	GO:0003899	GO:0006351	GO:0046983
ENSSSCG00000022719	Chr11	2.55591	0.220838	0.00910829	1.03	0.21	RAB20	RAB20, member RAS oncogene family [Source:HGNC Symbol;Acc:HGNC:18260]	14	GO:0000166	GO:0005525	GO:0007264	GO:0045335	GO:0090383	GO:0090385	GO:0005622	GO:0015031	GO:0003924	GO:0006184	GO:0007165	GO:0016020	GO:0043231	GO:0005794
ENSSSCG00000017234	Chr12	7.54377	0.0690929	0.000125561	0.22	0	ENSSSCG00000017234	Interacting selectively and non-covalently with any protein or protein complex (a complex of two or more proteins that may include other nonprotein molecules).	4	GO:0005515	GO:0005515	GO:0005515	GO:0005515
ENSSSCG00000017239	Chr12	2.25997	9.86262	0.00095424	2810.01	729.74	RPL38	ribosomal protein L38 [Source:HGNC Symbol;Acc:HGNC:10349]	14	GO:0001501	GO:0001503	GO:0003735	GO:0005622	GO:0005840	GO:0006412	GO:0006417	GO:0007605	GO:0022625	GO:0030529	GO:0033291	GO:0034463	GO:0042474	GO:0048318
ENSSSCG00000017307	Chr12	1.73147	9.99903	0.00998391	2124.93	795.99	MYL4	myosin, light chain 4, alkali; atrial, embryonic [Source:HGNC Symbol;Acc:HGNC:7585]	7	GO:0002026	GO:0003785	GO:0005509	GO:0031672	GO:0032781	GO:0051015	GO:0060048
ENSSSCG00000017496	Chr12	2.21381	5.32175	0.00136581	34.94	9.36	MIEN1	migration and invasion enhancer 1 [Source:HGNC Symbol;Acc:HGNC:28230]	9	GO:0005829	GO:0008430	GO:0030335	GO:0031235	GO:0043066	GO:0045454	GO:0051491	GO:0070062	GO:0005515
ENSSSCG00000017591	Chr12	1.98046	7.74625	0.00351607	376.23	118.58	NME2	Sus scrofa non-metastatic cells 2, protein (NM23B) expressed in (NME2), mRNA. [Source:RefSeq mRNA;Acc:NM_001044610]	36	GO:0000166	GO:0001726	GO:0004550	GO:0004673	GO:0005524	GO:0005737	GO:0005886	GO:0006165	GO:0006183	GO:0006228	GO:0006241	GO:0007229	GO:0009117	GO:0016020	GO:0016301	GO:0016310	GO:0016740	GO:0030027	GO:0042995	GO:0045944	GO:0046872	GO:0071944	GO:0070062	GO:0005737	GO:0045944	GO:0005515	GO:0005634	GO:0001726	GO:0043066	GO:0007229	GO:0030027	GO:0045682	GO:0009142	GO:0045618	GO:0050679	GO:0071944
ENSSSCG00000017867	Chr12	1.76445	7.23355	0.00893869	287.57	105.28	EMC6	ER membrane protein complex subunit 6 [Source:HGNC Symbol;Acc:HGNC:28430]	3	GO:0005783	GO:0016021	GO:0072546
ENSSSCG00000024082	Chr12	6.33165	-0.897455	0.00922396	2.27	0	ENSSSCG00000024082	Interacting selectively and non-covalently with an unfolded protein.	7	GO:0000166	GO:0005524	GO:0005737	GO:0005832	GO:0006457	GO:0044267	GO:0051082
ENSSSCG00000029763	Chr12	1.94148	2.79087	0.00736712	7.97	2.58	IFI35	interferon-induced protein 35 [Source:HGNC Symbol;Acc:HGNC:5399]	2	GO:0005634	GO:0005515
ENSSSCG00000011206	Chr13	3.86854	1.85182	1.21556e-05	8.31	0.69	ENSSSCG00000011206	Uncharacterized protein [Source:UniProtKB/TrEMBL;Acc:F1RS60]	5	GO:0003723	GO:0003735	GO:0005622	GO:0006412	GO:0015934
ENSSSCG00000011441	Chr13	1.79148	10.6464	0.00778536	4117.22	1479.45	TNNC1	Sus scrofa troponin C type 1 (slow) (TNNC1), mRNA. [Source:RefSeq mRNA;Acc:NM_001130243]	17	GO:0005509	GO:0005861	GO:0006937	GO:0031013	GO:0031014	GO:0032972	GO:0042803	GO:0043462	GO:0046872	GO:0048306	GO:0051015	GO:0055010	GO:0060048	GO:0005739	GO:0005515	GO:0005634	GO:0015629
ENSSSCG00000011583	Chr13	2.00686	2.64201	0.00667683	6.16	1.9	TMEM40	transmembrane protein 40 [Source:HGNC Symbol;Acc:HGNC:25620]	--	--
ENSSSCG00000011884	Chr13	2.29185	7.09894	0.000858582	88.53	22.49	HCLS1	hematopoietic cell-specific Lyn substrate 1 [Source:HGNC Symbol;Acc:HGNC:4844]	25	GO:0000122	GO:0001085	GO:0005634	GO:0005667	GO:0005737	GO:0005886	GO:0008284	GO:0009725	GO:0014068	GO:0017124	GO:0019901	GO:0030218	GO:0030833	GO:0030854	GO:0032403	GO:0033138	GO:0042531	GO:0042993	GO:0045651	GO:0045944	GO:0050731	GO:0051897	GO:0071345	GO:2000107	GO:0005515
ENSSSCG00000011924	Chr13	2.06475	2.05143	0.00754926	4.74	1.4	GTPBP8	GTP-binding protein 8 (putative) [Source:HGNC Symbol;Acc:HGNC:25007]	4	GO:0000917	GO:0005525	GO:0005739	GO:0003924
ENSSSCG00000027711	Chr13	2.01029	4.72047	0.00366857	28.6	8.82	SS18L2	synovial sarcoma translocation gene on chromosome 18-like 2 [Source:HGNC Symbol;Acc:HGNC:15593]	--	--
ENSSSCG00000030440	Chr13	1.80309	6.40266	0.00781947	221.1	78.8	TAGLN3	transgelin 3 [Source:HGNC Symbol;Acc:HGNC:29868]	4	GO:0007517	GO:0005515	GO:0005634	GO:0000122
ENSSSCG00000009710	Chr14	2.72667	0.632598	0.00330473	4.53	0.83	ENSSSCG00000009710	--	--	--
ENSSSCG00000021159	Chr14	3.43823	0.557009	0.00141891	2.66	0.29	SNCG	Sus scrofa synuclein, gamma (breast cancer-specific protein 1) (SNCG), mRNA. [Source:RefSeq mRNA;Acc:NM_001103211]	--	--
ENSSSCG00000015929	Chr15	6.85664	-0.501624	0.00199604	1.25	0	ENSSSCG00000015929	Uncharacterized protein [Source:UniProtKB/TrEMBL;Acc:F1S1W0]	2	GO:0005515	GO:0005509
ENSSSCG00000016141	Chr15	2.70621	0.853555	0.00291167	1.45	0.27	ENSSSCG00000016141	Interacting selectively and non-covalently with any protein or protein complex (a complex of two or more proteins that may include other nonprotein molecules).	2	GO:0005543	GO:0005515
ENSSSCG00000020790	Chr15	2.39546	4.39012	0.00072319	41.36	9.77	MYEOV2	myeloma overexpressed 2 [Source:HGNC Symbol;Acc:HGNC:21314]	--	--
ENSSSCG00000025889	Chr15	6.6179	-0.686439	0.00416566	0.66	0	ENSSSCG00000025889	Uncharacterized protein [Source:UniProtKB/TrEMBL;Acc:I3LUA7]	2	GO:0005622	GO:0007165
ENSSSCG00000016919	Chr16	4.79604	0.384121	0.000243817	1.05	0.04	SETD9	SET domain containing 9 [Source:HGNC Symbol;Acc:HGNC:28508]	1	GO:0005515
ENSSSCG00000016928	Chr16	2.84725	2.1249	0.0004694	5.83	1	RAB3C	RAB3C, member RAS oncogene family [Source:HGNC Symbol;Acc:HGNC:30269]	19	GO:0000166	GO:0005525	GO:0007264	GO:0008021	GO:0015031	GO:0017157	GO:0003924	GO:0006184	GO:0006886	GO:0006913	GO:0007165	GO:0005622	GO:0005634	GO:0005737	GO:0016020	GO:0048471	GO:0031982	GO:0019882	GO:0005515
ENSSSCG00000007053	Chr17	2.07505	5.09939	0.00269286	93.05	27.45	ENSSSCG00000007053	Any process that stops, prevents or reduces the frequency, rate or extent of ectoderm development.	5	GO:0005654	GO:0008134	GO:0019827	GO:0043066	GO:2000384
ENSSSCG00000007308	Chr17	2.53297	4.52185	0.000343167	49.93	10.72	ROMO1	reactive oxygen species modulator 1 [Source:HGNC Symbol;Acc:HGNC:16185]	5	GO:0001302	GO:0005739	GO:0008284	GO:0034614	GO:2000379
ENSSSCG00000016414	Chr18	3.64572	0.228952	0.00222798	1.19	0.11	RNF32	ring finger protein 32 [Source:HGNC Symbol;Acc:HGNC:17118]	5	GO:0005768	GO:0008270	GO:0016235	GO:0046872	GO:0005515
ENSSSCG00000012839	Chr2	1.98906	6.14949	0.00357813	456.96	143.15	ENSSSCG00000012839	Uncharacterized protein [Source:UniProtKB/TrEMBL;Acc:F2Z551]	4	GO:0003677	GO:0003899	GO:0006351	GO:0008270
ENSSSCG00000013029	Chr2	1.90527	6.82898	0.00499364	154.69	51.36	TRMT112	tRNA methyltransferase 11-2 homolog (S. cerevisiae) [Source:HGNC Symbol;Acc:HGNC:26940]	5	GO:0070062	GO:0005515	GO:0008276	GO:0043234	GO:0018364
ENSSSCG00000013230	Chr2	4.0995	-0.193664	0.00406644	1.73	0.11	FAM180B	family with sequence similarity 180, member B [Source:HGNC Symbol;Acc:HGNC:34451]	--	--
ENSSSCG00000014422	Chr2	3.64572	0.228952	0.00222798	0.52	0.05	ENSSSCG00000014422	Interacting selectively and non-covalently with any protein or protein complex (a complex of two or more proteins that may include other nonprotein molecules).	2	GO:0005515	GO:0005515
ENSSSCG00000023248	Chr2	2.37861	11.3618	0.000534275	1208.68	289.11	RPS15	Sus scrofa ribosomal protein S15 (RPS15), mRNA. [Source:RefSeq mRNA;Acc:NM_214334]	14	GO:0000056	GO:0003723	GO:0003735	GO:0005840	GO:0006364	GO:0006412	GO:0015935	GO:0022627	GO:0030529	GO:0042274	GO:0016020	GO:0005515	GO:0044822	GO:0001649
ENSSSCG00000024089	Chr2	2.52048	0.707682	0.00561969	3.43	0.73	C5orf30	chromosome 5 open reading frame 30 [Source:HGNC Symbol;Acc:HGNC:25052]	3	GO:0005737	GO:0035869	GO:0005515
ENSSSCG00000027377	Chr2	1.85822	4.46163	0.00712582	48.74	16.71	ENSSSCG00000027377	Uncharacterized protein [Source:UniProtKB/TrEMBL;Acc:F1RU33]	1	GO:0003677
ENSSSCG00000027405	Chr2	5.00166	0.56435	8.43945e-05	11.58	0.4	U2	U2 spliceosomal RNA [Source:RFAM;Acc:RF00004]	--	--
ENSSSCG00000027499	Chr2	2.75089	1.93981	0.000799221	1.38	0.25	ENSSSCG00000027499	Uncharacterized protein [Source:UniProtKB/TrEMBL;Acc:I3LDZ6]	--	--
ENSSSCG00000030010	Chr2	2.23716	10.131	0.00106292	3844.11	1014.2	RPL36	ribosomal protein L36 [Source:HGNC Symbol;Acc:HGNC:13631]	10	GO:0003735	GO:0005622	GO:0005730	GO:0005737	GO:0005840	GO:0006412	GO:0022625	GO:0030529	GO:0016020	GO:0044822
ENSSSCG00000007799	Chr3	1.87953	13.0471	0.00535356	15848.9	5357.88	HUMMLC2B	Sus scrofa myosin light chain, phosphorylatable, fast skeletal muscle (MYLPF), mRNA. [Source:RefSeq mRNA;Acc:NM_001006592]	4	GO:0005509	GO:0007519	GO:0008307	GO:0005765
ENSSSCG00000007871	Chr3	6.33165	-0.897455	0.00922396	1.42	0	CLEC19A	C-type lectin domain family 19, member A [Source:HGNC Symbol;Acc:HGNC:34522]	1	GO:0030246
ENSSSCG00000008304	Chr3	2.04014	4.08356	0.00368728	17.57	5.31	PRADC1	protease-associated domain containing 1 [Source:HGNC Symbol;Acc:HGNC:16047]	2	GO:0005576	GO:0070062
ENSSSCG00000008543	Chr3	3.53738	0.639741	0.000977184	6.21	0.64	RBKS	ribokinase [Source:HGNC Symbol;Acc:HGNC:30325]	1	GO:0070062
ENSSSCG00000022820	Chr3	2.05141	4.89872	0.00306888	39.5	11.84	VAMP8	vesicle-associated membrane protein 8 [Source:HGNC Symbol;Acc:HGNC:12647]	15	GO:0000046	GO:0005739	GO:0016020	GO:0016021	GO:0016192	GO:0030100	GO:0030141	GO:0070062	GO:0031902	GO:0046718	GO:0031201	GO:0005765	GO:0005515	GO:0009986	GO:0035493
ENSSSCG00000024776	Chr3	1.92526	6.14307	0.00473003	25.84	8.46	SNRPG	small nuclear ribonucleoprotein polypeptide G [Source:HGNC Symbol;Acc:HGNC:11163]	11	GO:0005683	GO:0005689	GO:0071013	GO:0005829	GO:0005515	GO:0044822	GO:0034709	GO:0000387	GO:0005685	GO:0005687	GO:0034719
ENSSSCG00000026100	Chr3	7.90462	0.388006	2.82471e-05	3.29	0	ENSSSCG00000026100	Acylphosphatase [Source:UniProtKB/TrEMBL;Acc:I3LGV7]	2	GO:0003998	GO:0016787
ENSSSCG00000006070	Chr4	1.90198	9.2387	0.00489076	1115.48	371.26	COX6C	cytochrome c oxidase subunit VIc [Source:HGNC Symbol;Acc:HGNC:2285]	3	GO:0004129	GO:0005739	GO:0005743
ENSSSCG00000006297	Chr4	1.82967	8.8872	0.00667135	326	114.08	DPT	Dermatopontin [Source:UniProtKB/Swiss-Prot;Acc:P45846]	8	GO:0005615	GO:0008285	GO:0030199	GO:0031012	GO:0005576	GO:0005578	GO:0007155	GO:0070062
ENSSSCG00000006431	Chr4	6.48186	-0.788215	0.00614931	0.4	0	SPTA1	spectrin, alpha, erythrocytic 1 [Source:HGNC Symbol;Acc:HGNC:11272]	16	GO:0002260	GO:0005509	GO:0006779	GO:0007009	GO:0008091	GO:0008360	GO:0014731	GO:0016020	GO:0030036	GO:0030097	GO:0030863	GO:0032092	GO:0032437	GO:0042102	GO:0046982	GO:0005515
ENSSSCG00000006780	Chr4	1.99885	2.71905	0.00703178	1.34	0.41	WNT2B	wingless-type MMTV integration site family, member 2B [Source:HGNC Symbol;Acc:HGNC:12781]	16	GO:0002062	GO:0005102	GO:0005576	GO:0005578	GO:0007275	GO:0008584	GO:0016055	GO:0021871	GO:0060070	GO:0060492	GO:0060638	GO:0071425	GO:0090190	GO:0090263	GO:0005515	GO:0009267
ENSSSCG00000006821	Chr4	2.04519	4.00468	0.00357582	23.81	7.17	GSTM3	glutathione S-transferase mu 3 (brain) [Source:HGNC Symbol;Acc:HGNC:4635]	16	GO:0004364	GO:0005737	GO:0006749	GO:0008152	GO:0018916	GO:0019899	GO:0042178	GO:0042802	GO:0042803	GO:0043295	GO:0043627	GO:0070458	GO:0005515	GO:0070062	GO:0005634	GO:0035686
ENSSSCG00000006867	Chr4	1.82441	6.79434	0.00704812	271.12	95.21	LRRC39	leucine rich repeat containing 39 [Source:HGNC Symbol;Acc:HGNC:28228]	1	GO:0005515
ENSSSCG00000006919	Chr4	2.6202	0.549671	0.0057595	0.82	0.16	GBP4	Uncharacterized protein [Source:UniProtKB/TrEMBL;Acc:F1S4E0]	3	GO:0003924	GO:0005525	GO:0006184
ENSSSCG00000023518	Chr4	6.33165	-0.897455	0.00922396	1.01	0	ENSSSCG00000023518	Uncharacterized protein [Source:UniProtKB/TrEMBL;Acc:I3LFA4]	3	GO:0007154	GO:0035091	GO:0005515
ENSSSCG00000025704	Chr4	6.7422	-0.59117	0.00286389	0.21	0	ENSSSCG00000025704	Uncharacterized protein [Source:UniProtKB/TrEMBL;Acc:I3LLJ7]	--	--
ENSSSCG00000027168	Chr4	1.83893	5.50935	0.00693236	221.53	77	ENSSSCG00000027168	Uncharacterized protein [Source:UniProtKB/TrEMBL;Acc:I3L971]	4	GO:0003735	GO:0005622	GO:0005840	GO:0006412
ENSSSCG00000030318	Chr4	2.00572	8.06565	0.00313061	195.4	60.52	SDHC	Succinate dehydrogenase cytochrome b560 subunit, mitochondrial [Source:UniProtKB/Swiss-Prot;Acc:D0VWV4]	14	GO:0000104	GO:0005739	GO:0006099	GO:0009055	GO:0016020	GO:0005515	GO:0005743	GO:0005749	GO:0016021	GO:0016627	GO:0020037	GO:0045281	GO:0046872	GO:0055114
ENSSSCG00000031053	Chr4	2.00518	2.19206	0.00886452	17.61	5.43	S100A1	Uncharacterized protein [Source:UniProtKB/TrEMBL;Acc:K7GQ50]	2	GO:0005509	GO:0046872
ENSSSCG00000000116	Chr5	1.94291	5.20526	0.00461398	89.05	28.79	POLR2F	polymerase (RNA) II (DNA directed) polypeptide F [Source:HGNC Symbol;Acc:HGNC:9193]	7	GO:0003677	GO:0003899	GO:0005634	GO:0005665	GO:0005730	GO:0006351	GO:0006366
ENSSSCG00000000576	Chr5	1.96702	5.98222	0.00393566	74.82	23.8	ENSSSCG00000000576	L-lactate dehydrogenase [Source:UniProtKB/TrEMBL;Acc:F1SR05]	9	GO:0003824	GO:0004459	GO:0005975	GO:0006096	GO:0016491	GO:0016616	GO:0044262	GO:0055114	GO:0005737
ENSSSCG00000000610	Chr5	6.7422	-0.59117	0.00286389	1.31	0	SMCO3	single-pass membrane protein with coiled-coil domains 3 [Source:HGNC Symbol;Acc:HGNC:34401]	--	--
ENSSSCG00000000713	Chr5	2.4178	0.629027	0.00944814	1.39	0.32	ANO2	anoctamin 2, calcium activated chloride channel [Source:HGNC Symbol;Acc:HGNC:1183]	11	GO:0005229	GO:0005254	GO:0005634	GO:0005886	GO:0006821	GO:0016020	GO:0016021	GO:0005515	GO:0042803	GO:0031513	GO:0046982
ENSSSCG00000000982	Chr5	7.24074	-0.189128	0.000530405	0.52	0	TTLL8	tubulin tyrosine ligase-like family, member 8 [Source:HGNC Symbol;Acc:HGNC:34000]	9	GO:0005929	GO:0006464	GO:0015630	GO:0018094	GO:0035085	GO:0070735	GO:0070736	GO:0005930	GO:0042384
ENSSSCG00000020945	Chr5	6.33165	-0.897455	0.00922396	0.51	0	ENSSSCG00000020945	Uncharacterized protein; Uncharacterized protein [Source:UniProtKB/TrEMBL;Acc:F1SJP7]	--	--
ENSSSCG00000025467	Chr5	1.92347	5.69422	0.00481626	43.27	14.19	MYL6	Sus scrofa myosin, light chain 6, alkali, smooth muscle and non-muscle (MYL6), mRNA. [Source:RefSeq mRNA;Acc:NM_001163997]	14	GO:0000146	GO:0005509	GO:0006936	GO:0008307	GO:0016459	GO:0030049	GO:0030898	GO:0000146	GO:0005509	GO:0006936	GO:0008307	GO:0016459	GO:0030049	GO:0030898
ENSSSCG00000026877	Chr5	2.14847	3.55729	0.0027663	17.3	4.85	C12orf57	chromosome 12 open reading frame 57 [Source:HGNC Symbol;Acc:HGNC:29521]	--	--
ENSSSCG00000029673	Chr5	7.85041	0.339377	3.56805e-05	3.12	0	ENSSSCG00000029673	Uncharacterized protein [Source:UniProtKB/TrEMBL;Acc:I3LG63]	13	GO:0006810	GO:0006811	GO:0008289	GO:0015078	GO:0015986	GO:0015991	GO:0015992	GO:0016020	GO:0016021	GO:0033177	GO:0045263	GO:0005739	GO:0005743
ENSSSCG00000002668	Chr6	3.43539	0.0605891	0.00455058	1.23	0.13	FAM92B	family with sequence similarity 92, member B [Source:HGNC Symbol;Acc:HGNC:24781]	2	GO:0005515	GO:0005737
ENSSSCG00000003459	Chr6	3.50896	0.118844	0.00356754	1.6	0.17	CELA2A	Sus scrofa chymotrypsin-like elastase family, member 2A (CELA2A), mRNA. [Source:RefSeq mRNA;Acc:NM_214109]	9	GO:0003824	GO:0004252	GO:0005576	GO:0006508	GO:0008233	GO:0008236	GO:0016787	GO:0061436	GO:0017171
ENSSSCG00000003546	Chr6	2.45028	4.26695	0.000534904	66.41	15.09	ENSSSCG00000003546	Uncharacterized protein [Source:UniProtKB/TrEMBL;Acc:F1STV2]	3	GO:0005215	GO:0006810	GO:0008289
ENSSSCG00000003616	Chr6	2.19422	2.39821	0.00416008	6.72	1.82	FAM167B	family with sequence similarity 167, member B [Source:HGNC Symbol;Acc:HGNC:28133]	--	--
ENSSSCG00000003756	Chr6	7.06143	-0.337207	0.00100641	0.37	0	EDG7	Sus scrofa lysophosphatidic acid receptor 3 (LPAR3), mRNA. [Source:RefSeq mRNA;Acc:NM_001162402]	13	GO:0000187	GO:0004871	GO:0004930	GO:0005886	GO:0007165	GO:0007186	GO:0016021	GO:0032060	GO:0043231	GO:0043410	GO:0070915	GO:0030424	GO:0048672
ENSSSCG00000003850	Chr6	1.7602	6.81917	0.00918116	183.34	67.31	C1orf123	chromosome 1 open reading frame 123 [Source:HGNC Symbol;Acc:HGNC:26059]	1	GO:0070062
ENSSSCG00000026257	Chr6	1.80916	10.5472	0.00723197	1932.9	686.09	STMN1	Sus scrofa stathmin 1 (STMN1), mRNA. [Source:RefSeq mRNA;Acc:NM_001009582]	19	GO:0005622	GO:0005737	GO:0005829	GO:0005856	GO:0005874	GO:0007019	GO:0007052	GO:0007275	GO:0007399	GO:0007409	GO:0009615	GO:0015631	GO:0016020	GO:0030154	GO:0031110	GO:0031115	GO:0051272	GO:0070062	GO:0005515
ENSSSCG00000027415	Chr6	2.19331	1.2603	0.00981159	4.46	1.2	WWOX	WW domain containing oxidoreductase [Source:HGNC Symbol;Acc:HGNC:12799]	21	GO:0001649	GO:0005634	GO:0005739	GO:0005794	GO:0005829	GO:0005886	GO:0005902	GO:0008152	GO:0016491	GO:0019899	GO:0030178	GO:0043065	GO:0045944	GO:0048705	GO:0055114	GO:0071560	GO:0005515	GO:2001241	GO:0097191	GO:0072332	GO:2001238
ENSSSCG00000027822	Chr6	2.47053	2.16078	0.00147298	18.72	4.18	CORT	cortistatin [Source:HGNC Symbol;Acc:HGNC:2257]	5	GO:0001664	GO:0005179	GO:0005184	GO:0005576	GO:0007193
ENSSSCG00000001231	Chr7	1.79511	3.96983	0.00972511	6.64	2.38	SLA-1	Sus scrofa MHC class I antigen 1 (SLA-1), mRNA. [Source:RefSeq mRNA;Acc:NM_001097431]	17	GO:0001916	GO:0002474	GO:0006955	GO:0016020	GO:0019882	GO:0042605	GO:0042612	GO:0005515	GO:0001916	GO:0002474	GO:0006955	GO:0016020	GO:0016021	GO:0019882	GO:0042605	GO:0042612	GO:0005515
ENSSSCG00000001888	Chr7	6.85664	-0.501624	0.00199604	0.65	0	RPP25	ribonuclease P/MRP 25kDa subunit [Source:HGNC Symbol;Acc:HGNC:30361]	6	GO:0003676	GO:0005634	GO:0005739	GO:0005813	GO:0005515	GO:0044822
ENSSSCG00000024278	Chr7	4.61998	0.233012	0.000488131	0.47	0.02	ENSSSCG00000024278	Uncharacterized protein [Source:UniProtKB/TrEMBL;Acc:I3LNL2]	5	GO:0003676	GO:0005622	GO:0006355	GO:0046872	GO:0003677
ENSSSCG00000027358	Chr7	1.99882	11.7243	0.00317907	2820.33	877.77	RPS17	Sus scrofa ribosomal protein S17 (RPS17), mRNA. [Source:RefSeq mRNA;Acc:NM_001001634]	5	GO:0003735	GO:0005622	GO:0005840	GO:0006412	GO:0030529
ENSSSCG00000028143	Chr7	1.9148	5.62156	0.00513268	259.92	85.72	NEDD8	neural precursor cell expressed, developmentally down-regulated 8 [Source:HGNC Symbol;Acc:HGNC:7732]	7	GO:0005634	GO:0006357	GO:0008104	GO:0031625	GO:0005515	GO:0070062	GO:0045116
ENSSSCG00000029217	Chr7	2.50524	0.46187	0.00847458	0.72	0.15	ENSSSCG00000029217	Uncharacterized protein [Source:UniProtKB/TrEMBL;Acc:F1RRH5]	2	GO:0005634	GO:0007096
ENSSSCG00000009182	Chr8	6.96267	-0.417151	0.00140897	0.45	0	ADH7	Uncharacterized protein [Source:UniProtKB/TrEMBL;Acc:F1S0Z0]	48	GO:0001523	GO:0004022	GO:0004024	GO:0004031	GO:0004745	GO:0005576	GO:0005622	GO:0005730	GO:0005737	GO:0006068	GO:0006069	GO:0008270	GO:0009617	GO:0010430	GO:0016491	GO:0019841	GO:0035276	GO:0042572	GO:0042573	GO:0045471	GO:0048019	GO:0055114	GO:1900116	GO:0046872	GO:0001523	GO:0004022	GO:0004024	GO:0004031	GO:0004745	GO:0005576	GO:0005622	GO:0005730	GO:0005737	GO:0006068	GO:0006069	GO:0008270	GO:0009617	GO:0010430	GO:0016491	GO:0019841
ENSSSCG00000015239	Chr9	1.97348	2.33293	0.00778205	6.13	1.94	BARX2	BARX homeobox 2 [Source:HGNC Symbol;Acc:HGNC:956]	17	GO:0000122	GO:0000976	GO:0001502	GO:0003677	GO:0003682	GO:0003700	GO:0005634	GO:0005667	GO:0006355	GO:0014902	GO:0042637	GO:0043565	GO:0045944	GO:0005739	GO:0000977	GO:0001228	GO:0005515
ENSSSCG00000015472	Chr9	3.70953	0.281104	0.00177411	0.65	0.06	ENSSSCG00000015472	Uncharacterized protein [Source:UniProtKB/TrEMBL;Acc:F1S7U6]	6	GO:0005975	GO:0016020	GO:0016758	GO:0005975	GO:0016020	GO:0016758
ENSSSCG00000015496	Chr9	2.82774	2.00482	0.000577643	5.34	0.93	CENPL	centromere protein L [Source:HGNC Symbol;Acc:HGNC:17879]	--	--
ENSSSCG00000023562	Chr9	1.80753	6.09377	0.0077759	157.05	55.8	SNRPE	small nuclear ribonucleoprotein polypeptide E [Source:HGNC Symbol;Acc:HGNC:11161]	16	GO:0000398	GO:0005634	GO:0005681	GO:0005683	GO:0005689	GO:0042633	GO:0071013	GO:0070062	GO:0005829	GO:0005515	GO:0034715	GO:0034709	GO:0000387	GO:0005685	GO:0005687	GO:0034719
ENSSSCG00000022635	GL892261.1	2.04234	3.8962	0.00384226	54.04	16.3	BEX4	brain expressed, X-linked 4 [Source:HGNC Symbol;Acc:HGNC:25475]	--	--
ENSSSCG00000030176	GL893047.2	2.50212	1.07273	0.00404627	6.33	1.37	ENSSSCG00000030176	Uncharacterized protein [Source:UniProtKB/TrEMBL;Acc:I3LTZ4]	1	GO:0016779
ENSSSCG00000022385	GL893537.1	6.48186	-0.788215	0.00614931	1.23	0	BTBD8	BTB (POZ) domain containing 8 [Source:HGNC Symbol;Acc:HGNC:21019]	2	GO:0005634	GO:0005515
ENSSSCG00000026280	GL893609.2	6.48186	-0.788215	0.00614931	0.47	0	ENSSSCG00000026280	Uncharacterized protein [Source:UniProtKB/TrEMBL;Acc:I3LI72]	--	--
ENSSSCG00000029400	GL894246.2	2.07525	3.42261	0.00377954	9.97	2.94	RBP5	Sus scrofa retinol binding protein 5, cellular (RBP5), mRNA. [Source:RefSeq mRNA;Acc:NM_001145223]	4	GO:0005215	GO:0006810	GO:0008289	GO:0070062
ENSSSCG00000029083	GL896221.1	2.22716	1.28639	0.00873384	7.22	1.9	ENSSSCG00000029083	--	--	--
ENSSSCG00000029309	GL896283.2	2.75649	0.372473	0.00472911	1.3	0.23	ENSSSCG00000029309	Catalysis of the joining of two substances, or two groups within a single molecule, with the concomitant hydrolysis of the diphosphate bond in ATP or a similar triphosphate.	10	GO:0000166	GO:0003723	GO:0004812	GO:0004831	GO:0005524	GO:0005737	GO:0006412	GO:0006418	GO:0006437	GO:0016874
ENSSSCG00000025813	GL896302.1	1.90398	4.45179	0.00611807	89.9	29.86	SNRPD2	small nuclear ribonucleoprotein D2 polypeptide 16.5kDa [Source:HGNC Symbol;Acc:HGNC:11159]	14	GO:0005689	GO:0008380	GO:0030532	GO:0071013	GO:0070062	GO:0005829	GO:0005515	GO:0044822	GO:0034715	GO:0034709	GO:0000387	GO:0005685	GO:0005687	GO:0034719
ENSSSCG00000021590	GL896426.1	1.84313	12.3965	0.00625511	9954.51	3451.21	RPL23	Sus scrofa ribosomal protein L23 (RPL23), mRNA. [Source:RefSeq mRNA;Acc:NM_001129955]	11	GO:0003735	GO:0005730	GO:0005737	GO:0005840	GO:0006412	GO:0022625	GO:0030529	GO:0070062	GO:0016020	GO:0005515	GO:0044822
ENSSSCG00000028676	JH118519.1	6.33165	-0.897455	0.00922396	0.42	0	ENSSSCG00000028676	Interacting selectively and non-covalently with any metal ion.	5	GO:0019829	GO:0006812	GO:0016021	GO:0000166	GO:0046872
[truncated: 106 more columns]
