# Supplementary material for: Transcriptome Characterization of Repressed Embryonic Myogenesis Due to Maternal Calorie Restriction
Source: Front Cell Dev Biol. 2020 Jun 26;8:527. doi: 10.3389/fcell.2020.00527 (PMC7332729; doi:10.3389/fcell.2020.00527)
Supplement: FILE S4 — Q-PCR validation of RNA/miRNA sequencing data. The results are presented by fold changes of transcript abundance in muscle samples. For the NE35 sample, the fold change in gene/miRNA expression relative to the NE35 equals one, by definition. For each row, different superscript letters indicate a statistically significant difference (P < 0.05) in gene expression (Q-PCR) among different groups. [file Data_Sheet_4.XLS]

## Sheet: mRNA qPCR
Gene name	Method	NE35	RE35	NE55	RE55	NE90	RE90
PAXBP1	QPCR	1.00a	0.99a	1.27a	0.88a	0.53b	0.78a
	RNA-seq	1	1.1814	1.42636	0.984496	0.829457	1.26047
LBX1	QPCR	1.00a	4.25b	0.69ac	2.24d	0.40c	0.51c
	RNA-seq	1	3.74194	0.580645	1.75806	0.370968	0.580645
MEOX2	QPCR	1.00a	0.57a	0.47b	0.39b	0.22b	0.12b
	RNA-seq	1	1.90152	2.08918	1.32164	1.22739	1.16948
MSX1	QPCR	1.00a	1.82b	0.46c	0.38c	0.66a	1.20a
	RNA-seq	1	3.48447	0.173913	0.21118	0.391304	1.15528
FABP7	QPCR	1.00a	4.19b	0.58b	0.91a	0.79ab	0.44bc
	RNA-seq	1	2.35812	0.236842	0.425057	0.409611	0.275744
MYOD1	QPCR	1.00a	2.01ab	3.11c	2.92bc	3.25c	2.87bc
	RNA-seq	1	1.54893	1.41766	1.77267	2.16	3.05728
MYOG	QPCR	1.00a	2.85b	4.17c	3.65bc	3.02bc	2.88b
	RNA-seq	1	1.75429	1.91715	1.88251	1.7215	1.7876
ENO3	QPCR	1.00a	2.78b	9.55c	6.51c	32.47d	12.11c
	RNA-seq	1	2.10434	10.1727	8.85769	42.8965	20.1731
LDHB	QPCR	1.00a	0.28b	0.55a	0.61a	0.47b	0.39b
	RNA-seq	1	0.457635	0.315225	0.97049	0.352336	0.284373
TPM1	QPCR	1.00a	2.89b	8.33c	4.25b	14.37c	12.55c
	RNA-seq	1	1.3303	5.93566	3.74434	10.4271	10.3132
TPM2	QPCR	1.00a	1.21a	7.41b	2.98c	9.21b	7.35b
	RNA-seq	1	1.57197	5.56539	3.79608	8.66673	6.6376
VIM	QPCR	1.00a	1.16a	0.41b	1.82ac	0.32b	0.67b
	RNA-seq	1	1.07408	0.662564	1.17784	0.404762	0.316084
NFAT5	QPCR	1.00a	1.08a	0.81a	0.43b	0.51b	1.12a
	RNA-seq	1	0.80202	0.634343	0.365657	0.39596	0.868687
STMN1	QPCR	1.00a	1.25a	0.61ac	1.92b	0.57c	0.91a
	RNA-seq	1	1.12047	0.481682	1.17679	0.819689	0.290952
MAML1	QPCR	1.00a	0.76a	0.61a	1.04a	0.33b	0.87a
	RNA-seq	1	0.920468	0.546199	0.88655	0.39883	0.795322
MEF2A	QPCR	1.00a	0.97a	2.55b	1.53ab	1.07a	1.47ab
	RNA-seq	1	1.32692	1.77137	1.0641	1.31838	2.22436
SIM2	QPCR	1.00a	1.35b	0.32b	0.51b	0.47b	0.36b
	RNA-seq	1	0.586563	0.0981912	0.105943	0.113695	0.222222
HDAC4	QPCR	1.00a	2.53b	0.93a	1.15a	0.59c	0.71ac
	RNA-seq	1	1.31154	0.642308	0.688462	0.407692	0.915385
SRF	QPCR	1.00a	1.50b	1.14a	1.07a	0.69a	0.95a
	RNA-seq	1	1.1416	0.916	1.5368	0.8616	1.3808
MYF6	QPCR	1.00a	1.68ab	2.46b	2.16b	2.77b	2.56b
	RNA-seq	1	2.01104	2.9474	3.39805	4.71688	3.64416
SPP1	QPCR	1.00a	0.44b	0.28bc	0.34bc	0.16c	0.13c
	RNA-seq	1	0.388812	0.248585	0.259741	0.138386	0.152519
MYH6	QPCR	1.00a	0.97a	1.09a	0.87a	3.55b	4.13b
	RNA-seq	1	1.1338	1.47887	0.704225	3.49296	5.80282
MYL1	QPCR	1.00a	1.20a	4.57b	4.60b	5.89b	6.75b
	RNA-seq	1	1.72275	6.77708	5.33928	7.5478	9.08742
MEF2C	QPCR	1.00a	1.19a	2.52b	2.51b	1.51ab	2.40b
	RNA-seq	1	1.74855	3.17634	2.12192	2.50145	3.37736
PPARG	QPCR	1.00a	0.43b	0.98a	0.71a	2.13c	1.69c
	RNA-seq	1	0.363415	1.34268	0.482927	1.23293	1.17805
MSTN	QPCR	1.00a	2.73b	2.42b	1.47ab	1.52ab	1.27a
	RNA-seq	1	2.08511	2.24012	1.30699	1.92249	1.78267
SIRT1	QPCR	1.00a	0.53b	0.65ab	0.51b	0.49b	0.87a
	RNA-seq	1	0.72949	1.01774	0.682927	0.580931	0.937916
WNT5A	QPCR	1.00a	1.62a	0.24b	0.34b	0.16b	0.13b
	RNA-seq	1	1.0507	0.148111	0.0705765	0.0477137	0.163022
PAX2	QPCR	1.00a	0.35b	0.06c	0.05c	0.03c	0.01c
	RNA-seq	1	0.00682594	0	0.00625711	0.016496	0
BMP3	QPCR	1.00a	0.80a	0.63a	0.35b	0.13b	0.13b
	RNA-seq	1	0.816	0.176	0.216	0.08	0.176
HHAT	QPCR	1.00a	1.61a	0.52b	0.62ab	0.35bc	0.19c
	RNA-seq	1	0.81471	0.272984	0.298444	0.0905233	0.182461
PIK3IP1	QPCR	1.00a	0.31b	0.42b	0.50b	0.43b	0.42b
	RNA-seq	1	0.231504	0.292363	0.25537	0.477327	0.542959
FGF14	QPCR	1.00a	0.62a	0.16b	0.13b	0.02c	0.03c
	RNA-seq	1	0.688442	0.105528	0.040201	0.0854271	0.226131
FGFR2	QPCR	1.00a	1.04a	0.10b	0.12b	0.41c	0.18b
	RNA-seq	1	0.525424	0.0169492	0.0338983	0.0169492	0.135593
MYL7	QPCR	1	4.9	33.48	38.21	32.24	27.32
	RNA-seq	1	1.96423	17.7711	26.7954	25.7196	11.731
EGF	QPCR	1.00a	0.17b	1.44a	0.52c	1.22a	1.64a
	RNA-seq	1	0.0413683	1.45028	0.227526	2.13047	2.8035
UCP3	QPCR	1.00a	1.12a	2.52b	3.07b	6.67c	14.12d
	RNA-seq	1	0.114286	3.57143	2.91429	5.82857	14.3429
PDK4	QPCR	1.00a	0.80b	1.02a	1.02a	2.73b	4.40c
	RNA-seq	1	0.316888	4.20683	0.774194	3.60342	8.71917
LIPE	QPCR	1.00a	2.45b	0.65a	1.91b	1.28a	1.34ab
	RNA-seq	1	1.13684	0.557895	1.17895	0.521053	1.55263
PPARD	QPCR	1.00a	1.71b	0.90a	1.09a	0.91a	2.32b
	RNA-seq	1	1.31459	0.984183	1.40246	0.834798	1.5413
FABP1	QPCR	1.00a	2.40b	2.16b	2.29b	0.10c	0.31c
	RNA-seq	1	5.66667	5.8	4.33333	0	0.933333
HK1	QPCR	1.00a	0.46b	0.57ab	0.45b	0.29b	0.31b
	RNA-seq	1	0.662405	0.339855	0.493001	0.25912	0.277692
BMP7	QPCR	1.00a	0.39b	0.21b	0.18b	0.22b	0.17b
	RNA-seq	1	0.5775	0.1575	0.265	0.0975	0.225
IGFBP2	QPCR	1.00a	0.51b	0.32bc	0.21bc	0.19c	0.18c
	RNA-seq	1	0.621232	0.150125	0.315814	0.112431	0.114363

## Sheet: miRNA qPCR
miRNA	Method	NE35	RE35	NE55	RE55	NE90	RE90
miR-1	QPCR	1.00a	2.85b	17.61c	11.45d	20.98c	17.33c
	RNA-seq	1	1.9654	12.3701	8.86282	13.4654	12.8928
miR-133a-5p	QPCR	1.00a	1.81a	6.88b	6.57b	6.32b	5.79b
	RNA-seq	1	1.60248	4.45563	4.55648	4.42055	4.35998
ssc-miR-133b	QPCR	1.00a	1.30a	8.77b	8.24b	6.98b	7.01b
	RNA-seq	1	1.42178	5.69375	5.23727	4.84115	4.78902
miR-206	QPCR	1.00a	1.49a	7.21b	3.79c	8.61b	5.74c
	RNA-seq	1	1.58462	6.45154	3.649	7.71574	6.17937
miR-10b	QPCR	1.00a	0.55b	0.49b	0.58ab	0.33b	0.37b
	RNA-seq	1	0.604682	0.365347	0.484428	0.648788	0.628466
miR-221-5p	QPCR	1.00a	0.31b	0.12c	0.14c	0.15c	0.14c
	RNA-seq	1	0.463458	0.102294	0.127476	0.165976	0.170341
miR-222	QPCR	1.00a	0.51b	0.21c	0.28c	0.19c	0.16c
	RNA-seq	1	0.607331	0.126954	0.202785	0.127841	0.274043
miR-106a	QPCR	1.00a	0.41b	0.44b	0.38b	0.31b	0.36b
	RNA-seq	1	0.577249	0.389	0.469451	0.417644	0.383652
miR-499-5p	QPCR	1.00a	1.07a	6.32b	10.11c	2.35d	2.88d
	RNA-seq	1	1.23601	5.00623	8.93622	2.52276	1.6874
miR-103	QPCR	1.00a	1.22a	0.41b	0.33b	0.34b	0.29b
	RNA-seq	1	0.960915	0.35525	0.381429	0.316691	0.377766
miR-107	QPCR	1.00a	2.11b	0.64a	0.78a	0.29c	0.27c
	RNA-seq	1	1.04428	0.350107	0.369018	0.363276	0.320808
miR-378b-3p	QPCR	1.00a	1.12a	7.98b	6.62b	9.11b	8.79b
	RNA-seq	1	0.964922	5.31577	4.40978	6.02035	6.1936
miR-145-5p	QPCR	1.00a	0.61a	3.15b	1.27a	6.19c	4.01c
	RNA-seq	1	0.743721	1.77164	0.958832	4.2112	2.64959
miR-338	QPCR	1.00a	1.77a	37.01b	17.52c	46.87b	62.13d
	RNA-seq	1	1.56061	49.9394	19.5152	52.6061	80.697
miR-199a-3p	QPCR	1.00a	1.79b	0.42c	0.56ac	0.31c	0.38c
	RNA-seq	1	1.3378	0.505495	0.643626	0.356252	0.425706
miR-20b	QPCR	1.00a	1.14a	0.92a	0.51b	0.55b	0.49b
	RNA-seq	1	0.91996	0.855731	0.59585	0.712451	0.884387
miR-30c-5p	QPCR	1.00a	0.77a	0.98a	0.55b	0.71a	0.92a
	RNA-seq	1	0.914568	1.08348	0.671163	0.844125	1.15528
miR-126-3p	QPCR	1.00a	0.32b	0.74a	0.94a	0.67a	0.61a
	RNA-seq	1	0.455145	0.860696	1.01344	0.847526	0.945785
miR-4332	QPCR	1.00a	0.81a	0.31b	0.13c	0.07c	0.11c
	RNA-seq	1	0.721311	0.229508	0.0983607	0.0327869	0.131148
miR-376a-5p	QPCR	1.00a	3.98b	4.75b	6.28c	2.66b	3.04b
	RNA-seq	1	2.68599	3.5314	4.17391	2.40821	3.88164
NC_010454.3_1179	QPCR	1.00a	5.09b	2.93b	1.43a	0.48c	1.36a
	RNA-seq	1	5.84	1.76	1.28	0.61	1.21
NC_010447.4_13656	QPCR	1.00a	0.22b	0.12b	0.11b	0.18b	0.16b
	RNA-seq	1	0.13834	0.171654	0.136646	0.0739695	0.185771
NC_010448.3_14733	QPCR	1.00a	0.09b	0.03b	0.02b	0.05b	0.03b
	RNA-seq	1	0.115679	0.00248566	0.00286807	0.00363289	0.00305927
NW_003539007.1_21524	QPCR	1.00a	3.11b	6.79c	6.24c	5.99c	6.71c
	RNA-seq	1	2.75281	5.80417	5.36918	5.73836	9.00401
NC_010452.3_53	QPCR	1.00a	1.31a	0.51b	0.44b	0.21c	0.16c
	RNA-seq	1	1.06732	0.433333	0.340523	0.134641	0.226797
NC_010448.3.15620	QPCR	1.00a	2.88b	17.49c	8.11d	15.45c	16.87c
	RNA-seq	1	3.4	16.4	5.8	12.4	24.8
NC_010449.4.16480	QPCR	1.00a	2.01b	7.18c	4.19c	7.22c	13.28d
	RNA-seq	1	1.44444	9.22222	3	7.5	16
NC_010446.4_12775	QPCR	1.00a	0.29b	0.27b	0.12c	0.09c	0.21b
	RNA-seq	1	0.248276	0.296552	0.0827586	0.124138	0.137931
NC_010445.3_12005	QPCR	1.00a	2.15b	6.36c	7.11c	4.03c	2.89b
	RNA-seq	1	2.67826	5.99457	5.92174	2.71413	1.93913
miR-24-1-5p	QPCR	1.00a	0.56a	0.55a	0.69a	0.72a	0.58a
	RNA-seq	1	0.783972	0.729873	1.05447	0.826518	0.851641
miR-181a	QPCR	1.00a	0.45b	0.57a	0.66a	0.61a	0.74a
	RNA-seq	1	0.617036	0.688975	1.1814	0.875953	0.817964
miR-23a	QPCR	1.00a	1.89b	2.77b	1.11a	1.42a	1.39a
	RNA-seq	1	1.62045	1.80681	1.35719	1.11866	1.79356
miR-381	QPCR	1.00a	2.85b	6.23c	4.79c	4.11bc	3.89bc
	RNA-seq	1	1.6907	5.11689	4.56548	3.56318	3.69989
miR-542-5p	QPCR	1.00a	1.13a	3.01b	3.42b	2.91b	2.87b
	RNA-seq	1	0.984772	2.42978	2.84941	2.50931	2.5313
miR-758	QPCR	1.00a	1.33a	3.19b	3.41b	2.04b	1.31a
	RNA-seq	1	1.86741	2.52466	3.07898	1.61305	1.28426
