# Supplementary material for: Transcriptome Characterization of Repressed Embryonic Myogenesis Due to Maternal Calorie Restriction
Source: Front Cell Dev Biol. 2020 Jun 26;8:527. doi: 10.3389/fcell.2020.00527 (PMC7332729; doi:10.3389/fcell.2020.00527)
Supplement: FILE S6 — Complete lists of DE miRNAs for various comparisons in Venn diagrams. [file Data_Sheet_6.XLS]

## Sheet: Total DE miRNA
miRNA	NE35	RE35	NE55	RE55	NE90	RE90
NC_010444.3_10332	7.23	3.08	0	0.99	1.56	1.05
NC_010445.3_11338	88.69	152.3	151.74	387.27	124.46	70.06
NC_010445.3_12005	9.2	24.64	55.15	54.48	24.97	17.84
NC_010446.4_12102	1.97	0.68	0.33	4.95	0.39	0.79
NC_010446.4_12775	95.26	12.32	14.03	5.94	7.02	5.25
NC_010447.4_13442	0	0.68	5.22	1.98	3.51	6.82
NC_010447.4_13656	1163.53	83.85	99.2	119.85	51.11	86.33
NC_010447.4_13814	12.48	31.49	4.24	9.41	5.85	7.35
NC_010447.4_13904	4.6	6.84	3.26	1.98	2.34	6.82
NC_010447.4_14166	1525.53	121.15	46.01	45.07	59.69	56.68
NC_010447.4_14168	787.07	47.57	0.33	1.49	1.56	1.05
NC_010447.4_14304	1.31	1.71	4.57	2.48	0.78	1.84
NC_010447.4_14349	2283.69	4335.91	2606.95	2448.42	844.68	1123.28
NC_010448.3_14394	55.84	0.68	1.96	0.5	0.78	0.79
NC_010448.3_14733	3436.05	207.06	4.24	7.43	7.41	4.2
NC_010448.3_15620	3.28	5.82	26.76	14.36	24.19	32.54
NC_010449.4_16480	11.83	8.9	54.17	26.74	52.67	75.57
NC_010449.4_16645	1.97	3.76	7.18	5.45	4.68	2.1
NC_010449.4_16900	9.2	23.27	18.6	10.4	2.73	3.15
NC_010450.3_18121	38.11	9.93	4.57	7.43	4.29	6.03
NC_010451.3_18188	145.19	433.63	170.34	203.54	33.55	72.42
NC_010451.3_18448	133.37	133.48	3.26	7.92	3.12	19.42
NC_010451.3_18950	11.83	6.5	0.98	0.5	0	0.79
NC_010451.3_19059	133.37	133.48	3.26	7.92	3.12	19.42
NC_010451.3_19102	8.54	20.88	199.05	84.68	241.9	290.46
NC_010451.3_19201	48.62	75.64	23.17	17.83	3.9	11.28
NC_010451.3_19280	38.11	46.2	2.94	1.49	1.56	4.72
NC_010452.3_206	45.33	5.48	2.94	1.49	0.78	2.1
NC_010452.3_53	1005.19	558.89	216.35	258.01	80.37	91.05
NC_010454.3_1168	86.07	124.58	192.85	267.92	234.87	200.46
NC_010454.3_1179	99.21	262.84	144.56	106.97	28.48	53.79
NC_010454.3_1347	312.73	221.09	170.01	92.11	103	49.85
NC_010454.3_1559	0.66	1.71	40.14	14.86	39.02	62.45
NC_010454.3_1591	86.07	124.58	192.85	267.92	234.87	200.46
NC_010455.4_2764	11.17	2.74	0	0	0	0.26
NC_010455.4_2849	1461.8	1154.39	502.2	683.91	556.36	638.91
NC_010456.4_3781	2.63	5.48	8.16	9.41	11.7	10.76
NC_010456.4_4150	210.24	152.64	42.09	75.77	30.82	44.08
NC_010457.4_4659	7.88	7.19	14.68	15.85	12.48	15.22
NC_010457.4_5124	3.28	2.4	28.39	12.38	31.99	40.67
NC_010458.3_5984	18134.9	26653.1	12884	15279.3	3002.24	5555.25
NC_010458.3_6071	25.62	1.03	0.65	0.99	0.78	0.52
NC_010459.4_6518	1.97	3.08	6.2	10.4	10.92	6.82
NC_010461.4_19702	346.89	392.21	209.17	423.42	148.26	147.99
NC_010461.4_19708	672.76	862.8	1376.73	1653.57	1349.54	1174.44
NC_010461.4_19780	6.57	14.03	12.07	6.93	4.29	5.25
NC_010461.4_19782	14.45	17.11	22.52	17.33	14.83	16.27
NC_010461.4_19789	131.4	97.88	23.17	33.68	17.56	82.65
NC_010461.4_19831	19.71	6.84	4.89	25.26	8.58	3.67
NC_010461.4_19874	20.37	17.45	0.98	0.5	0.39	1.31
NC_010461.4_20429	17.74	2.74	0	0	0	1.57
NC_010461.4_20433	9.85	0.68	0	1.49	0	0.26
NC_010461.4_20440	30.88	7.19	2.28	6.93	3.9	3.15
NC_010461.4_20442	12.48	6.84	1.31	2.48	1.95	1.05
NC_010461.4_20444	448.72	167.7	134.12	145.1	152.55	154.81
NC_010461.4_20446	78.18	27.38	10.12	19.81	15.22	14.69
NC_010461.4_20448	13.8	2.05	0.65	2.97	0	1.05
NC_010461.4_20449	11.83	2.4	1.63	2.48	2.73	2.36
NW_003538820.2_21434	30.22	36.28	24.47	16.84	30.43	29.91
NW_003539007.1_21515	201.7	271.74	366.45	694.31	337.09	233.52
NW_003539007.1_21521	90.01	144.43	218.31	383.31	195.86	179.73
NW_003539007.1_21524	818.61	1173.9	2359.93	3313.09	2789.6	2943.72
NW_003539007.1_21526	22.99	31.14	53.19	89.64	24.19	41.19
NW_003539007.1_21528	67.01	140.66	309.67	334.78	266.48	160.06
NW_003539007.1_21530	348.86	508.23	662.75	1029.58	669.89	462.59
NW_003539007.1_21532	239.8	357.65	516.23	921.62	458.43	359.73
NW_003539007.1_21542	1834.31	3083.63	9689.01	10472.6	8130.03	8905.93
NW_003539007.1_21544	86.07	124.58	192.85	267.92	234.87	200.46
NW_003539007.1_21546	283.16	485.99	735.52	1014.23	777.58	567.02
NW_003539007.1_21560	330.47	533.22	1468.43	1763.02	1324.18	1200.16
NW_003541078.1_22385	24.31	21.56	5.22	10.4	6.24	5.51
NW_003541078.1_22388	82.78	60.92	17.29	24.76	11.31	20.73
NW_003613004.1_20509	99.21	262.84	144.56	106.97	28.48	53.79
NW_003613275.1_21363	25.62	35.94	34.26	38.63	26.92	18.1
NW_003613327.1_21604	18.4	1.37	14.68	1.98	6.24	4.99
ssc-let-7a	2421.66	2776.64	5105.88	4489.26	4587.04	4390.52
ssc-let-7c	1651.67	1767.01	3064.12	2687.12	2870.75	2637.25
ssc-let-7d-3p	53.22	51.68	109.97	117.37	78.42	76.09
ssc-let-7d-5p	250.97	308.71	767.82	722.04	650.39	624.48
ssc-let-7f	3989.24	4889.66	9136.23	11318	6876.86	8059.21
ssc-let-7g	9709.64	10590.8	23131.3	20982.9	17398.2	18029.9
ssc-let-7i	88.69	107.47	252.9	390.74	174.79	231.69
ssc-miR-1	1171.41	2302.29	14490.4	10382	15773.5	15102.7
ssc-miR-100	23340.2	32411.3	17911.9	17164.7	17201.5	22545.8
ssc-miR-103	9445.53	9076.35	3355.52	3602.8	2991.31	3568.2
ssc-miR-105-1	9.2	12.32	6.85	5.45	0.39	2.1
ssc-miR-106a	1118.2	645.48	434.98	524.94	467.01	429
ssc-miR-107	848.17	885.73	296.95	312.99	216.54	272.1
ssc-miR-10a-3p	197.75	69.13	28.39	42.09	9.36	36.73
ssc-miR-10a-5p	17621.1	6444.83	2527.98	4405.56	2043.63	5090.04
ssc-miR-10b	62113.7	37559.1	22693.1	30089.7	40298.6	39036.3
ssc-miR-122	8.54	9.24	0.65	1.49	0.78	0
ssc-miR-124a	74.9	109.86	6.53	11.89	0.39	182.36
ssc-miR-125a	3798.05	3464.89	1404.14	1609	1271.51	1619.98
ssc-miR-126-3p	7491.65	3409.79	6448.03	7592.37	6349.37	7085.49
ssc-miR-127	3788.2	6935.27	17651.1	23168.3	13097.9	15640.6
ssc-miR-1277	11.17	15.74	17.29	25.26	15.61	14.17
ssc-miR-1307	68.98	44.15	15.99	31.2	11.7	19.94
ssc-miR-130a	1107.68	955.21	412.46	606.66	385.47	444.75
ssc-miR-133a-3p	163.59	229.3	780.22	827.53	674.97	663.58
ssc-miR-133a-5p	293.02	469.56	1305.59	1335.14	1295.31	1277.56
ssc-miR-133b	8672.26	12330.1	49377.7	45419	41983.7	41531.6
ssc-miR-135	958.55	864.51	133.14	205.52	72.96	168.98
ssc-miR-136	1210.83	1904.25	5448.84	7186.77	4490.28	5530.85
ssc-miR-137	68.33	82.82	21.54	17.33	17.56	37
ssc-miR-139-3p	21.68	13.35	27.08	26.74	33.55	22.04
ssc-miR-139-5p	25.62	13.01	60.37	45.07	44.48	46.44
ssc-miR-140-3p	13942	21453.7	1050.74	1178.65	765.09	2173.87
ssc-miR-140-5p	106.43	158.12	7.51	10.9	6.24	22.57
ssc-miR-145-5p	3043.17	2263.27	5391.41	2917.89	12815.4	8063.15
ssc-miR-1468	52.56	33.88	135.42	86.67	229.02	129.09
ssc-miR-146b	12.48	5.48	20.56	15.85	27.31	27.29
ssc-miR-148a-5p	718.09	885.39	358.62	415.99	300.81	287.58
ssc-miR-150	9.85	8.21	14.68	13.37	13.66	19.15
ssc-miR-155-5p	17.08	15.4	44.71	34.67	49.55	62.45
ssc-miR-15b	627.42	609.2	199.38	240.68	164.25	164.52
ssc-miR-17-5p	4115.38	3560.04	1226.95	1838.29	1133.4	1156.86
ssc-miR-181c	409.96	359.7	226.14	160.45	221.22	277.61
ssc-miR-181d-5p	440.18	372.71	146.84	141.14	110.02	145.36
ssc-miR-182	687.21	404.19	47.64	74.28	87.78	236.67
ssc-miR-183	971.03	700.92	56.78	42.09	54.23	757.25
ssc-miR-18b	925.7	989.43	423.23	457.59	394.06	298.07
ssc-miR-190a	43.36	45.52	63.63	90.13	69.84	67.96
ssc-miR-190b	7.23	7.19	6.2	9.9	5.46	2.1
ssc-miR-192	2261.36	19.51	8.16	10.4	9.36	9.18
ssc-miR-193a-3p	16.42	20.53	23.17	26.25	29.65	20.2
ssc-miR-193a-5p	11.83	7.19	18.27	20.8	20.68	21.78
ssc-miR-194a	435.58	5.48	5.87	4.95	4.29	5.77
ssc-miR-194b-5p	2225.88	26.7	11.09	19.81	14.05	20.99
ssc-miR-195	17.08	12.66	36.87	26.25	38.63	56.68
ssc-miR-196a	796.27	1308.06	70.81	169.37	76.47	298.07
ssc-miR-196b-5p	2653.58	3903.65	760.97	383.31	405.37	791.62
ssc-miR-199a-3p	43710.2	58475.4	22095.3	28133	15571.8	18607.7
ssc-miR-199a-5p	42490.1	53585.7	21275.2	23954.3	17060.3	18725
ssc-miR-199b-3p	24825	32751.5	12712.7	16752.6	8809.68	10808.2
ssc-miR-19a	4013.55	2915.25	1264.48	2050.75	2511.42	1068.7
ssc-miR-19b	22918.4	17213.2	9861.3	16660	19765.6	9198.76
ssc-miR-202-5p	348.2	0.68	8.81	0	10.14	12.59
ssc-miR-204	88.69	18.82	21.21	20.3	29.26	30.17
ssc-miR-205	787.73	484.96	0.98	0.99	2.34	6.03
ssc-miR-206	15913.6	25217	102667	58068.7	122785	98336
ssc-miR-208b	277.25	361.41	972.75	1665.46	446.34	353.44
ssc-miR-20a	327.18	215.96	80.93	114.4	63.99	59.04
ssc-miR-210	326.52	413.77	66.24	55.47	34.33	64.02
ssc-miR-214	501.28	513.71	166.75	177.79	113.14	119.91
ssc-miR-216	11.17	17.8	32.63	76.27	21.07	13.64
ssc-miR-217	31.54	59.89	49.93	148.57	55.01	23.88
ssc-miR-218	878.39	1029.47	155.65	294.17	177.91	245.59
ssc-miR-218-5p	878.39	1029.47	155.65	294.17	177.91	245.59
ssc-miR-218b	1949.94	2023.01	239.52	569.51	299.64	453.67
ssc-miR-221-3p	164.25	107.47	37.2	42.09	31.21	54.31
ssc-miR-221-5p	89.35	41.41	9.14	11.39	14.83	15.22
ssc-miR-222	146.51	88.98	18.6	29.71	18.73	40.15
ssc-miR-22-5p	19.05	13.01	13.71	10.4	14.83	16.79
ssc-miR-27b-5p	22.99	16.09	13.38	9.9	4.68	9.18
ssc-miR-299	28.91	45.18	141.3	134.21	136.55	168.19
ssc-miR-29a	467.12	104.38	257.79	143.12	232.14	282.07
ssc-miR-30a-5p	17680.2	3510.07	8595.52	5546.08	9432.76	9552.19
ssc-miR-30e-5p	47926.7	27865.3	22646.7	26431.9	24084.6	21191.2
ssc-miR-31	135.34	55.44	0	0.99	0.39	4.72
ssc-miR-323	814.01	1381.99	1199.22	2211.7	941.44	719.99
ssc-miR-338	0.66	1.03	32.96	12.88	34.72	53.26
ssc-miR-342	905.99	934.33	415.08	420.45	456.48	415.1
ssc-miR-345-3p	43.36	34.22	13.05	12.38	12.09	11.55
ssc-miR-34a	115.63	39.36	54.82	28.72	44.48	52.74
ssc-miR-34c	462.52	262.84	14.68	14.36	7.8	14.17
ssc-miR-3613	19.05	29.09	44.71	25.75	42.14	35.95
ssc-miR-362	3838.79	4787.33	8808.93	8477.34	9597.79	9472.16
ssc-miR-363	3279.69	1557.22	1146.35	1342.07	1066.68	1234.79
ssc-miR-369	6390.53	11068.9	29652.8	34947.9	23417.1	26658.5
ssc-miR-370	1924.32	3185.96	3545.76	7133.29	2603.89	3280.1
ssc-miR-371-5p	12.48	0	0.33	0	0	0
ssc-miR-376a-3p	143.22	225.88	432.7	593.29	429.56	384.13
ssc-miR-376a-5p	271.99	380.58	477.08	855.76	388.98	421.66
ssc-miR-376c	48.62	74.61	138.03	159.96	122.12	119.91
ssc-miR-378	929.64	897.03	4941.75	4099.51	5596.76	5757.82
ssc-miR-378b-3p	70.3	143.74	503.51	258.01	470.92	629.99
ssc-miR-381	34.82	58.87	178.17	158.97	124.07	128.83
ssc-miR-382	23.65	45.18	90.39	134.21	68.28	84.75
ssc-miR-411	48.62	89.67	227.12	268.91	150.99	183.41
ssc-miR-424-3p	36.79	21.22	38.83	45.07	24.97	24.14
ssc-miR-424-5p	7690.06	5614.2	3358.46	3613.2	3161.81	3021.12
ssc-miR-429	316.01	15.4	0	0.5	0	0
ssc-miR-432-5p	57.82	65.37	220.26	233.75	159.96	176.85
ssc-miR-4332	40.08	15.06	4.57	2.97	0.78	2.1
ssc-miR-450a	3554.31	3117.17	4433.67	6460.27	4974.86	5007.13
ssc-miR-450b-3p	11.17	7.19	14.68	14.86	11.7	12.59
ssc-miR-450c-3p	44.68	32.51	70.81	86.17	63.2	66.91
ssc-miR-486	190.53	364.83	820.69	1197.47	1279.32	859.84
ssc-miR-487b	7.23	9.58	15.99	17.83	12.48	10.23
ssc-miR-489	1.31	0.68	27.41	11.89	29.65	29.12
ssc-miR-490	13.8	8.9	3.59	0.99	1.95	1.05
ssc-miR-490-3p	13.8	8.9	3.59	0.99	1.95	1.05
ssc-miR-493-3p	242.43	340.88	772.39	1128.63	754.56	822.06
ssc-miR-493-5p	185.27	282.69	1157.12	953.32	1101.02	1161.06
ssc-miR-497	16.42	3.08	16.97	6.93	14.05	13.91
ssc-miR-499-3p	63.73	70.16	115.19	318.93	50.33	32.27
ssc-miR-499-5p	712.18	880.26	3565.34	6364.2	1796.66	1201.73
ssc-miR-500	324.55	427.12	526.68	653.21	519.69	571.74
ssc-miR-542-5p	5.91	5.82	14.36	16.84	14.83	14.96
ssc-miR-545-5p	3.94	9.93	6.85	5.45	4.68	2.62
ssc-miR-551a	32.85	40.04	11.09	11.89	5.07	5.25
ssc-miR-615	92.64	78.37	6.2	14.86	2.34	10.23
ssc-miR-664-3p	7.23	11.98	15.01	15.85	19.51	18.89
ssc-miR-708-3p	341.63	398.03	77.01	140.65	65.55	76.88
ssc-miR-7138-5p	2.63	4.11	10.77	12.88	18.73	14.43
ssc-miR-758	3917.63	7315.84	9890.67	12062.3	6319.33	5031.27
ssc-miR-769-3p	54.53	48.94	16.97	31.2	21.07	13.64
ssc-miR-874	306.16	232.38	58.08	128.26	46.04	65.6
ssc-miR-9	65.04	66.74	12.73	16.34	7.41	146.94
ssc-miR-9-1	187.9	209.11	31.98	36.65	22.63	457.87
ssc-miR-9-2	187.9	209.11	31.98	36.65	22.63	457.87
ssc-miR-92b-3p	225.35	185.84	29.37	49.03	19.12	24.93
ssc-miR-95	72.27	85.9	106.38	112.91	119	144.05
ssc-miR-96-5p	1003.88	704.68	42.42	23.28	66.72	730.22
ssc-miR-98	865.91	1073.28	1660.63	1934.37	1408.46	1204.88
ssc-miR-9803-5p	33.51	62.29	255.18	158.47	108.07	94.72
ssc-miR-9841-3p	2.63	5.13	1.63	4.46	1.56	0.26
ssc-miR-9851-3p	37.45	24.3	9.14	19.31	8.58	7.35
ssc-miR-99b	11554.5	13241.1	4732.9	4589.79	5019.72	5121.53

## Sheet: NE55 vs NE35 and NE90 vs NE55
miRNA	NE35	RE35	NE55	RE55	NE90	RE90
NE55 vs NE35_down specific
NC_010446.4_12775	95.26	12.32	14.03	5.94	7.02	5.25
NC_010447.4_13656	1163.53	83.85	99.2	119.85	51.11	86.33
NC_010447.4_14166	1525.53	121.15	46.01	45.07	59.69	56.68
NC_010447.4_14168	787.07	47.57	0.33	1.49	1.56	1.05
NC_010448.3_14394	55.84	0.68	1.96	0.5	0.78	0.79
NC_010448.3_14733	3436.05	207.06	4.24	7.43	7.41	4.2
NC_010450.3_18121	38.11	9.93	4.57	7.43	4.29	6.03
NC_010451.3_18448	133.37	133.48	3.26	7.92	3.12	19.42
NC_010451.3_19059	133.37	133.48	3.26	7.92	3.12	19.42
NC_010451.3_19280	38.11	46.2	2.94	1.49	1.56	4.72
NC_010452.3_206	45.33	5.48	2.94	1.49	0.78	2.1
NC_010455.4_2764	11.17	2.74	0	0	0	0.26
NC_010455.4_2849	1461.8	1154.39	502.2	683.91	556.36	638.91
NC_010456.4_4150	210.24	152.64	42.09	75.77	30.82	44.08
NC_010458.3_6071	25.62	1.03	0.65	0.99	0.78	0.52
NC_010461.4_19789	131.4	97.88	23.17	33.68	17.56	82.65
NC_010461.4_19831	19.71	6.84	4.89	25.26	8.58	3.67
NC_010461.4_19874	20.37	17.45	0.98	0.5	0.39	1.31
NC_010461.4_20429	17.74	2.74	0	0	0	1.57
NC_010461.4_20433	9.85	0.68	0	1.49	0	0.26
NC_010461.4_20440	30.88	7.19	2.28	6.93	3.9	3.15
NC_010461.4_20442	12.48	6.84	1.31	2.48	1.95	1.05
NC_010461.4_20444	448.72	167.7	134.12	145.1	152.55	154.81
NC_010461.4_20446	78.18	27.38	10.12	19.81	15.22	14.69
NC_010461.4_20448	13.8	2.05	0.65	2.97	0	1.05
NC_010461.4_20449	11.83	2.4	1.63	2.48	2.73	2.36
NW_003541078.1_22385	24.31	21.56	5.22	10.4	6.24	5.51
NW_003541078.1_22388	82.78	60.92	17.29	24.76	11.31	20.73
ssc-miR-103	9445.53	9076.35	3355.52	3602.8	2991.31	3568.2
ssc-miR-106a	1118.2	645.48	434.98	524.94	467.01	429
ssc-miR-107	848.17	885.73	296.95	312.99	216.54	272.1
ssc-miR-10a-5p	17621.1	6444.83	2527.98	4405.56	2043.63	5090.04
ssc-miR-10b	62113.7	37559.1	22693.1	30089.7	40298.6	39036.3
ssc-miR-122	8.54	9.24	0.65	1.49	0.78	0
ssc-miR-125a	3798.05	3464.89	1404.14	1609	1271.51	1619.98
ssc-miR-1307	68.98	44.15	15.99	31.2	11.7	19.94
ssc-miR-130a	1107.68	955.21	412.46	606.66	385.47	444.75
ssc-miR-135	958.55	864.51	133.14	205.52	72.96	168.98
ssc-miR-137	68.33	82.82	21.54	17.33	17.56	37
ssc-miR-140-3p	13942	21453.7	1050.74	1178.65	765.09	2173.87
ssc-miR-140-5p	106.43	158.12	7.51	10.9	6.24	22.57
ssc-miR-15b	627.42	609.2	199.38	240.68	164.25	164.52
ssc-miR-17-5p	4115.38	3560.04	1226.95	1838.29	1133.4	1156.86
ssc-miR-181d-5p	440.18	372.71	146.84	141.14	110.02	145.36
ssc-miR-183	971.03	700.92	56.78	42.09	54.23	757.25
ssc-miR-192	2261.36	19.51	8.16	10.4	9.36	9.18
ssc-miR-194a	435.58	5.48	5.87	4.95	4.29	5.77
ssc-miR-194b-5p	2225.88	26.7	11.09	19.81	14.05	20.99
ssc-miR-196a	796.27	1308.06	70.81	169.37	76.47	298.07
ssc-miR-196b-5p	2653.58	3903.65	760.97	383.31	405.37	791.62
ssc-miR-199a-3p	43710.2	58475.4	22095.3	28133	15571.8	18607.7
ssc-miR-199a-5p	42490.1	53585.7	21275.2	23954.3	17060.3	18725
ssc-miR-202-5p	348.2	0.68	8.81	0	10.14	12.59
ssc-miR-204	88.69	18.82	21.21	20.3	29.26	30.17
ssc-miR-205	787.73	484.96	0.98	0.99	2.34	6.03
ssc-miR-20a	327.18	215.96	80.93	114.4	63.99	59.04
ssc-miR-210	326.52	413.77	66.24	55.47	34.33	64.02
ssc-miR-214	501.28	513.71	166.75	177.79	113.14	119.91
ssc-miR-218	878.39	1029.47	155.65	294.17	177.91	245.59
ssc-miR-218-3p	0	0	0	0	0	0.26
ssc-miR-218-5p	878.39	1029.47	155.65	294.17	177.91	245.59
ssc-miR-218b	1949.94	2023.01	239.52	569.51	299.64	453.67
ssc-miR-221-3p	164.25	107.47	37.2	42.09	31.21	54.31
ssc-miR-221-5p	89.35	41.41	9.14	11.39	14.83	15.22
ssc-miR-222	146.51	88.98	18.6	29.71	18.73	40.15
ssc-miR-30a-5p	17680.2	3510.07	8595.52	5546.08	9432.76	9552.19
ssc-miR-30e-5p	47926.7	27865.3	22646.7	26431.9	24084.6	21191.2
ssc-miR-31	135.34	55.44	0	0.99	0.39	4.72
ssc-miR-345-3p	43.36	34.22	13.05	12.38	12.09	11.55
ssc-miR-34c	462.52	262.84	14.68	14.36	7.8	14.17
ssc-miR-363	3279.69	1557.22	1146.35	1342.07	1066.68	1234.79
ssc-miR-371-5p	12.48	0	0.33	0	0	0
ssc-miR-424-5p	7690.06	5614.2	3358.46	3613.2	3161.81	3021.12
ssc-miR-429	316.01	15.4	0	0.5	0	0
ssc-miR-4332	40.08	15.06	4.57	2.97	0.78	2.1
ssc-miR-615	92.64	78.37	6.2	14.86	2.34	10.23
ssc-miR-708-3p	341.63	398.03	77.01	140.65	65.55	76.88
ssc-miR-769-3p	54.53	48.94	16.97	31.2	21.07	13.64
ssc-miR-874	306.16	232.38	58.08	128.26	46.04	65.6
ssc-miR-9	65.04	66.74	12.73	16.34	7.41	146.94
ssc-miR-9-1	187.9	209.11	31.98	36.65	22.63	457.87
ssc-miR-9-2	187.9	209.11	31.98	36.65	22.63	457.87
ssc-miR-92b-3p	225.35	185.84	29.37	49.03	19.12	24.93
ssc-miR-96-5p	1003.88	704.68	42.42	23.28	66.72	730.22
ssc-miR-9851-3p	37.45	24.3	9.14	19.31	8.58	7.35
ssc-miR-99b	11554.5	13241.1	4732.9	4589.79	5019.72	5121.53
NE55 vs NE35_up specific
NC_010445.3_11338	88.69	152.3	151.74	387.27	124.46	70.06
NC_010445.3_12005	9.2	24.64	55.15	54.48	24.97	17.84
NC_010447.4_13442	0	0.68	5.22	1.98	3.51	6.82
NC_010448.3_15620	3.28	5.82	26.76	14.36	24.19	32.54
NC_010449.4_16480	11.83	8.9	54.17	26.74	52.67	75.57
NC_010449.4_16645	1.97	3.76	7.18	5.45	4.68	2.1
NC_010451.3_19102	8.54	20.88	199.05	84.68	241.9	290.46
NC_010454.3_1168	86.07	124.58	192.85	267.92	234.87	200.46
NC_010454.3_1559	0.66	1.71	40.14	14.86	39.02	62.45
NC_010454.3_1591	86.07	124.58	192.85	267.92	234.87	200.46
NC_010456.4_3781	2.63	5.48	8.16	9.41	11.7	10.76
NC_010457.4_4659	7.88	7.19	14.68	15.85	12.48	15.22
NC_010457.4_5124	3.28	2.4	28.39	12.38	31.99	40.67
NC_010459.4_6518	1.97	3.08	6.2	10.4	10.92	6.82
NC_010461.4_19708	672.76	862.8	1376.73	1653.57	1349.54	1174.44
NC_010461.4_19782	14.45	17.11	22.52	17.33	14.83	16.27
NW_003539007.1_21515	201.7	271.74	366.45	694.31	337.09	233.52
NW_003539007.1_21521	90.01	144.43	218.31	383.31	195.86	179.73
NW_003539007.1_21524	818.61	1173.9	2359.93	3313.09	2789.6	2943.72
NW_003539007.1_21526	22.99	31.14	53.19	89.64	24.19	41.19
NW_003539007.1_21528	67.01	140.66	309.67	334.78	266.48	160.06
NW_003539007.1_21530	348.86	508.23	662.75	1029.58	669.89	462.59
NW_003539007.1_21532	239.8	357.65	516.23	921.62	458.43	359.73
NW_003539007.1_21542	1834.31	3083.63	9689.01	10472.6	8130.03	8905.93
NW_003539007.1_21544	86.07	124.58	192.85	267.92	234.87	200.46
NW_003539007.1_21546	283.16	485.99	735.52	1014.23	777.58	567.02
NW_003539007.1_21560	330.47	533.22	1468.43	1763.02	1324.18	1200.16
NW_003613275.1_21363	25.62	35.94	34.26	38.63	26.92	18.1
ssc-let-7a	2421.66	2776.64	5105.88	4489.26	4587.04	4390.52
ssc-let-7c	1651.67	1767.01	3064.12	2687.12	2870.75	2637.25
ssc-let-7d-3p	53.22	51.68	109.97	117.37	78.42	76.09
ssc-let-7d-5p	250.97	308.71	767.82	722.04	650.39	624.48
ssc-let-7f	3989.24	4889.66	9136.23	11318	6876.86	8059.21
ssc-let-7g	9709.64	10590.8	23131.3	20982.9	17398.2	18029.9
ssc-let-7i	88.69	107.47	252.9	390.74	174.79	231.69
ssc-miR-1	1171.41	2302.29	14490.4	10382	15773.5	15102.7
ssc-miR-127	3788.2	6935.27	17651.1	23168.3	13097.9	15640.6
ssc-miR-1277	11.17	15.74	17.29	25.26	15.61	14.17
ssc-miR-133a-3p	163.59	229.3	780.22	827.53	674.97	663.58
ssc-miR-133a-5p	293.02	469.56	1305.59	1335.14	1295.31	1277.56
ssc-miR-133b	8672.26	12330.1	49377.7	45419	41983.7	41531.6
ssc-miR-136	1210.83	1904.25	5448.84	7186.77	4490.28	5530.85
ssc-miR-139-3p	21.68	13.35	27.08	26.74	33.55	22.04
ssc-miR-139-5p	25.62	13.01	60.37	45.07	44.48	46.44
ssc-miR-1468	52.56	33.88	135.42	86.67	229.02	129.09
ssc-miR-146b	12.48	5.48	20.56	15.85	27.31	27.29
ssc-miR-150	9.85	8.21	14.68	13.37	13.66	19.15
ssc-miR-155-5p	17.08	15.4	44.71	34.67	49.55	62.45
ssc-miR-190a	43.36	45.52	63.63	90.13	69.84	67.96
ssc-miR-193a-3p	16.42	20.53	23.17	26.25	29.65	20.2
ssc-miR-193a-5p	11.83	7.19	18.27	20.8	20.68	21.78
ssc-miR-195	17.08	12.66	36.87	26.25	38.63	56.68
ssc-miR-206	15913.6	25217	102667	58068.7	122785	98336
ssc-miR-208b	277.25	361.41	972.75	1665.46	446.34	353.44
ssc-miR-216	11.17	17.8	32.63	76.27	21.07	13.64
ssc-miR-217	31.54	59.89	49.93	148.57	55.01	23.88
ssc-miR-299	28.91	45.18	141.3	134.21	136.55	168.19
ssc-miR-338	0.66	1.03	32.96	12.88	34.72	53.26
ssc-miR-3613	19.05	29.09	44.71	25.75	42.14	35.95
ssc-miR-362	3838.79	4787.33	8808.93	8477.34	9597.79	9472.16
ssc-miR-369	6390.53	11068.9	29652.8	34947.9	23417.1	26658.5
ssc-miR-370	1924.32	3185.96	3545.76	7133.29	2603.89	3280.1
ssc-miR-376a-3p	143.22	225.88	432.7	593.29	429.56	384.13
ssc-miR-376a-5p	271.99	380.58	477.08	855.76	388.98	421.66
ssc-miR-376c	48.62	74.61	138.03	159.96	122.12	119.91
ssc-miR-378	929.64	897.03	4941.75	4099.51	5596.76	5757.82
ssc-miR-378b-3p	70.3	143.74	503.51	258.01	470.92	629.99
ssc-miR-381	34.82	58.87	178.17	158.97	124.07	128.83
ssc-miR-382	23.65	45.18	90.39	134.21	68.28	84.75
ssc-miR-411	48.62	89.67	227.12	268.91	150.99	183.41
ssc-miR-432-5p	57.82	65.37	220.26	233.75	159.96	176.85
ssc-miR-450b-3p	11.17	7.19	14.68	14.86	11.7	12.59
ssc-miR-450c-3p	44.68	32.51	70.81	86.17	63.2	66.91
ssc-miR-486	190.53	364.83	820.69	1197.47	1279.32	859.84
ssc-miR-487b	7.23	9.58	15.99	17.83	12.48	10.23
ssc-miR-489	1.31	0.68	27.41	11.89	29.65	29.12
ssc-miR-493-3p	242.43	340.88	772.39	1128.63	754.56	822.06
ssc-miR-493-5p	185.27	282.69	1157.12	953.32	1101.02	1161.06
ssc-miR-499-5p	712.18	880.26	3565.34	6364.2	1796.66	1201.73
ssc-miR-500	324.55	427.12	526.68	653.21	519.69	571.74
ssc-miR-542-5p	5.91	5.82	14.36	16.84	14.83	14.96
ssc-miR-545-5p	3.94	9.93	6.85	5.45	4.68	2.62
ssc-miR-664-3p	7.23	11.98	15.01	15.85	19.51	18.89
ssc-miR-7138-5p	2.63	4.11	10.77	12.88	18.73	14.43
ssc-miR-758	3917.63	7315.84	9890.67	12062.3	6319.33	5031.27
ssc-miR-95	72.27	85.9	106.38	112.91	119	144.05
ssc-miR-98	865.91	1073.28	1660.63	1934.37	1408.46	1204.88
NE90 vs NE55_down specific
NC_010447.4_14349	2283.69	4335.91	2606.95	2448.42	844.68	1123.28
NC_010451.3_18188	145.19	433.63	170.34	203.54	33.55	72.42
NC_010458.3_5984	18134.9	26653.1	12884	15279.3	3002.24	5555.25
NW_003613327.1_21604	18.4	1.37	14.68	1.98	6.24	4.99
ssc-miR-105-1	9.2	12.32	6.85	5.45	0.39	2.1
ssc-miR-27b-5p	22.99	16.09	13.38	9.9	4.68	9.18
NE55 vs NE35_down/NE90 VS NE55_up
ssc-miR-182	687.21	404.19	47.64	74.28	87.78	236.67
ssc-miR-19a	4013.55	2915.25	1264.48	2050.75	2511.42	1068.7
ssc-miR-19b	22918.4	17213.2	9861.3	16660	19765.6	9198.76
NE55 vs NE35_up/NE90 VS NE55_down
NC_010449.4_16900	9.2	23.27	18.6	10.4	2.73	3.15
NC_010454.3_1179	99.21	262.84	144.56	106.97	28.48	53.79
NC_010461.4_19780	6.57	14.03	12.07	6.93	4.29	5.25
NW_003613004.1_20509	99.21	262.84	144.56	106.97	28.48	53.79
ssc-miR-499-3p	63.73	70.16	115.19	318.93	50.33	32.27
ssc-miR-9803-5p	33.51	62.29	255.18	158.47	108.07	94.72
NE90 vs NE55/NE55 vs NE35 codown
NC_010452.3_53	1005.19	558.89	216.35	258.01	80.37	91.05
ssc-miR-10a-3p	197.75	69.13	28.39	42.09	9.36	36.73
ssc-miR-124a	74.9	109.86	6.53	11.89	0.39	182.36

## Sheet: NE35 vs RE35 and NE55 vs RE55
miRNA	NE35	RE35	NE55	RE55	NE90	RE90
NE35 vs RE35_down specific
NC_010443.4_8125	0.66	4.79	0.98	1.98	1.17	1.31
NC_010445.3_12005	9.2	24.64	55.15	54.48	24.97	17.84
NC_010447.4_13814	12.48	31.49	4.24	9.41	5.85	7.35
NC_010449.4_16900	9.2	23.27	18.6	10.4	2.73	3.15
NC_010451.3_18188	145.19	433.63	170.34	203.54	33.55	72.42
NC_010451.3_19102	8.54	20.88	199.05	84.68	241.9	290.46
NC_010454.3_1179	99.21	262.84	144.56	106.97	28.48	53.79
NC_010455.4_3061	10.51	21.56	7.83	17.83	12.09	12.07
NC_010461.4_19780	6.57	14.03	12.07	6.93	4.29	5.25
NW_003539007.1_21528	67.01	140.66	309.67	334.78	266.48	160.06
NW_003541040.1_22315	0.66	4.11	2.28	1.98	2.34	1.57
NW_003613004.1_20509	99.21	262.84	144.56	106.97	28.48	53.79
ssc-miR-378b-3p	70.3	143.74	503.51	258.01	470.92	629.99
ssc-miR-382	23.65	45.18	90.39	134.21	68.28	84.75
ssc-miR-545-5p	3.94	9.93	6.85	5.45	4.68	2.62
NE35 vs RE35_up specific
NC_010443.4_9220	2732.42	1383.01	1696.52	2345.9	1309.36	1704.99
NC_010447.4_13656	1163.53	83.85	99.2	119.85	51.11	86.33
NC_010447.4_14166	1525.53	121.15	46.01	45.07	59.69	56.68
NC_010447.4_14168	787.07	47.57	0.33	1.49	1.56	1.05
NC_010448.3_14394	55.84	0.68	1.96	0.5	0.78	0.79
NC_010448.3_14733	3436.05	207.06	4.24	7.43	7.41	4.2
NC_010450.3_18121	38.11	9.93	4.57	7.43	4.29	6.03
NC_010452.3_206	45.33	5.48	2.94	1.49	0.78	2.1
NC_010458.3_6071	25.62	1.03	0.65	0.99	0.78	0.52
NC_010461.4_20429	17.74	2.74	0	0	0	1.57
NC_010461.4_20433	9.85	0.68	0	1.49	0	0.26
NC_010461.4_20440	30.88	7.19	2.28	6.93	3.9	3.15
NC_010461.4_20444	448.72	167.7	134.12	145.1	152.55	154.81
NC_010461.4_20446	78.18	27.38	10.12	19.81	15.22	14.69
NC_010461.4_20448	13.8	2.05	0.65	2.97	0	1.05
ssc-miR-10a-3p	197.75	69.13	28.39	42.09	9.36	36.73
ssc-miR-10a-5p	17621.1	6444.83	2527.98	4405.56	2043.63	5090.04
ssc-miR-126-3p	7491.65	3409.79	6448.03	7592.37	6349.37	7085.49
ssc-miR-126-5p	2696.28	1364.88	1666.83	2320.65	1287.9	1681.11
ssc-miR-192	2261.36	19.51	8.16	10.4	9.36	9.18
ssc-miR-194a	435.58	5.48	5.87	4.95	4.29	5.77
ssc-miR-194b-5p	2225.88	26.7	11.09	19.81	14.05	20.99
ssc-miR-204	88.69	18.82	21.21	20.3	29.26	30.17
ssc-miR-20b	664.87	318.63	282.59	298.62	281.3	234.84
ssc-miR-22-3p	3978.07	2059.29	1941.59	2025.98	1389.73	1724.41
ssc-miR-221-5p	89.35	41.41	9.14	11.39	14.83	15.22
ssc-miR-30a-3p	385.65	160.17	239.84	204.03	264.13	199.41
ssc-miR-30a-5p	17680.2	3510.07	8595.52	5546.08	9432.76	9552.19
ssc-miR-30c-3p	97.89	34.91	52.86	38.63	58.91	45.92
ssc-miR-30c-5p	4383.43	2088.38	2358.95	2217.64	2197.35	2022.48
ssc-miR-30d	27397.1	14833.6	16864.4	17982.8	18791.8	17443.2
ssc-miR-31	135.34	55.44	0	0.99	0.39	4.72
ssc-miR-363	3279.69	1557.22	1146.35	1342.07	1066.68	1234.79
ssc-miR-371-5p	12.48	0	0.33	0	0	0
ssc-miR-429	316.01	15.4	0	0.5	0	0
ssc-miR-4332	40.08	15.06	4.57	2.97	0.78	2.1
NE55 vs RE55_down specific
NC_010445.3_11338	88.69	152.3	151.74	387.27	124.46	70.06
NC_010446.4_12102	1.97	0.68	0.33	4.95	0.39	0.79
NC_010461.4_19831	19.71	6.84	4.89	25.26	8.58	3.67
ssc-miR-218b	1949.94	2023.01	239.52	569.51	299.64	453.67
ssc-miR-499-3p	63.73	70.16	115.19	318.93	50.33	32.27
NE55 vs RE55_up specific
NC_010448.3_15620	3.28	5.82	26.76	14.36	24.19	32.54
NC_010449.4_16480	11.83	8.9	54.17	26.74	52.67	75.57
NC_010449.4_16900	9.2	23.27	18.6	10.4	2.73	3.15
NC_010451.3_19102	8.54	20.88	199.05	84.68	241.9	290.46
NC_010454.3_1347	312.73	221.09	170.01	92.11	103	49.85
NC_010454.3_1559	0.66	1.71	40.14	14.86	39.02	62.45
NC_010457.4_5124	3.28	2.4	28.39	12.38	31.99	40.67
ssc-miR-145-5p	3043.17	2263.27	5391.41	2917.89	12815.4	8063.15
ssc-miR-196b-5p	2653.58	3903.65	760.97	383.31	405.37	791.62
ssc-miR-338	0.66	1.03	32.96	12.88	34.72	53.26
ssc-miR-3613	19.05	29.09	44.71	25.75	42.14	35.95
ssc-miR-378b-3p	70.3	143.74	503.51	258.01	470.92	629.99
ssc-miR-489	1.31	0.68	27.41	11.89	29.65	29.12
ssc-miR-96-5p	1003.88	704.68	42.42	23.28	66.72	730.22
NE35 vs RE35_down/NE55 vs RE55_up
NC_010449.4_16900	9.2	23.27	18.6	10.4	2.73	3.15
NC_010451.3_19102	8.54	20.88	199.05	84.68	241.9	290.46
ssc-miR-378b-3p	70.3	143.74	503.51	258.01	470.92	629.99
NE35 vs RE35/NE55 vs RE55 codown
ssc-miR-217	31.54	59.89	49.93	148.57	55.01	23.88
NE35 vs RE35/NE55 vs RE55 coup
NC_010446.4_12775	95.26	12.32	14.03	5.94	7.02	5.25
NW_003613327.1_21604	18.4	1.37	14.68	1.98	6.24	4.99
ssc-miR-202-5p	348.2	0.68	8.81	0	10.14	12.59
ssc-miR-29a	467.12	104.38	257.79	143.12	232.14	282.07
ssc-miR-34a	115.63	39.36	54.82	28.72	44.48	52.74
ssc-miR-497	16.42	3.08	16.97	6.93	14.05	13.91
