# Supplementary material for: Transcriptome Characterization of Repressed Embryonic Myogenesis Due to Maternal Calorie Restriction
Source: Front Cell Dev Biol. 2020 Jun 26;8:527. doi: 10.3389/fcell.2020.00527 (PMC7332729; doi:10.3389/fcell.2020.00527)
Supplement: FILE S7 — miRNA-mRNA regulatory pairs and critical signaling pathways identified during the prenatal muscle development. [file Data_Sheet_7.XLS]

## Sheet: miRNA and mRNA interactions
miRNA	NE	RE	logFC	Pvalue	gene	NE35	RE35	NE55	RE55	NE90	RE90	gene	correlation	pvalue	miRanda_score	targetscan_score	Description	GO NOs	GO Terms
NC_010443.4_8125	1	10.5274	-3.39607	0.00250782	ENSSSCG00000004951	29.63	25.26	28.13	24.83	40.18	29.89	AAGAB	-0.601399	0.0385885	1127	-247.36	alpha- and gamma-adaptin binding protein [Source:HGNC Symbol;Acc:HGNC:25662]	2	GO:0005737	GO:0005634
NC_010443.4_8125	1	10.5274	-3.39607	0.00250782	ENSSSCG00000027677	18.82	11.18	12.51	15.17	15.75	14.25	ABI3	-0.594406	0.0415215	890	-187.25	ABI family, member 3 [Source:HGNC Symbol;Acc:HGNC:29859]	6	GO:0005622	GO:0005737	GO:0030027	GO:0030334	GO:0005515	GO:0016020
NC_010443.4_8125	1	10.5274	-3.39607	0.00250782	ENSSSCG00000009937	0.39	0.12	0.45	0.21	0.46	1.38	ACACB	-0.769231	0.00344645	771	-166.09	acetyl-CoA carboxylase beta [Source:HGNC Symbol;Acc:HGNC:85]	13	GO:0003824	GO:0003989	GO:0004075	GO:0005524	GO:0005737	GO:0005739	GO:0006084	GO:0006633	GO:0008152	GO:0016874	GO:0046872	GO:0051289	GO:0005515
NC_010443.4_8125	1	10.5274	-3.39607	0.00250782	ENSSSCG00000016156	31.21	27.09	70.1	50.55	51.93	54.7	ACADL	-0.769231	0.00344645	1190	-243.76	Sus scrofa acyl-CoA dehydrogenase, long chain (ACADL), nuclear gene encoding mitochondrial protein, mRNA. [Source:RefSeq mRNA;Acc:NM_213897]	21	GO:0001659	GO:0003995	GO:0004466	GO:0005737	GO:0005739	GO:0005759	GO:0006629	GO:0006631	GO:0008152	GO:0016401	GO:0016491	GO:0016627	GO:0019254	GO:0033539	GO:0042413	GO:0044242	GO:0045717	GO:0046322	GO:0050660	GO:0055114	GO:0090181
NC_010443.4_8125	1	10.5274	-3.39607	0.00250782	ENSSSCG00000009916	13.97	5.61	6.73	9.76	9.6	10.92	ACADS	-0.748252	0.00512408	1119	-213.5	acyl-CoA dehydrogenase, C-2 to C-3 short chain [Source:HGNC Symbol;Acc:HGNC:90]	8	GO:0003995	GO:0005739	GO:0008152	GO:0016491	GO:0016627	GO:0050660	GO:0055114	GO:0005634
NC_010443.4_8125	1	10.5274	-3.39607	0.00250782	ENSSSCG00000010723	61.1	35.29	48.9	51.2	53.48	62.11	ACADSB	-0.72028	0.00823977	661	-148.36	acyl-CoA dehydrogenase, short/branched chain [Source:HGNC Symbol;Acc:HGNC:91]	8	GO:0003995	GO:0005739	GO:0008152	GO:0016491	GO:0016627	GO:0050660	GO:0055114	GO:0070062
NC_010443.4_8125	1	10.5274	-3.39607	0.00250782	ENSSSCG00000020972	14.77	7.33	9.96	8.52	14.41	16.22	ACADVL	-0.825175	0.000951363	411	-83.85	Uncharacterized protein [Source:UniProtKB/TrEMBL;Acc:I3LLE3]	6	GO:0003995	GO:0008152	GO:0016491	GO:0016627	GO:0050660	GO:0055114
NC_010443.4_8125	1	10.5274	-3.39607	0.00250782	ENSSSCG00000017296	1.89	0.34	0.64	1.66	1.36	1.96	ACE	-0.72028	0.00823977	2195	-425.35	Sus scrofa angiotensin I converting enzyme (peptidyl-dipeptidase A) 1 (ACE), transcript variant 2, mRNA. [Source:RefSeq mRNA;Acc:NM_001083941]	25	GO:0001822	GO:0002446	GO:0003084	GO:0006508	GO:0007283	GO:0008217	GO:0008233	GO:0008237	GO:0008241	GO:0016020	GO:0042447	GO:0060047	GO:0005515	GO:0006508	GO:0008237	GO:0008241	GO:0016020	GO:0006508	GO:0008237	GO:0008241	GO:0016020	GO:0006508	GO:0008237	GO:0008241	GO:0016020
NC_010443.4_8125	1	10.5274	-3.39607	0.00250782	ENSSSCG00000000064	77.71	29.81	39.54	45.12	49.65	66.39	ACO2	-0.769231	0.00344645	3754	-788.75	aconitase 2, mitochondrial [Source:HGNC Symbol;Acc:HGNC:118]	8	GO:0003994	GO:0005506	GO:0005634	GO:0005739	GO:0006099	GO:0006101	GO:0008152	GO:0051539
NC_010443.4_8125	1	10.5274	-3.39607	0.00250782	ENSSSCG00000026453	0.59	0.33	0.69	0.62	0.74	1.16	ACSM5	-0.615385	0.0331699	971	-197.63	acyl-CoA synthetase medium-chain family member 5 [Source:HGNC Symbol;Acc:HGNC:26060]	2	GO:0003824	GO:0008152
NC_010443.4_8125	1	10.5274	-3.39607	0.00250782	ENSSSCG00000008194	18.72	16.47	17.16	16.14	13.94	20.78	ACTR1B	-0.615385	0.0331699	2134	-427.87	ARP1 actin-related protein 1 homolog B, centractin beta (yeast) [Source:HGNC Symbol;Acc:HGNC:168]	8	GO:0000166	GO:0005524	GO:0005737	GO:0005813	GO:0005856	GO:0070062	GO:0016020	GO:0005515
NC_010443.4_8125	1	10.5274	-3.39607	0.00250782	ENSSSCG00000006213	0.79	0.27	0.4	0.18	0.39	0.57	ADHFE1	-0.86014	0.000331668	339	-58.57	alcohol dehydrogenase, iron containing, 1 [Source:HGNC Symbol;Acc:HGNC:16354]	21	GO:0016491	GO:0046872	GO:0055114	GO:0016491	GO:0046872	GO:0055114	GO:0016491	GO:0046872	GO:0055114	GO:0016491	GO:0046872	GO:0055114	GO:0016491	GO:0046872	GO:0055114	GO:0005739	GO:0015993	GO:0016491	GO:0046872	GO:0047988	GO:0055114
NC_010443.4_8125	1	10.5274	-3.39607	0.00250782	ENSSSCG00000022947	62.11	45.31	47.64	50.46	67.93	59.33	AFG3L2	-0.769231	0.00344645	773	-162.58	AFG3-like AAA ATPase 2 [Source:HGNC Symbol;Acc:HGNC:315]	22	GO:0000166	GO:0004222	GO:0005524	GO:0005739	GO:0005743	GO:0006508	GO:0007005	GO:0007409	GO:0007528	GO:0008053	GO:0016020	GO:0016265	GO:0017111	GO:0021675	GO:0030163	GO:0034982	GO:0040014	GO:0042407	GO:0042552	GO:0048747	GO:0060013	GO:0005515
NC_010443.4_8125	1	10.5274	-3.39607	0.00250782	ENSSSCG00000009233	35.26	24.9	42.7	36.99	38.12	41.13	AGPAT9	-0.706294	0.0102452	1078	-244.7	1-acylglycerol-3-phosphate O-acyltransferase 9 [Source:HGNC Symbol;Acc:HGNC:28157]	7	GO:0004366	GO:0005783	GO:0005789	GO:0008152	GO:0016746	GO:0019432	GO:0032006
NC_010443.4_8125	1	10.5274	-3.39607	0.00250782	ENSSSCG00000023595	3.9	2.05	6.2	3.77	4.94	6.82	AK3	-0.664336	0.0184527	1520	-288.98	adenylate kinase 3 [Source:HGNC Symbol;Acc:HGNC:17376]	17	GO:0004017	GO:0005524	GO:0005739	GO:0005759	GO:0006139	GO:0016301	GO:0016310	GO:0016740	GO:0016776	GO:0019201	GO:0019205	GO:0046033	GO:0046039	GO:0046041	GO:0046051	GO:0046899	GO:0046939
NC_010443.4_8125	1	10.5274	-3.39607	0.00250782	ENSSSCG00000005394	28.9	0.02	0.26	0.06	0.06	0.43	ALDOB	-0.596495	0.0406292	480	-84.87	Fructose-bisphosphate aldolase [Source:UniProtKB/TrEMBL;Acc:F1SSB5]	4	GO:0003824	GO:0004332	GO:0006096	GO:0016829
NC_010443.4_8125	1	10.5274	-3.39607	0.00250782	ENSSSCG00000017759	46.92	35.85	78.66	68.52	109.09	162.18	ALDOC	-0.615385	0.0331699	1053	-189.85	Sus scrofa aldolase C, fructose-bisphosphate (ALDOC), mRNA. [Source:RefSeq mRNA;Acc:NM_001243928]	10	GO:0003824	GO:0004332	GO:0005739	GO:0006096	GO:0008092	GO:0016829	GO:0030388	GO:0070062	GO:0005515	GO:0030855
NC_010443.4_8125	1	10.5274	-3.39607	0.00250782	ENSSSCG00000015089	0.71	0.09	1.98	1.32	1.67	1.09	AMICA1	-0.647987	0.0226858	322	-63.5	adhesion molecule, interacts with CXADR antigen 1 [Source:HGNC Symbol;Acc:HGNC:19084]	14	GO:0005923	GO:0007157	GO:0016020	GO:0030593	GO:0050839	GO:0070633	GO:0005515	GO:0005886	GO:0042803	GO:0072672	GO:0035696	GO:0005178	GO:0060054	GO:0046629
NC_010443.4_8125	1	10.5274	-3.39607	0.00250782	ENSSSCG00000010370	0.11	0.03	0.07	0	0.1	0.03	ANXA8	-0.848648	0.000482361	559	-112.6	Sus scrofa annexin A8 (ANXA8), mRNA. [Source:RefSeq mRNA;Acc:NM_001243599]	4	GO:0005509	GO:0005544	GO:0005509	GO:0005544
NC_010443.4_8125	1	10.5274	-3.39607	0.00250782	ENSSSCG00000008344	4.59	3.93	5	4.64	6.64	5.85	ARHGAP25	-0.65035	0.0220342	1904	-387.84	Rho GTPase activating protein 25 [Source:HGNC Symbol;Acc:HGNC:28951]	6	GO:0005096	GO:0005543	GO:0005622	GO:0007165	GO:0043547	GO:0005515
NC_010443.4_8125	1	10.5274	-3.39607	0.00250782	ENSSSCG00000006372	2.36	1.41	2.23	1.33	1.17	1.49	ARHGAP30	-0.756569	0.00439849	1203	-246.66	Rho GTPase activating protein 30 [Source:HGNC Symbol;Acc:HGNC:27414]	3	GO:0005622	GO:0007165	GO:0043231
NC_010443.4_8125	1	10.5274	-3.39607	0.00250782	ENSSSCG00000000604	12.18	9.34	11.64	7.99	11.77	10.6	ARHGDIB	-0.629371	0.0283197	1501	-301.74	Rho GDP dissociation inhibitor (GDI) beta [Source:HGNC Symbol;Acc:HGNC:679]	3	GO:0005094	GO:0005737	GO:0070062
NC_010443.4_8125	1	10.5274	-3.39607	0.00250782	ENSSSCG00000013893	9.49	8.04	10.96	6.78	14.14	33.53	ARRDC2	-0.643357	0.0240032	2169	-450.65	arrestin domain containing 2 [Source:HGNC Symbol;Acc:HGNC:25225]	2	GO:0005886	GO:0031410
NC_010443.4_8125	1	10.5274	-3.39607	0.00250782	ENSSSCG00000020871	8.27	4.41	6.77	5.88	6.57	19.77	ARSD	-0.825175	0.000951363	443	-103.9	arylsulfatase D [Source:HGNC Symbol;Acc:HGNC:717]	4	GO:0003824	GO:0008152	GO:0008484	GO:0070062
NC_010443.4_8125	1	10.5274	-3.39607	0.00250782	ENSSSCG00000000607	0.2	0.25	0.49	0.2	1.07	1.11	ART4	-0.661988	0.0190217	972	-196.13	Sus scrofa ADP-ribosyltransferase 4 (Dombrock blood group) (ART4), mRNA. [Source:RefSeq mRNA;Acc:NM_001243346]	8	GO:0003956	GO:0006471	GO:0016740	GO:0003956	GO:0006471	GO:0003956	GO:0006471	GO:0016740
NC_010443.4_8125	1	10.5274	-3.39607	0.00250782	ENSSSCG00000010592	2.91	0.87	1.77	1.94	1.59	1.7	AS3MT	-0.847637	0.000497797	634	-119.27	arsenite methyltransferase [Source:HGNC Symbol;Acc:HGNC:17452]	7	GO:0005739	GO:0005829	GO:0030791	GO:0004719	GO:0006464	GO:0008168	GO:0008152
NC_010443.4_8125	1	10.5274	-3.39607	0.00250782	ENSSSCG00000015595	6.29	3.29	8.3	33.09	13.82	16.15	ATF3	-0.587413	0.0446093	1317	-286.52	activating transcription factor 3 [Source:HGNC Symbol;Acc:HGNC:785]	33	GO:0003677	GO:0003700	GO:0005634	GO:0005730	GO:0006094	GO:0006355	GO:0006950	GO:0035914	GO:0042802	GO:0043565	GO:0045892	GO:0045944	GO:0005515	GO:0000977	GO:0000122	GO:0000978	GO:0001078	GO:0003677	GO:0003700	GO:0005634	GO:0005730	GO:0006094	GO:0006355	GO:0006950	GO:0035914	GO:0042802	GO:0043565	GO:0045892	GO:0003677	GO:0003700	GO:0005634
NC_010443.4_8125	1	10.5274	-3.39607	0.00250782	ENSSSCG00000006296	155.27	10.11	18.6	5.42	32.13	37.14	ATP1B1	-0.755245	0.00450844	578	-109.81	Sodium/potassium-transporting ATPase subunit beta-1 [Source:UniProtKB/Swiss-Prot;Acc:P05027]	17	GO:0005886	GO:0005890	GO:0006813	GO:0006814	GO:0016323	GO:0006200	GO:0016787	GO:0016887	GO:0006810	GO:0006811	GO:0007155	GO:0016020	GO:0016021	GO:0070062	GO:0005515	GO:0023026	GO:0016324
NC_010443.4_8125	1	10.5274	-3.39607	0.00250782	ENSSSCG00000017874	2.87	0.68	1.52	2.58	1.15	1.93	ATP2A3	-0.692308	0.012593	3009	-637.74	ATPase, Ca++ transporting, ubiquitous [Source:HGNC Symbol;Acc:HGNC:813]	6	GO:0006812	GO:0016020	GO:0016021	GO:0019829	GO:0005783	GO:0016529
NC_010443.4_8125	1	10.5274	-3.39607	0.00250782	ENSSSCG00000022586	0.87	0.11	0.55	0.33	1.31	0.62	ATP5J	-0.605955	0.0367585	1158	-218.57	ATP synthase-coupling factor 6, mitochondrial [Source:UniProtKB/Swiss-Prot;Acc:P13618]	11	GO:0000276	GO:0005739	GO:0005743	GO:0006810	GO:0006811	GO:0015078	GO:0015986	GO:0015992	GO:0016020	GO:0005753	GO:0045263
NC_010443.4_8125	1	10.5274	-3.39607	0.00250782	ENSSSCG00000013886	1.91	0.86	1.83	0.96	1.91	2.46	B3GNT3	-0.735553	0.00640178	2507	-514.37	UDP-GlcNAc:betaGal beta-1,3-N-acetylglucosaminyltransferase 3 [Source:HGNC Symbol;Acc:HGNC:13528]	7	GO:0005794	GO:0006486	GO:0008378	GO:0016020	GO:0016021	GO:0016740	GO:0016757
NC_010443.4_8125	1	10.5274	-3.39607	0.00250782	ENSSSCG00000000111	2.76	1.39	2.12	0.75	1.05	1.52	BAIAP2L2	-0.762238	0.00395045	1133	-240.63	BAI1-associated protein 2-like 2 [Source:HGNC Symbol;Acc:HGNC:26203]	10	GO:0005543	GO:0007165	GO:0008093	GO:0012506	GO:0017124	GO:0044291	GO:0046847	GO:0071439	GO:0005515	GO:0061024
NC_010443.4_8125	1	10.5274	-3.39607	0.00250782	ENSSSCG00000001498	2.07	1.48	2.75	1.68	1.93	3.6	BEND6	-0.640982	0.0247	318	-71.72	BEN domain containing 6 [Source:HGNC Symbol;Acc:HGNC:20871]	1	GO:0001106
NC_010443.4_8125	1	10.5274	-3.39607	0.00250782	ENSSSCG00000028359	0.53	0.17	0.18	0.11	0.28	0.38	BST1	-0.595447	0.0410748	1095	-258	bone marrow stromal cell antigen 1 [Source:HGNC Symbol;Acc:HGNC:1118]	5	GO:0003953	GO:0003953	GO:0070062	GO:0003953	GO:0003953
NC_010443.4_8125	1	10.5274	-3.39607	0.00250782	ENSSSCG00000024219	7.09	2.93	3.96	2.5	4.46	4.86	C12orf5	-0.811189	0.00136332	1243	-255.03	chromosome 12 open reading frame 5 [Source:HGNC Symbol;Acc:HGNC:1185]	7	GO:0005622	GO:0010666	GO:1901525	GO:2000378	GO:0009410	GO:0060576	GO:0010332
NC_010443.4_8125	1	10.5274	-3.39607	0.00250782	ENSSSCG00000015565	46.23	41.8	95.28	71.97	142.23	114.8	C1orf21	-0.608392	0.035806	1519	-298.78	chromosome 1 open reading frame 21 [Source:HGNC Symbol;Acc:HGNC:15494]	--	--
NC_010443.4_8125	1	10.5274	-3.39607	0.00250782	ENSSSCG00000003525	7.39	3.33	8.86	7.62	9.48	8.38	C1QC	-0.769231	0.00344645	849	-152.71	complement component 1, q subcomponent, C chain [Source:HGNC Symbol;Acc:HGNC:1245]	8	GO:0005576	GO:0005581	GO:0030853	GO:0045650	GO:0005515	GO:0005615	GO:0070062	GO:0072562
NC_010443.4_8125	1	10.5274	-3.39607	0.00250782	ENSSSCG00000001422	0.19	0.01	0.09	0.05	0.1	0.1	C2	-0.612961	0.0340673	891	-169.3	complement component 2 [Source:HGNC Symbol;Acc:HGNC:1248]	9	GO:0003824	GO:0004252	GO:0005576	GO:0006508	GO:0006956	GO:0008233	GO:0008236	GO:0016787	GO:2000427
NC_010443.4_8125	1	10.5274	-3.39607	0.00250782	ENSSSCG00000005840	0.68	1.12	1.62	0.51	1.27	0.75	C8G	-0.58042	0.047856	814	-174.73	Sus scrofa complement component C8G (LOC100037955), mRNA. [Source:RefSeq mRNA;Acc:NM_001097452]	2	GO:0070062	GO:0072562
NC_010443.4_8125	1	10.5274	-3.39607	0.00250782	ENSSSCG00000006140	43.55	0.35	0.68	0.27	0.96	0.72	CA2	-0.909091	4.19104e-05	539	-111.07	carbonic anhydrase II [Source:HGNC Symbol;Acc:HGNC:1373]	21	GO:0002009	GO:0004089	GO:0005737	GO:0005829	GO:0005886	GO:0006730	GO:0008270	GO:0015670	GO:0038166	GO:0044070	GO:0045177	GO:0046872	GO:0046903	GO:0070062	GO:0005515	GO:0051453	GO:0043209	GO:0032230	GO:0032849	GO:2001225	GO:2001150
NC_010443.4_8125	1	10.5274	-3.39607	0.00250782	ENSSSCG00000026940	11.32	8.53	11.49	10.1	8.61	14.09	CASP10	-0.671329	0.0168315	333	-63.19	caspase 10, apoptosis-related cysteine peptidase [Source:HGNC Symbol;Acc:HGNC:1500]	14	GO:0004197	GO:0006508	GO:0006915	GO:0008233	GO:0008234	GO:0016787	GO:0042981	GO:0043123	GO:0005515	GO:0031625	GO:0097199	GO:0031265	GO:0097342	GO:0035877
NC_010443.4_8125	1	10.5274	-3.39607	0.00250782	ENSSSCG00000004087	1.06	0.57	0.94	0.41	0.8	0.86	CCDC170	-0.839161	0.000642826	629	-144.34	coiled-coil domain containing 170 [Source:HGNC Symbol;Acc:HGNC:21177]	--	--
NC_010443.4_8125	1	10.5274	-3.39607	0.00250782	ENSSSCG00000011277	0.47	0.11	0.11	0	0.11	0.11	CCK	-0.742836	0.00564286	337	-63.42	Sus scrofa cholecystokinin (CCK), mRNA. [Source:RefSeq mRNA;Acc:NM_214237]	8	GO:0001764	GO:0005179	GO:0005184	GO:0005576	GO:0007409	GO:0030424	GO:0042755	GO:0005515
NC_010443.4_8125	1	10.5274	-3.39607	0.00250782	ENSSSCG00000010965	5.33	1.76	3.41	1.74	9.77	8.5	CCL21	-0.727273	0.00735503	342	-87.05	Sus scrofa chemokine (C-C motif) ligand 21 (CCL21), mRNA. [Source:RefSeq mRNA;Acc:NM_001005151]	52	GO:0001768	GO:0001954	GO:0002407	GO:0005576	GO:0006955	GO:0008009	GO:0030838	GO:0031274	GO:0031529	GO:0032862	GO:0033630	GO:0034695	GO:0035759	GO:0043123	GO:0043552	GO:0045860	GO:0046330	GO:0051209	GO:0051491	GO:0051897	GO:0070374	GO:0090023	GO:2000107	GO:2000147	GO:2000529	GO:2000406	GO:0042379	GO:0001768	GO:0001954	GO:0002407	GO:0005576
NC_010443.4_8125	1	10.5274	-3.39607	0.00250782	ENSSSCG00000024344	0.84	0.78	1.47	1.03	1.26	0.9	CCR5	-0.65035	0.0220342	726	-153.71	Sus scrofa chemokine (C-C motif) receptor 5 (CCR5), mRNA. [Source:RefSeq mRNA;Acc:NM_001001618]	27	GO:0000165	GO:0003779	GO:0004871	GO:0004930	GO:0004950	GO:0005768	GO:0006816	GO:0006935	GO:0006954	GO:0006955	GO:0007165	GO:0007186	GO:0007267	GO:0009897	GO:0009986	GO:0014808	GO:0016020	GO:0016021	GO:0016493	GO:0019722	GO:0019957	GO:0023052	GO:0070098	GO:0070723	GO:0071222	GO:0071791	GO:0005515
NC_010443.4_8125	1	10.5274	-3.39607	0.00250782	ENSSSCG00000017283	1.2	0.1	0.06	0.04	0.14	0.12	CD79B	-0.710027	0.00967771	1402	-279.49	CD79b molecule, immunoglobulin-associated beta [Source:HGNC Symbol;Acc:HGNC:1699]	34	GO:0004888	GO:0005634	GO:0005737	GO:0005794	GO:0005886	GO:0007166	GO:0009897	GO:0016020	GO:0019815	GO:0050853	GO:0005515	GO:0004888	GO:0005634	GO:0005737	GO:0005794	GO:0005886	GO:0007166	GO:0009897	GO:0016020	GO:0019815	GO:0050853	GO:0005515	GO:0004888	GO:0005634	GO:0005737	GO:0005794	GO:0005886	GO:0007166	GO:0009897	GO:0016020	GO:0019815
NC_010443.4_8125	1	10.5274	-3.39607	0.00250782	ENSSSCG00000007116	31.48	21.26	24.24	37.57	31.78	41.3	CD93	-0.629371	0.0283197	924	-199.08	CD93 molecule [Source:HGNC Symbol;Acc:HGNC:15855]	8	GO:0001849	GO:0005509	GO:0005886	GO:0009986	GO:0016023	GO:0016337	GO:0030246	GO:0005515
NC_010443.4_8125	1	10.5274	-3.39607	0.00250782	ENSSSCG00000006276	33.51	21.45	26.4	31.85	44.56	61.43	CEBPD	-0.755245	0.00450844	792	-154.25	CCAAT/enhancer binding protein (C/EBP), delta [Source:HGNC Symbol;Acc:HGNC:1835]	3	GO:0003700	GO:0006355	GO:0043565
NC_010443.4_8125	1	10.5274	-3.39607	0.00250782	ENSSSCG00000026731	9.97	9.1	20.72	14.65	35.72	28.54	CEP85	-0.636364	0.0260969	2819	-617.64	centrosomal protein 85kDa [Source:HGNC Symbol;Acc:HGNC:25309]	6	GO:0016192	GO:0016020	GO:0005813	GO:0005730	GO:0005515	GO:0000922
NC_010443.4_8125	1	10.5274	-3.39607	0.00250782	ENSSSCG00000010073	51.02	12.87	53.77	44.34	77.34	106.21	CHCHD10	-0.818182	0.00114311	1776	-365.3	coiled-coil-helix-coiled-coil-helix domain containing 10 [Source:HGNC Symbol;Acc:HGNC:15559]	4	GO:0005739	GO:0006119	GO:0006754	GO:2000984
NC_010443.4_8125	1	10.5274	-3.39607	0.00250782	ENSSSCG00000016545	164.43	136.67	175.21	158.03	333.63	238.99	CHCHD3	-0.72028	0.00823977	490	-89.48	coiled-coil-helix-coiled-coil-helix domain containing 3 [Source:HGNC Symbol;Acc:HGNC:21906]	12	GO:0000122	GO:0001227	GO:0005634	GO:0005737	GO:0005739	GO:0005743	GO:0007007	GO:0008053	GO:0019902	GO:0032947	GO:0070062	GO:0005515
NC_010443.4_8125	1	10.5274	-3.39607	0.00250782	ENSSSCG00000024788	4.93	0	0	0.04	0	0	CLDN16	-0.62979	0.0281826	312	-70.52	claudin 16 [Source:HGNC Symbol;Acc:HGNC:2037]	7	GO:0005198	GO:0005886	GO:0005923	GO:0016020	GO:0016021	GO:0030054	GO:0005515
NC_010443.4_8125	1	10.5274	-3.39607	0.00250782	ENSSSCG00000011299	12.24	6.26	28.26	39.7	78.54	45.7	CLEC3B	-0.594406	0.0415215	341	-69.7	C-type lectin domain family 3, member B [Source:HGNC Symbol;Acc:HGNC:11891]	15	GO:0001501	GO:0001652	GO:0005509	GO:0005615	GO:0005737	GO:0008201	GO:0010756	GO:0030246	GO:0030282	GO:0036143	GO:0071310	GO:0071560	GO:0031012	GO:0070062	GO:0001503
NC_010443.4_8125	1	10.5274	-3.39607	0.00250782	ENSSSCG00000001711	6.38	0.44	3.07	0.42	5.5	9.94	CLIC5	-0.685315	0.013906	2406	-522.66	chloride intracellular channel 5 [Source:HGNC Symbol;Acc:HGNC:13517]	13	GO:0002021	GO:0002024	GO:0005247	GO:0006821	GO:0007605	GO:0008104	GO:0015629	GO:0016020	GO:0032420	GO:0050885	GO:0060088	GO:0070062	GO:0005515
NC_010443.4_8125	1	10.5274	-3.39607	0.00250782	ENSSSCG00000028387	1.96	0.15	1.18	0.55	2.55	4.95	CNKSR1	-0.713287	0.00920178	728	-143.39	connector enhancer of kinase suppressor of Ras 1 [Source:HGNC Symbol;Acc:HGNC:19700]	6	GO:0005543	GO:0005938	GO:0007265	GO:0007266	GO:0030674	GO:0005515
NC_010443.4_8125	1	10.5274	-3.39607	0.00250782	ENSSSCG00000027572	0.77	0.13	0.41	0.31	0.52	0.37	CNTF	-0.811189	0.00136332	1628	-355.33	Uncharacterized protein [Source:UniProtKB/TrEMBL;Acc:F1RMF2]	15	GO:0005138	GO:0005615	GO:0005737	GO:0008083	GO:0008284	GO:0040007	GO:0042517	GO:0043231	GO:0043524	GO:0046533	GO:0046668	GO:0048644	GO:0048666	GO:0070120	GO:0097058
NC_010443.4_8125	1	10.5274	-3.39607	0.00250782	ENSSSCG00000025284	83.64	56.27	95.88	75.35	149.89	138.42	COQ9	-0.797203	0.00190037	852	-185.51	coenzyme Q9 [Source:HGNC Symbol;Acc:HGNC:25302]	4	GO:0005739	GO:0006744	GO:0003677	GO:0006120
NC_010443.4_8125	1	10.5274	-3.39607	0.00250782	ENSSSCG00000016618	3.7	3.03	3.97	2.28	2.57	3.43	CPED1	-0.594406	0.0415215	654	-125.89	cadherin-like and PC-esterase domain containing 1 [Source:HGNC Symbol;Acc:HGNC:26159]	1	GO:0005783
NC_010443.4_8125	1	10.5274	-3.39607	0.00250782	ENSSSCG00000015098	0.09	0	0.04	0	0	0	CXCR5	-0.651705	0.0216665	685	-130.76	chemokine (C-X-C motif) receptor 5 [Source:HGNC Symbol;Acc:HGNC:1060]	16	GO:0004871	GO:0004930	GO:0004950	GO:0006935	GO:0006955	GO:0007165	GO:0007186	GO:0016020	GO:0016021	GO:0016494	GO:0042113	GO:0048535	GO:0070098	GO:0005515	GO:0032467	GO:0009897
NC_010443.4_8125	1	10.5274	-3.39607	0.00250782	ENSSSCG00000017181	29.76	21.05	22.41	21.33	27.67	31.55	CYGB	-0.734266	0.00654349	2183	-457.45	cytoglobin [Source:HGNC Symbol;Acc:HGNC:16505]	8	GO:0005344	GO:0005506	GO:0006810	GO:0015671	GO:0019825	GO:0020037	GO:0043005	GO:0043025
NC_010443.4_8125	1	10.5274	-3.39607	0.00250782	ENSSSCG00000003006	0.48	0.2	0.81	0.67	0.29	2.02	CYP2B22	-0.657343	0.0201855	2475	-474.8	Sus scrofa cytochrome P450 2B22 (CYP2B22), mRNA. [Source:RefSeq mRNA;Acc:NM_214413]	14	GO:0004497	GO:0005506	GO:0006805	GO:0008202	GO:0009055	GO:0016491	GO:0016705	GO:0016712	GO:0017144	GO:0020037	GO:0042180	GO:0042738	GO:0046872	GO:0055114
NC_010443.4_8125	1	10.5274	-3.39607	0.00250782	ENSSSCG00000009399	0.24	0.19	2.03	0.93	3.03	2.29	CYSLTR2	-0.657343	0.0201855	716	-136.86	cysteinyl leukotriene receptor 2 [Source:HGNC Symbol;Acc:HGNC:18274]	8	GO:0001631	GO:0004930	GO:0004974	GO:0007186	GO:0016020	GO:0016021	GO:0050909	GO:0005515
NC_010443.4_8125	1	10.5274	-3.39607	0.00250782	ENSSSCG00000014361	17.38	3.37	3.58	3.07	2.64	4.08	CYSTM1	-0.587413	0.0446093	350	-65.29	cysteine-rich transmembrane module containing 1 [Source:HGNC Symbol;Acc:HGNC:30239]	1	GO:0070062
NC_010443.4_8125	1	10.5274	-3.39607	0.00250782	ENSSSCG00000004254	4.83	3.54	4.64	2.42	3.21	4.16	DCBLD1	-0.671329	0.0168315	491	-115.02	discoidin, CUB and LCCL domain containing 1 [Source:HGNC Symbol;Acc:HGNC:21479]	1	GO:0007155
NC_010443.4_8125	1	10.5274	-3.39607	0.00250782	ENSSSCG00000022482	15.59	10.05	15.16	10.51	24.56	18.11	DDIT3	-0.594406	0.0415215	2044	-402	Sus scrofa DNA-damage-inducible transcript 3 (DDIT3), mRNA. [Source:RefSeq mRNA;Acc:NM_001144845]	32	GO:0001955	GO:0003677	GO:0003700	GO:0005634	GO:0005770	GO:0006355	GO:0006915	GO:0006950	GO:0006983	GO:0006986	GO:0008134	GO:0030968	GO:0032757	GO:0034976	GO:0042789	GO:0042981	GO:0043161	GO:0043433	GO:0043525	GO:0043565	GO:0044324	GO:0045454	GO:0045662	GO:0045893	GO:0045944	GO:0051209	GO:0090090	GO:0005515	GO:0045892	GO:2000016	GO:0070059
NC_010443.4_8125	1	10.5274	-3.39607	0.00250782	ENSSSCG00000005083	10.4	8.13	10.38	9.53	14.92	12.61	DHRS7	-0.762238	0.00395045	1179	-233.8	dehydrogenase/reductase (SDR family) member 7 [Source:HGNC Symbol;Acc:HGNC:21524]	4	GO:0008152	GO:0016491	GO:0055114	GO:0016020
NC_010443.4_8125	1	10.5274	-3.39607	0.00250782	ENSSSCG00000004755	3.92	2.44	3.88	4.41	4.94	7.97	DLL4	-0.692308	0.012593	1641	-335.4	delta-like 4 (Drosophila) [Source:HGNC Symbol;Acc:HGNC:2910]	29	GO:0000122	GO:0001525	GO:0001569	GO:0001974	GO:0003208	GO:0003209	GO:0003222	GO:0003344	GO:0005112	GO:0005509	GO:0007154	GO:0007219	GO:0007275	GO:0008285	GO:0010596	GO:0016020	GO:0016021	GO:0035912	GO:0035924	GO:0043537	GO:0044344	GO:0050767	GO:0061314	GO:0072554	GO:0090051	GO:0005515	GO:0060579	GO:2000179	GO:0061074
NC_010443.4_8125	1	10.5274	-3.39607	0.00250782	ENSSSCG00000016991	2.71	1.56	3.7	3.25	2.62	9.86	DUSP1	-0.755245	0.00450844	987	-235.74	Dual specificity protein phosphatase [Source:UniProtKB/TrEMBL;Acc:F1RS00]	23	GO:0004721	GO:0004725	GO:0006470	GO:0008138	GO:0016311	GO:0016787	GO:0016791	GO:0017017	GO:0035335	GO:0005737	GO:0005515	GO:0005634	GO:0043407	GO:0004725	GO:0006470	GO:0008138	GO:0016311	GO:0016787	GO:0016791	GO:0017017	GO:0035335	GO:0008138	GO:0006470
NC_010443.4_8125	1	10.5274	-3.39607	0.00250782	ENSSSCG00000015835	3.77	3.08	44.7	18.13	107.72	89.94	DUSP26	-0.587413	0.0446093	1483	-339.97	dual specificity phosphatase 26 (putative) [Source:HGNC Symbol;Acc:HGNC:28161]	22	GO:0004725	GO:0005739	GO:0006470	GO:0008138	GO:0016311	GO:0016787	GO:0016791	GO:0035335	GO:0070062	GO:0005737	GO:0005515	GO:0000122	GO:0005634	GO:0005794	GO:0001102	GO:0070373	GO:0004647	GO:0004721	GO:1902310	GO:0044387	GO:0045785	GO:0002039
NC_010443.4_8125	1	10.5274	-3.39607	0.00250782	ENSSSCG00000001000	32.88	26.23	24.89	28.09	42.12	29.04	ECI2	-0.657343	0.0201855	1291	-267.03	enoyl-CoA delta isomerase 2 [Source:HGNC Symbol;Acc:HGNC:14601]	9	GO:0000062	GO:0003824	GO:0005102	GO:0005739	GO:0008152	GO:0009062	GO:0043231	GO:0016020	GO:0005634
NC_010443.4_8125	1	10.5274	-3.39607	0.00250782	ENSSSCG00000006530	18.67	10.03	11.56	15.78	21.27	18.93	EFNA1	-0.741259	0.00580115	1076	-240.73	ephrin-A1 [Source:HGNC Symbol;Acc:HGNC:3221]	23	GO:0000122	GO:0000187	GO:0003180	GO:0003183	GO:0003199	GO:0010719	GO:0014028	GO:0016020	GO:0016477	GO:0030182	GO:0033628	GO:0034446	GO:0043535	GO:0045765	GO:0046658	GO:0046875	GO:0048013	GO:0050730	GO:0050731	GO:0050770	GO:0061002	GO:0070062	GO:0005515
NC_010443.4_8125	1	10.5274	-3.39607	0.00250782	ENSSSCG00000022301	65.87	46.14	144.08	160.45	209.27	228.82	EIF4EBP1	-0.629371	0.0283197	1227	-247.34	eukaryotic translation initiation factor 4E binding protein 1 [Source:HGNC Symbol;Acc:HGNC:3288]	10	GO:0000082	GO:0005634	GO:0005737	GO:0008190	GO:0008286	GO:0031929	GO:0045931	GO:0045947	GO:0005515	GO:0030371
NC_010443.4_8125	1	10.5274	-3.39607	0.00250782	ENSSSCG00000026925	10.25	7.08	12.4	6.63	9.68	13.61	EMC4	-0.748252	0.00512408	1438	-301.32	ER membrane protein complex subunit 4 [Source:HGNC Symbol;Acc:HGNC:28032]	2	GO:0016021	GO:0072546
NC_010443.4_8125	1	10.5274	-3.39607	0.00250782	ENSSSCG00000006653	163.23	116.5	125.86	151.84	241.88	147.76	ENSA	-0.629371	0.0283197	684	-149.84	endosulfine alpha [Source:HGNC Symbol;Acc:HGNC:3360]	3	GO:0005102	GO:0050796	GO:0019870
NC_010443.4_8125	1	10.5274	-3.39607	0.00250782	ENSSSCG00000000555	3.45	2.28	2.73	1.92	1.94	3.42	ENSSSCG00000000555	-0.629371	0.0283197	2048	-414.93	Uncharacterized protein [Source:UniProtKB/TrEMBL;Acc:F1SG77]	7	GO:0005220	GO:0005262	GO:0005783	GO:0006816	GO:0016020	GO:0048016	GO:0070588
NC_010443.4_8125	1	10.5274	-3.39607	0.00250782	ENSSSCG00000003218	0.84	0.39	9.22	0.5	39.79	36.62	ENSSSCG00000003218	-0.692308	0.012593	329	-63.12	Interacting selectively and non-covalently with any protein or protein complex (a complex of two or more proteins that may include other nonprotein molecules).	2	GO:0005515	GO:0005515
NC_010443.4_8125	1	10.5274	-3.39607	0.00250782	ENSSSCG00000003248	0.47	0.19	0.46	0.53	0.99	1.02	ENSSSCG00000003248	-0.678322	0.0153173	396	-81.38	cationic amino acid transporter 3-like [Source:RefSeq peptide;Acc:NP_001231094]	6	GO:0003333	GO:0015171	GO:0016020	GO:0016021	GO:0006810	GO:0055085
NC_010443.4_8125	1	10.5274	-3.39607	0.00250782	ENSSSCG00000003275	1.32	1.23	3.35	1.05	1.39	2.86	ENSSSCG00000003275	-0.626971	0.0291129	824	-167.52	Uncharacterized protein [Source:UniProtKB/TrEMBL;Acc:F1RNF1]	--	--
NC_010443.4_8125	1	10.5274	-3.39607	0.00250782	ENSSSCG00000004371	0.19	0.02	0.09	0.05	0.09	0.15	ENSSSCG00000004371	-0.905269	5.11546e-05	340	-60.37	--	--	--
NC_010443.4_8125	1	10.5274	-3.39607	0.00250782	ENSSSCG00000006376	0.08	0	0.08	0	0.05	0	ENSSSCG00000006376	-0.608896	0.0356109	403	-98.16	Uncharacterized protein [Source:UniProtKB/TrEMBL;Acc:F1S172]	3	GO:0004872	GO:0016021	GO:0005515
NC_010443.4_8125	1	10.5274	-3.39607	0.00250782	ENSSSCG00000007026	2.26	1.69	2.74	3.3	5.74	3.94	ENSSSCG00000007026	-0.608392	0.035806	311	-76.72	Sus scrofa voltage-dependent anion channel 1 pseudogene 5 (VDAC1P5), mRNA. [Source:RefSeq mRNA;Acc:NM_214364]	5	GO:0005741	GO:0006820	GO:0008308	GO:0044070	GO:0055085
NC_010443.4_8125	1	10.5274	-3.39607	0.00250782	ENSSSCG00000007843	4.64	1.97	3.41	1.95	7.57	3.18	ENSSSCG00000007843	-0.748252	0.00512408	383	-80.72	Uncharacterized protein [Source:UniProtKB/TrEMBL;Acc:F1RPD4]	3	GO:0003824	GO:0008152	GO:0046872
NC_010443.4_8125	1	10.5274	-3.39607	0.00250782	ENSSSCG00000007845	20.38	15.3	16.69	17.06	30.32	20.6	ENSSSCG00000007845	-0.664336	0.0184527	395	-87.8	Uncharacterized protein [Source:UniProtKB/TrEMBL;Acc:F1RPD2]	4	GO:0003824	GO:0004222	GO:0006508	GO:0046872
NC_010443.4_8125	1	10.5274	-3.39607	0.00250782	ENSSSCG00000009627	2.57	1	1.42	1.56	1.43	1.92	ENSSSCG00000009627	-0.678322	0.0153173	1929	-398.08	Uncharacterized protein [Source:UniProtKB/TrEMBL;Acc:F1RMA5]	--	--
NC_010443.4_8125	1	10.5274	-3.39607	0.00250782	ENSSSCG00000010330	1.14	0.33	0.43	0.43	0.6	0.52	ENSSSCG00000010330	-0.893171	9.13597e-05	1186	-237.5	Peptidyl-prolyl cis-trans isomerase [Source:UniProtKB/TrEMBL;Acc:F1S2E3]	4	GO:0000413	GO:0003755	GO:0006457	GO:0016853
NC_010443.4_8125	1	10.5274	-3.39607	0.00250782	ENSSSCG00000010935	2.42	0.91	2.09	1.75	1.63	1.54	ENSSSCG00000010935	-0.643357	0.0240032	2103	-430.11	Uncharacterized protein [Source:UniProtKB/TrEMBL;Acc:F1S4L7]	2	GO:0016020	GO:0016021
NC_010443.4_8125	1	10.5274	-3.39607	0.00250782	ENSSSCG00000013554	59.47	48.48	68.97	64.35	93.01	85.34	ENSSSCG00000013554	-0.643357	0.0240032	469	-88.67	Uncharacterized protein [Source:UniProtKB/TrEMBL;Acc:F1SCM9]	1	GO:0005515
NC_010443.4_8125	1	10.5274	-3.39607	0.00250782	ENSSSCG00000014371	19.09	12.82	17.16	16.7	21.03	16.57	ENSSSCG00000014371	-0.587413	0.0446093	362	-61.24	NADH dehydrogenase [ubiquinone] 1 alpha subcomplex subunit 2 [Source:UniProtKB/TrEMBL;Acc:F1RGE3]	5	GO:0005739	GO:0005743	GO:0016020	GO:0055114	GO:0070469
NC_010443.4_8125	1	10.5274	-3.39607	0.00250782	ENSSSCG00000015196	7.4	4.08	9.35	7.24	9.29	10.66	ENSSSCG00000015196	-0.804196	0.00161477	431	-89.11	Uncharacterized protein [Source:UniProtKB/TrEMBL;Acc:F1S7B2]	--	--
NC_010443.4_8125	1	10.5274	-3.39607	0.00250782	ENSSSCG00000015556	0.67	0.18	0.33	0.22	0.48	0.3	ENSSSCG00000015556	-0.706294	0.0102452	1245	-233.95	Uncharacterized protein [Source:UniProtKB/TrEMBL;Acc:F1S662]	4	GO:0005515	GO:0005198	GO:0007155	GO:0015629
NC_010443.4_8125	1	10.5274	-3.39607	0.00250782	ENSSSCG00000015880	6.63	5.85	9.19	5.97	7.18	11.05	ENSSSCG00000015880	-0.690019	0.0130122	576	-108.9	Interacting selectively and non-covalently with any protein or protein complex (a complex of two or more proteins that may include other nonprotein molecules).	7	GO:0007520	GO:0008542	GO:0030425	GO:0043025	GO:0043679	GO:0097062	GO:0005515
NC_010443.4_8125	1	10.5274	-3.39607	0.00250782	ENSSSCG00000015902	4.21	2.02	3.28	2.05	2.69	4.66	ENSSSCG00000015902	-0.811189	0.00136332	420	-88.13	--	--	--
NC_010443.4_8125	1	10.5274	-3.39607	0.00250782	ENSSSCG00000017754	4.95	0.37	1.28	1.74	3.43	5.11	ENSSSCG00000017754	-0.741259	0.00580115	1890	-361.98	Sus scrofa lectin, galactoside-binding, soluble, 9 (LGALS9), mRNA. [Source:RefSeq mRNA;Acc:NM_213932]	1	GO:0030246
NC_010443.4_8125	1	10.5274	-3.39607	0.00250782	ENSSSCG00000021298	1.12	0.49	0.91	0.58	1.34	1.16	ENSSSCG00000021298	-0.776224	0.00299286	2626	-518.04	Uncharacterized protein [Source:UniProtKB/TrEMBL;Acc:I3LV63]	1	GO:0019904
NC_010443.4_8125	1	10.5274	-3.39607	0.00250782	ENSSSCG00000021399	3.68	1.13	2.58	4.76	4.65	7.18	ENSSSCG00000021399	-0.685315	0.013906	372	-69.15	The living contents of a cell; the matter contained within (but not including) the plasma membrane, usually taken to exclude large vacuoles and masses of secretory or ingested material. In eukaryotes it includes the nucleus and cytoplasm.	8	GO:0000786	GO:0003677	GO:0005634	GO:0005694	GO:0006334	GO:0046982	GO:0043565	GO:0005622
NC_010443.4_8125	1	10.5274	-3.39607	0.00250782	ENSSSCG00000021514	15.83	2.15	3.58	2.82	4.25	5.77	ENSSSCG00000021514	-0.881119	0.000152674	439	-80.22	Sus scrofa occludin (OCLN), mRNA. [Source:RefSeq mRNA;Acc:NM_001163647]	4	GO:0005198	GO:0005923	GO:0016020	GO:0016021
NC_010443.4_8125	1	10.5274	-3.39607	0.00250782	ENSSSCG00000021537	2.7	1.84	2.75	2.14	5.99	6.3	ENSSSCG00000021537	-0.664336	0.0184527	2326	-478.7	Uncharacterized protein [Source:UniProtKB/TrEMBL;Acc:I3LJW6]	3	GO:0016020	GO:0016021	GO:0016192
NC_010443.4_8125	1	10.5274	-3.39607	0.00250782	ENSSSCG00000021588	6.52	5.67	12.34	7.5	24.86	38.27	ENSSSCG00000021588	-0.699301	0.0113742	1288	-252.94	Sus scrofa death-associated protein kinase 2 (DAPK2), mRNA. [Source:RefSeq mRNA;Acc:NM_001243563]	4	GO:0004672	GO:0005524	GO:0006468	GO:0016772
NC_010443.4_8125	1	10.5274	-3.39607	0.00250782	ENSSSCG00000023171	7.97	5.5	5.75	7.14	7.71	6.94	ENSSSCG00000023171	-0.643357	0.0240032	2220	-449.36	Uncharacterized protein [Source:UniProtKB/TrEMBL;Acc:I3LM62]	--	--
NC_010443.4_8125	1	10.5274	-3.39607	0.00250782	ENSSSCG00000023333	3.5	0.58	2.88	1.01	6.26	4.61	ENSSSCG00000023333	-0.735553	0.00640178	674	-150.55	Sus scrofa ficolin (collagen/fibrinogen domain containing lectin) 2 (hucolin) (FCN2), mRNA. [Source:RefSeq mRNA;Acc:NM_213868]	--	--
NC_010443.4_8125	1	10.5274	-3.39607	0.00250782	ENSSSCG00000023777	67.01	37.42	38.17	42.69	62.54	45.58	ENSSSCG00000023777	-0.713287	0.00920178	979	-191.17	Sus scrofa ATP synthase, H+ transporting, mitochondrial Fo complex, subunit G (ATP5L), nuclear gene encoding mitochondrial protein, mRNA. [Source:RefSeq mRNA;Acc:NM_001244137]	3	GO:0000276	GO:0015078	GO:0015986
NC_010443.4_8125	1	10.5274	-3.39607	0.00250782	ENSSSCG00000024109	1.15	0.56	0.77	0.92	1.4	1.02	ENSSSCG00000024109	-0.671329	0.0168315	1409	-279.19	Uncharacterized protein [Source:UniProtKB/TrEMBL;Acc:I3L8N1]	3	GO:0008152	GO:0016491	GO:0055114
NC_010443.4_8125	1	10.5274	-3.39607	0.00250782	ENSSSCG00000024881	2.35	0.88	3.01	2.48	3.85	3.69	ENSSSCG00000024881	-0.678322	0.0153173	636	-118.89	Uncharacterized protein [Source:UniProtKB/TrEMBL;Acc:I3LAH6]	--	--
NC_010443.4_8125	1	10.5274	-3.39607	0.00250782	ENSSSCG00000024950	3.34	2.03	2.35	2.52	2.12	4.05	ENSSSCG00000024950	-0.629371	0.0283197	1390	-268.41	Uncharacterized protein [Source:UniProtKB/TrEMBL;Acc:I3L7X7]	1	GO:0005739
NC_010443.4_8125	1	10.5274	-3.39607	0.00250782	ENSSSCG00000025930	0.39	0.24	0.56	0.42	0.63	0.57	ENSSSCG00000025930	-0.6655	0.0181751	1587	-348.92	Uncharacterized protein [Source:UniProtKB/TrEMBL;Acc:F1RSB8]	4	GO:0003676	GO:0046872	GO:0003676	GO:0046872
NC_010443.4_8125	1	10.5274	-3.39607	0.00250782	ENSSSCG00000026729	5.57	2.09	5.14	2.56	4.97	5.68	ENSSSCG00000026729	-0.79021	0.00222314	2257	-440.48	Uncharacterized protein [Source:UniProtKB/TrEMBL;Acc:I3L597]	--	--
NC_010443.4_8125	1	10.5274	-3.39607	0.00250782	ENSSSCG00000027276	12.28	7.22	9.35	11.02	11.02	6.02	ENSSSCG00000027276	-0.626971	0.0291129	1365	-281.18	Uncharacterized protein [Source:UniProtKB/TrEMBL;Acc:I3LA81]	5	GO:0004176	GO:0004252	GO:0005524	GO:0030163	GO:0016887
NC_010443.4_8125	1	10.5274	-3.39607	0.00250782	ENSSSCG00000027628	2.94	1.85	1.65	2.08	2.35	2.16	ENSSSCG00000027628	-0.643357	0.0240032	4091	-835.32	Interacting selectively and non-covalently with any protein or protein complex (a complex of two or more proteins that may include other nonprotein molecules).	4	GO:0004896	GO:0016020	GO:0019221	GO:0005515
NC_010443.4_8125	1	10.5274	-3.39607	0.00250782	ENSSSCG00000027748	59.17	39.87	49.84	58.59	69.71	67.46	ENSSSCG00000027748	-0.643357	0.0240032	360	-70.8	Uncharacterized protein [Source:UniProtKB/TrEMBL;Acc:I3LUE8]	6	GO:0000166	GO:0003824	GO:0004812	GO:0004822	GO:0005524	GO:0006418
NC_010443.4_8125	1	10.5274	-3.39607	0.00250782	ENSSSCG00000027784	1.27	0.06	0.09	0.05	0.23	0.09	ENSSSCG00000027784	-0.59895	0.0395981	818	-175.8	Uncharacterized protein [Source:UniProtKB/TrEMBL;Acc:I3L627]	5	GO:0005923	GO:0007605	GO:0033010	GO:0043220	GO:0045216
NC_010443.4_8125	1	10.5274	-3.39607	0.00250782	ENSSSCG00000027860	0.22	0.11	0.57	0.47	0.44	0.43	ENSSSCG00000027860	-0.615385	0.0331699	404	-96.48	Uncharacterized protein [Source:UniProtKB/TrEMBL;Acc:I3L8L2]	1	GO:0006508
NC_010443.4_8125	1	10.5274	-3.39607	0.00250782	ENSSSCG00000027922	0.55	0.1	0.08	0.05	0.44	0.45	ENSSSCG00000027922	-0.71804	0.00853932	1163	-266.46	Uncharacterized protein [Source:UniProtKB/TrEMBL;Acc:I3LUA4]	2	GO:0007165	GO:0005515
NC_010443.4_8125	1	10.5274	-3.39607	0.00250782	ENSSSCG00000028101	0.69	0.57	2.11	0.9	1.94	3.48	ENSSSCG00000028101	-0.671329	0.0168315	1203	-246.66	Solute carrier family 9, subfamily B (NHA2, cation proton antiporter 2), member 2; Uncharacterized protein [Source:UniProtKB/TrEMBL;Acc:F1S111]	5	GO:0006810	GO:0006812	GO:0015299	GO:0016021	GO:0055085
NC_010443.4_8125	1	10.5274	-3.39607	0.00250782	ENSSSCG00000028487	0.2	0.15	0.22	0.1	0.4	0.37	ENSSSCG00000028487	-0.678322	0.0153173	1716	-341.79	dysbindin domain-containing protein 2 [Source:RefSeq peptide;Acc:NP_001230601]	1	GO:0005737
NC_010443.4_8125	1	10.5274	-3.39607	0.00250782	ENSSSCG00000029803	0.91	0.71	0.8	0.61	0.63	0.89	ENSSSCG00000029803	-0.664336	0.0184527	612	-134.27	Uncharacterized protein [Source:UniProtKB/TrEMBL;Acc:I3LL74]	5	GO:0003677	GO:0005634	GO:0008270	GO:0046872	GO:0005515
NC_010443.4_8125	1	10.5274	-3.39607	0.00250782	ENSSSCG00000030005	4.58	2.7	10.07	5.38	9.92	12.14	ENSSSCG00000030005	-0.706294	0.0102452	960	-192.89	Uncharacterized protein [Source:UniProtKB/TrEMBL;Acc:I3L8J2]	1	GO:0030246
NC_010443.4_8125	1	10.5274	-3.39607	0.00250782	ENSSSCG00000030408	0.37	0.34	0.7	0.28	0.25	0.64	ENSSSCG00000030408	-0.669003	0.0173586	2403	-465.21	Sus scrofa DEAD (Asp-Glu-Ala-Asp) box polypeptide 58 (DDX58), mRNA. [Source:RefSeq mRNA;Acc:NM_213804]	7	GO:0003676	GO:0004386	GO:0005524	GO:0008026	GO:0016787	GO:0016817	GO:0003677
NC_010443.4_8125	1	10.5274	-3.39607	0.00250782	ENSSSCG00000008443	17.6	9.45	14.21	15.6	12.46	24.87	EPAS1	-0.699301	0.0113742	1581	-308.98	endothelial PAS domain protein 1 [Source:HGNC Symbol;Acc:HGNC:3374]	35	GO:0001077	GO:0001525	GO:0001666	GO:0001892	GO:0001974	GO:0002027	GO:0003677	GO:0003700	GO:0004871	GO:0005634	GO:0005667	GO:0005737	GO:0006351	GO:0006355	GO:0006979	GO:0007005	GO:0007165	GO:0007601	GO:0008134	GO:0030097	GO:0030154	GO:0030218	GO:0030324	GO:0035035	GO:0042415	GO:0043129	GO:0043565	GO:0043619	GO:0045944	GO:0046982	GO:0046983
NC_010443.4_8125	1	10.5274	-3.39607	0.00250782	ENSSSCG00000022318	32.07	29.12	35.21	20.94	30.7	42.15	ERG	-0.608392	0.035806	1718	-357.93	v-ets avian erythroblastosis virus E26 oncogene homolog [Source:HGNC Symbol;Acc:HGNC:3446]	7	GO:0003677	GO:0003700	GO:0005634	GO:0006355	GO:0030529	GO:0043565	GO:0005515
NC_010443.4_8125	1	10.5274	-3.39607	0.00250782	ENSSSCG00000013028	9.16	2.61	3.06	5.37	6.47	7.12	ESRRA	-0.661998	0.0190195	4355	-926.03	estrogen-related receptor alpha [Source:HGNC Symbol;Acc:HGNC:3471]	21	GO:0003677	GO:0003700	GO:0003707	GO:0005496	GO:0005634	GO:0006351	GO:0006355	GO:0008270	GO:0019904	GO:0043401	GO:0043565	GO:0045944	GO:0046872	GO:0005730	GO:0005515	GO:0015630	GO:0045171	GO:0000122	GO:0000978	GO:0001077	GO:0001078
NC_010443.4_8125	1	10.5274	-3.39607	0.00250782	ENSSSCG00000003229	33.28	21.16	26.7	24.5	42.72	31.86	ETFB	-0.797203	0.00190037	519	-106.42	Sus scrofa electron-transfer-flavoprotein, beta polypeptide (ETFB), mRNA. [Source:RefSeq mRNA;Acc:NM_001205279]	7	GO:0009055	GO:0005739	GO:0005759	GO:0009055	GO:0043231	GO:0055114	GO:0070062
NC_010443.4_8125	1	10.5274	-3.39607	0.00250782	ENSSSCG00000006369	18.62	6.94	10.71	12.44	12.9	17.41	F11R	-0.874126	0.000200713	549	-102.67	Sus scrofa F11 receptor (F11R), mRNA. [Source:RefSeq mRNA;Acc:NM_001128444]	15	GO:0005886	GO:0005923	GO:0007155	GO:0030855	GO:0016020	GO:0016021	GO:0005515	GO:0030054	GO:0070062	GO:0015630	GO:0005886	GO:0005923	GO:0007155	GO:0030855	GO:0005515
NC_010443.4_8125	1	10.5274	-3.39607	0.00250782	ENSSSCG00000016792	6.8	4.24	17.5	5.79	23.97	26.93	FAM134B	-0.65035	0.0220342	1518	-301.47	family with sequence similarity 134, member B [Source:HGNC Symbol;Acc:HGNC:25964]	1	GO:0019233
NC_010443.4_8125	1	10.5274	-3.39607	0.00250782	ENSSSCG00000004260	4.08	2.52	3.59	3.27	2.6	4.17	FAM162B	-0.774082	0.00312666	324	-59.87	family with sequence similarity 162, member B [Source:HGNC Symbol;Acc:HGNC:21549]	--	--
NC_010443.4_8125	1	10.5274	-3.39607	0.00250782	ENSSSCG00000003616	2.28	0	2.07	1.53	6.72	1.82	FAM167B	-0.825175	0.000951363	671	-141.65	family with sequence similarity 167, member B [Source:HGNC Symbol;Acc:HGNC:28133]	--	--
NC_010443.4_8125	1	10.5274	-3.39607	0.00250782	ENSSSCG00000007995	8.04	1.33	4.77	3.07	11	9.02	FAM195A	-0.741259	0.00580115	769	-162.94	family with sequence similarity 195, member A [Source:HGNC Symbol;Acc:HGNC:14142]	1	GO:0005515
NC_010443.4_8125	1	10.5274	-3.39607	0.00250782	ENSSSCG00000008873	13.21	10.78	14.04	8.36	12.26	18.89	FAM198B	-0.657343	0.0201855	1416	-275.27	family with sequence similarity 198, member B [Source:HGNC Symbol;Acc:HGNC:25312]	1	GO:0005794
NC_010443.4_8125	1	10.5274	-3.39607	0.00250782	ENSSSCG00000010944	49.52	0.56	0.45	0.62	1	1.43	FBP1	-0.58042	0.047856	417	-91.88	fructose-1,6-bisphosphatase 1 [Source:HGNC Symbol;Acc:HGNC:3606]	20	GO:0005737	GO:0005975	GO:0006002	GO:0006111	GO:0016208	GO:0016311	GO:0016787	GO:0030308	GO:0035690	GO:0042132	GO:0042578	GO:0045820	GO:0046580	GO:0046872	GO:0051289	GO:0071286	GO:0046854	GO:0070062	GO:0005515	GO:0042802
NC_010443.4_8125	1	10.5274	-3.39607	0.00250782	ENSSSCG00000006357	0.73	0.29	0.65	0.41	0.62	0.7	FCER1G	-0.601399	0.0385885	796	-141.35	Sus scrofa Fc fragment of IgE, high affinity I, receptor for; gamma polypeptide (FCER1G), mRNA. [Source:RefSeq mRNA;Acc:NM_001001265]	40	GO:0001798	GO:0001805	GO:0001812	GO:0002283	GO:0002431	GO:0002554	GO:0004888	GO:0005886	GO:0005887	GO:0006911	GO:0007165	GO:0007166	GO:0007229	GO:0009897	GO:0010543	GO:0016020	GO:0016021	GO:0016064	GO:0019767	GO:0019863	GO:0019864	GO:0019886	GO:0030593	GO:0032733	GO:0032755	GO:0032760	GO:0032765	GO:0032998	GO:0033026	GO:0038095	GO:0042590
NC_010443.4_8125	1	10.5274	-3.39607	0.00250782	ENSSSCG00000008503	3.71	3.21	11.94	5.36	14.24	17.11	FEZ2	-0.643357	0.0240032	1800	-346.52	fasciculation and elongation protein zeta 2 (zygin II) [Source:HGNC Symbol;Acc:HGNC:3660]	1	GO:0005515
NC_010443.4_8125	1	10.5274	-3.39607	0.00250782	ENSSSCG00000015268	23.07	0.76	1.8	0.23	4.69	3.46	FMO1	-0.727273	0.00735503	450	-78.6	Sus scrofa flavin containing monooxygenase 1 (FMO1), mRNA. [Source:RefSeq mRNA;Acc:NM_214064]	16	GO:0004497	GO:0004499	GO:0006082	GO:0009404	GO:0050660	GO:0050661	GO:0055114	GO:0070995	GO:0005783	GO:0005789	GO:0016020	GO:0016021	GO:0016491	GO:0031090	GO:0043231	GO:0017144
NC_010443.4_8125	1	10.5274	-3.39607	0.00250782	ENSSSCG00000006702	2.52	0.11	0.26	0.36	0.32	0.15	FMO5	-0.699301	0.0113742	1804	-362.5	Dimethylaniline monooxygenase [N-oxide-forming] [Source:UniProtKB/TrEMBL;Acc:F1SDB7]	11	GO:0004497	GO:0004499	GO:0050660	GO:0050661	GO:0055114	GO:0005783	GO:0005789	GO:0016020	GO:0016491	GO:0031090	GO:0043231
NC_010443.4_8125	1	10.5274	-3.39607	0.00250782	ENSSSCG00000022236	15.99	8.87	18.38	20.42	23.65	20.75	FOLR1	-0.713287	0.00920178	330	-68.86	folate receptor 1 [Source:RefSeq peptide;Acc:NP_998995]	--	--
NC_010443.4_8125	1	10.5274	-3.39607	0.00250782	ENSSSCG00000002383	13.54	2.84	7.82	11.1	11.28	18.22	FOS	-0.713287	0.00920178	433	-85.78	Sus scrofa FBJ murine osteosarcoma viral oncogene homolog (FOS), mRNA. [Source:RefSeq mRNA;Acc:NM_001123113]	24	GO:0003677	GO:0003700	GO:0005634	GO:0005667	GO:0005737	GO:0005783	GO:0005829	GO:0006355	GO:0007179	GO:0007399	GO:0031668	GO:0034614	GO:0035914	GO:0042493	GO:0043565	GO:0044212	GO:0045893	GO:0045944	GO:0060395	GO:0070412	GO:0071277	GO:0005515	GO:0000979	GO:0045672
NC_010443.4_8125	1	10.5274	-3.39607	0.00250782	ENSSSCG00000016018	8.81	5.67	8.79	5.86	17.42	30.46	FRZB	-0.699301	0.0113742	474	-81.17	frizzled-related protein [Source:HGNC Symbol;Acc:HGNC:3959]	20	GO:0005576	GO:0005615	GO:0007275	GO:0008285	GO:0010721	GO:0014033	GO:0016055	GO:0017147	GO:0030178	GO:0030308	GO:0042472	GO:0043065	GO:0045600	GO:0060029	GO:0061037	GO:0061053	GO:0070367	GO:0090090	GO:0090103	GO:0005515
NC_010443.4_8125	1	10.5274	-3.39607	0.00250782	ENSSSCG00000006052	3.55	1.8	4.69	2.35	3.81	5.34	FZD6	-0.839161	0.000642826	336	-63.32	frizzled class receptor 6 [Source:HGNC Symbol;Acc:HGNC:4044]	29	GO:0001736	GO:0001843	GO:0001942	GO:0004871	GO:0004888	GO:0004930	GO:0005886	GO:0007165	GO:0007166	GO:0007186	GO:0007275	GO:0016020	GO:0016021	GO:0016055	GO:0016327	GO:0017147	GO:0030168	GO:0030901	GO:0031625	GO:0033278	GO:0035567	GO:0042472	GO:0042813	GO:0043433	GO:0045177	GO:0060071	GO:0090090	GO:0005515	GO:0035880
NC_010443.4_8125	1	10.5274	-3.39607	0.00250782	ENSSSCG00000011618	9.86	0.64	0.55	0.89	1.59	1.88	GATA2	-0.664336	0.0184527	2477	-534.85	Sus scrofa GATA binding protein 2 (GATA2), mRNA. [Source:RefSeq mRNA;Acc:NM_213879]	47	GO:0000122	GO:0000980	GO:0001077	GO:0001158	GO:0001655	GO:0001709	GO:0001892	GO:0003677	GO:0003682	GO:0003700	GO:0005634	GO:0006351	GO:0008134	GO:0021514	GO:0021533	GO:0021954	GO:0021983	GO:0030154	GO:0030182	GO:0035019	GO:0035065	GO:0035854	GO:0042472	GO:0043234	GO:0045599	GO:0045638	GO:0045648	GO:0045650	GO:0045654	GO:0045746	GO:0045766
NC_010443.4_8125	1	10.5274	-3.39607	0.00250782	ENSSSCG00000029212	28.47	23.85	36.23	25.01	37.77	53.57	GDE1	-0.671329	0.0168315	964	-185.9	glycerophosphodiester phosphodiesterase 1 [Source:HGNC Symbol;Acc:HGNC:29644]	4	GO:0006071	GO:0006629	GO:0008081	GO:0008889
NC_010443.4_8125	1	10.5274	-3.39607	0.00250782	ENSSSCG00000010375	0.05	0	0	0	0	0	GDF2	-0.639693	0.0250844	581	-112.2	growth differentiation factor 2 [Source:HGNC Symbol;Acc:HGNC:4217]	28	GO:0001569	GO:0001570	GO:0001649	GO:0001937	GO:0001938	GO:0005576	GO:0008083	GO:0010596	GO:0010628	GO:0010862	GO:0030308	GO:0030509	GO:0030513	GO:0032757	GO:0032924	GO:0040007	GO:0045603	GO:0045669	GO:0045766	GO:0045893	GO:0045944	GO:0048514	GO:0060389	GO:2000279	GO:0070062	GO:0005515	GO:0001525	GO:0071773
NC_010443.4_8125	1	10.5274	-3.39607	0.00250782	ENSSSCG00000025651	15.84	10.87	15.94	10.6	18.34	17.44	GFM1	-0.601399	0.0385885	885	-199.34	G elongation factor, mitochondrial 1 [Source:HGNC Symbol;Acc:HGNC:13780]	11	GO:0000166	GO:0003746	GO:0003924	GO:0005525	GO:0005622	GO:0005739	GO:0006184	GO:0006414	GO:0070125	GO:0005515	GO:0044822
NC_010443.4_8125	1	10.5274	-3.39607	0.00250782	ENSSSCG00000002496	31.47	15.5	17.7	18.25	24.98	19.63	GLRX5	-0.615385	0.0331699	410	-87.54	glutaredoxin 5 [Source:HGNC Symbol;Acc:HGNC:20134]	5	GO:0005634	GO:0005739	GO:0009055	GO:0015035	GO:0045454
NC_010443.4_8125	1	10.5274	-3.39607	0.00250782	ENSSSCG00000015545	74.64	40.4	66.62	69.64	88	103.65	GLUL	-0.79021	0.00222314	730	-144.65	Sus scrofa glutamate-ammonia ligase (GLUL), mRNA. [Source:RefSeq mRNA;Acc:NM_213909]	17	GO:0003824	GO:0004356	GO:0005622	GO:0005737	GO:0005739	GO:0006542	GO:0006807	GO:0008283	GO:0009749	GO:0016874	GO:0042802	GO:0070062	GO:0005634	GO:0005515	GO:0044297	GO:0009267	GO:0097386
NC_010443.4_8125	1	10.5274	-3.39607	0.00250782	ENSSSCG00000013473	0.83	0.45	0.78	0.7	0.24	0.55	GNA15	-0.692308	0.012593	2702	-513.34	guanine nucleotide binding protein (G protein), alpha 15 (Gq class) [Source:HGNC Symbol;Acc:HGNC:4383]	9	GO:0003924	GO:0004871	GO:0019001	GO:0031683	GO:0007186	GO:0005525	GO:0007165	GO:0007204	GO:0007200
NC_010443.4_8125	1	10.5274	-3.39607	0.00250782	ENSSSCG00000010537	44.1	16.25	16.69	16.09	30.45	31.31	GOT1	-0.629371	0.0283197	451	-81.97	Sus scrofa glutamic-oxaloacetic transaminase 1, soluble (aspartate aminotransferase 1) (GOT1), mRNA. [Source:RefSeq mRNA;Acc:NM_213927]	27	GO:0003824	GO:0004069	GO:0004609	GO:0005737	GO:0005829	GO:0006103	GO:0006107	GO:0006114	GO:0006520	GO:0006531	GO:0006532	GO:0006533	GO:0006536	GO:0008483	GO:0008652	GO:0009058	GO:0016740	GO:0019550	GO:0019551	GO:0030170	GO:0032869	GO:0047801	GO:0051384	GO:0055089	GO:0080130	GO:0070062	GO:0005634
NC_010443.4_8125	1	10.5274	-3.39607	0.00250782	ENSSSCG00000006312	0.55	0.16	1.02	0.29	3.75	1.53	GPA33	-0.690019	0.0130122	1189	-222.22	glycoprotein A33 (transmembrane) [Source:HGNC Symbol;Acc:HGNC:4445]	5	GO:0005886	GO:0016020	GO:0016021	GO:0005515	GO:0070062
NC_010443.4_8125	1	10.5274	-3.39607	0.00250782	ENSSSCG00000000214	19.02	5.21	22.7	17.69	62.38	45.4	GPD1	-0.608392	0.035806	1251	-270.87	glycerol-3-phosphate dehydrogenase 1 (soluble) [Source:HGNC Symbol;Acc:HGNC:4455]	20	GO:0004367	GO:0004368	GO:0005737	GO:0005739	GO:0005975	GO:0006072	GO:0006094	GO:0009331	GO:0016491	GO:0016616	GO:0042803	GO:0046168	GO:0050662	GO:0051287	GO:0055114	GO:0071320	GO:0071356	GO:0070062	GO:0045821	GO:0006127
NC_010443.4_8125	1	10.5274	-3.39607	0.00250782	ENSSSCG00000001725	12.3	10.55	16.51	12.58	16.54	28.32	GPR116	-0.678322	0.0153173	691	-126.13	G protein-coupled receptor 116 [Source:HGNC Symbol;Acc:HGNC:19030]	16	GO:0004888	GO:0004930	GO:0005886	GO:0006112	GO:0007166	GO:0007186	GO:0007218	GO:0016020	GO:0016021	GO:0019216	GO:0042593	GO:0045444	GO:0005515	GO:0009986	GO:0031410	GO:0043129
NC_010443.4_8125	1	10.5274	-3.39607	0.00250782	ENSSSCG00000008571	220.64	172.13	246.94	195.02	281.73	233.52	HADHA	-0.811189	0.00136332	509	-116.18	Sus scrofa hydroxyacyl-CoA dehydrogenase/3-ketoacyl-CoA thiolase/enoyl-CoA hydratase (trifunctional protein), alpha subunit (HADHA), nuclear gene encoding mitochondrial protein, mRNA. [Source:RefSeq mRNA;Acc:NM_213962]	22	GO:0003824	GO:0003857	GO:0004300	GO:0005730	GO:0005737	GO:0005739	GO:0005743	GO:0005759	GO:0006629	GO:0006631	GO:0006635	GO:0008152	GO:0016491	GO:0016507	GO:0016509	GO:0016616	GO:0016829	GO:0032868	GO:0042645	GO:0050662	GO:0055114	GO:0005515
NC_010443.4_8125	1	10.5274	-3.39607	0.00250782	ENSSSCG00000021712	3.48	2.44	3.83	2.3	5.42	3.6	HERC6	-0.640982	0.0247	610	-126.97	HECT and RLD domain containing E3 ubiquitin protein ligase family member 6 [Source:HGNC Symbol;Acc:HGNC:26072]	9	GO:0004842	GO:0016567	GO:0016874	GO:0032020	GO:0042296	GO:0050688	GO:0005737	GO:0005634	GO:0002244
NC_010443.4_8125	1	10.5274	-3.39607	0.00250782	ENSSSCG00000010523	12.76	4.55	6.32	7.48	6.84	13.71	HOGA1	-0.657343	0.0201855	1003	-197.26	4-hydroxy-2-oxoglutarate aldolase 1 [Source:HGNC Symbol;Acc:HGNC:25155]	11	GO:0003824	GO:0005739	GO:0008152	GO:0009436	GO:0016829	GO:0019470	GO:0033609	GO:0042803	GO:0042866	GO:0046487	GO:0070062
NC_010443.4_8125	1	10.5274	-3.39607	0.00250782	ENSSSCG00000021867	16.87	0.07	0.13	0.18	0.19	0.2	HPN	-0.707532	0.0100544	920	-182.57	hepsin [Source:HGNC Symbol;Acc:HGNC:5155]	37	GO:0003824	GO:0004252	GO:0005737	GO:0005789	GO:0005886	GO:0005887	GO:0005911	GO:0006508	GO:0008233	GO:0008236	GO:0008360	GO:0009986	GO:0010628	GO:0010719	GO:0010756	GO:0015269	GO:0016021	GO:0030307	GO:0031965	GO:0034769	GO:0043025	GO:0043066	GO:0043923	GO:0050680	GO:0050910	GO:0060429	GO:0071805	GO:0090103	GO:0097066	GO:0097195	GO:2000347
NC_010443.4_8125	1	10.5274	-3.39607	0.00250782	ENSSSCG00000017399	1.86	0.69	1.43	1.85	1.37	1.75	HSD17B1	-0.755245	0.00450844	422	-84.02	Sus scrofa hydroxysteroid (17-beta) dehydrogenase 1 (HSD17B1), mRNA. [Source:RefSeq mRNA;Acc:NM_001128472]	8	GO:0004303	GO:0005737	GO:0006703	GO:0008152	GO:0016491	GO:0055114	GO:0005634	GO:0031965
NC_010443.4_8125	1	10.5274	-3.39607	0.00250782	ENSSSCG00000021238	1.27	0.51	0.73	1.03	1.32	1.33	HSD3B7	-0.769231	0.00344645	8085	-1674.98	hydroxy-delta-5-steroid dehydrogenase, 3 beta- and steroid delta-isomerase 7 [Source:HGNC Symbol;Acc:HGNC:18324]	12	GO:0003854	GO:0006694	GO:0016491	GO:0016616	GO:0055114	GO:0003824	GO:0050662	GO:0044237	GO:0008152	GO:0009058	GO:0008831	GO:0045226
NC_010443.4_8125	1	10.5274	-3.39607	0.00250782	ENSSSCG00000001852	227.24	112.26	77.18	98.93	136.18	102.72	IDH2	-0.615385	0.0331699	590	-118.32	Sus scrofa isocitrate dehydrogenase 2 (NADP+), mitochondrial (IDH2), nuclear gene encoding mitochondrial protein, mRNA. [Source:RefSeq mRNA;Acc:NM_001164007]	13	GO:0000287	GO:0004450	GO:0005739	GO:0005743	GO:0006099	GO:0006102	GO:0016491	GO:0016616	GO:0046872	GO:0051287	GO:0055114	GO:0006097	GO:0006103
NC_010443.4_8125	1	10.5274	-3.39607	0.00250782	ENSSSCG00000001761	19.26	15.39	36.13	21.03	39.37	37.75	IDH3A	-0.671329	0.0168315	1856	-364.35	isocitrate dehydrogenase 3 (NAD+) alpha [Source:HGNC Symbol;Acc:HGNC:5384]	9	GO:0000287	GO:0004449	GO:0005739	GO:0006099	GO:0016491	GO:0016616	GO:0051287	GO:0055114	GO:0005634
NC_010443.4_8125	1	10.5274	-3.39607	0.00250782	ENSSSCG00000007173	15.14	9.43	11.16	8.74	17.99	13.17	IDH3B	-0.741259	0.00580115	689	-137.74	Sus scrofa isocitrate dehydrogenase 3 (NAD+) beta (IDH3B), nuclear gene encoding mitochondrial protein, mRNA. [Source:RefSeq mRNA;Acc:NM_001044575]	7	GO:0000287	GO:0004449	GO:0006099	GO:0016616	GO:0051287	GO:0055114	GO:0016491
NC_010443.4_8125	1	10.5274	-3.39607	0.00250782	ENSSSCG00000027607	15.05	2.49	2.37	2.33	4.88	4.62	IER3	-0.727273	0.00735503	649	-144.12	immediate early response 3 [Source:HGNC Symbol;Acc:HGNC:5392]	32	GO:0000075	GO:0001562	GO:0003085	GO:0005634	GO:0006282	GO:0042981	GO:0043065	GO:0043066	GO:0045732	GO:0045820	GO:0046822	GO:0050728	GO:2000377	GO:2001020	GO:0000075	GO:0001562	GO:0003085	GO:0005634	GO:0006282	GO:0042981	GO:0043065	GO:0043066	GO:0045732	GO:0045820	GO:0046822	GO:0050728	GO:2000377	GO:2001020	GO:0005515	GO:0008630	GO:0007095
NC_010443.4_8125	1	10.5274	-3.39607	0.00250782	ENSSSCG00000014564	0.15	0.09	0.29	0.17	0.14	0.28	IFITM1	-0.6655	0.0181751	479	-93.23	IFITM1; Ifitm1-like protein; Uncharacterized protein [Source:UniProtKB/TrEMBL;Acc:A9QW81]	6	GO:0009607	GO:0016021	GO:0009607	GO:0016021	GO:0009607	GO:0016021
NC_010443.4_8125	1	10.5274	-3.39607	0.00250782	ENSSSCG00000027967	0.96	0.5	1.69	0.43	1.4	1.25	IGSF6	-0.65149	0.0217247	339	-77.72	immunoglobulin superfamily, member 6 [Source:HGNC Symbol;Acc:HGNC:5953]	1	GO:0005515
NC_010443.4_8125	1	10.5274	-3.39607	0.00250782	ENSSSCG00000004158	0.05	0	0	0	0	0.03	IL22RA2	-0.694797	0.0121486	337	-71.03	interleukin 22 receptor, alpha 2 [Source:HGNC Symbol;Acc:HGNC:14901]	9	GO:0005515	GO:0005515	GO:0005829	GO:0042017	GO:0042018	GO:0042516	GO:0005515	GO:0019221	GO:0050728
NC_010443.4_8125	1	10.5274	-3.39607	0.00250782	ENSSSCG00000014277	4.41	1.26	1.91	2.24	3.64	2.16	IRF1	-0.706294	0.0102452	513	-102.02	Sus scrofa interferon regulatory factor 1 (IRF1), mRNA. [Source:RefSeq mRNA;Acc:NM_001097413]	30	GO:0000790	GO:0000975	GO:0000978	GO:0003677	GO:0003700	GO:0005737	GO:0006355	GO:0007050	GO:0010468	GO:0032481	GO:0032728	GO:0034124	GO:0035458	GO:0043374	GO:0043565	GO:0045084	GO:0045590	GO:0045892	GO:0045893	GO:0045944	GO:0051607	GO:0060333	GO:0071260	GO:2000564	GO:0005634	GO:0006351	GO:0006915	GO:0045087	GO:0006915	GO:0005515
NC_010443.4_8125	1	10.5274	-3.39607	0.00250782	ENSSSCG00000015782	5.11	2.7	7.24	3.61	6.36	7.61	IRF2	-0.797203	0.00190037	461	-84.98	Interferon regulatory factor 2; Uncharacterized protein [Source:UniProtKB/TrEMBL;Acc:F1RSZ7]	19	GO:0000975	GO:0003677	GO:0003700	GO:0005634	GO:0005925	GO:0006355	GO:0005515	GO:0000975	GO:0003677	GO:0003700	GO:0005634	GO:0005925	GO:0006355	GO:0000975	GO:0003677	GO:0003700	GO:0005634	GO:0005925	GO:0006355
NC_010443.4_8125	1	10.5274	-3.39607	0.00250782	ENSSSCG00000016573	0.3	0.17	0.23	0.2	0.31	0.12	IRF5	-0.704029	0.0106012	1084	-223.08	Interferon regulatory factor 5; Uncharacterized protein [Source:UniProtKB/TrEMBL;Acc:F1SMP9]	22	GO:0000975	GO:0003700	GO:0005634	GO:0005737	GO:0006355	GO:0032494	GO:0032495	GO:0043065	GO:0045944	GO:0051607	GO:0005515	GO:0000975	GO:0003700	GO:0005634	GO:0005737	GO:0006355	GO:0032494	GO:0032495	GO:0043065	GO:0045944	GO:0051607	GO:0005515
NC_010443.4_8125	1	10.5274	-3.39607	0.00250782	ENSSSCG00000007067	14.3	7.57	8.9	7.92	4.47	11.06	JAG1	-0.615385	0.0331699	1059	-224.61	Delta-like protein [Source:UniProtKB/TrEMBL;Acc:F1SBK1]	38	GO:0002011	GO:0003184	GO:0003215	GO:0005112	GO:0005509	GO:0005886	GO:0007154	GO:0007219	GO:0007275	GO:0009887	GO:0016020	GO:0016021	GO:0032495	GO:0035909	GO:0042491	GO:0045177	GO:0045596	GO:0045599	GO:0045639	GO:0045665	GO:0045747	GO:0045944	GO:0048839	GO:0060411	GO:0061156	GO:0061309	GO:0061314	GO:0061444	GO:0072017	GO:0072070	GO:0097150
NC_010443.4_8125	1	10.5274	-3.39607	0.00250782	ENSSSCG00000030839	100.94	84.79	118.61	101.82	72.24	183.59	JUN	-0.615385	0.0331699	984	-206.15	jun proto-oncogene [Source:HGNC Symbol;Acc:HGNC:6204]	46	GO:0000980	GO:0001102	GO:0001525	GO:0001774	GO:0001889	GO:0001938	GO:0003151	GO:0003677	GO:0003700	GO:0003713	GO:0005100	GO:0005634	GO:0005667	GO:0005719	GO:0006355	GO:0007179	GO:0007184	GO:0008134	GO:0008285	GO:0009987	GO:0017053	GO:0030224	GO:0031103	GO:0031953	GO:0032321	GO:0035026	GO:0035497	GO:0042493	GO:0043066	GO:0043392	GO:0043524
NC_010443.4_8125	1	10.5274	-3.39607	0.00250782	ENSSSCG00000013735	8.39	1.9	5.46	4.17	5.06	10.08	JUNB	-0.811189	0.00136332	1060	-226.46	jun B proto-oncogene [Source:HGNC Symbol;Acc:HGNC:6205]	20	GO:0000977	GO:0001570	GO:0001649	GO:0001701	GO:0001829	GO:0003677	GO:0003700	GO:0005634	GO:0006355	GO:0009987	GO:0030316	GO:0033687	GO:0043565	GO:0045597	GO:0046697	GO:0051726	GO:0060136	GO:0060716	GO:0071277	GO:0005515
NC_010443.4_8125	1	10.5274	-3.39607	0.00250782	ENSSSCG00000013598	3.94	2.46	2.53	3.81	3.13	3.83	KANK3	-0.65035	0.0220342	570	-118.39	KN motif and ankyrin repeat domains 3 [Source:HGNC Symbol;Acc:HGNC:24796]	1	GO:0005515
NC_010443.4_8125	1	10.5274	-3.39607	0.00250782	ENSSSCG00000009326	6.51	6.09	7.17	6.53	7.17	8.27	KATNAL1	-0.595447	0.0410748	763	-157.13	katanin p60 subunit A-like 1 [Source:HGNC Symbol;Acc:HGNC:28361]	12	GO:0000166	GO:0005524	GO:0005874	GO:0007283	GO:0008568	GO:0017111	GO:0051013	GO:0009378	GO:0006281	GO:0006310	GO:0006200	GO:0015630
NC_010443.4_8125	1	10.5274	-3.39607	0.00250782	ENSSSCG00000029323	8.42	2.02	2.64	2.25	5.51	5.77	KCNE3	-0.661998	0.0190195	995	-189.29	potassium voltage-gated channel subfamily E member 3 [Source:RefSeq peptide;Acc:NP_999258]	4	GO:0005249	GO:0006811	GO:0006813	GO:0016020
NC_010443.4_8125	1	10.5274	-3.39607	0.00250782	ENSSSCG00000008119	2.35	0.96	1.53	0.61	1.78	4.99	KCNIP3	-0.727273	0.00735503	4915	-1005.36	Kv channel interacting protein 3, calsenilin [Source:HGNC Symbol;Acc:HGNC:15523]	15	GO:0000122	GO:0003677	GO:0005509	GO:0005634	GO:0005829	GO:0007610	GO:0008022	GO:0019233	GO:0043523	GO:0046872	GO:0048265	GO:0048306	GO:0007165	GO:0005578	GO:0048266
NC_010443.4_8125	1	10.5274	-3.39607	0.00250782	ENSSSCG00000008844	13.29	6.86	12.79	12.02	12.11	15.18	KDR	-0.86014	0.000331668	1083	-227.87	kinase insert domain receptor (a type III receptor tyrosine kinase) [Source:HGNC Symbol;Acc:HGNC:6307]	176	GO:0000166	GO:0004672	GO:0004713	GO:0004714	GO:0005021	GO:0005524	GO:0006468	GO:0007169	GO:0016020	GO:0016021	GO:0016301	GO:0016310	GO:0016740	GO:0016772	GO:0019838	GO:0038084	GO:0048010	GO:0001541	GO:0001570	GO:0001934	GO:0001938	GO:0001945	GO:0002053	GO:0005178	GO:0005768	GO:0005794	GO:0005887	GO:0008284	GO:0008360	GO:0009897	GO:0010595
NC_010443.4_8125	1	10.5274	-3.39607	0.00250782	ENSSSCG00000021646	1.12	0.37	2.21	0.4	4.65	7.56	KLF9	-0.706294	0.0102452	1589	-322.37	Sus scrofa Kruppel-like factor 9 (KLF9), mRNA. [Source:RefSeq mRNA;Acc:NM_001011504]	11	GO:0003676	GO:0005634	GO:0006355	GO:0007566	GO:0046872	GO:0050847	GO:0097067	GO:0003677	GO:0006351	GO:0005737	GO:0005886
NC_010443.4_8125	1	10.5274	-3.39607	0.00250782	ENSSSCG00000022729	2.1	1.05	4.29	1.88	3.27	3.96	KLHL6	-0.760071	0.00411738	2322	-492.74	kelch-like family member 6 [Source:HGNC Symbol;Acc:HGNC:18653]	3	GO:0002467	GO:0050853	GO:0005515
NC_010443.4_8125	1	10.5274	-3.39607	0.00250782	ENSSSCG00000028488	2.04	0	0.41	0.37	0.33	0.54	LTC4S	-0.697024	0.011761	1238	-242.58	leukotriene C4 synthase [Source:HGNC Symbol;Acc:HGNC:6719]	9	GO:0004464	GO:0005635	GO:0005783	GO:0006691	GO:0008047	GO:0008289	GO:0016021	GO:0043085	GO:0005515
NC_010443.4_8125	1	10.5274	-3.39607	0.00250782	ENSSSCG00000006375	0.13	0	0.15	0.06	0.09	0.14	LY9	-0.599046	0.0395583	439	-85.78	lymphocyte antigen 9 [Source:HGNC Symbol;Acc:HGNC:6730]	9	GO:0004872	GO:0016021	GO:0005515	GO:0004872	GO:0016021	GO:0005515	GO:0004872	GO:0016021	GO:0005515
NC_010443.4_8125	1	10.5274	-3.39607	0.00250782	ENSSSCG00000030898	13.93	7.57	12.09	9.69	17.21	33.61	MAFB	-0.65035	0.0220342	1852	-401.06	v-maf avian musculoaponeurotic fibrosarcoma oncogene homolog B [Source:HGNC Symbol;Acc:HGNC:6408]	19	GO:0003677	GO:0006355	GO:0005634	GO:0003700	GO:0043565	GO:0005515	GO:0008134	GO:0045647	GO:0006357	GO:0005667	GO:0045944	GO:0042472	GO:0033077	GO:0007585	GO:0048538	GO:0007379	GO:0021571	GO:0035284	GO:0021572
NC_010443.4_8125	1	10.5274	-3.39607	0.00250782	ENSSSCG00000030165	10.98	10.34	8.83	9.61	17.07	20.72	MAFF	-0.65035	0.0220342	1915	-391.43	v-maf avian musculoaponeurotic fibrosarcoma oncogene homolog F [Source:HGNC Symbol;Acc:HGNC:6780]	16	GO:0001701	GO:0003677	GO:0003700	GO:0005634	GO:0006355	GO:0035914	GO:0043565	GO:0045604	GO:0001701	GO:0003677	GO:0003700	GO:0005634	GO:0006355	GO:0035914	GO:0043565	GO:0045604
NC_010443.4_8125	1	10.5274	-3.39607	0.00250782	ENSSSCG00000015716	0.98	0	0.13	0.16	0.1	0.12	MARCO	-0.6386	0.0254134	744	-160.12	macrophage receptor with collagenous structure [Source:HGNC Symbol;Acc:HGNC:6895]	4	GO:0005044	GO:0006897	GO:0016020	GO:0043277
NC_010443.4_8125	1	10.5274	-3.39607	0.00250782	ENSSSCG00000027908	0.2	0	0.06	0.03	0.03	0.13	MC2R	-0.664872	0.0183246	853	-171.65	Adrenocorticotropic hormone receptor [Source:UniProtKB/Swiss-Prot;Acc:Q8HYN8]	11	GO:0004871	GO:0004930	GO:0004977	GO:0004978	GO:0005886	GO:0007165	GO:0007186	GO:0016020	GO:0016021	GO:0030819	GO:0005515
NC_010443.4_8125	1	10.5274	-3.39607	0.00250782	ENSSSCG00000021325	7.42	5.11	8.75	7.4	10.46	11.22	MCFD2	-0.769231	0.00344645	764	-151.87	multiple coagulation factor deficiency 2 [Source:HGNC Symbol;Acc:HGNC:18451]	3	GO:0005509	GO:0005509	GO:0005509
NC_010443.4_8125	1	10.5274	-3.39607	0.00250782	ENSSSCG00000016052	1.82	0.25	1.29	0.65	0.67	1.65	MFSD6	-0.839161	0.000642826	936	-178.95	Sus scrofa major facilitator superfamily domain containing 6 (MFSD6), mRNA. [Source:RefSeq mRNA;Acc:NM_001097457]	3	GO:0016020	GO:0016021	GO:0055085
NC_010443.4_8125	1	10.5274	-3.39607	0.00250782	ENSSSCG00000024134	10.64	9.3	24.51	15.98	23.58	61.53	MGLL	-0.643357	0.0240032	4886	-1043.22	Sus scrofa monoglyceride lipase (MGLL), mRNA. [Source:RefSeq mRNA;Acc:NM_001143718]	13	GO:0009966	GO:0019369	GO:0042803	GO:0046464	GO:0047372	GO:0050727	GO:0051930	GO:0060292	GO:2000124	GO:0004806	GO:0006629	GO:0016787	GO:0008152
NC_010443.4_8125	1	10.5274	-3.39607	0.00250782	ENSSSCG00000006418	4.28	2.08	13.46	8.23	8.67	16.76	MNDA	-0.615385	0.0331699	537	-117.71	myeloid cell nuclear differentiation antigen [Source:HGNC Symbol;Acc:HGNC:7183]	9	GO:0005634	GO:0005737	GO:0006974	GO:0030889	GO:0043065	GO:0043231	GO:0050853	GO:0070062	GO:0005515
NC_010443.4_8125	1	10.5274	-3.39607	0.00250782	ENSSSCG00000014861	0.43	0	0	0	0	0	MOGAT2	-0.650444	0.0220086	1421	-297.29	monoacylglycerol O-acyltransferase 2 [Source:HGNC Symbol;Acc:HGNC:23248]	7	GO:0003846	GO:0005783	GO:0006629	GO:0006651	GO:0016407	GO:0016747	GO:0050892
NC_010443.4_8125	1	10.5274	-3.39607	0.00250782	ENSSSCG00000006469	186.13	96.94	113.12	128.21	239.54	137.94	MRPL24	-0.706294	0.0102452	356	-68.78	mitochondrial ribosomal protein L24 [Source:HGNC Symbol;Acc:HGNC:14037]	6	GO:0003735	GO:0005622	GO:0005739	GO:0005840	GO:0006412	GO:0030529
NC_010443.4_8125	1	10.5274	-3.39607	0.00250782	ENSSSCG00000025060	19.96	16.54	19.08	15.54	33.27	20.1	MRPL32	-0.594406	0.0415215	3213	-644.79	mitochondrial ribosomal protein L32 [Source:HGNC Symbol;Acc:HGNC:14035]	5	GO:0003735	GO:0006412	GO:0015934	GO:0005840	GO:0044822
NC_010443.4_8125	1	10.5274	-3.39607	0.00250782	ENSSSCG00000014829	55.31	45.22	60.16	52.61	98.65	72.9	MRPL48	-0.608392	0.035806	682	-138.78	mitochondrial ribosomal protein L48 [Source:HGNC Symbol;Acc:HGNC:16653]	3	GO:0005739	GO:0005761	GO:0005515
NC_010443.4_8125	1	10.5274	-3.39607	0.00250782	ENSSSCG00000023361	4.44	2.91	6.63	3.21	5.91	4.62	MRPS36	-0.587413	0.0446093	1696	-340.44	mitochondrial ribosomal protein S36 [Source:HGNC Symbol;Acc:HGNC:16631]	2	GO:0005763	GO:0005739
NC_010443.4_8125	1	10.5274	-3.39607	0.00250782	ENSSSCG00000008113	144.99	112.3	113.15	94.49	145.68	123.89	MRPS5	-0.594406	0.0415215	457	-93.12	mitochondrial ribosomal protein S5 [Source:HGNC Symbol;Acc:HGNC:14498]	7	GO:0003723	GO:0003735	GO:0005739	GO:0005840	GO:0006412	GO:0030529	GO:0044822
NC_010443.4_8125	1	10.5274	-3.39607	0.00250782	ENSSSCG00000004587	35.39	27.27	29.05	22.53	30.01	44.55	MYO1E	-0.594406	0.0415215	983	-203.29	myosin IE [Source:HGNC Symbol;Acc:HGNC:7599]	27	GO:0000166	GO:0001570	GO:0001701	GO:0001822	GO:0003094	GO:0003774	GO:0005516	GO:0005524	GO:0005737	GO:0005856	GO:0005911	GO:0005912	GO:0006807	GO:0006897	GO:0016459	GO:0030097	GO:0032836	GO:0035091	GO:0035166	GO:0042623	GO:0045334	GO:0048008	GO:0051015	GO:0072015	GO:0005515	GO:0070062	GO:0006200
NC_010443.4_8125	1	10.5274	-3.39607	0.00250782	ENSSSCG00000008973	26.61	13.54	13.61	10.72	13.74	15.78	NAAA	-0.699301	0.0113742	747	-162.37	N-acylethanolamine acid amidase [Source:HGNC Symbol;Acc:HGNC:736]	7	GO:0005737	GO:0005764	GO:0006629	GO:0008134	GO:0016787	GO:0016810	GO:0070062
NC_010443.4_8125	1	10.5274	-3.39607	0.00250782	ENSSSCG00000030211	44.43	32.28	41.44	40.79	46.84	48.3	NBR1	-0.734266	0.00654349	421	-89.33	neighbor of BRCA1 gene 1 [Source:HGNC Symbol;Acc:HGNC:6746]	15	GO:0000407	GO:0005770	GO:0005776	GO:0005829	GO:0008270	GO:0016236	GO:0030500	GO:0032872	GO:0043130	GO:0045668	GO:0051019	GO:0051259	GO:0005515	GO:0070062	GO:0016020
NC_010443.4_8125	1	10.5274	-3.39607	0.00250782	ENSSSCG00000000137	0.84	0.5	0.63	0.63	0.78	0.59	NCF4	-0.59895	0.0395981	3989	-805.23	neutrophil cytosolic factor 4, 40kDa [Source:HGNC Symbol;Acc:HGNC:7662]	25	GO:0005737	GO:0005829	GO:0007154	GO:0016020	GO:0035091	GO:0043020	GO:0005515	GO:0005737	GO:0005829	GO:0007154	GO:0016020	GO:0035091	GO:0043020	GO:0005515	GO:0032266	GO:0010008	GO:0043085	GO:0016176	GO:0005737	GO:0005829	GO:0007154	GO:0016020	GO:0035091	GO:0043020	GO:0005515
NC_010443.4_8125	1	10.5274	-3.39607	0.00250782	ENSSSCG00000016127	30.44	19.43	30.7	23.88	40.97	37.69	NDUFS1	-0.741259	0.00580115	453	-95.93	NADH dehydrogenase (ubiquinone) Fe-S protein 1, 75kDa (NADH-coenzyme Q reductase) [Source:HGNC Symbol;Acc:HGNC:7707]	17	GO:0005739	GO:0005747	GO:0005758	GO:0008137	GO:0008637	GO:0009055	GO:0016020	GO:0016491	GO:0016651	GO:0042773	GO:0045333	GO:0046034	GO:0051536	GO:0051881	GO:0055114	GO:0072593	GO:0005515
NC_010443.4_8125	1	10.5274	-3.39607	0.00250782	ENSSSCG00000001952	12.89	6.47	8.01	8.68	16.28	18.9	NFKBIA	-0.706294	0.0102452	319	-61.74	Sus scrofa nuclear factor of kappa light polypeptide gene enhancer in B-cells inhibitor, alpha (NFKBIA), mRNA. [Source:RefSeq mRNA;Acc:NM_001005150]	60	GO:0000060	GO:0005634	GO:0005737	GO:0005829	GO:0005886	GO:0008139	GO:0010745	GO:0010875	GO:0010888	GO:0019899	GO:0031625	GO:0031663	GO:0032088	GO:0032270	GO:0032495	GO:0032496	GO:0034142	GO:0042127	GO:0042802	GO:0042994	GO:0043330	GO:0045638	GO:0045746	GO:0045893	GO:0045944	GO:0070427	GO:0070431	GO:0051059	GO:0005515	GO:0051059	GO:0007253
NC_010443.4_8125	1	10.5274	-3.39607	0.00250782	ENSSSCG00000005385	0.13	0.02	0.98	0.08	0.58	4.17	NOR-1	-0.615385	0.0331699	732	-150.8	Sus scrofa neuron-derived orphan receptor-1 alfa (NOR-1), mRNA. [Source:RefSeq mRNA;Acc:NM_214247]	41	GO:0003677	GO:0003700	GO:0003707	GO:0004879	GO:0005634	GO:0006351	GO:0006355	GO:0008270	GO:0030522	GO:0043401	GO:0043565	GO:0046872	GO:0001077	GO:0001707	GO:0003677	GO:0003700	GO:0003707	GO:0004879	GO:0005634	GO:0005667	GO:0006351	GO:0006355	GO:0007411	GO:0008270	GO:0021766	GO:0030522	GO:0030534	GO:0033554	GO:0042472	GO:0043066	GO:0043401
NC_010443.4_8125	1	10.5274	-3.39607	0.00250782	ENSSSCG00000016450	1.37	0.65	1.13	2.06	1.65	1.95	NOS3	-0.629371	0.0283197	1232	-235.76	nitric oxide synthase 3 (endothelial cell) [Source:HGNC Symbol;Acc:HGNC:7876]	38	GO:0001525	GO:0001542	GO:0001701	GO:0001974	GO:0002028	GO:0003057	GO:0003100	GO:0003785	GO:0004517	GO:0005506	GO:0005516	GO:0005634	GO:0005737	GO:0005901	GO:0006527	GO:0006809	GO:0008285	GO:0010181	GO:0014740	GO:0014806	GO:0016491	GO:0020037	GO:0030324	GO:0031663	GO:0034405	GO:0034617	GO:0034618	GO:0043267	GO:0043542	GO:0045766	GO:0046872
NC_010443.4_8125	1	10.5274	-3.39607	0.00250782	ENSSSCG00000003211	27.13	18.33	20.38	23.26	15.61	24.1	NR1H2	-0.657343	0.0201855	1054	-216.12	nuclear receptor subfamily 1, group H, member 2 [Source:HGNC Symbol;Acc:HGNC:7965]	40	GO:0000122	GO:0003677	GO:0003700	GO:0003707	GO:0004879	GO:0005634	GO:0005737	GO:0006351	GO:0006355	GO:0006357	GO:0008270	GO:0010867	GO:0010875	GO:0010884	GO:0010887	GO:0030522	GO:0032270	GO:0032369	GO:0032376	GO:0042632	GO:0043401	GO:0043565	GO:0044255	GO:0045723	GO:0045861	GO:0045892	GO:0045944	GO:0046872	GO:0046965	GO:0048550	GO:0051006
NC_010443.4_8125	1	10.5274	-3.39607	0.00250782	ENSSSCG00000000896	13.91	4.18	18.78	11.6	13.61	16.82	NTN4	-0.769231	0.00344645	460	-81.85	netrin 4 [Source:HGNC Symbol;Acc:HGNC:13658]	6	GO:0005576	GO:0005604	GO:0016322	GO:0043237	GO:0060668	GO:0005515
NC_010443.4_8125	1	10.5274	-3.39607	0.00250782	ENSSSCG00000024172	8.07	3.86	4.19	6.54	7.25	4.99	PAFAH2	-0.657343	0.0201855	4117	-808.58	platelet-activating factor acetylhydrolase 2, 40kDa [Source:HGNC Symbol;Acc:HGNC:8579]	4	GO:0003847	GO:0016042	GO:0008236	GO:0006508
NC_010443.4_8125	1	10.5274	-3.39607	0.00250782	ENSSSCG00000014395	10.06	8.62	13.38	14.28	10.49	19.79	PCDH12	-0.601399	0.0385885	654	-152.92	protocadherin 12 [Source:HGNC Symbol;Acc:HGNC:8657]	11	GO:0005509	GO:0005886	GO:0005911	GO:0005977	GO:0007155	GO:0007156	GO:0016020	GO:0016021	GO:0016339	GO:0060711	GO:0070062
NC_010443.4_8125	1	10.5274	-3.39607	0.00250782	ENSSSCG00000007507	4.96	0.02	0.02	0.11	0.1	0.13	PCK1	-0.764917	0.00375117	600	-107.98	Sus scrofa phosphoenolpyruvate carboxykinase 1 (soluble) (PCK1), mRNA. [Source:RefSeq mRNA;Acc:NM_001123158]	31	GO:0000287	GO:0004611	GO:0005525	GO:0006006	GO:0006094	GO:0006475	GO:0006629	GO:0016301	GO:0016310	GO:0017076	GO:0030145	GO:0031406	GO:0032868	GO:0046327	GO:0004613	GO:0070062	GO:0000287	GO:0004611	GO:0005525	GO:0006006	GO:0006094	GO:0006475	GO:0006629	GO:0016301	GO:0016310	GO:0017076	GO:0030145	GO:0031406	GO:0032868	GO:0046327	GO:0004613
NC_010443.4_8125	1	10.5274	-3.39607	0.00250782	ENSSSCG00000004165	4	2.38	5.23	2.57	5.35	10.73	PDE7B	-0.769231	0.00344645	1093	-211.14	phosphodiesterase 7B [Source:HGNC Symbol;Acc:HGNC:8792]	8	GO:0004114	GO:0004115	GO:0007165	GO:0003824	GO:0008081	GO:0008152	GO:0016787	GO:0046872
NC_010443.4_8125	1	10.5274	-3.39607	0.00250782	ENSSSCG00000015334	5.27	1.67	22.17	4.08	18.99	45.95	PDK4	-0.797203	0.00190037	315	-64.38	Sus scrofa pyruvate dehydrogenase kinase, isozyme 4 (PDK4), nuclear gene encoding mitochondrial protein, mRNA. [Source:RefSeq mRNA;Acc:NM_001159306]	21	GO:0004672	GO:0005524	GO:0005739	GO:0005743	GO:0006468	GO:0006885	GO:0008286	GO:0009267	GO:0010510	GO:0010565	GO:0010906	GO:0016301	GO:0016310	GO:0042304	GO:0042593	GO:0042594	GO:0045124	GO:0046320	GO:0071398	GO:0072593	GO:2000811
NC_010443.4_8125	1	10.5274	-3.39607	0.00250782	ENSSSCG00000009631	3.56	2.44	42.38	11.12	95.59	113.29	PEBP4	-0.58042	0.047856	330	-67.69	Sus scrofa phosphatidylethanolamine-binding protein 4 (PEBP4), mRNA. [Source:RefSeq mRNA;Acc:NM_001162888]	1	GO:0005515
NC_010443.4_8125	1	10.5274	-3.39607	0.00250782	ENSSSCG00000017277	16.99	10.16	21.7	18.88	31.95	34.6	PECAM1	-0.685315	0.013906	350	-66.05	Sus scrofa platelet/endothelial cell adhesion molecule (PECAM1), mRNA. [Source:RefSeq mRNA;Acc:NM_213907]	36	GO:0005886	GO:0007266	GO:0009897	GO:0016020	GO:0030334	GO:0030485	GO:0042060	GO:0042523	GO:0045121	GO:0071944	GO:0005515	GO:0005886	GO:0007266	GO:0009897	GO:0016020	GO:0030334	GO:0030485	GO:0042060	GO:0042523	GO:0045121	GO:0071944	GO:0007155	GO:0016021	GO:0030054	GO:0005515	GO:0005886	GO:0007266	GO:0009897	GO:0016020	GO:0030334	GO:0030485
NC_010443.4_8125	1	10.5274	-3.39607	0.00250782	ENSSSCG00000021129	29.76	25.57	42.24	27.86	107.58	71.74	PFKM	-0.678322	0.0153173	317	-70.55	phosphofructokinase, muscle [Source:HGNC Symbol;Acc:HGNC:8877]	25	GO:0000166	GO:0003872	GO:0005524	GO:0005737	GO:0005829	GO:0005945	GO:0006002	GO:0006096	GO:0008022	GO:0008443	GO:0016301	GO:0016310	GO:0016324	GO:0016740	GO:0019900	GO:0032024	GO:0042593	GO:0042802	GO:0046716	GO:0051259	GO:0070061	GO:0070062	GO:0005515	GO:0097228	GO:0042803
NC_010443.4_8125	1	10.5274	-3.39607	0.00250782	ENSSSCG00000006172	0.9	0.7	3.28	0.58	1.87	2.92	PI15	-0.664336	0.0184527	815	-159.64	peptidase inhibitor 15 [Source:HGNC Symbol;Acc:HGNC:8946]	1	GO:0005576
NC_010443.4_8125	1	10.5274	-3.39607	0.00250782	ENSSSCG00000000692	530.98	450.18	813.33	671.16	932.79	1341.79	PIANP	-0.643357	0.0240032	3537	-726.25	PILR alpha associated neural protein [Source:HGNC Symbol;Acc:HGNC:25338]	--	--
NC_010443.4_8125	1	10.5274	-3.39607	0.00250782	ENSSSCG00000005095	6.44	2.5	4.94	4.73	5.65	7.48	PKC	-0.762238	0.00395045	610	-119.45	Uncharacterized protein [Source:UniProtKB/TrEMBL;Acc:F1SRU7]	27	GO:0004672	GO:0004674	GO:0005524	GO:0005737	GO:0005829	GO:0005886	GO:0006468	GO:0010744	GO:0016301	GO:0016310	GO:0016772	GO:0017160	GO:0019899	GO:0034351	GO:0045618	GO:0050861	GO:0051092	GO:0060252	GO:2000810	GO:0000166	GO:0016740	GO:0035556	GO:0046872	GO:0004713	GO:0070062	GO:0005515	GO:0005911
NC_010443.4_8125	1	10.5274	-3.39607	0.00250782	ENSSSCG00000028679	26.17	16.28	22.25	19.41	23.22	21.52	PLEKHB2	-0.65035	0.0220342	1894	-391.06	pleckstrin homology domain containing, family B (evectins) member 2 [Source:HGNC Symbol;Acc:HGNC:19236]	--	--
NC_010443.4_8125	1	10.5274	-3.39607	0.00250782	ENSSSCG00000002818	3.93	0.08	0.25	0.67	0.6	1.23	PLLP	-0.713287	0.00920178	1224	-247.94	plasmolipin [Source:HGNC Symbol;Acc:HGNC:18553]	3	GO:0016020	GO:0016021	GO:0070062
NC_010443.4_8125	1	10.5274	-3.39607	0.00250782	ENSSSCG00000016548	14.72	1.98	2.91	2.51	2.96	4.4	PODXL	-0.888112	0.000114134	4960	-1014.62	podocalyxin-like [Source:HGNC Symbol;Acc:HGNC:9171]	16	GO:0001726	GO:0005737	GO:0005886	GO:0016324	GO:0016477	GO:0022408	GO:0030027	GO:0030175	GO:0030335	GO:0031528	GO:0032534	GO:0033634	GO:0050900	GO:0005615	GO:0070062	GO:0005515
NC_010443.4_8125	1	10.5274	-3.39607	0.00250782	ENSSSCG00000015599	29.17	15.34	24.3	17.94	22.18	33.77	PPP2R5A	-0.818182	0.00114311	682	-141	protein phosphatase 2, regulatory subunit B', alpha [Source:HGNC Symbol;Acc:HGNC:9309]	13	GO:0000159	GO:0005737	GO:0007165	GO:0008601	GO:0016020	GO:0019900	GO:0030018	GO:0031430	GO:0035307	GO:0090005	GO:0090219	GO:0005488	GO:0005515
NC_010443.4_8125	1	10.5274	-3.39607	0.00250782	ENSSSCG00000014899	20.65	11.89	13.39	14.24	19.42	20.19	PRCP	-0.741259	0.00580115	501	-91.42	prolylcarboxypeptidase (angiotensinase C) [Source:HGNC Symbol;Acc:HGNC:9344]	13	GO:0006508	GO:0008236	GO:0070062	GO:0005515	GO:0042593	GO:0097009	GO:2000377	GO:0002155	GO:0060055	GO:0045178	GO:0003085	GO:0043535	GO:0002353
NC_010443.4_8125	1	10.5274	-3.39607	0.00250782	ENSSSCG00000006703	0.54	0.37	0.55	0.49	0.7	0.52	PRKAB2	-0.626971	0.0291129	302	-60.85	protein kinase, AMP-activated, beta 2 non-catalytic subunit [Source:HGNC Symbol;Acc:HGNC:9379]	12	GO:0004679	GO:0031588	GO:0042802	GO:0005515	GO:0004679	GO:0031588	GO:0042802	GO:0005515	GO:0006468	GO:0005515	GO:0005515	GO:0005515
NC_010443.4_8125	1	10.5274	-3.39607	0.00250782	ENSSSCG00000028872	0.44	0.13	1.35	0.25	1.19	1.99	PSMB8	-0.735553	0.00640178	641	-139.5	Proteasome subunit beta type [Source:UniProtKB/TrEMBL;Acc:A5D9J4]	26	GO:0000502	GO:0004298	GO:0005839	GO:0006508	GO:0008233	GO:0051603	GO:0000502	GO:0004175	GO:0004298	GO:0005634	GO:0005737	GO:0005839	GO:0006508	GO:0008233	GO:0016787	GO:0051603	GO:0000502	GO:0004175	GO:0004298	GO:0005634	GO:0005737	GO:0005839	GO:0006508	GO:0008233	GO:0016787	GO:0051603
NC_010443.4_8125	1	10.5274	-3.39607	0.00250782	ENSSSCG00000000138	10.11	0	0.04	0	0.04	0.22	PVALB	-0.652535	0.0214437	337	-62.22	parvalbumin [Source:HGNC Symbol;Acc:HGNC:9704]	13	GO:0005509	GO:0005737	GO:0030424	GO:0046872	GO:0005509	GO:0005737	GO:0030424	GO:0046872	GO:0005509	GO:0005737	GO:0030424	GO:0046872	GO:0070062
NC_010443.4_8125	1	10.5274	-3.39607	0.00250782	ENSSSCG00000015383	4.14	2.2	4.03	5.33	5.31	8.11	RAPGEF5	-0.58042	0.047856	4001	-804.47	Rap guanine nucleotide exchange factor (GEF) 5 [Source:HGNC Symbol;Acc:HGNC:16862]	5	GO:0005085	GO:0005622	GO:0007264	GO:0035556	GO:0051056
NC_010443.4_8125	1	10.5274	-3.39607	0.00250782	ENSSSCG00000023594	63.35	18.09	24.32	41.75	70.52	28.39	RARRES2	-0.636364	0.0260969	850	-183.41	retinoic acid receptor responder (tazarotene induced) 2 [Source:HGNC Symbol;Acc:HGNC:9868]	15	GO:0001523	GO:0001701	GO:0005102	GO:0010759	GO:0031012	GO:0048566	GO:0050873	GO:0070062	GO:0005515	GO:0001934	GO:2001275	GO:0005576	GO:0045600	GO:0050994	GO:0050921
NC_010443.4_8125	1	10.5274	-3.39607	0.00250782	ENSSSCG00000029097	10.51	7.66	11.8	8.62	16.59	15.42	RCC1	-0.762238	0.00395045	2280	-453.13	regulator of chromosome condensation 1 [Source:HGNC Symbol;Acc:HGNC:1913]	17	GO:0000082	GO:0000790	GO:0000794	GO:0003682	GO:0005087	GO:0005634	GO:0005737	GO:0007052	GO:0007059	GO:0007088	GO:0031492	GO:0031965	GO:0042393	GO:0051225	GO:0005515	GO:0032853	GO:0032316
NC_010443.4_8125	1	10.5274	-3.39607	0.00250782	ENSSSCG00000006307	10.69	7.27	35.25	29.3	53.06	58.31	RCSD1	-0.678322	0.0153173	3677	-761.74	RCSD domain containing 1 [Source:HGNC Symbol;Acc:HGNC:28310]	2	GO:0051015	GO:0071474
NC_010443.4_8125	1	10.5274	-3.39607	0.00250782	ENSSSCG00000008608	8.76	5.39	7.4	8.75	8.33	11.05	RDH14	-0.713287	0.00920178	407	-79.98	retinol dehydrogenase 14 (all-trans/9-cis/11-cis) [Source:HGNC Symbol;Acc:HGNC:19979]	12	GO:0005739	GO:0005783	GO:0008152	GO:0016491	GO:0055114	GO:0003824	GO:0050662	GO:0044237	GO:0016020	GO:0005634	GO:0005765	GO:0001649
NC_010443.4_8125	1	10.5274	-3.39607	0.00250782	ENSSSCG00000022427	0.42	0.4	12.56	2.09	9.5	15.99	RGS1	-0.587413	0.0446093	316	-65.63	regulator of G-protein signaling 1 [Source:HGNC Symbol;Acc:HGNC:9991]	1	GO:0038032
NC_010443.4_8125	1	10.5274	-3.39607	0.00250782	ENSSSCG00000006335	2.57	1.72	2.84	1.08	5.2	4.63	RGS4	-0.58042	0.047856	1333	-259.42	regulator of G-protein signaling 4 [Source:HGNC Symbol;Acc:HGNC:10000]	1	GO:0038032
NC_010443.4_8125	1	10.5274	-3.39607	0.00250782	ENSSSCG00000001841	2.11	0.06	0.89	0.43	0.94	1.46	RHCG	-0.797203	0.00190037	2124	-425.57	Sus scrofa Rh family, C glycoprotein (RHCG), mRNA. [Source:RefSeq mRNA;Acc:NM_001044577]	17	GO:0005886	GO:0005887	GO:0006873	GO:0006885	GO:0008519	GO:0015696	GO:0016020	GO:0016021	GO:0016323	GO:0016324	GO:0030506	GO:0051739	GO:0070634	GO:0072488	GO:0006810	GO:0031410	GO:0070062
NC_010443.4_8125	1	10.5274	-3.39607	0.00250782	ENSSSCG00000017816	2.31	0.85	0.94	1.09	5.17	2.89	RILP	-0.767076	0.00359618	1008	-206.64	Rab interacting lysosomal protein [Source:HGNC Symbol;Acc:HGNC:30266]	5	GO:0005739	GO:0005764	GO:0008333	GO:0005515	GO:0043234
NC_010443.4_8125	1	10.5274	-3.39607	0.00250782	ENSSSCG00000014394	27.11	14.62	16.44	15.96	22.91	16.78	RNF14	-0.713287	0.00920178	897	-176.43	ring finger protein 14 [Source:HGNC Symbol;Acc:HGNC:10058]	10	GO:0005634	GO:0005737	GO:0006355	GO:0008270	GO:0019787	GO:0032355	GO:0046872	GO:0050681	GO:0060765	GO:0005515
NC_010443.4_8125	1	10.5274	-3.39607	0.00250782	ENSSSCG00000004576	1.37	0.76	1.4	1.05	1.43	3.48	RORA	-0.678322	0.0153173	385	-85.42	RAR-related orphan receptor A [Source:HGNC Symbol;Acc:HGNC:10258]	45	GO:0003677	GO:0003700	GO:0003707	GO:0004879	GO:0005634	GO:0006351	GO:0006355	GO:0006809	GO:0008270	GO:0021702	GO:0030522	GO:0043030	GO:0043401	GO:0043565	GO:0045944	GO:0046068	GO:0046872	GO:0045893	GO:0005515	GO:0050728	GO:0042692	GO:0001525	GO:0008134	GO:0098531	GO:0036315	GO:0001223	GO:0008142	GO:0001222	GO:0070328	GO:0010575	GO:0043124
NC_010443.4_8125	1	10.5274	-3.39607	0.00250782	ENSSSCG00000006183	1.76	0.28	0.46	0.12	0.66	0.78	SBSPON	-0.685315	0.013906	642	-121.85	somatomedin B and thrombospondin, type 1 domain containing [Source:HGNC Symbol;Acc:HGNC:30362]	1	GO:0031012
NC_010443.4_8125	1	10.5274	-3.39607	0.00250782	ENSSSCG00000007401	9.17	4.77	4.18	4.44	6.17	9.89	SDC4	-0.65035	0.0220342	339	-72.38	Syndecan-4 [Source:UniProtKB/Swiss-Prot;Acc:Q8HZJ6]	8	GO:0008092	GO:0009986	GO:0016020	GO:0070053	GO:0005576	GO:0016021	GO:0070062	GO:0005515
NC_010443.4_8125	1	10.5274	-3.39607	0.00250782	ENSSSCG00000030318	119.98	54.56	52.73	70.31	195.4	60.52	SDHC	-0.643357	0.0240032	743	-163.99	Succinate dehydrogenase cytochrome b560 subunit, mitochondrial [Source:UniProtKB/Swiss-Prot;Acc:D0VWV4]	14	GO:0000104	GO:0005739	GO:0006099	GO:0009055	GO:0016020	GO:0005515	GO:0005743	GO:0005749	GO:0016021	GO:0016627	GO:0020037	GO:0045281	GO:0046872	GO:0055114
NC_010443.4_8125	1	10.5274	-3.39607	0.00250782	ENSSSCG00000009870	20.69	0	0.12	0.05	0	0	SDSL	-0.690636	0.0128981	301	-56.43	serine dehydratase-like [Source:HGNC Symbol;Acc:HGNC:30404]	4	GO:0005739	GO:0006520	GO:0030170	GO:0070062
NC_010443.4_8125	1	10.5274	-3.39607	0.00250782	ENSSSCG00000025698	2.94	2.14	2.21	1.3	2.84	2.66	SERPINE1	-0.832168	0.000785442	1266	-284.4	serpin peptidase inhibitor, clade E (nexin, plasminogen activator inhibitor type 1), member 1 [Source:HGNC Symbol;Acc:HGNC:8583]	31	GO:0001300	GO:0001525	GO:0002020	GO:0004867	GO:0005102	GO:0005576	GO:0005615	GO:0010469	GO:0010757	GO:0010951	GO:0014912	GO:0030194	GO:0030336	GO:0031012	GO:0032757	GO:0033629	GO:0035491	GO:0042127	GO:0045765	GO:0045766	GO:0048260	GO:0050729	GO:0050829	GO:0051918	GO:0061044	GO:0071222	GO:0090026	GO:1902042	GO:2000098	GO:2000352	GO:0005515
NC_010443.4_8125	1	10.5274	-3.39607	0.00250782	ENSSSCG00000006547	1.9	0.92	2.11	1.67	1.24	2.28	SHE	-0.714537	0.00902393	1947	-393.59	Src homology 2 domain containing E [Source:HGNC Symbol;Acc:HGNC:27004]	1	GO:0005515
NC_010443.4_8125	1	10.5274	-3.39607	0.00250782	ENSSSCG00000001231	1.67	0.76	1.75	1.6	6.64	2.38	SLA-1	-0.804196	0.00161477	462	-96.89	Sus scrofa MHC class I antigen 1 (SLA-1), mRNA. [Source:RefSeq mRNA;Acc:NM_001097431]	17	GO:0001916	GO:0002474	GO:0006955	GO:0016020	GO:0019882	GO:0042605	GO:0042612	GO:0005515	GO:0001916	GO:0002474	GO:0006955	GO:0016020	GO:0016021	GO:0019882	GO:0042605	GO:0042612	GO:0005515
NC_010443.4_8125	1	10.5274	-3.39607	0.00250782	ENSSSCG00000006378	0.11	0.06	0.08	0.04	0.12	0.01	SLAMF7	-0.613309	0.0339374	327	-63.86	SLAM family member 7 [Source:HGNC Symbol;Acc:HGNC:21394]	9	GO:0004872	GO:0016021	GO:0005515	GO:0004872	GO:0005886	GO:0016021	GO:0032814	GO:0005515	GO:0009897
NC_010443.4_8125	1	10.5274	-3.39607	0.00250782	ENSSSCG00000024018	17.58	15.62	23.72	23.22	15.88	28.1	SLC16A3	-0.664336	0.0184527	1981	-394.87	solute carrier family 16 (monocarboxylate transporter), member 3 [Source:HGNC Symbol;Acc:HGNC:10924]	6	GO:0005886	GO:0015629	GO:0031965	GO:0016021	GO:0055085	GO:0044822
NC_010443.4_8125	1	10.5274	-3.39607	0.00250782	ENSSSCG00000017262	27.94	1.39	3.63	1.75	2.76	3.47	SLC16A6	-0.640982	0.0247	889	-177.36	solute carrier family 16, member 6 [Source:HGNC Symbol;Acc:HGNC:10927]	2	GO:0016021	GO:0055085
NC_010443.4_8125	1	10.5274	-3.39607	0.00250782	ENSSSCG00000000456	0.85	0.49	1.16	0.64	0.65	0.89	SLC16A7	-0.672505	0.0165693	500	-97.64	solute carrier family 16 (monocarboxylate transporter), member 7 [Source:HGNC Symbol;Acc:HGNC:10928]	10	GO:0016021	GO:0055085	GO:0015355	GO:0015711	GO:0022857	GO:0005887	GO:1901475	GO:0050833	GO:0035873	GO:0015129
NC_010443.4_8125	1	10.5274	-3.39607	0.00250782	ENSSSCG00000022536	0.54	0.38	0.41	0.53	0.5	0.46	SLC37A2	-0.678322	0.0153173	5469	-1169.14	Solute carrier family 37 (Glycerol-3-phosphate transporter), member 2 tv2; Uncharacterized protein [Source:UniProtKB/TrEMBL;Acc:F1S792]	5	GO:0005215	GO:0006810	GO:0016021	GO:0055085	GO:0070062
NC_010443.4_8125	1	10.5274	-3.39607	0.00250782	ENSSSCG00000011397	5.83	0.09	0.16	0.23	0.67	1.47	SLC38A3	-0.823119	0.00100495	2447	-505.47	solute carrier family 38, member 3 [Source:HGNC Symbol;Acc:HGNC:18044]	12	GO:0005290	GO:0005887	GO:0006868	GO:0015186	GO:0015817	GO:0016020	GO:0016021	GO:0005886	GO:0015182	GO:0006867	GO:0015808	GO:0015180
NC_010443.4_8125	1	10.5274	-3.39607	0.00250782	ENSSSCG00000000749	0.16	0	0.45	0.38	1.11	1.88	SLC6A12	-0.619966	0.0315202	2031	-411.28	solute carrier family 6 (neurotransmitter transporter), member 12 [Source:HGNC Symbol;Acc:HGNC:11045]	8	GO:0005328	GO:0005332	GO:0005887	GO:0006810	GO:0006836	GO:0015293	GO:0016020	GO:0016021
NC_010443.4_8125	1	10.5274	-3.39607	0.00250782	ENSSSCG00000017797	0.75	0.27	1.05	0.67	0.92	1.39	SLC6A4	-0.65035	0.0220342	956	-192.66	solute carrier family 6 (neurotransmitter transporter), member 4 [Source:HGNC Symbol;Acc:HGNC:11050]	28	GO:0005328	GO:0005335	GO:0005829	GO:0005886	GO:0005887	GO:0006810	GO:0006836	GO:0006837	GO:0008504	GO:0009636	GO:0010628	GO:0012505	GO:0015222	GO:0015293	GO:0015844	GO:0016020	GO:0016021	GO:0017137	GO:0021794	GO:0035176	GO:0045787	GO:0046621	GO:0048854	GO:0050998	GO:0071310	GO:0005515	GO:0045121	GO:0051610
NC_010443.4_8125	1	10.5274	-3.39607	0.00250782	ENSSSCG00000029876	12.94	5.02	6.06	6.87	8.13	6.17	SOD2	-0.832168	0.000785442	1474	-292.59	superoxide dismutase 2, mitochondrial [Source:HGNC Symbol;Acc:HGNC:11180]	64	GO:0000302	GO:0000303	GO:0001306	GO:0001315	GO:0001836	GO:0001889	GO:0003032	GO:0003069	GO:0004784	GO:0005739	GO:0005743	GO:0006357	GO:0006749	GO:0006801	GO:0006915	GO:0006979	GO:0007005	GO:0007507	GO:0007626	GO:0008217	GO:0008285	GO:0009791	GO:0010332	GO:0014823	GO:0016491	GO:0019430	GO:0022904	GO:0030097	GO:0032364	GO:0042311	GO:0042542
NC_010443.4_8125	1	10.5274	-3.39607	0.00250782	ENSSSCG00000014016	67.54	35.87	39.4	43.73	78.56	75.49	SQSTM1	-0.685315	0.013906	550	-125.04	sequestosome 1 [Source:HGNC Symbol;Acc:HGNC:11280]	19	GO:0000407	GO:0000932	GO:0005080	GO:0005776	GO:0006914	GO:0008270	GO:0016235	GO:0019901	GO:0042169	GO:0042802	GO:0043122	GO:0043130	GO:0070530	GO:0005515	GO:0070062	GO:0005737	GO:0016239	GO:0016605	GO:0016234
NC_010443.4_8125	1	10.5274	-3.39607	0.00250782	ENSSSCG00000023082	1.6	0.18	0.56	0.67	1.95	0.82	SSUH2	-0.621056	0.0311364	1499	-323.57	ssu-2 homolog (C. elegans) [Source:HGNC Symbol;Acc:HGNC:24809]	3	GO:0005737	GO:0031072	GO:0051082
NC_010443.4_8125	1	10.5274	-3.39607	0.00250782	ENSSSCG00000017177	6.85	4.96	4.77	3.12	4.3	10	ST6GALNAC2	-0.594406	0.0415215	947	-189.22	ST6 (alpha-N-acetyl-neuraminyl-2,3-beta-galactosyl-1,3)-N-acetylgalactosaminide alpha-2,6-sialyltransferase 2 [Source:HGNC Symbol;Acc:HGNC:10867]	8	GO:0005794	GO:0006486	GO:0008373	GO:0016020	GO:0016021	GO:0016740	GO:0016757	GO:0030173
NC_010443.4_8125	1	10.5274	-3.39607	0.00250782	ENSSSCG00000008300	11.22	9.99	15.63	11.55	18.96	13.16	STAMBP	-0.615385	0.0331699	2736	-527.65	STAM binding protein [Source:HGNC Symbol;Acc:HGNC:16950]	13	GO:0000281	GO:0004843	GO:0005634	GO:0005737	GO:0005886	GO:0016579	GO:0032154	GO:0043066	GO:0005515	GO:0070062	GO:0046580	GO:0014067	GO:0043524
NC_010443.4_8125	1	10.5274	-3.39607	0.00250782	ENSSSCG00000025836	2.15	0.42	1.89	2.5	2.63	6.08	SULT1C4	-0.713287	0.00920178	1691	-315.79	sulfotransferase family, cytosolic, 1C, member 4 [Source:HGNC Symbol;Acc:HGNC:11457]	2	GO:0008146	GO:0051923
NC_010443.4_8125	1	10.5274	-3.39607	0.00250782	ENSSSCG00000011532	31.14	16.58	18.38	20.78	18.17	17.91	SUMF1	-0.678322	0.0153173	891	-180.14	sulfatase modifying factor 1 [Source:HGNC Symbol;Acc:HGNC:20376]	3	GO:0005783	GO:0042803	GO:0005515
NC_010443.4_8125	1	10.5274	-3.39607	0.00250782	ENSSSCG00000013410	15.69	10.52	14.73	11.8	16.84	19.09	SWAP70	-0.804196	0.00161477	504	-106.7	SWAP switching B-cell complex 70kDa subunit [Source:HGNC Symbol;Acc:HGNC:17070]	9	GO:0003677	GO:0005524	GO:0005543	GO:0005634	GO:0005737	GO:0005886	GO:0016444	GO:0045190	GO:0005515
NC_010443.4_8125	1	10.5274	-3.39607	0.00250782	ENSSSCG00000021195	31.91	30.96	50.37	29.97	47.35	32.49	SYF2	-0.587413	0.0446093	389	-79.6	SYF2 pre-mRNA-splicing factor [Source:HGNC Symbol;Acc:HGNC:19824]	8	GO:0000075	GO:0001701	GO:0005634	GO:0007369	GO:0048568	GO:0071013	GO:0044822	GO:0007095
NC_010443.4_8125	1	10.5274	-3.39607	0.00250782	ENSSSCG00000026389	37.86	30.66	40.22	38.73	43.26	45.39	SYNJ2BP	-0.636364	0.0260969	1003	-218.8	synaptojanin 2 binding protein [Source:HGNC Symbol;Acc:HGNC:18955]	8	GO:0005739	GO:0005515	GO:0009986	GO:0032926	GO:2000010	GO:0002092	GO:0032927	GO:0070699
NC_010443.4_8125	1	10.5274	-3.39607	0.00250782	ENSSSCG00000017293	8.23	6.06	7.18	6.89	11.37	8.36	TACO1	-0.781087	0.0027053	1385	-287.26	translational activator of mitochondrially encoded cytochrome c oxidase I [Source:HGNC Symbol;Acc:HGNC:24316]	2	GO:0005739	GO:0005634
NC_010443.4_8125	1	10.5274	-3.39607	0.00250782	ENSSSCG00000027530	25.34	15.31	23.69	15.37	21.52	24.88	TAF12	-0.685315	0.013906	354	-64.93	TAF12 RNA polymerase II, TATA box binding protein (TBP)-associated factor, 20kDa [Source:HGNC Symbol;Acc:HGNC:11545]	19	GO:0000125	GO:0003677	GO:0003700	GO:0003713	GO:0004402	GO:0005634	GO:0005669	GO:0006352	GO:0006367	GO:0008134	GO:0030914	GO:0033276	GO:0043966	GO:0046982	GO:0051091	GO:0043565	GO:0005622	GO:0005515	GO:2001141
NC_010443.4_8125	1	10.5274	-3.39607	0.00250782	ENSSSCG00000013591	71.65	52.43	48.97	54.84	70.87	62.75	TIMM44	-0.699301	0.0113742	1138	-220.92	translocase of inner mitochondrial membrane 44 homolog (yeast) [Source:HGNC Symbol;Acc:HGNC:17316]	6	GO:0005739	GO:0005743	GO:0005759	GO:0006886	GO:0015450	GO:0005515
NC_010443.4_8125	1	10.5274	-3.39607	0.00250782	ENSSSCG00000003600	26.88	4.08	4.47	6.36	6.09	6.26	TINAGL1	-0.706294	0.0102452	943	-193.88	tubulointerstitial nephritis antigen-like 1 [Source:HGNC Symbol;Acc:HGNC:19168]	10	GO:0005044	GO:0005615	GO:0005737	GO:0006508	GO:0006955	GO:0008234	GO:0030247	GO:0031012	GO:0043236	GO:0070062
NC_010443.4_8125	1	10.5274	-3.39607	0.00250782	ENSSSCG00000029652	58.61	34.36	40.75	38.1	48.71	46.65	TMBIM6	-0.601399	0.0385885	2143	-412.02	transmembrane BAX inhibitor motif containing 6 [Source:HGNC Symbol;Acc:HGNC:11723]	5	GO:0016021	GO:0032469	GO:0043066	GO:0070059	GO:0016020
NC_010443.4_8125	1	10.5274	-3.39607	0.00250782	ENSSSCG00000025856	4.6	3.54	3.85	3.56	3.52	4.18	TMEM106A	-0.594406	0.0415215	2683	-529.49	transmembrane protein 106A [Source:HGNC Symbol;Acc:HGNC:28288]	1	GO:0070062
NC_010443.4_8125	1	10.5274	-3.39607	0.00250782	ENSSSCG00000016530	3.11	0.71	2.12	2.96	2.86	5.84	TMEM140	-0.776224	0.00299286	1496	-320.05	transmembrane protein 140 [Source:HGNC Symbol;Acc:HGNC:21870]	--	--
NC_010443.4_8125	1	10.5274	-3.39607	0.00250782	ENSSSCG00000014349	0.06	0	0.01	0.01	0.01	0.01	TMEM173	-0.868144	0.000250516	1197	-232.43	transmembrane protein 173 [Source:HGNC Symbol;Acc:HGNC:27962]	163	GO:0002218	GO:0002230	GO:0005741	GO:0005777	GO:0005783	GO:0005789	GO:0005794	GO:0008134	GO:0019901	GO:0031625	GO:0032092	GO:0032608	GO:0033160	GO:0035438	GO:0035458	GO:0042803	GO:0042993	GO:0045087	GO:0045944	GO:0048471	GO:0051607	GO:0061507	GO:0071360	GO:0005515	GO:0042802	GO:0002218	GO:0002230	GO:0005741	GO:0005777	GO:0005783	GO:0005789
NC_010443.4_8125	1	10.5274	-3.39607	0.00250782	ENSSSCG00000030731	4.02	0.89	3.61	2.98	19.7	10.65	TMP-SLA-2	-0.818182	0.00114311	467	-93.02	A transmembrane protein complex composed of a MHC class I alpha chain and an invariant beta2-microglobin chain, and with or without a bound peptide antigen. Class I here refers to classical class I molecules.	4	GO:0006955	GO:0019882	GO:0016020	GO:0042612
NC_010443.4_8125	1	10.5274	-3.39607	0.00250782	ENSSSCG00000004154	0.85	0.83	1.03	0.92	1	1.62	TNFAIP3	-0.686516	0.0136736	1870	-394.9	tumor necrosis factor, alpha-induced protein 3 [Source:HGNC Symbol;Acc:HGNC:11896]	92	GO:0001922	GO:0002020	GO:0002237	GO:0002634	GO:0002677	GO:0003677	GO:0004221	GO:0004842	GO:0004843	GO:0005634	GO:0005737	GO:0005813	GO:0008270	GO:0016579	GO:0019900	GO:0031397	GO:0032088	GO:0032495	GO:0032691	GO:0032703	GO:0032715	GO:0032720	GO:0034140	GO:0034148	GO:0043124	GO:0043130	GO:0043621	GO:0045732	GO:0045736	GO:0048662	GO:0050728
NC_010443.4_8125	1	10.5274	-3.39607	0.00250782	ENSSSCG00000020906	0.23	0	0.16	0.06	0.06	0.24	TNFSF10	-0.875232	0.000192421	1723	-330.43	tumor necrosis factor (ligand) superfamily, member 10 [Source:HGNC Symbol;Acc:HGNC:11925]	19	GO:0005125	GO:0005164	GO:0005615	GO:0006955	GO:0016020	GO:0043065	GO:0043123	GO:0043280	GO:0090200	GO:2001238	GO:0005515	GO:0070062	GO:0032813	GO:0005125	GO:0005164	GO:0005615	GO:0006955	GO:0016020	GO:0005515
NC_010443.4_8125	1	10.5274	-3.39607	0.00250782	ENSSSCG00000028507	2.38	0.6	6.41	3	10.54	9.71	TRAF3IP3	-0.587413	0.0446093	348	-67.99	TRAF3 interacting protein 3 [Source:HGNC Symbol;Acc:HGNC:30766]	1	GO:0005515
NC_010443.4_8125	1	10.5274	-3.39607	0.00250782	ENSSSCG00000003908	7.85	0.38	2.11	3.43	1.11	0.38	TSPAN1	-0.697024	0.011761	1057	-233.9	tetraspanin 1 [Source:HGNC Symbol;Acc:HGNC:20657]	14	GO:0016020	GO:0016021	GO:0048471	GO:0070062	GO:0005737	GO:0005515	GO:0005886	GO:0008283	GO:0031982	GO:0050821	GO:0016477	GO:0071934	GO:0045807	GO:0015403
NC_010443.4_8125	1	10.5274	-3.39607	0.00250782	ENSSSCG00000000133	8.37	2.01	1.82	2.65	5.84	4.85	TST	-0.671329	0.0168315	407	-86.22	thiosulfate sulfurtransferase (rhodanese) [Source:HGNC Symbol;Acc:HGNC:12388]	11	GO:0004792	GO:0005739	GO:0005743	GO:0005886	GO:0008097	GO:0016740	GO:0035928	GO:0051029	GO:0005615	GO:0070062	GO:0030855
NC_010443.4_8125	1	10.5274	-3.39607	0.00250782	ENSSSCG00000027085	22.76	15.42	20.22	17.84	25.16	26.71	UQCRFS1	-0.713287	0.00920178	2351	-488.56	ubiquinol-cytochrome c reductase, Rieske iron-sulfur polypeptide 1 [Source:HGNC Symbol;Acc:HGNC:12587]	12	GO:0005739	GO:0005743	GO:0008121	GO:0016020	GO:0016491	GO:0016679	GO:0046872	GO:0051536	GO:0051537	GO:0055114	GO:0070469	GO:0005515
NC_010443.4_8125	1	10.5274	-3.39607	0.00250782	ENSSSCG00000001695	46.11	19.92	34.19	25.02	46.1	88.59	VEGFA	-0.846154	0.000521134	1436	-314.84	Sus scrofa vascular endothelial growth factor A (VEGFA), mRNA. [Source:RefSeq mRNA;Acc:NM_214084]	126	GO:0000122	GO:0001525	GO:0001541	GO:0001568	GO:0001569	GO:0001701	GO:0001822	GO:0001934	GO:0001938	GO:0001944	GO:0001968	GO:0002042	GO:0002052	GO:0002053	GO:0002092	GO:0002575	GO:0003007	GO:0003151	GO:0003169	GO:0005161	GO:0005172	GO:0005615	GO:0005737	GO:0006357	GO:0007498	GO:0007595	GO:0007610	GO:0008083	GO:0008201	GO:0008283	GO:0008284
NC_010443.4_8125	1	10.5274	-3.39607	0.00250782	ENSSSCG00000009852	5.59	3.77	3.83	4.59	4.44	4.92	VSIG10	-0.65035	0.0220342	2227	-473.13	V-set and immunoglobulin domain containing 10 [Source:HGNC Symbol;Acc:HGNC:26078]	1	GO:0005515
NC_010443.4_8125	1	10.5274	-3.39607	0.00250782	ENSSSCG00000007379	0.3	0	0.19	0	0	0.14	WISP2	-0.751697	0.0048133	672	-143.2	WNT1 inducible signaling pathway protein 2 [Source:HGNC Symbol;Acc:HGNC:12770]	7	GO:0001558	GO:0005520	GO:0005576	GO:0005615	GO:0005886	GO:0005515	GO:0070062
NC_010443.4_8125	1	10.5274	-3.39607	0.00250782	ENSSSCG00000026715	19.76	15.64	26.44	21.7	36.43	42.35	YPEL3	-0.699301	0.0113742	1099	-224.11	yippee-like 3 (Drosophila) [Source:HGNC Symbol;Acc:HGNC:18327]	--	--
NC_010443.4_8125	1	10.5274	-3.39607	0.00250782	ENSSSCG00000021654	1.22	0.88	2.89	1.4	5.44	4.56	ZNF641	-0.587413	0.0446093	2939	-577.26	zinc finger protein 641 [Source:HGNC Symbol;Acc:HGNC:31834]	22	GO:0003676	GO:0003700	GO:0005622	GO:0005634	GO:0005737	GO:0006351	GO:0006355	GO:0046872	GO:0003676	GO:0003700	GO:0005622	GO:0005634	GO:0005737	GO:0006351	GO:0006355	GO:0046872	GO:0003676	GO:0003700	GO:0005634	GO:0006351	GO:0006355	GO:0046872
NC_010445.3_11338	465	995.684	-1.09846	6.94246e-59	ENSSSCG00000026224	15.07	10.58	10.61	8.8	8.9	12.9	ARHGAP31	-0.594406	0.0415215	474	-76.84	Uncharacterized protein [Source:UniProtKB/TrEMBL;Acc:I3LII1]	8	GO:0005096	GO:0005622	GO:0007165	GO:0007264	GO:0017124	GO:0030027	GO:0043547	GO:0005515
NC_010445.3_11338	465	995.684	-1.09846	6.94246e-59	ENSSSCG00000024950	3.34	2.03	2.35	2.52	2.12	4.05	ENSSSCG00000024950	-0.58042	0.047856	344	-57.92	Uncharacterized protein [Source:UniProtKB/TrEMBL;Acc:I3L7X7]	1	GO:0005739
NC_010445.3_11338	465	995.684	-1.09846	6.94246e-59	ENSSSCG00000026729	5.57	2.09	5.14	2.56	4.97	5.68	ENSSSCG00000026729	-0.692308	0.012593	328	-56.87	Uncharacterized protein [Source:UniProtKB/TrEMBL;Acc:I3L597]	--	--
NC_010445.3_11338	465	995.684	-1.09846	6.94246e-59	ENSSSCG00000030516	18.39	15.62	11.17	10.89	16.28	22.4	ENSSSCG00000030516	-0.769231	0.00344645	309	-56.55	Uncharacterized protein [Source:UniProtKB/TrEMBL;Acc:I3LT72]	--	--
NC_010445.3_11338	465	995.684	-1.09846	6.94246e-59	ENSSSCG00000013028	9.16	2.61	3.06	5.37	6.47	7.12	ESRRA	-0.640982	0.0247	308	-58.77	estrogen-related receptor alpha [Source:HGNC Symbol;Acc:HGNC:3471]	21	GO:0003677	GO:0003700	GO:0003707	GO:0005496	GO:0005634	GO:0006351	GO:0006355	GO:0008270	GO:0019904	GO:0043401	GO:0043565	GO:0045944	GO:0046872	GO:0005730	GO:0005515	GO:0015630	GO:0045171	GO:0000122	GO:0000978	GO:0001077	GO:0001078
NC_010445.3_11338	465	995.684	-1.09846	6.94246e-59	ENSSSCG00000021238	1.27	0.51	0.73	1.03	1.32	1.33	HSD3B7	-0.776224	0.00299286	432	-79.69	hydroxy-delta-5-steroid dehydrogenase, 3 beta- and steroid delta-isomerase 7 [Source:HGNC Symbol;Acc:HGNC:18324]	12	GO:0003854	GO:0006694	GO:0016491	GO:0016616	GO:0055114	GO:0003824	GO:0050662	GO:0044237	GO:0008152	GO:0009058	GO:0008831	GO:0045226
NC_010445.3_11338	465	995.684	-1.09846	6.94246e-59	ENSSSCG00000011397	5.83	0.09	0.16	0.23	0.67	1.47	SLC38A3	-0.73205	0.00679293	355	-67.28	solute carrier family 38, member 3 [Source:HGNC Symbol;Acc:HGNC:18044]	12	GO:0005290	GO:0005887	GO:0006868	GO:0015186	GO:0015817	GO:0016020	GO:0016021	GO:0005886	GO:0015182	GO:0006867	GO:0015808	GO:0015180
NC_010445.3_11338	465	995.684	-1.09846	6.94246e-59	ENSSSCG00000000749	0.16	0	0.45	0.38	1.11	1.88	SLC6A12	-0.679511	0.0150702	460	-79.66	solute carrier family 6 (neurotransmitter transporter), member 12 [Source:HGNC Symbol;Acc:HGNC:11045]	8	GO:0005328	GO:0005332	GO:0005887	GO:0006810	GO:0006836	GO:0015293	GO:0016020	GO:0016021
NC_010445.3_12005	14	42.6482	-1.60706	2.95308e-05	ENSSSCG00000008554	0.58	0.18	0.2	0.12	0.32	0.25	ABHD1	-0.664336	0.0184527	692	-115.19	abhydrolase domain containing 1 [Source:HGNC Symbol;Acc:HGNC:17553]	1	GO:0004091
NC_010445.3_12005	14	42.6482	-1.60706	2.95308e-05	ENSSSCG00000007715	19.65	12.28	8.79	10.43	12.7	9.16	ABHD11	-0.692308	0.012593	800	-140.89	abhydrolase domain containing 11 [Source:HGNC Symbol;Acc:HGNC:16407]	5	GO:0005739	GO:0016788	GO:0009058	GO:0006505	GO:0006886
NC_010445.3_12005	14	42.6482	-1.60706	2.95308e-05	ENSSSCG00000010585	39.64	39.23	22.61	34.59	20.65	24.25	ACTR1A	-0.587413	0.0446093	589	-101.94	ARP1 actin-related protein 1 homolog A, centractin alpha (yeast) [Source:HGNC Symbol;Acc:HGNC:167]	6	GO:0000166	GO:0005524	GO:0005737	GO:0005813	GO:0005856	GO:0070062
NC_010445.3_12005	14	42.6482	-1.60706	2.95308e-05	ENSSSCG00000000233	5.71	4.58	1.86	4.01	1.42	2.32	ACVR1B	-0.601399	0.0385885	777	-143.98	Sus scrofa activin A receptor, type IB (ACVR1B), mRNA. [Source:RefSeq mRNA;Acc:NM_001195322]	36	GO:0000082	GO:0000166	GO:0001701	GO:0001942	GO:0004672	GO:0004674	GO:0004675	GO:0005024	GO:0005524	GO:0005887	GO:0006355	GO:0006468	GO:0007165	GO:0009790	GO:0009966	GO:0009986	GO:0016020	GO:0016772	GO:0017002	GO:0018107	GO:0019838	GO:0030308	GO:0031625	GO:0032924	GO:0032927	GO:0034711	GO:0038092	GO:0045648	GO:0046777	GO:0048185	GO:0097191
NC_010445.3_12005	14	42.6482	-1.60706	2.95308e-05	ENSSSCG00000026994	16.83	22.32	7.57	11.96	7.57	10.61	ADAMTS10	-0.6655	0.0181751	512	-83.29	ADAM metallopeptidase; Uncharacterized protein [Source:UniProtKB/TrEMBL;Acc:F8UV45]	12	GO:0001527	GO:0004222	GO:0005576	GO:0005578	GO:0006508	GO:0008233	GO:0008237	GO:0008270	GO:0016787	GO:0031012	GO:0046872	GO:0005515
NC_010445.3_12005	14	42.6482	-1.60706	2.95308e-05	ENSSSCG00000016816	4.81	4.85	3.65	4.44	2.47	3.71	ADAMTS12	-0.587413	0.0446093	606	-100.53	ADAM metallopeptidase with thrombospondin type 1 motif, 12 [Source:HGNC Symbol;Acc:HGNC:14605]	26	GO:0004222	GO:0005578	GO:0006508	GO:0008233	GO:0008237	GO:0008270	GO:0005515	GO:0007160	GO:0051603	GO:0071356	GO:0071347	GO:0016477	GO:2001113	GO:1902548	GO:1902203	GO:1901509	GO:0030167	GO:0071773	GO:0050727	GO:0032331	GO:0004222	GO:0005578	GO:0006508	GO:0008233	GO:0008237	GO:0008270
NC_010445.3_12005	14	42.6482	-1.60706	2.95308e-05	ENSSSCG00000006359	2.26	2.35	1.1	1.56	0.8	1.45	ADAMTS4	-0.622378	0.0306759	312	-56.61	ADAM metallopeptidase with thrombospondin type 1 motif, 4 [Source:HGNC Symbol;Acc:HGNC:220]	14	GO:0002020	GO:0004222	GO:0005576	GO:0005578	GO:0005615	GO:0006508	GO:0008233	GO:0008237	GO:0008270	GO:0016787	GO:0031012	GO:0046872	GO:0005515	GO:0042742
NC_010445.3_12005	14	42.6482	-1.60706	2.95308e-05	ENSSSCG00000011160	0.26	0.55	0.15	0.07	0.06	0.17	ADARB2	-0.680706	0.0148248	887	-160.03	adenosine deaminase, RNA-specific, B2 (non-functional) [Source:HGNC Symbol;Acc:HGNC:227]	7	GO:0003723	GO:0004000	GO:0005634	GO:0005737	GO:0005739	GO:0006396	GO:0044822
NC_010445.3_12005	14	42.6482	-1.60706	2.95308e-05	ENSSSCG00000027952	3.61	3.4	0.73	1.7	0.58	1.68	ADCY5	-0.657343	0.0201855	547	-105.17	Uncharacterized protein [Source:UniProtKB/TrEMBL;Acc:I3L9P4]	20	GO:0000166	GO:0001973	GO:0004016	GO:0005886	GO:0006171	GO:0007189	GO:0007191	GO:0007195	GO:0007626	GO:0008179	GO:0009190	GO:0016020	GO:0016021	GO:0016829	GO:0016849	GO:0035556	GO:0046982	GO:0050885	GO:0072372	GO:0005515
NC_010445.3_12005	14	42.6482	-1.60706	2.95308e-05	ENSSSCG00000023749	1.1	0.34	0.12	0.18	0.07	0.12	ADM2	-0.71804	0.00853932	1146	-207.31	adrenomedullin 2 [Source:HGNC Symbol;Acc:HGNC:28898]	7	GO:0001525	GO:0005179	GO:0005576	GO:0006468	GO:0010628	GO:0032403	GO:0045766
NC_010445.3_12005	14	42.6482	-1.60706	2.95308e-05	ENSSSCG00000016402	12.41	1.64	0.32	0.45	0.69	0.27	AGXT	-0.746061	0.00532943	513	-86.11	alanine-glyoxylate aminotransferase [Source:HGNC Symbol;Acc:HGNC:341]	18	GO:0003824	GO:0005102	GO:0005777	GO:0005782	GO:0006625	GO:0008152	GO:0008453	GO:0008483	GO:0009436	GO:0016597	GO:0019265	GO:0019448	GO:0030170	GO:0042803	GO:0042853	GO:0046487	GO:0046724	GO:0005515
NC_010445.3_12005	14	42.6482	-1.60706	2.95308e-05	ENSSSCG00000006816	56.97	30.57	28.21	24.62	25.06	25.19	AHCYL1	-0.629371	0.0283197	598	-104.44	adenosylhomocysteinase-like 1 [Source:HGNC Symbol;Acc:HGNC:344]	16	GO:0004013	GO:0006378	GO:0006611	GO:0006730	GO:0010765	GO:0016787	GO:0031440	GO:0032412	GO:0044070	GO:0016616	GO:0048037	GO:0055114	GO:0004455	GO:0008652	GO:0070062	GO:0005515
NC_010445.3_12005	14	42.6482	-1.60706	2.95308e-05	ENSSSCG00000013856	27.33	23.36	13.57	17.26	10.3	13.99	AP1M1	-0.622378	0.0306759	432	-79.83	adaptor-related protein complex 1, mu 1 subunit [Source:HGNC Symbol;Acc:HGNC:13667]	9	GO:0006810	GO:0006886	GO:0016192	GO:0030131	GO:0032438	GO:0035646	GO:0005515	GO:0070062	GO:0016020
NC_010445.3_12005	14	42.6482	-1.60706	2.95308e-05	ENSSSCG00000007033	2.33	1.85	0.71	1.71	0.99	0.51	AP3M2	-0.587413	0.0446093	449	-81.46	adaptor-related protein complex 3, mu 2 subunit [Source:HGNC Symbol;Acc:HGNC:570]	7	GO:0006810	GO:0006886	GO:0008089	GO:0016192	GO:0030131	GO:0048490	GO:0005515
NC_010445.3_12005	14	42.6482	-1.60706	2.95308e-05	ENSSSCG00000007577	2.26	2.23	0.8	1.47	0.94	1.09	AP5Z1	-0.671329	0.0168315	2792	-500.54	adaptor-related protein complex 5, zeta 1 subunit [Source:HGNC Symbol;Acc:HGNC:22197]	7	GO:0000724	GO:0005634	GO:0005730	GO:0005737	GO:0016197	GO:0044599	GO:0005515
NC_010445.3_12005	14	42.6482	-1.60706	2.95308e-05	ENSSSCG00000002370	7.9	6.08	2.97	4.76	2.67	3.73	AREL1	-0.622378	0.0306759	738	-131.13	apoptosis resistant E3 ubiquitin protein ligase 1 [Source:HGNC Symbol;Acc:HGNC:20363]	5	GO:0004842	GO:0005829	GO:0016567	GO:0016874	GO:0043066
NC_010445.3_12005	14	42.6482	-1.60706	2.95308e-05	ENSSSCG00000010219	4.64	3.35	2.44	2.2	1.54	3.17	ARID5B	-0.615385	0.0331699	344	-64.45	AT rich interactive domain 5B (MRF1-like) [Source:HGNC Symbol;Acc:HGNC:17362]	24	GO:0001822	GO:0003677	GO:0003713	GO:0005622	GO:0005634	GO:0006807	GO:0008584	GO:0008585	GO:0009791	GO:0010761	GO:0030325	GO:0035264	GO:0044212	GO:0045444	GO:0048008	GO:0048468	GO:0048644	GO:0048705	GO:0051091	GO:0060021	GO:0060325	GO:0060612	GO:0060613	GO:0005515
NC_010445.3_12005	14	42.6482	-1.60706	2.95308e-05	ENSSSCG00000029985	9.31	6.81	4.34	8.18	5.06	6.94	ARL10	-0.594406	0.0415215	426	-77.83	ADP-ribosylation factor-like 10 [Source:HGNC Symbol;Acc:HGNC:22042]	5	GO:0000166	GO:0005525	GO:0005622	GO:0007264	GO:0006886
NC_010445.3_12005	14	42.6482	-1.60706	2.95308e-05	ENSSSCG00000000216	0.45	0.65	0.04	0.33	0	0.22	ASIC2	-0.657343	0.0201855	532	-82.6	acid-sensing (proton-gated) ion channel 2 [Source:HGNC Symbol;Acc:HGNC:99]	34	GO:0005272	GO:0006810	GO:0006811	GO:0006814	GO:0015280	GO:0016020	GO:0016021	GO:0035725	GO:0005515	GO:0010468	GO:0030193	GO:0050915	GO:0005887	GO:0045202	GO:0007605	GO:0005261	GO:0006812	GO:0043025	GO:0043066	GO:0042391	GO:0043197	GO:0043005	GO:0034220	GO:0007602	GO:0051965	GO:0034765	GO:0009612	GO:0035418	GO:0019229	GO:0005216	GO:0010447
NC_010445.3_12005	14	42.6482	-1.60706	2.95308e-05	ENSSSCG00000007248	11.03	9.91	4.38	7.42	2.11	6.69	ASXL1	-0.615385	0.0331699	465	-82.38	additional sex combs like transcriptional regulator 1 [Source:HGNC Symbol;Acc:HGNC:18318]	18	GO:0000122	GO:0000790	GO:0003677	GO:0003713	GO:0003714	GO:0032526	GO:0035359	GO:0035517	GO:0035522	GO:0042974	GO:0042975	GO:0045599	GO:0045944	GO:0048386	GO:0048387	GO:0060348	GO:0070062	GO:0005515
NC_010445.3_12005	14	42.6482	-1.60706	2.95308e-05	ENSSSCG00000017405	0.05	0.02	0	0	0	0.09	ATP6V0A1	-0.847239	0.000503977	451	-84	ATPase, H+ transporting, lysosomal V0 subunit a1 [Source:HGNC Symbol;Acc:HGNC:865]	12	GO:0000220	GO:0015078	GO:0015991	GO:0033179	GO:0043231	GO:0070062	GO:0005737	GO:0005515	GO:0005886	GO:0005634	GO:0005794	GO:0051117
NC_010445.3_12005	14	42.6482	-1.60706	2.95308e-05	ENSSSCG00000002776	13.94	10.23	5.56	8.54	5.09	6.34	ATP6V0D1	-0.692308	0.012593	944	-161.73	ATPase, H+ transporting, lysosomal 38kDa, V0 subunit d1 [Source:HGNC Symbol;Acc:HGNC:13724]	10	GO:0005769	GO:0005813	GO:0008553	GO:0015078	GO:0015991	GO:0016020	GO:0033179	GO:0070062	GO:0005515	GO:0005765
NC_010445.3_12005	14	42.6482	-1.60706	2.95308e-05	ENSSSCG00000007153	2.28	1.72	1.53	1.23	1.49	2	ATRN	-0.707532	0.0100544	587	-109.09	Uncharacterized protein [Source:UniProtKB/TrEMBL;Acc:F1S8B6]	29	GO:0004872	GO:0005615	GO:0021549	GO:0040014	GO:0042552	GO:0043473	GO:0004872	GO:0005615	GO:0021549	GO:0040014	GO:0042552	GO:0043473	GO:0016020	GO:0016021	GO:0030246	GO:0005515	GO:0007275	GO:0004872	GO:0005615	GO:0016020	GO:0016021	GO:0021549	GO:0030246	GO:0040014	GO:0042552	GO:0043473	GO:0005515	GO:0007275	GO:0070062
NC_010445.3_12005	14	42.6482	-1.60706	2.95308e-05	ENSSSCG00000006360	5.93	4.23	1.97	3.94	2.64	2.33	B4GALT3	-0.619966	0.0315202	1055	-198.52	UDP-Gal:betaGlcNAc beta 1,4- galactosyltransferase, polypeptide 3 [Source:HGNC Symbol;Acc:HGNC:926]	5	GO:0005737	GO:0005794	GO:0005975	GO:0016757	GO:0070062
NC_010445.3_12005	14	42.6482	-1.60706	2.95308e-05	ENSSSCG00000014035	12.79	12.03	7.22	10.68	8.58	8.61	B4GALT7	-0.678322	0.0153173	1219	-223.58	Sus scrofa xylosylprotein beta 1,4-galactosyltransferase, polypeptide 7 (galactosyltransferase I) (B4GALT7), mRNA. [Source:RefSeq mRNA;Acc:NM_001168422]	14	GO:0005794	GO:0005975	GO:0006024	GO:0006029	GO:0008378	GO:0016021	GO:0016740	GO:0016757	GO:0043206	GO:0046525	GO:0048147	GO:0006487	GO:0030145	GO:0003831
NC_010445.3_12005	14	42.6482	-1.60706	2.95308e-05	ENSSSCG00000001516	7.35	2.97	2.05	3.81	2.82	3.84	BAK1	-0.58494	0.0457391	1341	-253.89	BCL2-antagonist/killer 1 [Source:HGNC Symbol;Acc:HGNC:949]	50	GO:0001776	GO:0001782	GO:0001783	GO:0001836	GO:0001974	GO:0002262	GO:0002352	GO:0005622	GO:0005739	GO:0005783	GO:0005829	GO:0006915	GO:0006919	GO:0008053	GO:0008283	GO:0008635	GO:0009620	GO:0010046	GO:0010248	GO:0010332	GO:0010524	GO:0031966	GO:0032471	GO:0033137	GO:0035108	GO:0042802	GO:0042981	GO:0043065	GO:0043496	GO:0043497	GO:0045862
NC_010445.3_12005	14	42.6482	-1.60706	2.95308e-05	ENSSSCG00000001027	2.18	1.07	0.95	0.75	0.44	1.66	BMP6	-0.741259	0.00580115	1021	-190.79	Sus scrofa bone morphogenetic protein 6 (BMP6), mRNA. [Source:RefSeq mRNA;Acc:NM_001168001]	25	GO:0001649	GO:0001654	GO:0001822	GO:0001938	GO:0001958	GO:0003323	GO:0005576	GO:0006954	GO:0006955	GO:0008083	GO:0010862	GO:0030154	GO:0030501	GO:0030509	GO:0030539	GO:0032349	GO:0040007	GO:0045603	GO:0045666	GO:0045669	GO:0046982	GO:0050679	GO:0060395	GO:0070700	GO:0005515
NC_010445.3_12005	14	42.6482	-1.60706	2.95308e-05	ENSSSCG00000007501	4	2.31	0.63	1.06	0.39	0.9	BMP7	-0.626971	0.0291129	426	-78.92	Sus scrofa bone morphogenetic protein 7 (Bmp7), mRNA. [Source:RefSeq mRNA;Acc:NM_001105290]	68	GO:0005576	GO:0008083	GO:0040007	GO:0001654	GO:0001656	GO:0001657	GO:0001707	GO:0001822	GO:0001823	GO:0005576	GO:0005615	GO:0007389	GO:0007411	GO:0007435	GO:0008083	GO:0008285	GO:0009880	GO:0009887	GO:0010800	GO:0010942	GO:0030326	GO:0030501	GO:0030509	GO:0030855	GO:0034116	GO:0034504	GO:0035239	GO:0040007	GO:0042326	GO:0042475	GO:0043065
NC_010445.3_12005	14	42.6482	-1.60706	2.95308e-05	ENSSSCG00000015515	2.39	1.75	0.21	0.36	0.28	0.31	BRINP2	-0.622378	0.0306759	512	-87.26	bone morphogenetic protein/retinoic acid inducible neural-specific 2 [Source:HGNC Symbol;Acc:HGNC:13746]	3	GO:0045930	GO:0045666	GO:0071300
NC_010445.3_12005	14	42.6482	-1.60706	2.95308e-05	ENSSSCG00000003926	6.43	6.35	2.08	6.21	2.51	3.96	BTBD19	-0.622378	0.0306759	584	-99.53	BTB (POZ) domain containing 19 [Source:HGNC Symbol;Acc:HGNC:27145]	1	GO:0005515
NC_010445.3_12005	14	42.6482	-1.60706	2.95308e-05	ENSSSCG00000010563	9.11	9.11	8.19	7.77	8.34	8.93	BTRC	-0.591945	0.0425902	903	-157.11	beta-transducin repeat containing E3 ubiquitin protein ligase [Source:HGNC Symbol;Acc:HGNC:1144]	24	GO:0000209	GO:0004842	GO:0006470	GO:0006511	GO:0008013	GO:0016567	GO:0019005	GO:0030163	GO:0031648	GO:0033598	GO:0042753	GO:0043122	GO:0045309	GO:0045862	GO:0045892	GO:0045893	GO:0046983	GO:0051726	GO:0060444	GO:0061136	GO:0071407	GO:0005515	GO:0043161	GO:0042752
NC_010445.3_12005	14	42.6482	-1.60706	2.95308e-05	ENSSSCG00000017638	0.47	0.23	0.06	0.08	0.05	0.06	BZRAP1	-0.598606	0.0397413	475	-79.65	benzodiazepine receptor (peripheral) associated protein 1 [Source:HGNC Symbol;Acc:HGNC:16831]	9	GO:0005515	GO:0005515	GO:0000166	GO:0005515	GO:0005737	GO:0005739	GO:0030156	GO:0005515	GO:0000166
NC_010445.3_12005	14	42.6482	-1.60706	2.95308e-05	ENSSSCG00000013048	32.44	29.91	10.72	24.47	12.96	17.99	C11orf84	-0.58042	0.047856	352	-68.75	chromosome 11 open reading frame 84 [Source:HGNC Symbol;Acc:HGNC:25115]	--	--
NC_010445.3_12005	14	42.6482	-1.60706	2.95308e-05	ENSSSCG00000028040	30.32	25.52	10.66	22.92	17.74	14.21	C19orf24	-0.58042	0.047856	324	-58.07	chromosome 19 open reading frame 24 [Source:HGNC Symbol;Acc:HGNC:26073]	2	GO:0005576	GO:0005737
NC_010445.3_12005	14	42.6482	-1.60706	2.95308e-05	ENSSSCG00000025357	3.44	3.05	2.21	1.89	1.21	2.23	C2orf43	-0.657343	0.0201855	724	-135.74	chromosome 2 open reading frame 43 [Source:HGNC Symbol;Acc:HGNC:26145]	--	--
NC_010445.3_12005	14	42.6482	-1.60706	2.95308e-05	ENSSSCG00000003705	6.84	3.2	2.59	2.93	1.85	3.68	CABLES1	-0.601399	0.0385885	343	-56.34	Cdk5 and Abl enzyme substrate 1 [Source:HGNC Symbol;Acc:HGNC:25097]	6	GO:0005829	GO:0007399	GO:0016538	GO:0051302	GO:0051726	GO:0005515
NC_010445.3_12005	14	42.6482	-1.60706	2.95308e-05	ENSSSCG00000000176	11.71	9.66	3.12	6.4	2.83	3.99	CACNB3	-0.636364	0.0260969	560	-100.9	calcium channel, voltage-dependent, beta 3 subunit [Source:HGNC Symbol;Acc:HGNC:1403]	7	GO:0005245	GO:0005891	GO:0050852	GO:0070588	GO:0005515	GO:0016020	GO:0006816
NC_010445.3_12005	14	42.6482	-1.60706	2.95308e-05	ENSSSCG00000023102	3.74	5.41	1.22	2.88	1.34	2.04	CACNG4	-0.608392	0.035806	622	-94.84	calcium channel, voltage-dependent, gamma subunit 4 [Source:HGNC Symbol;Acc:HGNC:1408]	8	GO:0005245	GO:0005891	GO:0006816	GO:0016020	GO:0016021	GO:0019226	GO:0070588	GO:2000311
NC_010445.3_12005	14	42.6482	-1.60706	2.95308e-05	ENSSSCG00000003061	28.18	20.36	5.56	7.04	5.1	6.23	CADM4	-0.615385	0.0331699	997	-179.19	cell adhesion molecule 4 [Source:HGNC Symbol;Acc:HGNC:30825]	4	GO:0016020	GO:0016021	GO:0005515	GO:0070062
NC_010445.3_12005	14	42.6482	-1.60706	2.95308e-05	ENSSSCG00000023497	0.61	0.18	0.06	0.09	0.08	0.18	CAMK4	-0.845619	0.00052975	437	-78.64	calcium/calmodulin-dependent protein kinase IV [Source:HGNC Symbol;Acc:HGNC:1464]	16	GO:0004672	GO:0005524	GO:0005634	GO:0005730	GO:0005737	GO:0006468	GO:0006913	GO:0007165	GO:0007270	GO:0007616	GO:0016772	GO:0043011	GO:0045893	GO:0046827	GO:0070062	GO:0005515
NC_010445.3_12005	14	42.6482	-1.60706	2.95308e-05	ENSSSCG00000026710	60.1	39.67	21.74	28.79	20.71	24.41	CARHSP1	-0.629371	0.0283197	565	-101.11	calcium regulated heat stable protein 1, 24kDa [Source:HGNC Symbol;Acc:HGNC:17150]	10	GO:0003676	GO:0003677	GO:0003730	GO:0006355	GO:0070062	GO:0005515	GO:0005829	GO:0043488	GO:0043186	GO:0000177
NC_010445.3_12005	14	42.6482	-1.60706	2.95308e-05	ENSSSCG00000016464	12.8	12.22	6.09	9.37	4.27	7.98	CASP2	-0.685315	0.013906	827	-141.21	caspase 2, apoptosis-related cysteine peptidase [Source:HGNC Symbol;Acc:HGNC:1503]	21	GO:0004197	GO:0005622	GO:0005634	GO:0005737	GO:0006508	GO:0006915	GO:0006977	GO:0008233	GO:0008234	GO:0016485	GO:0016787	GO:0019904	GO:0042981	GO:0043065	GO:0071260	GO:0005515	GO:0097192	GO:2001235	GO:0035234	GO:0097190	GO:0097153
NC_010445.3_12005	14	42.6482	-1.60706	2.95308e-05	ENSSSCG00000027410	2.44	2.21	1.26	1.9	1.57	1.94	CBFA2T2	-0.637479	0.0257544	668	-120.45	core-binding factor, runt domain, alpha subunit 2; translocated to, 2 [Source:HGNC Symbol;Acc:HGNC:1536]	19	GO:0003700	GO:0003714	GO:0005634	GO:0006355	GO:0010976	GO:0030855	GO:0045892	GO:0045944	GO:0046872	GO:0005515	GO:0003700	GO:0003714	GO:0005634	GO:0006355	GO:0010976	GO:0030855	GO:0045892	GO:0045944	GO:0046872
NC_010445.3_12005	14	42.6482	-1.60706	2.95308e-05	ENSSSCG00000020859	2.19	2.03	0.3	0.08	0.02	0.21	CBLN2	-0.735553	0.00640178	559	-100.46	Cerebellin 2; Uncharacterized protein [Source:UniProtKB/TrEMBL;Acc:F1SNL1]	3	GO:0005615	GO:0051965	GO:0005515
NC_010445.3_12005	14	42.6482	-1.60706	2.95308e-05	ENSSSCG00000026689	0.55	0.48	0.06	0.05	0.02	0.1	CCDC114	-0.59895	0.0395981	489	-81.41	coiled-coil domain containing 114 [Source:HGNC Symbol;Acc:HGNC:26560]	3	GO:0005929	GO:0036157	GO:0036158
NC_010445.3_12005	14	42.6482	-1.60706	2.95308e-05	ENSSSCG00000002509	10.47	11.41	8.9	7.96	5.06	10.31	CCNK	-0.594406	0.0415215	2757	-508.88	cyclin K [Source:HGNC Symbol;Acc:HGNC:1596]	12	GO:0000079	GO:0001701	GO:0002944	GO:0002945	GO:0004693	GO:0006355	GO:0006974	GO:0008353	GO:0019901	GO:0071157	GO:0006468	GO:0005515
NC_010445.3_12005	14	42.6482	-1.60706	2.95308e-05	ENSSSCG00000011298	1.84	0.18	0.08	0.04	0.07	0.14	CDCP1	-0.805605	0.00156143	407	-78.46	CUB domain containing protein 1 [Source:HGNC Symbol;Acc:HGNC:24357]	--	--
NC_010445.3_12005	14	42.6482	-1.60706	2.95308e-05	ENSSSCG00000002037	2.03	1.37	0.33	0.97	0.25	0.99	CDH24	-0.664336	0.0184527	473	-87.92	cadherin 24, type 2 [Source:HGNC Symbol;Acc:HGNC:14265]	11	GO:0005509	GO:0005886	GO:0005911	GO:0007155	GO:0007156	GO:0008013	GO:0016020	GO:0016021	GO:0016337	GO:0045294	GO:0070097
NC_010445.3_12005	14	42.6482	-1.60706	2.95308e-05	ENSSSCG00000025092	39.04	34.68	14.22	27.87	32.58	12.45	CDK4	-0.636364	0.0260969	519	-93.04	Sus scrofa cyclin-dependent kinase 4 (CDK4), mRNA. [Source:RefSeq mRNA;Acc:NM_001123097]	35	GO:0000082	GO:0000166	GO:0000307	GO:0000785	GO:0004672	GO:0004674	GO:0004693	GO:0005524	GO:0005634	GO:0005667	GO:0005730	GO:0005737	GO:0005829	GO:0005923	GO:0006468	GO:0007049	GO:0007165	GO:0010468	GO:0016020	GO:0016301	GO:0016310	GO:0016740	GO:0016772	GO:0031965	GO:0042127	GO:0042493	GO:0048146	GO:0051301	GO:0051726	GO:0004713	GO:0005515
NC_010445.3_12005	14	42.6482	-1.60706	2.95308e-05	ENSSSCG00000006618	0.09	0.04	0	0	0.04	0.09	CELF3	-0.911712	3.63712e-05	495	-81.6	CUGBP, Elav-like family member 3 [Source:HGNC Symbol;Acc:HGNC:11967]	10	GO:0000166	GO:0000381	GO:0003676	GO:0003723	GO:0005634	GO:0005737	GO:0007283	GO:0008380	GO:0030317	GO:0048026
NC_010445.3_12005	14	42.6482	-1.60706	2.95308e-05	ENSSSCG00000012845	8.87	1.55	0.51	0.18	0	0.6	CEND1	-0.685315	0.013906	574	-103.45	Sus scrofa cell cycle exit and neuronal differentiation 1 (CEND1), mRNA. [Source:RefSeq mRNA;Acc:NM_213866]	9	GO:0005886	GO:0007628	GO:0012505	GO:0016020	GO:0016021	GO:0021686	GO:0021702	GO:0021933	GO:0021941
NC_010445.3_12005	14	42.6482	-1.60706	2.95308e-05	ENSSSCG00000015080	37.58	36.11	19.26	26.24	10.26	19.37	CEP164	-0.587413	0.0446093	311	-59.15	centrosomal protein 164kDa [Source:HGNC Symbol;Acc:HGNC:29182]	9	GO:0005634	GO:0005737	GO:0005813	GO:0005814	GO:0005929	GO:0042384	GO:0005515	GO:0005615	GO:0097539
NC_010445.3_12005	14	42.6482	-1.60706	2.95308e-05	ENSSSCG00000008175	30.63	37.49	12.52	24.75	11.98	12.76	CHST10	-0.58042	0.047856	454	-74.89	Uncharacterized protein [Source:UniProtKB/TrEMBL;Acc:F1STF4]	6	GO:0007612	GO:0007616	GO:0008146	GO:0016021	GO:0016051	GO:0016740
NC_010445.3_12005	14	42.6482	-1.60706	2.95308e-05	ENSSSCG00000021161	20.56	16.84	4.47	12.45	8.16	6.47	CKS2	-0.594406	0.0415215	341	-58.13	CDC28 protein kinase regulatory subunit 2 [Source:HGNC Symbol;Acc:HGNC:2000]	3	GO:0007049	GO:0007127	GO:0016538
NC_010445.3_12005	14	42.6482	-1.60706	2.95308e-05	ENSSSCG00000002494	3.65	2.43	0.43	0.71	0.18	0.69	CLMN	-0.581437	0.0473736	1107	-186.26	calmin (calponin-like, transmembrane) [Source:HGNC Symbol;Acc:HGNC:19972]	5	GO:0003779	GO:0005737	GO:0008285	GO:0031175	GO:0005515
NC_010445.3_12005	14	42.6482	-1.60706	2.95308e-05	ENSSSCG00000001567	5.95	4.08	2.09	1.73	0.74	1.59	CPNE5	-0.622378	0.0306759	332	-60.41	copine V [Source:HGNC Symbol;Acc:HGNC:2318]	4	GO:0043005	GO:0043025	GO:0005515	GO:0070062
NC_010445.3_12005	14	42.6482	-1.60706	2.95308e-05	ENSSSCG00000003339	7.67	7.52	3.3	6.51	3.3	3.9	CPSF3L	-0.581437	0.0473736	1558	-283.17	cleavage and polyadenylation specific factor 3-like [Source:HGNC Symbol;Acc:HGNC:26052]	5	GO:0016787	GO:0005515	GO:0072562	GO:0032039	GO:0016180
NC_010445.3_12005	14	42.6482	-1.60706	2.95308e-05	ENSSSCG00000020976	69.23	64.83	24.46	39.2	34.09	32.74	CSRP1	-0.713287	0.00920178	633	-114.66	cysteine and glycine-rich protein 1 [Source:HGNC Symbol;Acc:HGNC:2469]	5	GO:0008270	GO:0046872	GO:0070062	GO:0044822	GO:0005515
NC_010445.3_12005	14	42.6482	-1.60706	2.95308e-05	ENSSSCG00000028740	13.24	7.76	5.8	5.56	4.22	7.36	CTDSPL	-0.706294	0.0102452	583	-102.18	CTD (carboxy-terminal domain, RNA polymerase II, polypeptide A) small phosphatase-like [Source:HGNC Symbol;Acc:HGNC:16890]	4	GO:0016311	GO:0016791	GO:0005515	GO:0070062
NC_010445.3_12005	14	42.6482	-1.60706	2.95308e-05	ENSSSCG00000003833	0.73	0.32	0.23	0.2	0.15	0.17	DAB1	-0.671329	0.0168315	495	-97.82	Sus scrofa disabled homolog 1 (Drosophila) (DAB1), mRNA. [Source:RefSeq mRNA;Acc:NM_001097442]	39	GO:0001764	GO:0007162	GO:0007264	GO:0007628	GO:0016358	GO:0021517	GO:0021589	GO:0021795	GO:0021799	GO:0021813	GO:0021942	GO:0045666	GO:0045860	GO:0046426	GO:0048471	GO:0048712	GO:0050771	GO:0051645	GO:0005515	GO:0001764	GO:0007162	GO:0007264	GO:0007628	GO:0016358	GO:0021517	GO:0021589	GO:0021795	GO:0021799	GO:0021813	GO:0021942	GO:0045666
NC_010445.3_12005	14	42.6482	-1.60706	2.95308e-05	ENSSSCG00000002637	15.16	11.13	1.97	3.93	0.6	2.36	DBNDD1	-0.594406	0.0415215	846	-154.41	dysbindin (dystrobrevin binding protein 1) domain containing 1 [Source:HGNC Symbol;Acc:HGNC:28455]	1	GO:0005737
NC_010445.3_12005	14	42.6482	-1.60706	2.95308e-05	ENSSSCG00000017340	14.89	14.08	7.72	14.36	5.68	8.87	DCAKD	-0.58042	0.047856	924	-162.35	dephospho-CoA kinase domain containing [Source:HGNC Symbol;Acc:HGNC:26238]	5	GO:0004140	GO:0005524	GO:0005739	GO:0015937	GO:0016020
NC_010445.3_12005	14	42.6482	-1.60706	2.95308e-05	ENSSSCG00000003505	33.33	31.7	14.23	24.29	10.41	14.8	DDOST	-0.601399	0.0385885	1163	-211.58	dolichyl-diphosphooligosaccharide--protein glycosyltransferase subunit (non-catalytic) [Source:HGNC Symbol;Acc:HGNC:2728]	11	GO:0004579	GO:0005789	GO:0006487	GO:0018279	GO:0034097	GO:0042110	GO:0043231	GO:0043234	GO:0005783	GO:0016020	GO:0005515
NC_010445.3_12005	14	42.6482	-1.60706	2.95308e-05	ENSSSCG00000010876	16.76	16.19	13.04	9.94	11.72	12.01	DESI2	-0.699301	0.0113742	443	-84.41	Sus scrofa PPPDE peptidase domain containing 1 (PPPDE1), mRNA. [Source:RefSeq mRNA;Acc:NM_001097419]	4	GO:0005737	GO:0006508	GO:0008233	GO:0016787
NC_010445.3_12005	14	42.6482	-1.60706	2.95308e-05	ENSSSCG00000009613	13.75	2.53	0.61	0.7	0.49	0.94	DMTN	-0.643357	0.0240032	647	-123.11	dematin actin binding protein [Source:HGNC Symbol;Acc:HGNC:3382]	45	GO:0003779	GO:0005102	GO:0005634	GO:0005737	GO:0005829	GO:0005884	GO:0005886	GO:0007010	GO:0008360	GO:0010591	GO:0014731	GO:0016020	GO:0016023	GO:0030507	GO:0030863	GO:0031095	GO:0032956	GO:0043621	GO:0051017	GO:0051489	GO:0071320	GO:0005515	GO:0071277	GO:0048471	GO:0030036	GO:0050732	GO:0006461	GO:0048821	GO:0090303	GO:0031253	GO:0051895
NC_010445.3_12005	14	42.6482	-1.60706	2.95308e-05	ENSSSCG00000029165	6.04	3.51	2.12	2.12	2.46	2.3	DOK4	-0.697024	0.011761	707	-122.35	docking protein 4 [Source:HGNC Symbol;Acc:HGNC:19868]	7	GO:0000165	GO:0005057	GO:0005158	GO:0005543	GO:0007169	GO:0007399	GO:0005515
NC_010445.3_12005	14	42.6482	-1.60706	2.95308e-05	ENSSSCG00000030130	35.8	35.21	21.98	18.05	15.12	21.32	DPYSL2	-0.587413	0.0446093	354	-66.22	dihydropyrimidinase-like 2 [Source:HGNC Symbol;Acc:HGNC:3014]	17	GO:0005737	GO:0005739	GO:0006208	GO:0007010	GO:0016787	GO:0016810	GO:0016812	GO:0019901	GO:0030424	GO:0030425	GO:0043025	GO:0070062	GO:0016020	GO:0006897	GO:0005829	GO:0005515	GO:0005874
NC_010445.3_12005	14	42.6482	-1.60706	2.95308e-05	ENSSSCG00000010762	0.5	0.21	0.03	0.22	0	0.24	DPYSL4	-0.704029	0.0106012	452	-84.03	dihydropyrimidinase-like 4 [Source:HGNC Symbol;Acc:HGNC:3016]	6	GO:0005737	GO:0006208	GO:0016787	GO:0016810	GO:0016812	GO:0005515
NC_010445.3_12005	14	42.6482	-1.60706	2.95308e-05	ENSSSCG00000015850	6.09	4.81	1.76	3.48	1.5	2.73	DUSP4	-0.629371	0.0283197	896	-147.63	dual specificity phosphatase 4 [Source:HGNC Symbol;Acc:HGNC:3070]	9	GO:0004721	GO:0004725	GO:0006470	GO:0008138	GO:0016311	GO:0016787	GO:0016791	GO:0017017	GO:0035335
NC_010445.3_12005	14	42.6482	-1.60706	2.95308e-05	ENSSSCG00000010797	8.95	8.03	5.71	7.03	4.12	8.92	EARS2	-0.58042	0.047856	485	-84.28	glutamyl-tRNA synthetase 2, mitochondrial [Source:HGNC Symbol;Acc:HGNC:29419]	15	GO:0000049	GO:0000166	GO:0004812	GO:0004818	GO:0005524	GO:0005737	GO:0005739	GO:0006412	GO:0006418	GO:0006424	GO:0016874	GO:0016876	GO:0043039	GO:0050561	GO:0070127
NC_010445.3_12005	14	42.6482	-1.60706	2.95308e-05	ENSSSCG00000016290	7.01	6.96	5.81	4.59	3.2	6.25	EFHD1	-0.587413	0.0446093	345	-60.8	EF-hand domain family, member D1 [Source:HGNC Symbol;Acc:HGNC:29556]	5	GO:0005509	GO:0005739	GO:0005743	GO:0031175	GO:0070062
NC_010445.3_12005	14	42.6482	-1.60706	2.95308e-05	ENSSSCG00000017155	49.08	43.57	26.9	34.81	37.44	28.63	EIF4A3	-0.657343	0.0201855	377	-63.04	eukaryotic translation initiation factor 4A3 [Source:HGNC Symbol;Acc:HGNC:18683]	20	GO:0000166	GO:0000184	GO:0003676	GO:0004004	GO:0004386	GO:0005524	GO:0005737	GO:0008026	GO:0008143	GO:0016787	GO:0017148	GO:0035145	GO:0045727	GO:0071013	GO:0016020	GO:0005515	GO:0044822	GO:0005634	GO:0003729	GO:0048701
NC_010445.3_12005	14	42.6482	-1.60706	2.95308e-05	ENSSSCG00000023306	25.83	20.47	16.11	18.47	12.81	24.58	ELMO2	-0.706294	0.0102452	475	-87.05	engulfment and cell motility 2 [Source:HGNC Symbol;Acc:HGNC:17233]	9	GO:0005543	GO:0005829	GO:0005856	GO:0006909	GO:0016020	GO:0030971	GO:0060326	GO:0005488	GO:0005515
NC_010445.3_12005	14	42.6482	-1.60706	2.95308e-05	ENSSSCG00000024391	28.38	21.24	16.46	20.93	13.83	17.78	EMC10	-0.65035	0.0220342	1000	-176.38	ER membrane protein complex subunit 10 [Source:HGNC Symbol;Acc:HGNC:27609]	2	GO:0016021	GO:0072546
NC_010445.3_12005	14	42.6482	-1.60706	2.95308e-05	ENSSSCG00000000018	4.46	2.28	1.13	1.35	1.52	2.13	ENSSSCG00000000018	-0.811189	0.00136332	489	-85.62	--	--	--
NC_010445.3_12005	14	42.6482	-1.60706	2.95308e-05	ENSSSCG00000000645	52.19	33.67	15.8	22.64	25.49	16.76	ENSSSCG00000000645	-0.748252	0.00512408	630	-113.3	Sus scrofa GABA(A) receptor-associated protein like 1 (GABARAPL1), mRNA. [Source:RefSeq mRNA;Acc:NM_001190287]	3	GO:0006914	GO:0000045	GO:0005737
NC_010445.3_12005	14	42.6482	-1.60706	2.95308e-05	ENSSSCG00000001577	4.22	3.25	1.98	3.12	2.06	2.63	ENSSSCG00000001577	-0.664336	0.0184527	586	-103.31	Uncharacterized protein [Source:UniProtKB/TrEMBL;Acc:F1RVS3]	3	GO:0005097	GO:0032313	GO:0032851
NC_010445.3_12005	14	42.6482	-1.60706	2.95308e-05	ENSSSCG00000001909	4.33	3.54	0.16	0.7	0	0.42	ENSSSCG00000001909	-0.591564	0.0427573	308	-58.48	Uncharacterized protein [Source:UniProtKB/TrEMBL;Acc:F1SIE2]	3	GO:0004872	GO:0051180	GO:0051183
NC_010445.3_12005	14	42.6482	-1.60706	2.95308e-05	ENSSSCG00000003136	24.85	18.16	9.97	18.99	14.6	12.32	ENSSSCG00000003136	-0.594406	0.0415215	1725	-299.59	Interacting selectively and non-covalently with any protein or protein complex (a complex of two or more proteins that may include other nonprotein molecules).	6	GO:0005086	GO:0005543	GO:0005737	GO:0005886	GO:0032012	GO:0005515
NC_010445.3_12005	14	42.6482	-1.60706	2.95308e-05	ENSSSCG00000003690	2.81	1.41	0.57	0.16	0.02	0.33	ENSSSCG00000003690	-0.601399	0.0385885	474	-81.9	Any process that mediates the transfer of information from one cell to another.	1	GO:0007267
NC_010445.3_12005	14	42.6482	-1.60706	2.95308e-05	ENSSSCG00000005250	0.87	0.74	0.25	0.43	0.14	0.34	ENSSSCG00000005250	-0.664336	0.0184527	582	-106.06	Interacting selectively and non-covalently with any protein or protein complex (a complex of two or more proteins that may include other nonprotein molecules).	11	GO:0001701	GO:0006886	GO:0007268	GO:0007626	GO:0010468	GO:0014047	GO:0014051	GO:0016020	GO:0035264	GO:0005515	GO:0005515
NC_010445.3_12005	14	42.6482	-1.60706	2.95308e-05	ENSSSCG00000005585	5.84	5.6	3.98	5.29	3.75	4.08	ENSSSCG00000005585	-0.622378	0.0306759	851	-142.45	--	--	--
NC_010445.3_12005	14	42.6482	-1.60706	2.95308e-05	ENSSSCG00000006550	2.25	2.5	1.74	2.21	1.22	2.01	ENSSSCG00000006550	-0.615385	0.0331699	652	-113.93	Interacting selectively and non-covalently with any metal ion.	22	GO:0000166	GO:0000287	GO:0004012	GO:0005524	GO:0006812	GO:0015914	GO:0016020	GO:0016021	GO:0016787	GO:0019829	GO:0046872	GO:0000166	GO:0000287	GO:0004012	GO:0005524	GO:0006812	GO:0015914	GO:0016020	GO:0016021	GO:0016787	GO:0019829	GO:0046872
NC_010445.3_12005	14	42.6482	-1.60706	2.95308e-05	ENSSSCG00000009512	0.57	0.47	0.19	0.17	0.25	0.21	ENSSSCG00000009512	-0.725045	0.00762875	481	-80.82	Uncharacterized protein [Source:UniProtKB/TrEMBL;Acc:F1RP41]	2	GO:0005543	GO:0005515
NC_010445.3_12005	14	42.6482	-1.60706	2.95308e-05	ENSSSCG00000009879	10.83	9.94	6.93	7.8	3.72	9.93	ENSSSCG00000009879	-0.711034	0.00952876	818	-142.49	Uncharacterized protein [Source:UniProtKB/TrEMBL;Acc:F1RKA9]	6	GO:0005216	GO:0006810	GO:0006811	GO:0016020	GO:0016021	GO:0055085
NC_010445.3_12005	14	42.6482	-1.60706	2.95308e-05	ENSSSCG00000009927	1.16	0.45	0.08	0.41	0.13	1.08	ENSSSCG00000009927	-0.678322	0.0153173	568	-108.05	--	--	--
NC_010445.3_12005	14	42.6482	-1.60706	2.95308e-05	ENSSSCG00000010006	1.91	1.72	0.33	0.05	0.32	0.27	ENSSSCG00000010006	-0.727273	0.00735503	888	-167.37	Sus scrofa SEC14-like 2 (S. cerevisiae) (SEC14L2), mRNA. [Source:RefSeq mRNA;Acc:NM_001198918]	2	GO:0006810	GO:0016021
NC_010445.3_12005	14	42.6482	-1.60706	2.95308e-05	ENSSSCG00000010329	2.87	3.53	1.21	0.86	0.98	2.86	ENSSSCG00000010329	-0.65035	0.0220342	879	-161.68	Uncharacterized protein [Source:UniProtKB/TrEMBL;Acc:F1S2E4]	2	GO:0008270	GO:0008270
NC_010445.3_12005	14	42.6482	-1.60706	2.95308e-05	ENSSSCG00000010855	10.51	7.76	1.92	6.34	4.66	2.78	ENSSSCG00000010855	-0.601399	0.0385885	578	-102.69	Pyrroline-5-carboxylate reductase [Source:UniProtKB/TrEMBL;Acc:F1S8R2]	6	GO:0004735	GO:0006561	GO:0008652	GO:0016491	GO:0055114	GO:0055129
NC_010445.3_12005	14	42.6482	-1.60706	2.95308e-05	ENSSSCG00000011455	2.9	3.25	0.68	0.58	0.37	0.79	ENSSSCG00000011455	-0.678322	0.0153173	358	-60.58	Any process that modulates the frequency, rate or extent of potassium ion transmembrane transport.	29	GO:0005216	GO:0005244	GO:0005245	GO:0005262	GO:0005886	GO:0005891	GO:0006810	GO:0006811	GO:0006816	GO:0007188	GO:0007605	GO:0008331	GO:0016020	GO:0016021	GO:0030018	GO:0030506	GO:0034765	GO:0051393	GO:0051928	GO:0055085	GO:0060372	GO:0070509	GO:0070588	GO:0086046	GO:0086052	GO:0086059	GO:0086091	GO:1901016	GO:1901379
NC_010445.3_12005	14	42.6482	-1.60706	2.95308e-05	ENSSSCG00000013862	4.49	3.5	2.32	2.36	1.84	2.23	ENSSSCG00000013862	-0.58042	0.047856	504	-84.83	Uncharacterized protein [Source:UniProtKB/TrEMBL;Acc:F1S9W1]	4	GO:0003677	GO:0005634	GO:0006351	GO:0005515
NC_010445.3_12005	14	42.6482	-1.60706	2.95308e-05	ENSSSCG00000017139	9.94	9.18	5.2	7.82	3.59	8.16	ENSSSCG00000017139	-0.678322	0.0153173	451	-84.16	Uncharacterized protein [Source:UniProtKB/TrEMBL;Acc:F1RZY7]	5	GO:0031929	GO:0031931	GO:0071889	GO:0005515	GO:0005488
NC_010445.3_12005	14	42.6482	-1.60706	2.95308e-05	ENSSSCG00000017313	0.14	0.3	0	0.1	0.03	0.08	ENSSSCG00000017313	-0.629183	0.0283812	312	-59.73	Sus scrofa corticotropin releasing hormone receptor 1 (CRHR1), mRNA. [Source:RefSeq mRNA;Acc:NM_001144110]	13	GO:0004871	GO:0004888	GO:0004930	GO:0005886	GO:0007165	GO:0007166	GO:0007186	GO:0016020	GO:0016021	GO:0006950	GO:0015056	GO:0048149	GO:0071376
NC_010445.3_12005	14	42.6482	-1.60706	2.95308e-05	ENSSSCG00000017362	29.05	27.36	13.52	20.8	11.15	15.62	ENSSSCG00000017362	-0.622378	0.0306759	696	-124.46	Any process that activates or increases the frequency, rate or extent of cellular DNA-templated transcription.	5	GO:0000124	GO:0003713	GO:0016578	GO:0030374	GO:0045893
NC_010445.3_12005	14	42.6482	-1.60706	2.95308e-05	ENSSSCG00000021236	19.6	15.93	8.61	10.35	9.35	10.58	ENSSSCG00000021236	-0.587413	0.0446093	332	-59.73	The portion of a neuron that includes the nucleus, but excludes cell projections such as axons and dendrites.	6	GO:0003824	GO:0004615	GO:0005737	GO:0008152	GO:0019307	GO:0043025
NC_010445.3_12005	14	42.6482	-1.60706	2.95308e-05	ENSSSCG00000021822	1.34	0.88	0.67	0.68	0.77	1.09	ENSSSCG00000021822	-0.923077	1.8622e-05	305	-59.84	Uncharacterized protein [Source:UniProtKB/TrEMBL;Acc:F1SUP8]	--	--
NC_010445.3_12005	14	42.6482	-1.60706	2.95308e-05	ENSSSCG00000022083	0.3	0.28	0	0.16	0.14	0.28	ENSSSCG00000022083	-0.742558	0.00567053	377	-61.47	Uncharacterized protein [Source:UniProtKB/TrEMBL;Acc:I3LH41]	1	GO:0005515
NC_010445.3_12005	14	42.6482	-1.60706	2.95308e-05	ENSSSCG00000022178	9.55	6.77	6.16	6.04	4.62	6.84	ENSSSCG00000022178	-0.690019	0.0130122	484	-76.3	Uncharacterized protein [Source:UniProtKB/TrEMBL;Acc:I3LCF3]	1	GO:0005515
NC_010445.3_12005	14	42.6482	-1.60706	2.95308e-05	ENSSSCG00000022680	3.44	2.2	1.13	0.68	0.76	0.78	ENSSSCG00000022680	-0.727273	0.00735503	324	-58.4	Any molecular function by which a gene product interacts selectively and non-covalently with DNA (deoxyribonucleic acid).	1	GO:0003677
NC_010445.3_12005	14	42.6482	-1.60706	2.95308e-05	ENSSSCG00000022902	1.58	1.22	0.67	0.72	0.29	0.95	ENSSSCG00000022902	-0.707532	0.0100544	416	-79.41	Uncharacterized protein [Source:UniProtKB/TrEMBL;Acc:I3LBN5]	10	GO:0005764	GO:0005769	GO:0005770	GO:0005515	GO:0017124	GO:0043234	GO:0045335	GO:0046718	GO:0000149	GO:0035493
NC_010445.3_12005	14	42.6482	-1.60706	2.95308e-05	ENSSSCG00000023148	39.6	30.38	23.85	28.45	12.31	22.12	ENSSSCG00000023148	-0.58042	0.047856	404	-62.14	serine/arginine-rich splicing factor 2 [Source:RefSeq peptide;Acc:NP_001070697]	6	GO:0000166	GO:0003676	GO:0005634	GO:0005681	GO:0016607	GO:0005515
NC_010445.3_12005	14	42.6482	-1.60706	2.95308e-05	ENSSSCG00000023912	6.4	5.94	3.57	3.71	1.32	3.12	ENSSSCG00000023912	-0.622378	0.0306759	1560	-288.31	Uncharacterized protein [Source:UniProtKB/TrEMBL;Acc:F1RKF5]	--	--
NC_010445.3_12005	14	42.6482	-1.60706	2.95308e-05	ENSSSCG00000024285	7.29	8.09	5.43	4.61	3.34	6.74	ENSSSCG00000024285	-0.692308	0.012593	313	-56.75	Interacting selectively and non-covalently with any protein or protein complex (a complex of two or more proteins that may include other nonprotein molecules).	22	GO:0005737	GO:0005886	GO:0008021	GO:0008328	GO:0014069	GO:0016020	GO:0016188	GO:0030054	GO:0031234	GO:0032281	GO:0035176	GO:0035641	GO:0044224	GO:0044306	GO:0044309	GO:0045202	GO:0048169	GO:0050885	GO:0071625	GO:0097110	GO:2000821	GO:0005515
NC_010445.3_12005	14	42.6482	-1.60706	2.95308e-05	ENSSSCG00000024470	4.63	2.52	0.16	0.75	0.07	0.54	ENSSSCG00000024470	-0.657343	0.0201855	442	-77.73	Interacting selectively and non-covalently with any protein or protein complex (a complex of two or more proteins that may include other nonprotein molecules).	2	GO:0007165	GO:0005515
NC_010445.3_12005	14	42.6482	-1.60706	2.95308e-05	ENSSSCG00000024770	11.16	10.32	4.29	6.54	3.46	5.48	ENSSSCG00000024770	-0.587413	0.0446093	506	-80.31	Uncharacterized protein [Source:UniProtKB/TrEMBL;Acc:I3L9T2]	7	GO:0003909	GO:0003910	GO:0005524	GO:0006260	GO:0006281	GO:0006310	GO:0051103
NC_010445.3_12005	14	42.6482	-1.60706	2.95308e-05	ENSSSCG00000025008	1.34	0.65	0.2	0.52	0.08	0.27	ENSSSCG00000025008	-0.588442	0.0441448	623	-98.2	Uncharacterized protein [Source:UniProtKB/TrEMBL;Acc:I3L784]	28	GO:0005102	GO:0009790	GO:0005886	GO:0007626	GO:0005887	GO:0005737	GO:0045202	GO:0051897	GO:0000902	GO:0030424	GO:0007399	GO:0045595	GO:0016477	GO:0007517	GO:0045213	GO:0007507	GO:0031594	GO:0007416	GO:0000165	GO:0010001	GO:0048663	GO:0007422	GO:0042177	GO:0045860	GO:0046579	GO:0003161	GO:0005176	GO:0021781
NC_010445.3_12005	14	42.6482	-1.60706	2.95308e-05	ENSSSCG00000025111	0.44	0.66	0.27	0.31	0.13	0.36	ENSSSCG00000025111	-0.608392	0.035806	362	-68.01	Uncharacterized protein [Source:UniProtKB/TrEMBL;Acc:I3LF03]	2	GO:0003676	GO:0046872
NC_010445.3_12005	14	42.6482	-1.60706	2.95308e-05	ENSSSCG00000025841	0.06	0	0	0	0	0	ENSSSCG00000025841	-0.64775	0.0227518	525	-96.19	Uncharacterized protein [Source:UniProtKB/TrEMBL;Acc:I3L5D7]	1	GO:0016021
NC_010445.3_12005	14	42.6482	-1.60706	2.95308e-05	ENSSSCG00000026635	42.39	26.7	10.68	14.48	5.8	12.47	ENSSSCG00000026635	-0.58042	0.047856	614	-105.43	Solute carrier family 2, facilitated glucose transporter member 1 [Source:UniProtKB/TrEMBL;Acc:I3L5Z2]	8	GO:0005355	GO:0006810	GO:0015758	GO:0016020	GO:0016021	GO:0022857	GO:0022891	GO:0055085
NC_010445.3_12005	14	42.6482	-1.60706	2.95308e-05	ENSSSCG00000026979	0.69	0.17	0.11	0.12	0.17	0.04	ENSSSCG00000026979	-0.591945	0.0425902	474	-80.78	Interacting selectively and non-covalently with any protein or protein complex (a complex of two or more proteins that may include other nonprotein molecules).	1	GO:0005515
NC_010445.3_12005	14	42.6482	-1.60706	2.95308e-05	ENSSSCG00000027302	3.25	0.7	0.49	0.35	0.24	0.41	ENSSSCG00000027302	-0.615385	0.0331699	336	-61.65	The selective, non-covalent, often stoichiometric, interaction of a molecule with one or more specific sites on another molecule.	3	GO:0030057	GO:0005515	GO:0005488
NC_010445.3_12005	14	42.6482	-1.60706	2.95308e-05	ENSSSCG00000027558	0.43	0.36	0.06	0.03	0.11	0.43	ENSSSCG00000027558	-0.821058	0.00106096	609	-99.71	Uncharacterized protein [Source:UniProtKB/TrEMBL;Acc:I3L6R6]	7	GO:0004871	GO:0004930	GO:0004965	GO:0007165	GO:0007186	GO:0016020	GO:0016021
NC_010445.3_12005	14	42.6482	-1.60706	2.95308e-05	ENSSSCG00000027687	33.4	33.75	22.85	20.96	13.95	24.12	ENSSSCG00000027687	-0.594406	0.0415215	347	-67.71	Catalysis of the reaction: ATP + ubiquitin + protein N-ubiquityl(n)lysine = AMP + diphosphate + protein N-ubiquityl(n+1)lysine. This reaction is the ligation of ubiquitin groups, via isopeptide bonds, to extend the length of the multiubiquitin chain attached to a substrate protein.	5	GO:0000151	GO:0004842	GO:0006511	GO:0016567	GO:0034450
NC_010445.3_12005	14	42.6482	-1.60706	2.95308e-05	ENSSSCG00000028873	64.49	53.95	36.96	33.13	24.99	34.19	ENSSSCG00000028873	-0.587413	0.0446093	382	-64.44	Uncharacterized protein [Source:UniProtKB/TrEMBL;Acc:I3LV47]	6	GO:0004672	GO:0005018	GO:0006468	GO:0016772	GO:0035790	GO:0048008
NC_010445.3_12005	14	42.6482	-1.60706	2.95308e-05	ENSSSCG00000029042	0.22	0.1	0.12	0.07	0.08	0.14	ENSSSCG00000029042	-0.6386	0.0254134	735	-111.39	Uncharacterized protein [Source:UniProtKB/TrEMBL;Acc:I3LNS4]	3	GO:0008152	GO:0016491	GO:0055114
NC_010445.3_12005	14	42.6482	-1.60706	2.95308e-05	ENSSSCG00000029200	3.33	2.67	1.9	1.14	0.9	1.75	ENSSSCG00000029200	-0.594406	0.0415215	374	-64.93	Uncharacterized protein [Source:UniProtKB/TrEMBL;Acc:I3L8U3]	4	GO:0005622	GO:0008270	GO:0046872	GO:0005515
NC_010445.3_12005	14	42.6482	-1.60706	2.95308e-05	ENSSSCG00000030125	128	94.6	69.17	94.31	101.39	62.77	ENSSSCG00000030125	-0.643357	0.0240032	325	-64.56	Sus scrofa 15 kDa selenoprotein (SEP15), mRNA. [Source:RefSeq mRNA;Acc:NM_001085443]	2	GO:0008430	GO:0005515
NC_010445.3_12005	14	42.6482	-1.60706	2.95308e-05	ENSSSCG00000030204	2.61	2.6	1.92	2.78	1.98	2.12	ENSSSCG00000030204	-0.594406	0.0415215	816	-146.34	Uncharacterized protein [Source:UniProtKB/TrEMBL;Acc:I3LHR4]	2	GO:0005524	GO:0035299
NC_010445.3_12005	14	42.6482	-1.60706	2.95308e-05	ENSSSCG00000030216	0.02	0.02	0	0	0	0.02	ENSSSCG00000030216	-0.792267	0.00212412	1078	-181.17	Uncharacterized protein [Source:UniProtKB/TrEMBL;Acc:I3LCU0]	--	--
NC_010445.3_12005	14	42.6482	-1.60706	2.95308e-05	ENSSSCG00000030358	0.25	0.11	0.03	0.07	0.13	0.11	ENSSSCG00000030358	-0.604578	0.0373051	690	-129.66	Uncharacterized protein [Source:UniProtKB/TrEMBL;Acc:I3LNN4]	2	GO:0007165	GO:0005515
NC_010445.3_12005	14	42.6482	-1.60706	2.95308e-05	ENSSSCG00000013857	30.85	28.45	20.72	21.14	13.34	23.41	EPS15L1	-0.58042	0.047856	357	-61.22	epidermal growth factor receptor pathway substrate 15-like 1 [Source:HGNC Symbol;Acc:HGNC:24634]	7	GO:0005509	GO:0005515	GO:0008855	GO:0006308	GO:0009318	GO:0016020	GO:0030132
NC_010445.3_12005	14	42.6482	-1.60706	2.95308e-05	ENSSSCG00000017279	1.65	1.38	0.59	0.93	0.29	0.92	ERN1	-0.581437	0.0473736	1130	-215.23	endoplasmic reticulum to nucleus signaling 1 [Source:HGNC Symbol;Acc:HGNC:3449]	27	GO:0000287	GO:0004519	GO:0004521	GO:0004540	GO:0004672	GO:0004674	GO:0005524	GO:0005637	GO:0005739	GO:0005789	GO:0006397	GO:0006468	GO:0006987	GO:0007050	GO:0016772	GO:0030176	GO:0030968	GO:0046777	GO:1900103	GO:0005515	GO:0004713	GO:0019899	GO:0042802	GO:0090502	GO:0070055	GO:0090305	GO:0070059
NC_010445.3_12005	14	42.6482	-1.60706	2.95308e-05	ENSSSCG00000020672	14.24	9.83	11	8.79	6.15	11.28	F2R	-0.657343	0.0201855	330	-57.63	Sus scrofa coagulation factor II (thrombin) receptor (F2R), mRNA. [Source:RefSeq mRNA;Acc:NM_001244372]	59	GO:0001965	GO:0002248	GO:0004930	GO:0005102	GO:0005886	GO:0005901	GO:0006919	GO:0006954	GO:0007186	GO:0007200	GO:0007204	GO:0007260	GO:0007262	GO:0007596	GO:0008285	GO:0009611	GO:0014068	GO:0015057	GO:0016021	GO:0016265	GO:0030168	GO:0030193	GO:0030194	GO:0030335	GO:0031094	GO:0031681	GO:0032496	GO:0032651	GO:0032967	GO:0035025	GO:0043123
NC_010445.3_12005	14	42.6482	-1.60706	2.95308e-05	ENSSSCG00000000206	0.33	0.31	0.02	0	0.02	0.09	FAIM2	-0.6972	0.0117306	1781	-314.18	Fas apoptotic inhibitory molecule 2 [Source:HGNC Symbol;Acc:HGNC:17067]	9	GO:0021549	GO:0021680	GO:0021681	GO:0021702	GO:0043523	GO:0045121	GO:0043524	GO:2001234	GO:0002931
NC_010445.3_12005	14	42.6482	-1.60706	2.95308e-05	ENSSSCG00000005631	9.16	6.7	5.59	5.4	2.37	5.49	FAM102A	-0.706294	0.0102452	713	-127.57	family with sequence similarity 102, member A [Source:HGNC Symbol;Acc:HGNC:31419]	--	--
NC_010445.3_12005	14	42.6482	-1.60706	2.95308e-05	ENSSSCG00000028372	2.68	2.26	1.63	2.47	1.17	2.52	FAM131A	-0.647987	0.0226858	629	-117.2	family with sequence similarity 131, member A [Source:HGNC Symbol;Acc:HGNC:28308]	--	--
NC_010445.3_12005	14	42.6482	-1.60706	2.95308e-05	ENSSSCG00000028274	0.5	0.37	0.09	0.17	0.04	0.21	FAM131B	-0.72028	0.00823977	1793	-329.36	family with sequence similarity 131, member B [Source:HGNC Symbol;Acc:HGNC:22202]	--	--
NC_010445.3_12005	14	42.6482	-1.60706	2.95308e-05	ENSSSCG00000015524	16.03	13.41	9.15	10.63	9.55	8.15	FAM20B	-0.636364	0.0260969	542	-104.73	family with sequence similarity 20, member B [Source:HGNC Symbol;Acc:HGNC:23017]	2	GO:0005794	GO:0016773
NC_010445.3_12005	14	42.6482	-1.60706	2.95308e-05	ENSSSCG00000025975	0.12	0.11	0	0	0	0.04	FAM83E	-0.672618	0.0165444	344	-60.4	family with sequence similarity 83, member E [Source:HGNC Symbol;Acc:HGNC:25972]	--	--
NC_010445.3_12005	14	42.6482	-1.60706	2.95308e-05	ENSSSCG00000013745	10.89	11.49	5.05	8.44	6.71	5.91	FARSA	-0.58042	0.047856	597	-104.4	phenylalanyl-tRNA synthetase, alpha subunit [Source:HGNC Symbol;Acc:HGNC:3592]	12	GO:0000049	GO:0000166	GO:0004812	GO:0004826	GO:0005524	GO:0005737	GO:0006418	GO:0006432	GO:0043039	GO:0016020	GO:0005515	GO:0044822
NC_010445.3_12005	14	42.6482	-1.60706	2.95308e-05	ENSSSCG00000008006	0.28	0.21	0	0.04	0.08	0.06	FBXL16	-0.671329	0.0168315	879	-149.7	F-box and leucine-rich repeat protein 16 [Source:HGNC Symbol;Acc:HGNC:14150]	1	GO:0005515
NC_010445.3_12005	14	42.6482	-1.60706	2.95308e-05	ENSSSCG00000028186	11.1	9.17	2.62	6.04	2.25	3.84	FBXL19	-0.608392	0.035806	1162	-227.65	F-box and leucine-rich repeat protein 19 [Source:HGNC Symbol;Acc:HGNC:25300]	6	GO:0003677	GO:0008270	GO:0046872	GO:0005515	GO:0019005	GO:0043161
NC_010445.3_12005	14	42.6482	-1.60706	2.95308e-05	ENSSSCG00000028239	8.35	7.93	3.55	5.37	1.69	4.22	FBXL7	-0.587413	0.0446093	461	-84.83	F-box and leucine-rich repeat protein 7 [Source:HGNC Symbol;Acc:HGNC:13604]	7	GO:0000086	GO:0005813	GO:0007067	GO:0008283	GO:0019005	GO:0031146	GO:0005515
NC_010445.3_12005	14	42.6482	-1.60706	2.95308e-05	ENSSSCG00000012969	4.94	5.08	2.92	3.65	3.19	3.69	FIBP	-0.713287	0.00920178	951	-166.83	fibroblast growth factor (acidic) intracellular binding protein [Source:HGNC Symbol;Acc:HGNC:3705]	4	GO:0005634	GO:0016020	GO:0017134	GO:0070062
NC_010445.3_12005	14	42.6482	-1.60706	2.95308e-05	ENSSSCG00000015590	2.46	2.14	0.93	1.17	0.53	1.26	FLVCR1	-0.678322	0.0153173	356	-59	feline leukemia virus subgroup C cellular receptor 1 [Source:HGNC Symbol;Acc:HGNC:24682]	18	GO:0001701	GO:0005739	GO:0006839	GO:0015232	GO:0015886	GO:0016021	GO:0030218	GO:0035108	GO:0035264	GO:0042733	GO:0046620	GO:0048536	GO:0055085	GO:0060323	GO:0097037	GO:0005515	GO:0001568	GO:0048704
NC_010445.3_12005	14	42.6482	-1.60706	2.95308e-05	ENSSSCG00000028381	3.18	2.04	0.92	0.39	0.47	0.9	FLYWCH1	-0.713287	0.00920178	1085	-196.07	FLYWCH-type zinc finger 1 [Source:HGNC Symbol;Acc:HGNC:25404]	2	GO:0005634	GO:0005737
NC_010445.3_12005	14	42.6482	-1.60706	2.95308e-05	ENSSSCG00000017187	2.18	0.06	0.03	0.05	0.16	0.11	FOXJ1	-0.715794	0.00884773	972	-184.09	forkhead box J1 [Source:HGNC Symbol;Acc:HGNC:3816]	32	GO:0000122	GO:0000976	GO:0002508	GO:0002635	GO:0002897	GO:0002924	GO:0003677	GO:0003700	GO:0005634	GO:0006351	GO:0006355	GO:0006959	GO:0007420	GO:0030036	GO:0030856	GO:0032088	GO:0032862	GO:0033085	GO:0035089	GO:0035502	GO:0042130	GO:0042384	GO:0043565	GO:0045409	GO:0045944	GO:0050869	GO:0050900	GO:0060271	GO:0060429	GO:0060972	GO:0072016
NC_010445.3_12005	14	42.6482	-1.60706	2.95308e-05	ENSSSCG00000001619	13.69	11.58	3.7	3.82	1.94	4.82	FOXP4	-0.671329	0.0168315	970	-178.64	forkhead box P4 [Source:HGNC Symbol;Acc:HGNC:20842]	14	GO:0003677	GO:0003700	GO:0006355	GO:0007507	GO:0042803	GO:0043565	GO:0046982	GO:0048617	GO:0000122	GO:0000978	GO:0001078	GO:0061140	GO:1901249	GO:1901250
NC_010445.3_12005	14	42.6482	-1.60706	2.95308e-05	ENSSSCG00000008991	0.07	0.11	0.04	0.04	0.02	0.06	FRAS1	-0.630137	0.0280697	670	-126.4	Fraser extracellular matrix complex subunit 1 [Source:HGNC Symbol;Acc:HGNC:19185]	25	GO:0002009	GO:0005604	GO:0015031	GO:0043588	GO:0005515	GO:0002009	GO:0005604	GO:0015031	GO:0043588	GO:0005515	GO:0005515	GO:0007154	GO:0016021	GO:0002009	GO:0005604	GO:0007154	GO:0015031	GO:0016021	GO:0043588	GO:0031012	GO:0005515	GO:0060021	GO:0030326	GO:0003338	GO:0061618
NC_010445.3_12005	14	42.6482	-1.60706	2.95308e-05	ENSSSCG00000009048	3.1	3.08	2.14	2.05	1.12	3.16	GAB1	-0.671329	0.0168315	304	-45.42	GRB2-associated binding protein 1 [Source:HGNC Symbol;Acc:HGNC:4066]	30	GO:0000187	GO:0004871	GO:0005737	GO:0006979	GO:0007165	GO:0007173	GO:0007257	GO:0007507	GO:0008544	GO:0030334	GO:0043410	GO:0048008	GO:0060711	GO:0070102	GO:0000187	GO:0004871	GO:0005543	GO:0005737	GO:0006979	GO:0007165	GO:0007173	GO:0007257	GO:0007507	GO:0008544	GO:0030334	GO:0043410	GO:0048008	GO:0060711	GO:0070102	GO:0005515
NC_010445.3_12005	14	42.6482	-1.60706	2.95308e-05	ENSSSCG00000001242	1.34	1.16	0.78	1.05	0.47	0.99	GABBR1	-0.678322	0.0153173	421	-75.6	Sus scrofa gamma-aminobutyric acid (GABA) B receptor, 1 (GABBR1), mRNA. [Source:RefSeq mRNA;Acc:NM_001123114]	26	GO:0004871	GO:0004930	GO:0004965	GO:0005737	GO:0007165	GO:0007186	GO:0007214	GO:0016020	GO:0016021	GO:0038037	GO:0042734	GO:0045211	GO:0005887	GO:0005515	GO:0007193	GO:0038039	GO:0004871	GO:0004930	GO:0004965	GO:0007165	GO:0007186	GO:0016020	GO:0016021	GO:0004965	GO:0007186	GO:0016021
NC_010445.3_12005	14	42.6482	-1.60706	2.95308e-05	ENSSSCG00000021137	0	0.03	0	0	0.03	0.05	GABRB1	-0.648649	0.0225017	627	-101.27	gamma-aminobutyric acid (GABA) A receptor, beta 1 [Source:HGNC Symbol;Acc:HGNC:4081]	8	GO:0004890	GO:0005216	GO:0005230	GO:0005886	GO:0006810	GO:0006811	GO:0016020	GO:0016021
NC_010445.3_12005	14	42.6482	-1.60706	2.95308e-05	ENSSSCG00000002802	10.18	8.85	2.56	7.24	3.4	3.61	GINS3	-0.587413	0.0446093	331	-58.28	GINS complex subunit 3 (Psf3 homolog) [Source:HGNC Symbol;Acc:HGNC:25851]	2	GO:0005634	GO:0006260
NC_010445.3_12005	14	42.6482	-1.60706	2.95308e-05	ENSSSCG00000013774	26.97	22.37	16.53	15.08	12.51	15.19	GIPC1	-0.608392	0.035806	352	-64.26	GIPC PDZ domain containing family, member 1 [Source:HGNC Symbol;Acc:HGNC:1226]	24	GO:0005515	GO:0070062	GO:0005938	GO:0005102	GO:0016023	GO:0032467	GO:0005737	GO:0016020	GO:0042803	GO:0008021	GO:0005829	GO:0007268	GO:0043198	GO:0006605	GO:0017022	GO:0043197	GO:0003779	GO:0012506	GO:0048167	GO:0014047	GO:0030511	GO:0031647	GO:0043542	GO:0032435
NC_010445.3_12005	14	42.6482	-1.60706	2.95308e-05	ENSSSCG00000015258	0.79	0.11	0	0.12	0	0.03	GLB1L2	-0.600481	0.0389648	527	-103.12	galactosidase, beta 1-like 2 [Source:HGNC Symbol;Acc:HGNC:25129]	8	GO:0003824	GO:0004553	GO:0004565	GO:0005975	GO:0008152	GO:0016787	GO:0016798	GO:0009341
NC_010445.3_12005	14	42.6482	-1.60706	2.95308e-05	ENSSSCG00000029279	9.66	8.15	4.24	7.63	4.18	5.28	GNA11	-0.601399	0.0385885	640	-127.77	Sus scrofa guanine nucleotide binding protein (G protein), alpha 11 (Gq class) (GNA11), mRNA. [Source:RefSeq mRNA;Acc:NM_001044538]	19	GO:0000166	GO:0001501	GO:0001508	GO:0001664	GO:0003924	GO:0004871	GO:0005525	GO:0006184	GO:0007165	GO:0007186	GO:0007507	GO:0019001	GO:0031683	GO:0045634	GO:0048066	GO:0060158	GO:0070062	GO:0005765	GO:0071467
NC_010445.3_12005	14	42.6482	-1.60706	2.95308e-05	ENSSSCG00000003795	23.82	13.83	6.44	6.8	8.31	7.07	GPR177	-0.825175	0.000951363	355	-67.74	Uncharacterized protein [Source:UniProtKB/TrEMBL;Acc:F1S829]	8	GO:0001707	GO:0005794	GO:0009948	GO:0016055	GO:0017147	GO:0031410	GO:0090263	GO:0005515
NC_010445.3_12005	14	42.6482	-1.60706	2.95308e-05	ENSSSCG00000002879	6.48	6.19	3.37	4.85	2.24	3.69	GRAMD1A	-0.699301	0.0113742	336	-58.08	GRAM domain containing 1A [Source:HGNC Symbol;Acc:HGNC:29305]	--	--
NC_010445.3_12005	14	42.6482	-1.60706	2.95308e-05	ENSSSCG00000017495	2.2	0	0	0	0	0	GRB7	-0.61499	0.033315	380	-60.01	Uncharacterized protein [Source:UniProtKB/TrEMBL;Acc:F1RX94]	12	GO:0005543	GO:0005829	GO:0005925	GO:0007165	GO:0010494	GO:0017148	GO:0019901	GO:0030335	GO:0034063	GO:0035091	GO:0042802	GO:0005515
NC_010445.3_12005	14	42.6482	-1.60706	2.95308e-05	ENSSSCG00000006060	2.92	0.58	0.02	0.03	0.03	0.08	GRHL2	-0.797417	0.0018911	1335	-249.75	grainyhead-like 2 (Drosophila) [Source:HGNC Symbol;Acc:HGNC:2799]	16	GO:0001701	GO:0001843	GO:0005634	GO:0005737	GO:0007420	GO:0043010	GO:0010468	GO:0035264	GO:0048701	GO:0021915	GO:0042733	GO:0060324	GO:0048568	GO:0060463	GO:0003208	GO:0030323
NC_010445.3_12005	14	42.6482	-1.60706	2.95308e-05	ENSSSCG00000010683	6.69	6.1	4.55	4.86	3.59	4.65	GRK5	-0.685315	0.013906	1563	-296.06	G protein-coupled receptor kinase 5 [Source:HGNC Symbol;Acc:HGNC:4544]	18	GO:0000166	GO:0004672	GO:0004674	GO:0004703	GO:0005524	GO:0005886	GO:0006468	GO:0007165	GO:0007217	GO:0016301	GO:0016310	GO:0016740	GO:0016772	GO:0038032	GO:0043066	GO:0046777	GO:0004713	GO:0005515
NC_010445.3_12005	14	42.6482	-1.60706	2.95308e-05	ENSSSCG00000030597	2.97	1.6	0.47	0.24	0.18	0.61	HAPLN3	-0.697024	0.011761	580	-104.61	hyaluronan and proteoglycan link protein 3 [Source:HGNC Symbol;Acc:HGNC:21446]	4	GO:0005540	GO:0007155	GO:0005515	GO:0005615
NC_010445.3_12005	14	42.6482	-1.60706	2.95308e-05	ENSSSCG00000021196	7.35	4.65	1.33	2.41	0.93	1.65	HIC2	-0.605955	0.0367585	950	-190.6	hypermethylated in cancer 2 [Source:HGNC Symbol;Acc:HGNC:18595]	7	GO:0003676	GO:0005634	GO:0005886	GO:0005925	GO:0008022	GO:0046872	GO:0005515
NC_010445.3_12005	14	42.6482	-1.60706	2.95308e-05	ENSSSCG00000015112	9.35	7.06	5	7.32	6.56	5.69	HINFP	-0.587413	0.0446093	384	-61.23	histone H4 transcription factor [Source:HGNC Symbol;Acc:HGNC:17850]	27	GO:0000077	GO:0000082	GO:0000083	GO:0001701	GO:0003676	GO:0003677	GO:0003682	GO:0003700	GO:0003713	GO:0005634	GO:0005654	GO:0006281	GO:0006351	GO:0006355	GO:0010468	GO:0010628	GO:0010629	GO:0015030	GO:0019899	GO:0042393	GO:0044212	GO:0045184	GO:0045445	GO:0045892	GO:0045893	GO:0046872	GO:0005515
NC_010445.3_12005	14	42.6482	-1.60706	2.95308e-05	ENSSSCG00000001526	99.58	83.09	36.34	61.02	33.08	49.26	HMGA1	-0.615385	0.0331699	364	-60.87	Sus scrofa high mobility group AT-hook 1 (HMGA1), transcript variant 1, mRNA. [Source:RefSeq mRNA;Acc:NM_001185154]	24	GO:0000785	GO:0003677	GO:0003700	GO:0003906	GO:0005634	GO:0006284	GO:0006355	GO:0008134	GO:0008285	GO:0009615	GO:0019899	GO:0030374	GO:0035985	GO:0035986	GO:0042974	GO:0042975	GO:0045892	GO:0045893	GO:0046965	GO:0051575	GO:0090402	GO:2000774	GO:0005515	GO:0000737
NC_010445.3_12005	14	42.6482	-1.60706	2.95308e-05	ENSSSCG00000022417	33.25	0.06	0.09	0.03	0	0.14	HNF1B	-0.683013	0.0143594	537	-82.3	Sus scrofa HNF1 homeobox B (HNF1B), mRNA. [Source:RefSeq mRNA;Acc:NM_213956]	49	GO:0000122	GO:0001714	GO:0001822	GO:0001826	GO:0001889	GO:0003677	GO:0003700	GO:0003705	GO:0005634	GO:0005667	GO:0007492	GO:0009749	GO:0009952	GO:0010628	GO:0030073	GO:0030111	GO:0030902	GO:0031018	GO:0035565	GO:0039020	GO:0042663	GO:0042803	GO:0043066	GO:0044212	GO:0045893	GO:0045944	GO:0046982	GO:0048557	GO:0048754	GO:0048793	GO:0048806
NC_010445.3_12005	14	42.6482	-1.60706	2.95308e-05	ENSSSCG00000017536	12.48	2.24	1.33	1.19	1.27	2.69	HOXB9	-0.811189	0.00136332	316	-61.36	homeobox B9 [Source:HGNC Symbol;Acc:HGNC:5120]	14	GO:0003677	GO:0003700	GO:0005634	GO:0005739	GO:0006351	GO:0006355	GO:0009952	GO:0030879	GO:0043565	GO:0045944	GO:0048706	GO:0060070	GO:0060326	GO:0005515
NC_010445.3_12005	14	42.6482	-1.60706	2.95308e-05	ENSSSCG00000010459	2.67	2.11	1.41	0.63	0.65	1.15	HTR7	-0.692308	0.012593	420	-80.67	5-hydroxytryptamine (serotonin) receptor 7, adenylate cyclase-coupled [Source:HGNC Symbol;Acc:HGNC:5302]	14	GO:0004871	GO:0004930	GO:0004993	GO:0005886	GO:0005887	GO:0006939	GO:0007165	GO:0007186	GO:0007210	GO:0007268	GO:0007623	GO:0016020	GO:0016021	GO:0042310
NC_010445.3_12005	14	42.6482	-1.60706	2.95308e-05	ENSSSCG00000024363	6.32	5.47	3.41	5.25	3.68	3.63	IFRD2	-0.636364	0.0260969	1246	-232.72	interferon-related developmental regulator 2 [Source:HGNC Symbol;Acc:HGNC:5457]	3	GO:0005488	GO:0005515	GO:0005634
NC_010445.3_12005	14	42.6482	-1.60706	2.95308e-05	ENSSSCG00000010968	0.7	0.6	0.32	0.47	0.4	0.4	IL11RA	-0.645618	0.023353	354	-65.98	interleukin 11 receptor, alpha [Source:HGNC Symbol;Acc:HGNC:5967]	11	GO:0005515	GO:0005515	GO:0005515	GO:0005515	GO:0005515	GO:0004896	GO:0016020	GO:0019221	GO:0005515	GO:0032502	GO:0060322
NC_010445.3_12005	14	42.6482	-1.60706	2.95308e-05	ENSSSCG00000011390	27.04	24.18	16.88	21	12.65	23.22	IP6K1	-0.615385	0.0331699	515	-84.66	inositol hexakisphosphate kinase 1 [Source:HGNC Symbol;Acc:HGNC:18360]	5	GO:0005634	GO:0005730	GO:0005737	GO:0008440	GO:0046854
NC_010445.3_12005	14	42.6482	-1.60706	2.95308e-05	ENSSSCG00000017310	17.62	14.95	10.43	11.53	7.09	14.39	KANSL1	-0.727273	0.00735503	445	-78.33	KAT8 regulatory NSL complex subunit 1 [Source:HGNC Symbol;Acc:HGNC:24565]	10	GO:0000123	GO:0005634	GO:0043981	GO:0043982	GO:0043984	GO:0043995	GO:0043996	GO:0046972	GO:0071339	GO:0005515
NC_010445.3_12005	14	42.6482	-1.60706	2.95308e-05	ENSSSCG00000000203	0.55	0.07	0.02	0	0	0	KCNH3	-0.653833	0.0210987	480	-81.66	potassium voltage-gated channel, subfamily H (eag-related), member 3 [Source:HGNC Symbol;Acc:HGNC:6252]	15	GO:0000155	GO:0000160	GO:0004871	GO:0005216	GO:0005249	GO:0006810	GO:0006811	GO:0006813	GO:0007165	GO:0016020	GO:0016021	GO:0023014	GO:0055085	GO:0005515	GO:0006355
NC_010445.3_12005	14	42.6482	-1.60706	2.95308e-05	ENSSSCG00000006393	0.11	0.08	0.02	0.03	0.03	0.09	KCNJ9	-0.802165	0.00169405	886	-164.75	potassium inwardly-rectifying channel, subfamily J, member 9 [Source:HGNC Symbol;Acc:HGNC:6270]	10	GO:0005242	GO:0005244	GO:0006810	GO:0006811	GO:0006813	GO:0015467	GO:0016020	GO:0016021	GO:0034765	GO:0005515
NC_010445.3_12005	14	42.6482	-1.60706	2.95308e-05	ENSSSCG00000025423	3.79	0.4	0.06	0.14	0.04	0.36	KCNK5	-0.633976	0.0268409	593	-113.75	potassium channel, subfamily K, member 5 [Source:HGNC Symbol;Acc:HGNC:6280]	6	GO:0005267	GO:0006810	GO:0006811	GO:0016020	GO:0016021	GO:0071805
NC_010445.3_12005	14	42.6482	-1.60706	2.95308e-05	ENSSSCG00000027881	8.72	7.86	4.61	1.88	2.12	3.94	KCNK6	-0.678322	0.0153173	1781	-317.7	potassium channel, subfamily K, member 6 [Source:HGNC Symbol;Acc:HGNC:6281]	10	GO:0005267	GO:0006810	GO:0006811	GO:0006813	GO:0016020	GO:0016021	GO:0071805	GO:0003073	GO:0003085	GO:0060075
NC_010445.3_12005	14	42.6482	-1.60706	2.95308e-05	ENSSSCG00000025744	2.91	1.65	1.98	1.76	1.4	2.29	KDSR	-0.594406	0.0415215	357	-57.48	3-ketodihydrosphingosine reductase [Source:HGNC Symbol;Acc:HGNC:4021]	8	GO:0005783	GO:0006666	GO:0008152	GO:0016491	GO:0030148	GO:0047560	GO:0055114	GO:0016020
NC_010445.3_12005	14	42.6482	-1.60706	2.95308e-05	ENSSSCG00000000619	9.79	10.03	4.26	6.83	4.44	4.78	KIAA1467	-0.615385	0.0331699	353	-61.71	KIAA1467 [Source:HGNC Symbol;Acc:HGNC:29288]	--	--
NC_010445.3_12005	14	42.6482	-1.60706	2.95308e-05	ENSSSCG00000007247	7.27	5.54	4.27	4.51	5.14	3.71	KIF3B	-0.678322	0.0153173	379	-65.12	kinesin family member 3B [Source:HGNC Symbol;Acc:HGNC:6320]	17	GO:0000166	GO:0003777	GO:0005524	GO:0005871	GO:0005874	GO:0007018	GO:0008017	GO:0016939	GO:0017048	GO:0090307	GO:0070062	GO:0016020	GO:0005515	GO:0015630	GO:0005813	GO:0005929	GO:0030990
NC_010445.3_12005	14	42.6482	-1.60706	2.95308e-05	ENSSSCG00000009347	3.95	0.05	0.05	0.18	0.06	0.22	KL	-0.800005	0.00178164	323	-57.57	Uncharacterized protein [Source:UniProtKB/TrEMBL;Acc:F1RSR6]	12	GO:0003824	GO:0004553	GO:0005104	GO:0005975	GO:0006112	GO:0007568	GO:0017134	GO:0030501	GO:0055074	GO:0090080	GO:0070062	GO:0005515
NC_010445.3_12005	14	42.6482	-1.60706	2.95308e-05	ENSSSCG00000016506	0.55	0.4	0.06	0.17	0.09	0.15	KLRG2	-0.619966	0.0315202	592	-99.88	killer cell lectin-like receptor subfamily G, member 2 [Source:HGNC Symbol;Acc:HGNC:24778]	1	GO:0030246
NC_010445.3_12005	14	42.6482	-1.60706	2.95308e-05	ENSSSCG00000005710	3.4	1.4	0.32	0.47	0.11	0.2	LAMC3	-0.615385	0.0331699	779	-147.14	laminin, gamma 3 [Source:HGNC Symbol;Acc:HGNC:6494]	7	GO:0000904	GO:0005604	GO:0007601	GO:0014002	GO:0060041	GO:0005515	GO:0005515
NC_010445.3_12005	14	42.6482	-1.60706	2.95308e-05	ENSSSCG00000013595	15.79	12.3	5.38	6.88	3.92	8.47	LASS4	-0.685315	0.013906	942	-157.33	Sus scrofa ceramide synthase 4 (LASS4), mRNA. [Source:RefSeq mRNA;Acc:NM_001167631]	11	GO:0003677	GO:0003700	GO:0005634	GO:0005783	GO:0006355	GO:0016020	GO:0016021	GO:0030148	GO:0043565	GO:0046513	GO:0050291
NC_010445.3_12005	14	42.6482	-1.60706	2.95308e-05	ENSSSCG00000010574	47.15	40.22	17.16	32.75	22.7	24.01	LDB1	-0.622378	0.0306759	493	-86.16	LIM domain binding 1 [Source:HGNC Symbol;Acc:HGNC:6532]	36	GO:0000790	GO:0000972	GO:0000989	GO:0001102	GO:0001158	GO:0001702	GO:0001942	GO:0003677	GO:0003682	GO:0003712	GO:0005634	GO:0005667	GO:0005911	GO:0006366	GO:0009948	GO:0010669	GO:0016055	GO:0019899	GO:0021549	GO:0021702	GO:0022607	GO:0030182	GO:0030274	GO:0032784	GO:0035019	GO:0042803	GO:0043234	GO:0043621	GO:0043973	GO:0045647	GO:0045785
NC_010445.3_12005	14	42.6482	-1.60706	2.95308e-05	ENSSSCG00000011543	0.02	0.06	0.02	0.02	0.04	0.1	LHFPL4	-0.681058	0.0147531	723	-128.55	lipoma HMGIC fusion partner-like 4 [Source:HGNC Symbol;Acc:HGNC:29568]	--	--
NC_010445.3_12005	14	42.6482	-1.60706	2.95308e-05	ENSSSCG00000007599	2.98	2.22	1.43	2.28	0.76	1.65	LMTK2	-0.58042	0.047856	878	-163.27	lemur tyrosine kinase 2 [Source:HGNC Symbol;Acc:HGNC:17880]	18	GO:0001881	GO:0004674	GO:0004864	GO:0005769	GO:0005794	GO:0006468	GO:0016021	GO:0018105	GO:0018107	GO:0032456	GO:0033572	GO:0045022	GO:0046777	GO:0048471	GO:0055037	GO:0070853	GO:0005515	GO:0043086
NC_010445.3_12005	14	42.6482	-1.60706	2.95308e-05	ENSSSCG00000005664	12.82	13.46	7.15	7.14	3.98	8.52	LRRC8A	-0.643357	0.0240032	2293	-430.45	leucine rich repeat containing 8 family, member A [Source:HGNC Symbol;Acc:HGNC:19027]	10	GO:0002329	GO:0005515	GO:0006820	GO:0016020	GO:0005886	GO:0009986	GO:0006884	GO:0034702	GO:0005253	GO:0006970
NC_010445.3_12005	14	42.6482	-1.60706	2.95308e-05	ENSSSCG00000007979	59	58.57	32.72	40.83	34.45	39.13	LUC7L	-0.762238	0.00395045	1415	-258.7	LUC7-like (S. cerevisiae) [Source:HGNC Symbol;Acc:HGNC:6723]	8	GO:0005634	GO:0045843	GO:0050733	GO:0003729	GO:0006376	GO:0005685	GO:0005515	GO:0042802
NC_010445.3_12005	14	42.6482	-1.60706	2.95308e-05	ENSSSCG00000014019	8.55	7.87	4.67	7.58	3.41	6.8	MAML1	-0.629371	0.0283197	343	-59.65	mastermind-like 1 (Drosophila) [Source:HGNC Symbol;Acc:HGNC:13632]	15	GO:0002193	GO:0003713	GO:0005634	GO:0006468	GO:0007219	GO:0010831	GO:0016607	GO:0019901	GO:0042605	GO:0043231	GO:0045445	GO:0045944	GO:0051149	GO:0060928	GO:0005515
NC_010445.3_12005	14	42.6482	-1.60706	2.95308e-05	ENSSSCG00000016151	1.33	1.62	1	0.29	0.52	0.82	MAP2	-0.65035	0.0220342	447	-92.6	microtubule-associated protein 2 [Source:HGNC Symbol;Acc:HGNC:6839]	21	GO:0001578	GO:0002162	GO:0005622	GO:0005737	GO:0005874	GO:0007409	GO:0008017	GO:0015631	GO:0016358	GO:0018107	GO:0021954	GO:0030425	GO:0031175	GO:0034399	GO:0043005	GO:0043025	GO:0043198	GO:0044297	GO:0048813	GO:0071310	GO:0005515
NC_010445.3_12005	14	42.6482	-1.60706	2.95308e-05	ENSSSCG00000018016	16.04	15.04	11.46	11.94	9.4	13.18	MAP2K4	-0.699301	0.0113742	549	-94.2	mitogen-activated protein kinase kinase 4 [Source:HGNC Symbol;Acc:HGNC:6844]	10	GO:0000165	GO:0000166	GO:0004672	GO:0004674	GO:0005524	GO:0006468	GO:0016772	GO:0071260	GO:0004713	GO:0005515
NC_010445.3_12005	14	42.6482	-1.60706	2.95308e-05	ENSSSCG00000017311	1.85	1.14	0.58	0.84	0.45	1.54	MAPT	-0.797203	0.00190037	1030	-180.47	microtubule-associated protein tau [Source:HGNC Symbol;Acc:HGNC:6893]	32	GO:0000226	GO:0001764	GO:0005634	GO:0005737	GO:0005874	GO:0005886	GO:0007409	GO:0007628	GO:0008017	GO:0008088	GO:0010506	GO:0015631	GO:0017124	GO:0019899	GO:0019901	GO:0030424	GO:0030426	GO:0031116	GO:0032387	GO:0034185	GO:0034399	GO:0035085	GO:0045298	GO:0045773	GO:0047497	GO:0048675	GO:0060632	GO:0071813	GO:0005515	GO:0036464	GO:0005930
NC_010445.3_12005	14	42.6482	-1.60706	2.95308e-05	ENSSSCG00000010337	0.44	0.26	0	0	0.05	0.05	MAT1A	-0.757899	0.00429003	1049	-184.15	methionine adenosyltransferase I, alpha [Source:HGNC Symbol;Acc:HGNC:6903]	7	GO:0000166	GO:0004478	GO:0005524	GO:0006556	GO:0006730	GO:0016740	GO:0046872
NC_010445.3_12005	14	42.6482	-1.60706	2.95308e-05	ENSSSCG00000021158	7.84	6.61	2.63	3.31	0.91	2.74	MCF2L	-0.692308	0.012593	495	-76.6	MCF.2 cell line derived transforming sequence-like [Source:HGNC Symbol;Acc:HGNC:14576]	12	GO:0005085	GO:0005089	GO:0005543	GO:0005545	GO:0007266	GO:0016020	GO:0030027	GO:0035023	GO:0035556	GO:0045944	GO:0005515	GO:0005615
NC_010445.3_12005	14	42.6482	-1.60706	2.95308e-05	ENSSSCG00000026169	7.34	3.6	2.79	3.47	1.82	2.42	MFSD12	-0.587413	0.0446093	1375	-264.03	major facilitator superfamily domain containing 12 [Source:HGNC Symbol;Acc:HGNC:28299]	3	GO:0055085	GO:0016021	GO:0005765
NC_010445.3_12005	14	42.6482	-1.60706	2.95308e-05	ENSSSCG00000017170	0.27	0.24	0.1	0.11	0.05	0.43	MGAT5B	-0.628074	0.0287463	537	-99.7	mannosyl (alpha-1,6-)-glycoprotein beta-1,6-N-acetyl-glucosaminyltransferase, isozyme B [Source:HGNC Symbol;Acc:HGNC:24140]	4	GO:0006487	GO:0030144	GO:0005515	GO:0005794
NC_010445.3_12005	14	42.6482	-1.60706	2.95308e-05	ENSSSCG00000013432	15.2	13.29	5.43	10.64	4.23	8.01	MIDN	-0.58042	0.047856	591	-112.5	midnolin [Source:HGNC Symbol;Acc:HGNC:16298]	3	GO:0005730	GO:0005634	GO:0005829
NC_010445.3_12005	14	42.6482	-1.60706	2.95308e-05	ENSSSCG00000000978	0.09	0	0.02	0.02	0.04	0.02	MLC1	-0.698887	0.0114438	775	-140.64	megalencephalic leukoencephalopathy with subcortical cysts 1 [Source:HGNC Symbol;Acc:HGNC:17082]	26	GO:0005737	GO:0005764	GO:0005768	GO:0005769	GO:0005783	GO:0005886	GO:0005901	GO:0005911	GO:0008565	GO:0015031	GO:0016021	GO:0016192	GO:0016323	GO:0016324	GO:0031410	GO:0032388	GO:0032403	GO:0045121	GO:0047484	GO:0048471	GO:0051259	GO:0055037	GO:0071397	GO:0072584	GO:0005515	GO:0031410
NC_010445.3_12005	14	42.6482	-1.60706	2.95308e-05	ENSSSCG00000001596	2.55	2.22	1.67	1.55	0.8	2.27	MOCS1	-0.79021	0.00222314	464	-78.83	molybdenum cofactor synthesis 1 [Source:HGNC Symbol;Acc:HGNC:7190]	8	GO:0003824	GO:0006777	GO:0019008	GO:0032324	GO:0046872	GO:0051536	GO:0051539	GO:0061597
NC_010445.3_12005	14	42.6482	-1.60706	2.95308e-05	ENSSSCG00000015091	7.36	3.47	0.89	0.56	0.33	0.91	MPZL2	-0.671329	0.0168315	387	-55.9	myelin protein zero-like 2 [Source:HGNC Symbol;Acc:HGNC:3496]	5	GO:0005886	GO:0016020	GO:0016337	GO:0033077	GO:0005515
NC_010445.3_12005	14	42.6482	-1.60706	2.95308e-05	ENSSSCG00000027443	18.93	18.91	13.98	14.12	10.47	9.88	MRAS	-0.58042	0.047856	648	-119.44	muscle RAS oncogene homolog [Source:HGNC Symbol;Acc:HGNC:7227]	13	GO:0000166	GO:0003924	GO:0005525	GO:0006184	GO:0007165	GO:0007264	GO:0016020	GO:0030742	GO:0006886	GO:0006913	GO:0005622	GO:0015031	GO:0070062
NC_010445.3_12005	14	42.6482	-1.60706	2.95308e-05	ENSSSCG00000005759	9.17	8.31	4.92	6.14	5.07	8.45	MRPS2	-0.832168	0.000785442	770	-127.48	mitochondrial ribosomal protein S2 [Source:HGNC Symbol;Acc:HGNC:14495]	7	GO:0003735	GO:0005622	GO:0005739	GO:0005840	GO:0006412	GO:0015935	GO:0030529
NC_010445.3_12005	14	42.6482	-1.60706	2.95308e-05	ENSSSCG00000022687	16.15	11.11	4.5	8.51	4.58	5.07	NAA40	-0.664336	0.0184527	878	-158.71	N(alpha)-acetyltransferase 40, NatD catalytic subunit [Source:HGNC Symbol;Acc:HGNC:25845]	2	GO:0008080	GO:0006629
NC_010445.3_12005	14	42.6482	-1.60706	2.95308e-05	ENSSSCG00000007438	48.38	43.76	26.73	33.23	26.18	27.54	NCOA5	-0.58042	0.047856	353	-58.48	nuclear receptor coactivator 5 [Source:HGNC Symbol;Acc:HGNC:15909]	5	GO:0005615	GO:0005515	GO:0044822	GO:0005634	GO:0015629
NC_010445.3_12005	14	42.6482	-1.60706	2.95308e-05	ENSSSCG00000003477	29.72	21.56	17.23	18.68	21.2	17.62	NECAP2	-0.608392	0.035806	337	-61.15	NECAP endocytosis associated 2 [Source:HGNC Symbol;Acc:HGNC:25528]	4	GO:0005622	GO:0006897	GO:0016020	GO:0030125
NC_010445.3_12005	14	42.6482	-1.60706	2.95308e-05	ENSSSCG00000001921	18.97	17.27	9.99	10.93	10.94	15.88	NEO1	-0.741259	0.00580115	578	-104.26	neogenin 1 [Source:HGNC Symbol;Acc:HGNC:7754]	7	GO:0004872	GO:0006355	GO:0007520	GO:0016021	GO:0045296	GO:0055072	GO:0005515
NC_010445.3_12005	14	42.6482	-1.60706	2.95308e-05	ENSSSCG00000013107	62.09	50.39	25.72	40.7	26.52	28.86	NMP-200	-0.643357	0.0240032	472	-86.44	Sus scrofa PRP19/PSO4 pre-mRNA processing factor 19 homolog (S. cerevisiae) (PRPF19), mRNA. [Source:RefSeq mRNA;Acc:NM_001128457]	20	GO:0000151	GO:0000209	GO:0000245	GO:0000974	GO:0001833	GO:0004842	GO:0005634	GO:0005737	GO:0005811	GO:0008610	GO:0016567	GO:0016607	GO:0034450	GO:0042802	GO:0045665	GO:0048026	GO:0048711	GO:0071013	GO:0005515	GO:0016020
NC_010445.3_12005	14	42.6482	-1.60706	2.95308e-05	ENSSSCG00000030253	10.53	10.39	5.11	6.24	4.92	7.96	NOL9	-0.755245	0.00450844	1141	-200.76	nucleolar protein 9 [Source:HGNC Symbol;Acc:HGNC:26265]	5	GO:0000166	GO:0000460	GO:0005524	GO:0051731	GO:0016020
NC_010445.3_12005	14	42.6482	-1.60706	2.95308e-05	ENSSSCG00000001990	6.01	6.01	2.09	4.91	3.66	2.98	NOP9	-0.577934	0.0490488	404	-79.65	NOP9 nucleolar protein [Source:HGNC Symbol;Acc:HGNC:19826]	3	GO:0003723	GO:0005488	GO:0044822
NC_010445.3_12005	14	42.6482	-1.60706	2.95308e-05	ENSSSCG00000014157	33.76	11.4	4.61	3.91	2.52	4.65	NR2F1	-0.678322	0.0153173	328	-64.36	nuclear receptor subfamily 2, group F, member 1 [Source:HGNC Symbol;Acc:HGNC:7975]	17	GO:0000122	GO:0001764	GO:0003677	GO:0003700	GO:0003707	GO:0004879	GO:0005634	GO:0006351	GO:0006355	GO:0008270	GO:0030522	GO:0030900	GO:0043401	GO:0043565	GO:0046872	GO:0005515	GO:0021796
NC_010445.3_12005	14	42.6482	-1.60706	2.95308e-05	ENSSSCG00000030337	9.09	8.31	2.03	4.25	1.48	2.42	NYAP1	-0.615385	0.0331699	476	-80.31	neuronal tyrosine-phosphorylated phosphoinositide-3-kinase adaptor 1 [Source:HGNC Symbol;Acc:HGNC:22009]	3	GO:0014065	GO:0048812	GO:0005515
NC_010445.3_12005	14	42.6482	-1.60706	2.95308e-05	ENSSSCG00000013045	40.86	31.57	24.75	24.26	18.09	21.13	OTUB1	-0.587413	0.0446093	565	-99.24	Sus scrofa OTU domain, ubiquitin aldehyde binding 1 (OTUB1), mRNA. [Source:RefSeq mRNA;Acc:NM_001162403]	12	GO:0004843	GO:0006974	GO:0008242	GO:0019538	GO:0019784	GO:0031625	GO:0043130	GO:0071108	GO:1901315	GO:2000780	GO:0070062	GO:0005515
NC_010445.3_12005	14	42.6482	-1.60706	2.95308e-05	ENSSSCG00000027053	0.8	0.54	0.4	0.13	0.41	0.3	PACSIN1	-0.748252	0.00512408	1562	-280.49	Uncharacterized protein [Source:UniProtKB/TrEMBL;Acc:I3LJ82]	12	GO:0005543	GO:0005737	GO:0008092	GO:0016301	GO:0016310	GO:0030137	GO:0032587	GO:0045806	GO:0048488	GO:0072657	GO:0097320	GO:0005515
NC_010445.3_12005	14	42.6482	-1.60706	2.95308e-05	ENSSSCG00000000036	45.11	29.96	21.42	24.75	22.6	25.06	PACSIN2	-0.818182	0.00114311	1068	-179.06	protein kinase C and casein kinase substrate in neurons 2 [Source:HGNC Symbol;Acc:HGNC:8571]	20	GO:0005737	GO:0005829	GO:0005901	GO:0008092	GO:0008289	GO:0019898	GO:0045806	GO:0048858	GO:0070836	GO:0072584	GO:0097320	GO:0005515	GO:0043231	GO:0070062	GO:0005634	GO:0055038	GO:0042802	GO:0070300	GO:0036010	GO:0005911
NC_010445.3_12005	14	42.6482	-1.60706	2.95308e-05	ENSSSCG00000010525	9	8.42	5.93	6.63	5.01	8.19	PI4K2A	-0.643357	0.0240032	1301	-234.29	phosphatidylinositol 4-kinase type 2 alpha [Source:HGNC Symbol;Acc:HGNC:30031]	15	GO:0005739	GO:0016773	GO:0030425	GO:0042734	GO:0043025	GO:0044231	GO:0016020	GO:0005887	GO:0005515	GO:0006661	GO:0004430	GO:0045121	GO:0031083	GO:0005765	GO:0035651
NC_010445.3_12005	14	42.6482	-1.60706	2.95308e-05	ENSSSCG00000007992	4.98	4.07	2.64	3.64	3.56	5.5	PIGQ	-0.616463	0.032776	944	-164.64	phosphatidylinositol glycan anchor biosynthesis, class Q [Source:HGNC Symbol;Acc:HGNC:14135]	4	GO:0000506	GO:0006506	GO:0016021	GO:0017176
NC_010445.3_12005	14	42.6482	-1.60706	2.95308e-05	ENSSSCG00000008468	56.07	42.98	21.64	30.19	22.98	31.85	PKDCC	-0.769231	0.00344645	303	-59.03	protein kinase domain containing, cytoplasmic [Source:HGNC Symbol;Acc:HGNC:25123]	14	GO:0001501	GO:0004672	GO:0005524	GO:0005794	GO:0006468	GO:0016772	GO:0030282	GO:0030501	GO:0032332	GO:0035264	GO:0042997	GO:0048286	GO:0048566	GO:0060021
NC_010445.3_12005	14	42.6482	-1.60706	2.95308e-05	ENSSSCG00000007032	52.08	23.22	8.97	9.24	6.44	6.63	PLAT	-0.587413	0.0446093	353	-59.78	plasminogen activator, tissue [Source:HGNC Symbol;Acc:HGNC:9051]	19	GO:0001666	GO:0003824	GO:0004252	GO:0005615	GO:0005737	GO:0006508	GO:0009986	GO:0014909	GO:0030141	GO:0031639	GO:0045177	GO:0045861	GO:0048008	GO:0005576	GO:0008233	GO:0008236	GO:0016787	GO:0005515	GO:0070062
NC_010445.3_12005	14	42.6482	-1.60706	2.95308e-05	ENSSSCG00000002292	1.29	0.75	0.29	0.44	0.21	0.47	PLEKHH1	-0.587413	0.0446093	679	-119.45	pleckstrin homology domain containing, family H (with MyTH4 domain) member 1 [Source:HGNC Symbol;Acc:HGNC:17733]	3	GO:0005543	GO:0005856	GO:0005515
NC_010445.3_12005	14	42.6482	-1.60706	2.95308e-05	ENSSSCG00000003433	60.88	63.34	30.68	48.39	22.78	38.16	PLOD1	-0.629371	0.0283197	412	-78.79	procollagen-lysine, 2-oxoglutarate 5-dioxygenase 1 [Source:HGNC Symbol;Acc:HGNC:9081]	10	GO:0001666	GO:0005506	GO:0005783	GO:0008475	GO:0016491	GO:0016705	GO:0016706	GO:0031418	GO:0055114	GO:0070062
NC_010445.3_12005	14	42.6482	-1.60706	2.95308e-05	ENSSSCG00000016755	4.28	3.09	2.9	2.21	1.65	2.59	POLM	-0.643357	0.0240032	338	-60.42	polymerase (DNA directed), mu [Source:HGNC Symbol;Acc:HGNC:9185]	7	GO:0003677	GO:0003824	GO:0003887	GO:0008152	GO:0016446	GO:0016779	GO:0030183
NC_010445.3_12005	14	42.6482	-1.60706	2.95308e-05	ENSSSCG00000013016	8.62	6.59	3.66	6.49	4.37	4.09	PPP2R5B	-0.594406	0.0415215	301	-41.5	Uncharacterized protein [Source:UniProtKB/TrEMBL;Acc:F1RQR5]	5	GO:0000159	GO:0007165	GO:0008601	GO:0005488	GO:0005515
NC_010445.3_12005	14	42.6482	-1.60706	2.95308e-05	ENSSSCG00000001654	26.3	25.61	14.46	19.92	15.19	16.5	PPP2R5D	-0.587413	0.0446093	1385	-228.64	Sus scrofa protein phosphatase 2, regulatory subunit B', delta (PPP2R5D), mRNA. [Source:RefSeq mRNA;Acc:NM_001113451]	5	GO:0000159	GO:0007165	GO:0008601	GO:0005488	GO:0005515
NC_010445.3_12005	14	42.6482	-1.60706	2.95308e-05	ENSSSCG00000012084	2.35	2.31	1.85	1.96	0.63	1.91	PRDM15	-0.664336	0.0184527	867	-163.72	PR domain containing 15 [Source:HGNC Symbol;Acc:HGNC:13999]	4	GO:0003676	GO:0005634	GO:0046872	GO:0005515
NC_010445.3_12005	14	42.6482	-1.60706	2.95308e-05	ENSSSCG00000010033	4.05	3.3	2.35	2.52	1.76	2.75	PRR14L	-0.587413	0.0446093	761	-145.64	proline rich 14-like [Source:HGNC Symbol;Acc:HGNC:28738]	--	--
NC_010445.3_12005	14	42.6482	-1.60706	2.95308e-05	ENSSSCG00000003090	30.8	24.05	16.68	20.36	18.64	20.93	PRR2	-0.692308	0.012593	426	-82	Sus scrofa poliovirus receptor related 2 (PRR2), mRNA. [Source:RefSeq mRNA;Acc:NM_001097494]	34	GO:0016020	GO:0016021	GO:0005515	GO:0001675	GO:0002860	GO:0002891	GO:0005886	GO:0005911	GO:0005915	GO:0007010	GO:0007156	GO:0007286	GO:0007289	GO:0009566	GO:0009986	GO:0016020	GO:0016021	GO:0019064	GO:0030382	GO:0032990	GO:0033005	GO:0042271	GO:0042803	GO:0045954	GO:0046814	GO:0050839	GO:0051654	GO:0051856	GO:0060370	GO:0005515	GO:0070062
NC_010445.3_12005	14	42.6482	-1.60706	2.95308e-05	ENSSSCG00000002956	75.52	67.3	52.01	54.49	60.4	50.25	PSMD8	-0.678322	0.0153173	567	-103.7	proteasome (prosome, macropain) 26S subunit, non-ATPase, 8 [Source:HGNC Symbol;Acc:HGNC:9566]	6	GO:0005634	GO:0005737	GO:0005838	GO:0006508	GO:0022624	GO:0070062
NC_010445.3_12005	14	42.6482	-1.60706	2.95308e-05	ENSSSCG00000004935	9.49	8.48	5.29	5.81	2.92	5.97	PTPLAD1	-0.755245	0.00450844	362	-62.1	protein tyrosine phosphatase-like A domain containing 1 [Source:HGNC Symbol;Acc:HGNC:24175]	4	GO:0007249	GO:0007254	GO:0007266	GO:0005515
NC_010445.3_12005	14	42.6482	-1.60706	2.95308e-05	ENSSSCG00000013358	0.24	0.3	0.02	0.1	0.07	0.09	PTPN5	-0.721542	0.00807444	897	-146.96	protein tyrosine phosphatase, non-receptor type 5 (striatum-enriched) [Source:HGNC Symbol;Acc:HGNC:9657]	8	GO:0001784	GO:0004721	GO:0004725	GO:0006470	GO:0016311	GO:0016787	GO:0016791	GO:0035335
NC_010445.3_12005	14	42.6482	-1.60706	2.95308e-05	ENSSSCG00000029508	12.7	9.82	3.79	9.61	6.41	3.89	QDPR	-0.629371	0.0283197	680	-119.83	quinoid dihydropteridine reductase [Source:HGNC Symbol;Acc:HGNC:9752]	7	GO:0004155	GO:0005737	GO:0005739	GO:0016491	GO:0055114	GO:0008152	GO:0070062
NC_010445.3_12005	14	42.6482	-1.60706	2.95308e-05	ENSSSCG00000022162	1.1	0.65	0.38	0.44	0.41	0.35	RAB11FIP5	-0.692308	0.012593	1333	-244.83	RAB11 family interacting protein 5 (class I) [Source:HGNC Symbol;Acc:HGNC:24845]	14	GO:0005515	GO:0005741	GO:0043231	GO:0005815	GO:0043015	GO:0071468	GO:2000008	GO:0005739	GO:0005769	GO:0055037	GO:0005794	GO:0030141	GO:0045055	GO:0035773
NC_010445.3_12005	14	42.6482	-1.60706	2.95308e-05	ENSSSCG00000021036	0.21	0.2	0.02	0.02	0.01	0.08	RAB3B	-0.778952	0.00282881	413	-64.75	RAB3B, member RAS oncogene family [Source:HGNC Symbol;Acc:HGNC:9778]	38	GO:0000166	GO:0005525	GO:0007264	GO:0008021	GO:0015031	GO:0017157	GO:0018125	GO:0030141	GO:0003924	GO:0006184	GO:0006886	GO:0006913	GO:0007165	GO:0005622	GO:0005634	GO:0005737	GO:0016020	GO:0048471	GO:0070062	GO:0031982	GO:0019003	GO:0019882	GO:0097494	GO:0051586	GO:0005515	GO:0000166	GO:0005525	GO:0007264	GO:0015031	GO:0003924	GO:0006184
NC_010445.3_12005	14	42.6482	-1.60706	2.95308e-05	ENSSSCG00000013623	6.17	4.58	2.34	2.61	2.51	2.29	RAB3D	-0.59895	0.0395981	876	-159.52	RAB3D, member RAS oncogene family [Source:HGNC Symbol;Acc:HGNC:9779]	19	GO:0000166	GO:0005525	GO:0005739	GO:0007264	GO:0015031	GO:0017157	GO:0018125	GO:0042588	GO:0003924	GO:0006184	GO:0006886	GO:0006913	GO:0007165	GO:0005622	GO:0005634	GO:0005737	GO:0016020	GO:0070062	GO:0005515
NC_010445.3_12005	14	42.6482	-1.60706	2.95308e-05	ENSSSCG00000000258	13.53	19.85	3.64	5.91	4.49	7.6	RARG	-0.654992	0.0207937	832	-149.24	retinoic acid receptor, gamma [Source:HGNC Symbol;Acc:HGNC:9866]	54	GO:0000122	GO:0002063	GO:0003417	GO:0003430	GO:0003677	GO:0003700	GO:0003707	GO:0003708	GO:0005634	GO:0005667	GO:0006351	GO:0006355	GO:0008270	GO:0008285	GO:0009952	GO:0010468	GO:0010628	GO:0032331	GO:0032526	GO:0035116	GO:0035264	GO:0043065	GO:0043068	GO:0043401	GO:0043565	GO:0045596	GO:0045944	GO:0046872	GO:0046965	GO:0048048	GO:0048384
NC_010445.3_12005	14	42.6482	-1.60706	2.95308e-05	ENSSSCG00000009874	0.37	0.04	0.03	0	0	0.04	RASAL1	-0.588759	0.0440028	350	-58.63	RAS protein activator like 1 (GAP1 like) [Source:HGNC Symbol;Acc:HGNC:9873]	8	GO:0005096	GO:0005543	GO:0005622	GO:0007165	GO:0035556	GO:0043547	GO:0051056	GO:0005515
NC_010445.3_12005	14	42.6482	-1.60706	2.95308e-05	ENSSSCG00000008835	20.4	16.45	5.18	5.28	6.31	6.23	RASL11B	-0.706294	0.0102452	323	-58.68	RAS-like, family 11, member B [Source:HGNC Symbol;Acc:HGNC:23804]	12	GO:0000166	GO:0003924	GO:0005525	GO:0006184	GO:0007165	GO:0007264	GO:0016020	GO:0005622	GO:0015031	GO:0015093	GO:0015684	GO:0016021
NC_010445.3_12005	14	42.6482	-1.60706	2.95308e-05	ENSSSCG00000023173	15.49	17.41	5.62	10.83	6.67	8.89	REXO4	-0.587413	0.0446093	451	-81.11	REX4, RNA exonuclease 4 homolog (S. cerevisiae) [Source:HGNC Symbol;Acc:HGNC:12820]	5	GO:0003676	GO:0004527	GO:0005730	GO:0044822	GO:0005634
NC_010445.3_12005	14	42.6482	-1.60706	2.95308e-05	ENSSSCG00000026646	2.22	1.36	0.6	1.03	0.57	1.02	RFFL	-0.623469	0.0302994	447	-77.08	ring finger and FYVE-like domain containing E3 ubiquitin protein ligase [Source:HGNC Symbol;Acc:HGNC:24821]	23	GO:0006886	GO:0008270	GO:0016023	GO:0046872	GO:0005515	GO:0016020	GO:0006511	GO:0005737	GO:0005886	GO:0004842	GO:0031625	GO:0010008	GO:0070936	GO:0002020	GO:0019901	GO:0043161	GO:0002947	GO:1901797	GO:2001271	GO:0010804	GO:1902042	GO:0002039	GO:0010762
NC_010445.3_12005	14	42.6482	-1.60706	2.95308e-05	ENSSSCG00000001009	18.6	17.14	11.64	15.7	6.51	14.11	RIPK1	-0.601399	0.0385885	334	-56.85	receptor (TNFRSF)-interacting serine-threonine kinase 1 [Source:HGNC Symbol;Acc:HGNC:10019]	57	GO:0001934	GO:0004672	GO:0004674	GO:0005123	GO:0005524	GO:0005737	GO:0005739	GO:0006468	GO:0007165	GO:0010940	GO:0016772	GO:0031264	GO:0032757	GO:0032760	GO:0034612	GO:0036289	GO:0042327	GO:0042802	GO:0043065	GO:0043068	GO:0043123	GO:0043124	GO:0043235	GO:0044257	GO:0045651	GO:0045944	GO:0046330	GO:0046777	GO:0051092	GO:0051260	GO:0060545
NC_010445.3_12005	14	42.6482	-1.60706	2.95308e-05	ENSSSCG00000029460	6.85	5.1	3.84	3.64	5	4.53	RND2	-0.797203	0.00190037	411	-82.44	Rho family GTPase 2 [Source:HGNC Symbol;Acc:HGNC:18315]	11	GO:0000166	GO:0005525	GO:0005622	GO:0007264	GO:0016020	GO:0015031	GO:0003924	GO:0006184	GO:0007165	GO:0005515	GO:0048672
NC_010445.3_12005	14	42.6482	-1.60706	2.95308e-05	ENSSSCG00000017806	6.64	7.97	3.86	4.74	5.33	5.01	RNMTL1	-0.769231	0.00344645	816	-155.17	RNA methyltransferase like 1 [Source:HGNC Symbol;Acc:HGNC:18485]	8	GO:0001510	GO:0003723	GO:0005739	GO:0006396	GO:0008168	GO:0008173	GO:0032259	GO:0044822
NC_010445.3_12005	14	42.6482	-1.60706	2.95308e-05	ENSSSCG00000003811	6.49	5.93	1.13	0.8	0.78	1.51	ROR1	-0.797203	0.00190037	314	-56.32	receptor tyrosine kinase-like orphan receptor 1 [Source:HGNC Symbol;Acc:HGNC:10256]	16	GO:0000166	GO:0004672	GO:0004713	GO:0004714	GO:0005524	GO:0006468	GO:0007169	GO:0016020	GO:0016021	GO:0016301	GO:0016310	GO:0016740	GO:0016772	GO:0017147	GO:0005515	GO:0043235
NC_010445.3_12005	14	42.6482	-1.60706	2.95308e-05	ENSSSCG00000025551	3.26	5.37	0.2	0.14	0	0.56	RUNX2	-0.711034	0.00952876	999	-172.38	runt-related transcription factor 2 [Source:HGNC Symbol;Acc:HGNC:10472]	43	GO:0000790	GO:0001501	GO:0001649	GO:0001958	GO:0002051	GO:0002062	GO:0002063	GO:0002076	GO:0003677	GO:0003682	GO:0003700	GO:0005524	GO:0005634	GO:0005667	GO:0005737	GO:0006351	GO:0006355	GO:0008284	GO:0019904	GO:0030217	GO:0030278	GO:0030509	GO:0032332	GO:0035115	GO:0040036	GO:0042475	GO:0042487	GO:0043425	GO:0044212	GO:0045667	GO:0045669
NC_010445.3_12005	14	42.6482	-1.60706	2.95308e-05	ENSSSCG00000010260	57.89	46.68	41.81	44.04	52.32	38.14	SAR1A	-0.594406	0.0415215	350	-58.24	Sus scrofa SAR1 homolog A (S. cerevisiae) (SAR1A), mRNA. [Source:RefSeq mRNA;Acc:NM_001031786]	21	GO:0000166	GO:0005525	GO:0005622	GO:0005783	GO:0005794	GO:0006810	GO:0006886	GO:0015031	GO:0016192	GO:0016529	GO:0003924	GO:0004871	GO:0019001	GO:0031683	GO:0007186	GO:0007264	GO:0005634	GO:0005737	GO:0070062	GO:1901301	GO:1901303
NC_010445.3_12005	14	42.6482	-1.60706	2.95308e-05	ENSSSCG00000029894	0.74	0.91	0.4	0.44	0.29	0.76	SARM1	-0.594406	0.0415215	776	-141.05	Sterile alpha and TIR motif-containing protein 1 [Source:UniProtKB/Swiss-Prot;Acc:I3L5V6]	15	GO:0007165	GO:0005737	GO:0005739	GO:0005874	GO:0007399	GO:0030054	GO:0030154	GO:0030424	GO:0030425	GO:0042995	GO:0045202	GO:0048814	GO:1901214	GO:0005515	GO:0005488
NC_010445.3_12005	14	42.6482	-1.60706	2.95308e-05	ENSSSCG00000013446	6.39	6.47	3.88	4.67	2.04	4.77	SCAMP4	-0.58042	0.047856	726	-123.98	secretory carrier membrane protein 4 [Source:HGNC Symbol;Acc:HGNC:30385]	2	GO:0015031	GO:0016021
NC_010445.3_12005	14	42.6482	-1.60706	2.95308e-05	ENSSSCG00000001887	10.64	6.57	4.06	5.88	4.29	4.08	SCAMP5	-0.619966	0.0315202	495	-87.92	secretory carrier membrane protein 5 [Source:HGNC Symbol;Acc:HGNC:30386]	12	GO:0000139	GO:0005886	GO:0015031	GO:0016021	GO:0031201	GO:0032588	GO:0034976	GO:0045806	GO:0045956	GO:0050715	GO:0055038	GO:0005515
NC_010445.3_12005	14	42.6482	-1.60706	2.95308e-05	ENSSSCG00000020846	26.34	25.26	17.14	16.49	7.3	17.25	SCARA3	-0.587413	0.0446093	488	-77.06	scavenger receptor class A, member 3 [Source:HGNC Symbol;Acc:HGNC:19000]	--	--
NC_010445.3_12005	14	42.6482	-1.60706	2.95308e-05	ENSSSCG00000009245	9.48	6.41	5.72	4.15	3.55	5.62	SCD5	-0.797203	0.00190037	348	-62.24	Sus scrofa stearoyl-CoA desaturase 5 (SCD5), mRNA. [Source:RefSeq mRNA;Acc:NM_001114278]	10	GO:0004768	GO:0005506	GO:0005783	GO:0006629	GO:0006633	GO:0016020	GO:0016021	GO:0016491	GO:0016717	GO:0055114
NC_010445.3_12005	14	42.6482	-1.60706	2.95308e-05	ENSSSCG00000016684	8.1	1.46	0.46	1.12	0.61	0.94	SCRN1	-0.774082	0.00312666	1007	-191.76	secernin 1 [Source:HGNC Symbol;Acc:HGNC:22192]	4	GO:0005634	GO:0006508	GO:0016805	GO:0031965
NC_010445.3_12005	14	42.6482	-1.60706	2.95308e-05	ENSSSCG00000007574	4.44	3.06	0.83	1.27	0.27	1.05	SDK1	-0.664336	0.0184527	504	-102.53	sidekick cell adhesion molecule 1 [Source:HGNC Symbol;Acc:HGNC:19307]	2	GO:0005515	GO:0070062
NC_010445.3_12005	14	42.6482	-1.60706	2.95308e-05	ENSSSCG00000011398	20.3	18.38	5.56	6.33	2.47	5.01	SEMA3F	-0.608392	0.035806	373	-59.49	sema domain, immunoglobulin domain (Ig), short basic domain, secreted, (semaphorin) 3F [Source:HGNC Symbol;Acc:HGNC:10728]	19	GO:0001755	GO:0004872	GO:0007275	GO:0007411	GO:0016020	GO:0045499	GO:0048843	GO:0050919	GO:0005515	GO:0021675	GO:0048846	GO:0021612	GO:0021785	GO:0021637	GO:0061549	GO:0097490	GO:0097491	GO:1902285	GO:1902287
NC_010445.3_12005	14	42.6482	-1.60706	2.95308e-05	ENSSSCG00000025822	9.24	5.86	0.59	0.64	0.3	0.33	SFRP1	-0.669003	0.0173586	587	-100.28	secreted frizzled-related protein 1 [Source:HGNC Symbol;Acc:HGNC:10776]	202	GO:0001649	GO:0001657	GO:0001756	GO:0001843	GO:0002244	GO:0004197	GO:0005109	GO:0005578	GO:0005615	GO:0005622	GO:0005829	GO:0006309	GO:0007275	GO:0008144	GO:0008201	GO:0008284	GO:0008285	GO:0008584	GO:0008585	GO:0009267	GO:0009950	GO:0009952	GO:0009986	GO:0010564	GO:0010629	GO:0010719	GO:0014034	GO:0014070	GO:0016055	GO:0017147	GO:0021915
NC_010445.3_12005	14	42.6482	-1.60706	2.95308e-05	ENSSSCG00000025993	1.25	0.05	0	0.03	0.03	0.03	SGPP2	-0.819379	0.00110835	849	-138.73	sphingosine-1-phosphate phosphatase 2 [Source:HGNC Symbol;Acc:HGNC:19953]	6	GO:0003824	GO:0005783	GO:0006670	GO:0016020	GO:0042392	GO:0016311
NC_010445.3_12005	14	42.6482	-1.60706	2.95308e-05	ENSSSCG00000009951	1.45	0.7	0.23	0.23	0.09	0.21	SGSM1	-0.711034	0.00952876	396	-82.6	small G protein signaling modulator 1 [Source:HGNC Symbol;Acc:HGNC:29410]	3	GO:0005097	GO:0032313	GO:0032851
NC_010445.3_12005	14	42.6482	-1.60706	2.95308e-05	ENSSSCG00000024938	3.42	1.94	1.13	1.12	0.82	1.41	SH3BP5	-0.811189	0.00136332	319	-62.18	SH3-domain binding protein 5 (BTK-associated) [Source:HGNC Symbol;Acc:HGNC:10827]	4	GO:0004860	GO:0006469	GO:0035556	GO:0005515
NC_010445.3_12005	14	42.6482	-1.60706	2.95308e-05	ENSSSCG00000011357	17.07	16.66	6.7	12.43	5.46	10.27	SHISA5	-0.615385	0.0331699	335	-57.11	shisa family member 5 [Source:HGNC Symbol;Acc:HGNC:30376]	11	GO:0004871	GO:0005635	GO:0005783	GO:0006915	GO:0007165	GO:0043123	GO:0050699	GO:0070062	GO:0005515	GO:0072332	GO:0042771
NC_010445.3_12005	14	42.6482	-1.60706	2.95308e-05	ENSSSCG00000029899	17.63	10.63	7.77	7.73	4.61	7.55	SIGMAR1	-0.622378	0.0306759	491	-84.06	sigma non-opioid intracellular receptor 1 [Source:HGNC Symbol;Acc:HGNC:8157]	7	GO:0000247	GO:0004872	GO:0005635	GO:0005783	GO:0006696	GO:0043523	GO:0005515
NC_010445.3_12005	14	42.6482	-1.60706	2.95308e-05	ENSSSCG00000010210	4.01	0.5	0.49	0.26	0.12	0.75	SLC16A9	-0.679511	0.0150702	327	-55.63	solute carrier family 16, member 9 [Source:HGNC Symbol;Acc:HGNC:23520]	3	GO:0016021	GO:0046415	GO:0055085
NC_010445.3_12005	14	42.6482	-1.60706	2.95308e-05	ENSSSCG00000009373	7.35	2.43	1.36	1.69	1.64	2.03	SLC25A15	-0.853147	0.000418118	766	-140.39	solute carrier family 25 (mitochondrial carrier; ornithine transporter) member 15 [Source:HGNC Symbol;Acc:HGNC:10985]	5	GO:0005739	GO:0005743	GO:0006810	GO:0016020	GO:0016021
NC_010445.3_12005	14	42.6482	-1.60706	2.95308e-05	ENSSSCG00000005648	6.14	3.87	2.1	2.59	2.2	1.65	SLC27A4	-0.622378	0.0306759	460	-83.85	Uncharacterized protein [Source:UniProtKB/TrEMBL;Acc:F1RR85]	17	GO:0000038	GO:0001579	GO:0001676	GO:0003824	GO:0004467	GO:0005783	GO:0005789	GO:0005886	GO:0005902	GO:0006631	GO:0008152	GO:0015909	GO:0031526	GO:0031957	GO:0042760	GO:0043588	GO:0044539
NC_010445.3_12005	14	42.6482	-1.60706	2.95308e-05	ENSSSCG00000022925	38.37	43.46	19.62	19.51	33.01	29.16	SLC2A3	-0.692308	0.012593	399	-85.95	Uncharacterized protein [Source:UniProtKB/TrEMBL;Acc:I3LG15]	14	GO:0002080	GO:0005737	GO:0005886	GO:0015758	GO:0016021	GO:0022857	GO:0033300	GO:0055056	GO:0055085	GO:0070837	GO:0005215	GO:0006810	GO:0016020	GO:0022891
NC_010445.3_12005	14	42.6482	-1.60706	2.95308e-05	ENSSSCG00000024166	0.26	0.18	0	0	0	0.03	SLC2A6	-0.676264	0.0157521	476	-81.42	solute carrier family 2 (facilitated glucose transporter), member 6 [Source:HGNC Symbol;Acc:HGNC:11011]	7	GO:0005215	GO:0006810	GO:0016020	GO:0016021	GO:0022857	GO:0022891	GO:0055085
NC_010445.3_12005	14	42.6482	-1.60706	2.95308e-05	ENSSSCG00000015001	12.89	3.56	0.47	0.73	0.57	0.87	SLC35F2	-0.867133	0.000259812	379	-65.76	solute carrier family 35, member F2 [Source:HGNC Symbol;Acc:HGNC:23615]	4	GO:0006810	GO:0016021	GO:0016020	GO:0055085
NC_010445.3_12005	14	42.6482	-1.60706	2.95308e-05	ENSSSCG00000023512	0.99	0.91	0.49	0.85	0.24	0.52	SLC36A1	-0.73205	0.00679293	966	-161.38	Uncharacterized protein [Source:UniProtKB/TrEMBL;Acc:I3LUT9]	12	GO:0005783	GO:0015180	GO:0015187	GO:0015193	GO:0015808	GO:0015816	GO:0015824	GO:0015992	GO:0016020	GO:0016021	GO:0035524	GO:0005765
NC_010445.3_12005	14	42.6482	-1.60706	2.95308e-05	ENSSSCG00000022754	1.77	1.97	0.97	1.66	1.13	1.28	SLC39A3	-0.713287	0.00920178	1059	-191.25	solute carrier family 39 (zinc transporter), member 3 [Source:HGNC Symbol;Acc:HGNC:17128]	7	GO:0005385	GO:0006829	GO:0016020	GO:0030001	GO:0046873	GO:0055085	GO:0071577
NC_010445.3_12005	14	42.6482	-1.60706	2.95308e-05	ENSSSCG00000028600	15.49	10.4	9.01	9.01	12.14	8.97	SLC39A9	-0.640982	0.0247	454	-77.31	solute carrier family 39, member 9 [Source:HGNC Symbol;Acc:HGNC:20182]	4	GO:0016020	GO:0030001	GO:0046873	GO:0055085
NC_010445.3_12005	14	42.6482	-1.60706	2.95308e-05	ENSSSCG00000026547	0.78	0.68	0.02	0.41	0.15	0.29	SLC45A3	-0.699301	0.0113742	437	-78.08	solute carrier family 45, member 3 [Source:HGNC Symbol;Acc:HGNC:8642]	2	GO:0016021	GO:0055085
NC_010445.3_12005	14	42.6482	-1.60706	2.95308e-05	ENSSSCG00000013338	5.93	0.08	0.02	0.04	0.01	0.06	SLC5A12	-0.836567	0.00069316	335	-66.84	solute carrier family 5 (sodium/monocarboxylate cotransporter), member 12 [Source:HGNC Symbol;Acc:HGNC:28750]	6	GO:0005215	GO:0006810	GO:0016020	GO:0016021	GO:0055085	GO:0070062
NC_010445.3_12005	14	42.6482	-1.60706	2.95308e-05	ENSSSCG00000017232	52.72	5.91	2.7	3.34	2.32	3.13	SLC9A3R1	-0.601399	0.0385885	323	-61.63	Sus scrofa solute carrier family 9 (sodium/hydrogen exchanger), member 3 regulator 1 (SLC9A3R1), mRNA. [Source:RefSeq mRNA;Acc:NM_001143724]	45	GO:0003096	GO:0005102	GO:0005813	GO:0005886	GO:0005902	GO:0007191	GO:0008013	GO:0008285	GO:0010642	GO:0010766	GO:0014067	GO:0016020	GO:0016324	GO:0017081	GO:0019902	GO:0019933	GO:0030033	GO:0030036	GO:0030165	GO:0030336	GO:0030643	GO:0031526	GO:0031698	GO:0032416	GO:0032782	GO:0034613	GO:0034635	GO:0043231	GO:0043621	GO:0044062	GO:0045177
NC_010445.3_12005	14	42.6482	-1.60706	2.95308e-05	ENSSSCG00000010512	1.81	3.92	0.1	0.55	0.05	0.62	SLIT1	-0.612961	0.0340673	561	-95.16	slit homolog 1 (Drosophila) [Source:HGNC Symbol;Acc:HGNC:11085]	18	GO:0005509	GO:0005576	GO:0005615	GO:0005737	GO:0007409	GO:0007411	GO:0008045	GO:0021772	GO:0022028	GO:0022029	GO:0031290	GO:0033563	GO:0040023	GO:0048495	GO:0048812	GO:0048846	GO:0050919	GO:0005515
NC_010445.3_12005	14	42.6482	-1.60706	2.95308e-05	ENSSSCG00000004952	17.76	21.13	12.41	12.48	12.01	15.56	SMAD2	-0.748252	0.00512408	1194	-211.86	Uncharacterized protein [Source:UniProtKB/TrEMBL;Acc:F1SJJ0]	94	GO:0000122	GO:0000987	GO:0000988	GO:0001102	GO:0001501	GO:0001649	GO:0001657	GO:0001666	GO:0001701	GO:0001707	GO:0001756	GO:0001889	GO:0001933	GO:0001947	GO:0002076	GO:0002520	GO:0003682	GO:0003690	GO:0003700	GO:0005160	GO:0005518	GO:0005622	GO:0005634	GO:0005637	GO:0005886	GO:0006355	GO:0006810	GO:0006919	GO:0006955	GO:0007050	GO:0007179
NC_010445.3_12005	14	42.6482	-1.60706	2.95308e-05	ENSSSCG00000007140	3.44	3.04	1.47	2.59	1.72	1.52	SMOX	-0.601399	0.0385885	339	-60.9	spermine oxidase [Source:HGNC Symbol;Acc:HGNC:15862]	6	GO:0005737	GO:0006598	GO:0016491	GO:0046208	GO:0046592	GO:0055114
NC_010445.3_12005	14	42.6482	-1.60706	2.95308e-05	ENSSSCG00000002635	13.39	6.44	2.67	4.02	2.85	3.07	SPIRE2	-0.664336	0.0184527	320	-64.5	spire-type actin nucleation factor 2 [Source:HGNC Symbol;Acc:HGNC:30623]	10	GO:0005938	GO:0016192	GO:0030036	GO:0030659	GO:0032154	GO:0036089	GO:0040038	GO:0046907	GO:0051295	GO:0070649
NC_010445.3_12005	14	42.6482	-1.60706	2.95308e-05	ENSSSCG00000013464	6.22	3.45	1.02	3.1	1.56	1.79	SPPL2B	-0.643357	0.0240032	534	-101.15	signal peptide peptidase like 2B [Source:HGNC Symbol;Acc:HGNC:30627]	14	GO:0004190	GO:0016021	GO:0050776	GO:0005515	GO:0005886	GO:0010008	GO:0042803	GO:0030660	GO:0006509	GO:0005765	GO:0042500	GO:0071458	GO:0031293	GO:0071556
NC_010445.3_12005	14	42.6482	-1.60706	2.95308e-05	ENSSSCG00000005943	5.01	4.15	1.46	2.3	1.67	3.06	ST3GAL1	-0.699301	0.0113742	1385	-259.15	ST3 beta-galactoside alpha-2,3-sialyltransferase 1 [Source:HGNC Symbol;Acc:HGNC:10862]	21	GO:0003836	GO:0005794	GO:0006468	GO:0006486	GO:0008373	GO:0016020	GO:0016021	GO:0016740	GO:0016757	GO:0030173	GO:0003836	GO:0005794	GO:0006468	GO:0006486	GO:0008373	GO:0016020	GO:0016021	GO:0016740	GO:0016757	GO:0030173	GO:0070062
NC_010445.3_12005	14	42.6482	-1.60706	2.95308e-05	ENSSSCG00000001788	7.48	4.97	1.56	4.53	2.2	1.77	STARD5	-0.608392	0.035806	338	-61.72	StAR-related lipid transfer (START) domain containing 5 [Source:HGNC Symbol;Acc:HGNC:18065]	1	GO:0008289
NC_010445.3_12005	14	42.6482	-1.60706	2.95308e-05	ENSSSCG00000009662	1.8	1.49	0.42	0	0.69	0.95	STMN4	-0.910684	3.84695e-05	356	-61.82	stathmin-like 4 [Source:HGNC Symbol;Acc:HGNC:16078]	1	GO:0031110
NC_010445.3_12005	14	42.6482	-1.60706	2.95308e-05	ENSSSCG00000028691	0.14	0.03	0	0	0	0.03	SULT1C3	-0.639504	0.025141	838	-149.67	sulfotransferase family, cytosolic, 1C, member 3 [Source:HGNC Symbol;Acc:HGNC:33543]	5	GO:0004027	GO:0004062	GO:0005737	GO:0006790	GO:0008146
NC_010445.3_12005	14	42.6482	-1.60706	2.95308e-05	ENSSSCG00000002262	0.32	0.12	0.02	0.04	0.01	0.02	SV2B	-0.731117	0.00690006	704	-117.47	synaptic vesicle glycoprotein 2B [Source:HGNC Symbol;Acc:HGNC:16874]	7	GO:0005215	GO:0006810	GO:0008021	GO:0016020	GO:0016021	GO:0022857	GO:0055085
NC_010445.3_12005	14	42.6482	-1.60706	2.95308e-05	ENSSSCG00000013829	10.05	9.72	6.63	8.82	3.92	7.62	SYDE1	-0.654992	0.0207937	791	-139.11	synapse defective 1, Rho GTPase, homolog 1 (C. elegans) [Source:HGNC Symbol;Acc:HGNC:25824]	12	GO:0005622	GO:0007165	GO:0005515	GO:0005829	GO:0032403	GO:0005096	GO:0043547	GO:0007130	GO:0044300	GO:0097060	GO:0050806	GO:0016081
NC_010445.3_12005	14	42.6482	-1.60706	2.95308e-05	ENSSSCG00000020873	8.36	6.4	3.44	5.43	3.12	5.37	SYNGR1	-0.608392	0.035806	1096	-186.57	synaptogyrin 1 [Source:HGNC Symbol;Acc:HGNC:11498]	4	GO:0016020	GO:0016021	GO:0048169	GO:0048172
NC_010445.3_12005	14	42.6482	-1.60706	2.95308e-05	ENSSSCG00000005781	0.81	0.08	0.02	0.02	0.04	0.28	TARSL2	-0.893171	9.13597e-05	439	-78.6	threonyl-tRNA synthetase-like 2 [Source:HGNC Symbol;Acc:HGNC:24728]	9	GO:0000166	GO:0004812	GO:0004829	GO:0005524	GO:0005737	GO:0006418	GO:0006435	GO:0016876	GO:0043039
NC_010445.3_12005	14	42.6482	-1.60706	2.95308e-05	ENSSSCG00000004048	122.62	110.82	80.33	94.49	97.95	75.47	TCP1	-0.58042	0.047856	302	-65.24	t-complex 1 [Source:HGNC Symbol;Acc:HGNC:11655]	23	GO:0000166	GO:0000242	GO:0001669	GO:0002199	GO:0005524	GO:0005634	GO:0005720	GO:0005737	GO:0005794	GO:0005813	GO:0005815	GO:0005832	GO:0005874	GO:0005886	GO:0006457	GO:0007339	GO:0030054	GO:0044267	GO:0051082	GO:0070062	GO:0005515	GO:0044822	GO:0044297
NC_010445.3_12005	14	42.6482	-1.60706	2.95308e-05	ENSSSCG00000024361	13.42	10.54	7.6	9.27	8	10.73	TFB1M	-0.881119	0.000152674	342	-68.12	transcription factor B1, mitochondrial [Source:HGNC Symbol;Acc:HGNC:17037]	8	GO:0000154	GO:0000179	GO:0008649	GO:0031167	GO:0005515	GO:0044822	GO:0042645	GO:0005739
NC_010445.3_12005	14	42.6482	-1.60706	2.95308e-05	ENSSSCG00000007115	10.14	9.22	3.83	8.1	4.86	6.33	THBD	-0.594406	0.0415215	374	-61.85	thrombomodulin [Source:HGNC Symbol;Acc:HGNC:11784]	10	GO:0004888	GO:0005509	GO:0007565	GO:0007596	GO:0009790	GO:0009986	GO:0016020	GO:0016021	GO:0030246	GO:0005515
NC_010445.3_12005	14	42.6482	-1.60706	2.95308e-05	ENSSSCG00000004065	3.88	4.47	2.54	3.21	2.38	3.56	TIAM2	-0.643357	0.0240032	340	-56.92	T-cell lymphoma invasion and metastasis 2 [Source:HGNC Symbol;Acc:HGNC:11806]	22	GO:0005057	GO:0005085	GO:0005089	GO:0005096	GO:0005543	GO:0005737	GO:0007165	GO:0016020	GO:0035023	GO:0035556	GO:0043547	GO:0005515	GO:0070062	GO:0043087	GO:0005057	GO:0005085	GO:0005089	GO:0005543	GO:0007165	GO:0035023	GO:0035556	GO:0005515
NC_010445.3_12005	14	42.6482	-1.60706	2.95308e-05	ENSSSCG00000017371	20.59	17.98	12.6	12.47	14.29	15.2	TMEM101	-0.748252	0.00512408	490	-83.59	transmembrane protein 101 [Source:HGNC Symbol;Acc:HGNC:28653]	3	GO:0004871	GO:0007165	GO:0043123
NC_010445.3_12005	14	42.6482	-1.60706	2.95308e-05	ENSSSCG00000009754	0.14	0.1	0.05	0.05	0.03	0.08	TMEM132B	-0.754391	0.00458047	593	-95.89	transmembrane protein 132B [Source:HGNC Symbol;Acc:HGNC:29397]	--	--
NC_010445.3_12005	14	42.6482	-1.60706	2.95308e-05	ENSSSCG00000025911	4.8	3.92	1.51	1.96	0.78	2.01	TMEM151B	-0.72028	0.00823977	922	-173.02	transmembrane protein 151B [Source:HGNC Symbol;Acc:HGNC:21315]	--	--
NC_010445.3_12005	14	42.6482	-1.60706	2.95308e-05	ENSSSCG00000027779	22.75	21.21	10.69	20.03	9.7	14.12	TMEM259	-0.622378	0.0306759	711	-131.71	transmembrane protein 259 [Source:HGNC Symbol;Acc:HGNC:17039]	--	--
NC_010445.3_12005	14	42.6482	-1.60706	2.95308e-05	ENSSSCG00000026455	1.46	1.11	0.26	0.44	0.21	0.48	TMEM54	-0.769231	0.00344645	408	-60.46	transmembrane protein 54 [Source:HGNC Symbol;Acc:HGNC:24143]	--	--
NC_010445.3_12005	14	42.6482	-1.60706	2.95308e-05	ENSSSCG00000013911	9.32	11.33	1.74	1.72	0.36	1.94	TMEM59L	-0.58042	0.047856	338	-63	transmembrane protein 59-like [Source:HGNC Symbol;Acc:HGNC:13237]	--	--
NC_010445.3_12005	14	42.6482	-1.60706	2.95308e-05	ENSSSCG00000012849	15.58	11.72	5.67	12.1	4.83	7.12	TMEM80	-0.629371	0.0283197	915	-164.48	transmembrane protein 80 [Source:HGNC Symbol;Acc:HGNC:27453]	--	--
NC_010445.3_12005	14	42.6482	-1.60706	2.95308e-05	ENSSSCG00000002525	1.1	1.21	0.8	0.65	0.26	0.71	TRAF3_TV1	-0.58042	0.047856	1418	-256.9	Uncharacterized protein [Source:UniProtKB/TrEMBL;Acc:F1SA11]	71	GO:0001817	GO:0004842	GO:0007165	GO:0008063	GO:0008270	GO:0016567	GO:0032088	GO:0033209	GO:0042981	GO:0045087	GO:0046872	GO:0050688	GO:0005515	GO:0001817	GO:0002224	GO:0004842	GO:0007165	GO:0008063	GO:0008270	GO:0009898	GO:0016567	GO:0019901	GO:0031625	GO:0031996	GO:0032088	GO:0032648	GO:0033209	GO:0035631	GO:0042981	GO:0045087	GO:0046872
NC_010445.3_12005	14	42.6482	-1.60706	2.95308e-05	ENSSSCG00000024665	8.5	7.38	4.92	6.47	3.18	5.62	TRAPPC12	-0.615385	0.0331699	1527	-281.04	trafficking protein particle complex 12 [Source:HGNC Symbol;Acc:HGNC:24284]	1	GO:0005515
NC_010445.3_12005	14	42.6482	-1.60706	2.95308e-05	ENSSSCG00000006526	0.12	0.12	0	0.01	0	0.01	TRIM46	-0.618409	0.032074	322	-64.12	tripartite motif containing 46 [Source:HGNC Symbol;Acc:HGNC:19019]	12	GO:0005622	GO:0008270	GO:0046872	GO:0005515	GO:0005622	GO:0008270	GO:0046872	GO:0005515	GO:0005622	GO:0008270	GO:0046872	GO:0005515
NC_010445.3_12005	14	42.6482	-1.60706	2.95308e-05	ENSSSCG00000003620	4.47	1.85	1.4	1.51	1.36	1.89	TRIM62	-0.615385	0.0331699	1335	-223.66	tripartite motif containing 62 [Source:HGNC Symbol;Acc:HGNC:25574]	11	GO:0005622	GO:0008270	GO:0046872	GO:0005515	GO:0045087	GO:0051091	GO:0051092	GO:0043123	GO:1902186	GO:0046596	GO:0032897
NC_010445.3_12005	14	42.6482	-1.60706	2.95308e-05	ENSSSCG00000029813	14.29	9.03	5.39	3.99	5.15	7.42	TSPAN5	-0.818182	0.00114311	633	-117.61	tetraspanin 5 [Source:HGNC Symbol;Acc:HGNC:17753]	7	GO:0016020	GO:0016021	GO:0005886	GO:0019899	GO:0051604	GO:0090002	GO:0045747
NC_010445.3_12005	14	42.6482	-1.60706	2.95308e-05	ENSSSCG00000002145	5.09	4.59	2.15	4.45	4.24	2.62	TTC5	-0.65035	0.0220342	356	-60.85	tetratricopeptide repeat domain 5 [Source:HGNC Symbol;Acc:HGNC:19274]	6	GO:0003677	GO:0003682	GO:0005634	GO:0005737	GO:0045944	GO:0005515
NC_010445.3_12005	14	42.6482	-1.60706	2.95308e-05	ENSSSCG00000027165	31.08	31.59	11.52	20.24	12.47	14.95	UBE2G2	-0.594406	0.0415215	781	-125.45	ubiquitin-conjugating enzyme E2G 2 [Source:HGNC Symbol;Acc:HGNC:12483]	9	GO:0004842	GO:0005783	GO:0005829	GO:0016874	GO:0016881	GO:0018279	GO:0030433	GO:0070936	GO:0005515
NC_010445.3_12005	14	42.6482	-1.60706	2.95308e-05	ENSSSCG00000021560	95.08	78.29	40.26	64.1	56.38	41.07	UBE2I	-0.622378	0.0306759	362	-58.59	ubiquitin-conjugating enzyme E2I [Source:HGNC Symbol;Acc:HGNC:12485]	15	GO:0000122	GO:0005634	GO:0008134	GO:0016604	GO:0016605	GO:0016874	GO:0016881	GO:0019789	GO:0019899	GO:0043398	GO:0045892	GO:0071535	GO:0005737	GO:0005515	GO:0044822
NC_010445.3_12005	14	42.6482	-1.60706	2.95308e-05	ENSSSCG00000017105	2.33	1.97	1	0.76	0.44	1.36	UBE2QL1	-0.741259	0.00580115	356	-59.04	ubiquitin-conjugating enzyme E2Q family-like 1 [Source:HGNC Symbol;Acc:HGNC:37269]	1	GO:0016881
NC_010445.3_12005	14	42.6482	-1.60706	2.95308e-05	ENSSSCG00000002460	25.42	21.99	14.22	16.65	13.35	13.6	UBR7	-0.587413	0.0446093	312	-57.05	ubiquitin protein ligase E3 component n-recognin 7 (putative) [Source:HGNC Symbol;Acc:HGNC:20344]	4	GO:0004842	GO:0008270	GO:0016567	GO:0046872
NC_010445.3_12005	14	42.6482	-1.60706	2.95308e-05	ENSSSCG00000005717	12.89	10.47	6.93	9.85	5.53	7.43	UCK1	-0.623469	0.0302994	806	-148.05	uridine-cytidine kinase 1 [Source:HGNC Symbol;Acc:HGNC:14859]	12	GO:0000166	GO:0004849	GO:0005524	GO:0008152	GO:0016301	GO:0016310	GO:0016740	GO:0016773	GO:0044206	GO:0044211	GO:0004140	GO:0015937
NC_010445.3_12005	14	42.6482	-1.60706	2.95308e-05	ENSSSCG00000009742	10.32	8.05	5.13	6.67	3.1	7.04	ULK1	-0.664336	0.0184527	346	-61.94	unc-51 like autophagy activating kinase 1 [Source:HGNC Symbol;Acc:HGNC:12558]	41	GO:0000045	GO:0000166	GO:0000407	GO:0004672	GO:0004674	GO:0005524	GO:0005737	GO:0005776	GO:0005829	GO:0006468	GO:0007265	GO:0007409	GO:0008104	GO:0010506	GO:0010508	GO:0016020	GO:0016239	GO:0016772	GO:0017137	GO:0019901	GO:0021707	GO:0021933	GO:0030659	GO:0031175	GO:0031623	GO:0031669	GO:0032403	GO:0034045	GO:0042594	GO:0043005	GO:0043025
NC_010445.3_12005	14	42.6482	-1.60706	2.95308e-05	ENSSSCG00000016723	5.63	6.71	3.3	5.58	3.58	5.2	URGCP	-0.588442	0.0441448	1837	-324.11	upregulator of cell proliferation [Source:HGNC Symbol;Acc:HGNC:30890]	--	--
NC_010445.3_12005	14	42.6482	-1.60706	2.95308e-05	ENSSSCG00000002807	19.32	15.38	11	12.76	7	11.68	USB1	-0.636364	0.0260969	364	-60.67	U6 snRNA biogenesis 1 [Source:HGNC Symbol;Acc:HGNC:25792]	5	GO:0000175	GO:0004518	GO:0034477	GO:0090305	GO:0090503
NC_010445.3_12005	14	42.6482	-1.60706	2.95308e-05	ENSSSCG00000009302	11.36	8.63	8.91	7.02	6.88	7.87	USP12	-0.615385	0.0331699	400	-75.75	ubiquitin specific peptidase 12 [Source:HGNC Symbol;Acc:HGNC:20485]	10	GO:0004197	GO:0004221	GO:0004843	GO:0006508	GO:0006511	GO:0008233	GO:0008234	GO:0016579	GO:0016787	GO:0005515
NC_010445.3_12005	14	42.6482	-1.60706	2.95308e-05	ENSSSCG00000024341	4.06	5.07	2.54	3.91	1.5	3.73	USP20	-0.594406	0.0415215	592	-100.9	ubiquitin specific peptidase 20 [Source:HGNC Symbol;Acc:HGNC:12619]	16	GO:0001664	GO:0004197	GO:0004221	GO:0005813	GO:0006508	GO:0006511	GO:0008233	GO:0008234	GO:0008270	GO:0008277	GO:0016579	GO:0016787	GO:0046872	GO:0070536	GO:0071108	GO:0005515
NC_010445.3_12005	14	42.6482	-1.60706	2.95308e-05	ENSSSCG00000016306	2.5	1.98	1.36	1.53	0.97	1.77	USP40	-0.669003	0.0173586	944	-185.74	ubiquitin specific peptidase 40 [Source:HGNC Symbol;Acc:HGNC:20069]	2	GO:0004221	GO:0006511
NC_010445.3_12005	14	42.6482	-1.60706	2.95308e-05	ENSSSCG00000002696	6.89	7.42	1	1.12	0.43	0.58	VAT1L	-0.664336	0.0184527	571	-109.47	vesicle amine transport 1-like [Source:HGNC Symbol;Acc:HGNC:29315]	4	GO:0008270	GO:0016491	GO:0055114	GO:0016747
NC_010445.3_12005	14	42.6482	-1.60706	2.95308e-05	ENSSSCG00000004757	4.89	5.62	1.99	4.2	2.43	3.42	VPS18	-0.657343	0.0201855	528	-86.01	vacuolar protein sorting 18 homolog (S. cerevisiae) [Source:HGNC Symbol;Acc:HGNC:15972]	12	GO:0003779	GO:0005769	GO:0005884	GO:0006886	GO:0007032	GO:0007040	GO:0016192	GO:0030897	GO:0005488	GO:0005515	GO:0005765	GO:0046718
NC_010445.3_12005	14	42.6482	-1.60706	2.95308e-05	ENSSSCG00000028005	8.12	6.4	4.03	6.64	4.92	5.02	VPS33A	-0.622378	0.0306759	350	-62.12	Sus scrofa vacuolar protein sorting 33 homolog A (S. cerevisiae) (VPS33A), mRNA. [Source:RefSeq mRNA;Acc:NM_001098604]	5	GO:0006904	GO:0016192	GO:0030220	GO:0043473	GO:0048070
NC_010445.3_12005	14	42.6482	-1.60706	2.95308e-05	ENSSSCG00000004731	10.19	8.83	5.9	8.19	6.14	7.13	VPS39	-0.664336	0.0184527	561	-107.22	vacuolar protein sorting 39 homolog (S. cerevisiae) [Source:HGNC Symbol;Acc:HGNC:20593]	6	GO:0005083	GO:0030897	GO:0006886	GO:0016192	GO:0005515	GO:0005765
NC_010445.3_12005	14	42.6482	-1.60706	2.95308e-05	ENSSSCG00000022310	6.66	4.2	3.61	3.52	2.2	4.85	VPS9D1	-0.594406	0.0415215	1034	-172.96	VPS9 domain containing 1 [Source:HGNC Symbol;Acc:HGNC:13526]	2	GO:0005634	GO:0005737
NC_010445.3_12005	14	42.6482	-1.60706	2.95308e-05	ENSSSCG00000015636	0.14	0.34	0	0	0	0.05	VSTM2A	-0.780057	0.00276436	525	-95.15	V-set and transmembrane domain containing 2A [Source:HGNC Symbol;Acc:HGNC:28499]	2	GO:0005515	GO:0005515
NC_010445.3_12005	14	42.6482	-1.60706	2.95308e-05	ENSSSCG00000023837	3.72	1.87	1.26	0.91	0.59	1.12	WFDC1	-0.643357	0.0240032	751	-149.66	WAP four-disulfide core domain 1 [Source:HGNC Symbol;Acc:HGNC:15466]	3	GO:0005576	GO:0010466	GO:0030414
NC_010445.3_12005	14	42.6482	-1.60706	2.95308e-05	ENSSSCG00000017479	7.66	6.1	4.43	4.94	3.33	5.22	WIPF2	-0.692308	0.012593	776	-145.98	WAS/WASL interacting protein family, member 2 [Source:HGNC Symbol;Acc:HGNC:30923]	3	GO:0003779	GO:0030036	GO:0005515
NC_010445.3_12005	14	42.6482	-1.60706	2.95308e-05	ENSSSCG00000016628	1.15	0.7	0.31	0.34	0.39	0.23	WNT2	-0.594406	0.0415215	313	-61.3	Protein Wnt [Source:UniProtKB/TrEMBL;Acc:F1SJD8]	27	GO:0002053	GO:0005102	GO:0005109	GO:0005125	GO:0005576	GO:0005578	GO:0005737	GO:0005886	GO:0007267	GO:0007275	GO:0008284	GO:0016055	GO:0031012	GO:0045944	GO:0048146	GO:0051091	GO:0055009	GO:0060045	GO:0060070	GO:0060317	GO:0060492	GO:0060501	GO:0060716	GO:0061180	GO:0071560	GO:0090263	GO:0005515
NC_010445.3_12005	14	42.6482	-1.60706	2.95308e-05	ENSSSCG00000027365	0.61	0.42	0	0.06	0	0	WNT7B	-0.577552	0.0492341	743	-134.71	wingless-type MMTV integration site family, member 7B [Source:HGNC Symbol;Acc:HGNC:12787]	47	GO:0001701	GO:0001944	GO:0003338	GO:0005102	GO:0005109	GO:0005576	GO:0005578	GO:0007275	GO:0008284	GO:0010628	GO:0016055	GO:0016332	GO:0021871	GO:0022009	GO:0030182	GO:0030324	GO:0032364	GO:0042475	GO:0042592	GO:0044237	GO:0045669	GO:0045879	GO:0048144	GO:0048568	GO:0050808	GO:0051145	GO:0060033	GO:0060070	GO:0060425	GO:0060428	GO:0060482
NC_010445.3_12005	14	42.6482	-1.60706	2.95308e-05	ENSSSCG00000011602	20.26	9.83	6.85	8.42	6.58	8.36	XPC	-0.58042	0.047856	1595	-271.36	xeroderma pigmentosum, complementation group C [Source:HGNC Symbol;Acc:HGNC:12816]	18	GO:0000075	GO:0000715	GO:0003677	GO:0003684	GO:0003697	GO:0005634	GO:0005737	GO:0006281	GO:0006289	GO:0006974	GO:0010224	GO:0031573	GO:0071942	GO:0005730	GO:0070062	GO:0005515	GO:0005886	GO:1901990
NC_010445.3_12005	14	42.6482	-1.60706	2.95308e-05	ENSSSCG00000024528	2.98	1.99	0.69	0.96	0.31	0.75	ZDHHC14	-0.608392	0.035806	641	-103.93	zinc finger, DHHC-type containing 14 [Source:HGNC Symbol;Acc:HGNC:20341]	5	GO:0008270	GO:0046872	GO:0005783	GO:0016409	GO:0018345
NC_010445.3_12005	14	42.6482	-1.60706	2.95308e-05	ENSSSCG00000002337	10.89	7.83	4.8	7.19	6.63	6.94	ZFYVE1	-0.664336	0.0184527	456	-78.5	zinc finger, FYVE domain containing 1 [Source:HGNC Symbol;Acc:HGNC:13180]	9	GO:0005545	GO:0005547	GO:0005783	GO:0005795	GO:0010923	GO:0043325	GO:0046872	GO:0048471	GO:0005515
NC_010445.3_12005	14	42.6482	-1.60706	2.95308e-05	ENSSSCG00000027957	7.24	6.92	5.1	4.54	2.2	5.3	ZNF250	-0.615385	0.0331699	905	-162.76	zinc finger protein 250 [Source:HGNC Symbol;Acc:HGNC:13044]	4	GO:0003676	GO:0005622	GO:0006355	GO:0046872
NC_010445.3_12005	14	42.6482	-1.60706	2.95308e-05	ENSSSCG00000014046	10.4	8.81	6.11	8.54	4.44	7.34	ZNF346	-0.643357	0.0240032	622	-103.59	zinc finger protein 346 [Source:HGNC Symbol;Acc:HGNC:16403]	11	GO:0003676	GO:0003725	GO:0005634	GO:0005730	GO:0006915	GO:0008270	GO:0046872	GO:0005515	GO:0044822	GO:0019899	GO:0043065
NC_010445.3_12005	14	42.6482	-1.60706	2.95308e-05	ENSSSCG00000003739	3.21	2.96	2.91	2.29	2.07	3.47	ZNF397	-0.664336	0.0184527	461	-78.43	zinc finger protein 397 [Source:HGNC Symbol;Acc:HGNC:18818]	6	GO:0003676	GO:0003700	GO:0005634	GO:0006351	GO:0006355	GO:0046872
NC_010445.3_12005	14	42.6482	-1.60706	2.95308e-05	ENSSSCG00000030294	2.24	1.83	1.13	1.86	1.65	1.77	ZNF398	-0.601399	0.0385885	559	-98.59	zinc finger protein 398 [Source:HGNC Symbol;Acc:HGNC:18373]	8	GO:0003676	GO:0005622	GO:0006355	GO:0046872	GO:0003676	GO:0005622	GO:0006355	GO:0046872
NC_010445.3_12005	14	42.6482	-1.60706	2.95308e-05	ENSSSCG00000002352	7.32	6.07	5.26	6.14	6.43	6.1	ZNF410	-0.734266	0.00654349	317	-56.13	zinc finger protein 410 [Source:HGNC Symbol;Acc:HGNC:20144]	2	GO:0003676	GO:0046872
NC_010445.3_12005	14	42.6482	-1.60706	2.95308e-05	ENSSSCG00000007801	5.26	5.1	2.18	4.63	1.68	2.86	ZNF48	-0.608392	0.035806	469	-85.16	zinc finger protein 48 [Source:HGNC Symbol;Acc:HGNC:13114]	2	GO:0003676	GO:0046872
NC_010445.3_12005	14	42.6482	-1.60706	2.95308e-05	ENSSSCG00000007780	20.54	16.71	10.14	13.85	6.92	11.48	ZNF629	-0.629371	0.0283197	1325	-231.69	Uncharacterized protein [Source:UniProtKB/TrEMBL;Acc:F1RG79]	3	GO:0003676	GO:0005634	GO:0046872
NC_010445.3_12005	14	42.6482	-1.60706	2.95308e-05	ENSSSCG00000023019	0.36	0.05	0.05	0	0	0.02	ZSWIM5	-0.604274	0.0374263	349	-59.57	zinc finger, SWIM-type containing 5 [Source:HGNC Symbol;Acc:HGNC:29299]	1	GO:0005615
NC_010446.4_12102	1	11.3472	-3.50426	0.00222311	ENSSSCG00000008346	8.42	9.04	13.48	5.94	8.95	9.52	APLF	-0.753066	0.00469389	1214	-268.41	aprataxin and PNKP like factor [Source:HGNC Symbol;Acc:HGNC:28724]	13	GO:0000012	GO:0000166	GO:0003906	GO:0004520	GO:0005634	GO:0006302	GO:0006974	GO:0008408	GO:0005515	GO:0090305	GO:0051106	GO:0035861	GO:0045191
NC_010446.4_12102	1	11.3472	-3.50426	0.00222311	ENSSSCG00000009010	7.38	10.43	17.47	8.48	10.3	15.86	ARFIP1	-0.65149	0.0217247	425	-91.09	ADP-ribosylation factor interacting protein 1 [Source:HGNC Symbol;Acc:HGNC:21496]	6	GO:0000139	GO:0005829	GO:0006886	GO:0019904	GO:0042802	GO:0050708
NC_010446.4_12102	1	11.3472	-3.50426	0.00222311	ENSSSCG00000002288	27.02	15.55	15.81	13.11	20.14	14.99	ATP6V1D	-0.640982	0.0247	684	-146.94	ATPase, H+ transporting, lysosomal 34kDa, V1 subunit D [Source:HGNC Symbol;Acc:HGNC:13527]	10	GO:0005813	GO:0005929	GO:0016020	GO:0016471	GO:0042384	GO:0042626	GO:0061512	GO:0070062	GO:0005515	GO:0005765
NC_010446.4_12102	1	11.3472	-3.50426	0.00222311	ENSSSCG00000009629	17.73	13.72	10.05	9.36	11.21	9.46	BIN3	-0.595447	0.0410748	521	-137.43	bridging integrator 3 [Source:HGNC Symbol;Acc:HGNC:1054]	9	GO:0005737	GO:0008104	GO:0009826	GO:0005515	GO:0048741	GO:0005884	GO:0043403	GO:0010591	GO:0014839
NC_010446.4_12102	1	11.3472	-3.50426	0.00222311	ENSSSCG00000029371	1.73	2.3	2.61	1.32	2.17	3.41	C5AR1	-0.588442	0.0441448	1171	-260.78	complement component 5a receptor 1 [Source:HGNC Symbol;Acc:HGNC:1338]	21	GO:0004871	GO:0004878	GO:0004930	GO:0004942	GO:0004944	GO:0004982	GO:0006935	GO:0006954	GO:0007165	GO:0007186	GO:0016020	GO:0016021	GO:0016323	GO:0030593	GO:0032494	GO:0038178	GO:0042789	GO:0045177	GO:0050679	GO:0050830	GO:0070374
NC_010446.4_12102	1	11.3472	-3.50426	0.00222311	ENSSSCG00000016581	249.97	245.02	210.53	193.82	207.55	199.53	CALU	-0.577934	0.0490488	688	-163.56	calumenin [Source:HGNC Symbol;Acc:HGNC:1458]	4	GO:0005509	GO:0005783	GO:0016020	GO:0005515
NC_010446.4_12102	1	11.3472	-3.50426	0.00222311	ENSSSCG00000015206	2.93	3.72	4.5	2.66	1.98	4.42	CCDC15	-0.585965	0.0452682	440	-94.92	coiled-coil domain containing 15 [Source:HGNC Symbol;Acc:HGNC:25798]	1	GO:0005813
NC_010446.4_12102	1	11.3472	-3.50426	0.00222311	ENSSSCG00000024972	19.71	20.37	25	11.52	11.85	21.49	CCDC25	-0.700526	0.0111699	509	-113.25	coiled-coil domain containing 25 [Source:HGNC Symbol;Acc:HGNC:25591]	1	GO:0070062
NC_010446.4_12102	1	11.3472	-3.50426	0.00222311	ENSSSCG00000001708	33.79	34.96	46.52	32.37	37.94	39.04	CDC5L	-0.763574	0.00385009	915	-203.85	cell division cycle 5-like [Source:HGNC Symbol;Acc:HGNC:1743]	11	GO:0000974	GO:0003677	GO:0003682	GO:0005730	GO:0016607	GO:0071013	GO:0071987	GO:0016020	GO:0005515	GO:0044822	GO:0005634
NC_010446.4_12102	1	11.3472	-3.50426	0.00222311	ENSSSCG00000021918	10.18	10.55	12.5	8.03	8.05	10.61	CEP19	-0.686516	0.0136736	1732	-374.15	centrosomal protein 19kDa [Source:HGNC Symbol;Acc:HGNC:28209]	2	GO:0000922	GO:0005814
NC_010446.4_12102	1	11.3472	-3.50426	0.00222311	ENSSSCG00000006202	9.73	9.02	16.36	6.59	8.84	13.48	CSPP1	-0.767076	0.00359618	612	-142.48	centrosome and spindle pole associated protein 1 [Source:HGNC Symbol;Acc:HGNC:26193]	11	GO:0000922	GO:0005813	GO:0005874	GO:0032467	GO:0000922	GO:0005813	GO:0005819	GO:0005874	GO:0032467	GO:0051781	GO:0005515
NC_010446.4_12102	1	11.3472	-3.50426	0.00222311	ENSSSCG00000026798	0.94	0.77	1.21	0.26	0.42	0.87	CYP2C42	-0.704029	0.0106012	905	-207.11	Sus scrofa cytochrome P450 C42 (CYP2C42), mRNA. [Source:RefSeq mRNA;Acc:NM_001167835]	14	GO:0004497	GO:0005506	GO:0009055	GO:0016491	GO:0016705	GO:0020037	GO:0046872	GO:0055114	GO:0005783	GO:0005789	GO:0016020	GO:0031090	GO:0043231	GO:0070330
NC_010446.4_12102	1	11.3472	-3.50426	0.00222311	ENSSSCG00000026644	26.91	32.1	44.2	22.89	20.27	31.49	DDX46	-0.633976	0.0268409	549	-112.64	DEAD (Asp-Glu-Ala-Asp) box polypeptide 46 [Source:HGNC Symbol;Acc:HGNC:18681]	9	GO:0000166	GO:0003676	GO:0004386	GO:0005524	GO:0005634	GO:0005730	GO:0008026	GO:0016787	GO:0044822
NC_010446.4_12102	1	11.3472	-3.50426	0.00222311	ENSSSCG00000009771	34.02	34	40.91	28.96	34.16	38.62	DDX55	-0.58494	0.0457391	427	-85.89	DEAD (Asp-Glu-Ala-Asp) box polypeptide 55 [Source:HGNC Symbol;Acc:HGNC:20085]	9	GO:0000166	GO:0003676	GO:0003723	GO:0004386	GO:0005524	GO:0008026	GO:0016787	GO:0016020	GO:0044822
NC_010446.4_12102	1	11.3472	-3.50426	0.00222311	ENSSSCG00000027643	0.54	0.47	0.96	0.04	0.87	0.47	DIO2	-0.748683	0.00508437	397	-90.5	Sus scrofa deiodinase, iodothyronine, type II (DIO2), mRNA. [Source:RefSeq mRNA;Acc:NM_001001626]	8	GO:0004800	GO:0016491	GO:0042404	GO:0042446	GO:0055114	GO:0016020	GO:0016021	GO:0042403
NC_010446.4_12102	1	11.3472	-3.50426	0.00222311	ENSSSCG00000009460	2.06	4.25	4.05	2.93	2.23	3.03	DIS3	-0.577934	0.0490488	951	-213.06	DIS3 exosome endoribonuclease and 3'-5' exoribonuclease [Source:HGNC Symbol;Acc:HGNC:20604]	16	GO:0000175	GO:0000176	GO:0003723	GO:0004519	GO:0004540	GO:0005085	GO:0005654	GO:0016075	GO:0071034	GO:0043547	GO:0090305	GO:0016020	GO:0005737	GO:0005515	GO:0005634	GO:0090503
NC_010446.4_12102	1	11.3472	-3.50426	0.00222311	ENSSSCG00000006892	27.95	35.73	68.17	21.97	31.67	43.35	DNTTIP2	-0.791595	0.0021561	672	-157.68	deoxynucleotidyltransferase, terminal, interacting protein 2 [Source:HGNC Symbol;Acc:HGNC:24013]	3	GO:0005634	GO:0005730	GO:0044822
NC_010446.4_12102	1	11.3472	-3.50426	0.00222311	ENSSSCG00000008180	26.83	35.74	57.03	18.05	21.65	40.58	EIF5B	-0.753066	0.00469389	611	-137.88	eukaryotic translation initiation factor 5B [Source:HGNC Symbol;Acc:HGNC:30793]	10	GO:0000166	GO:0003924	GO:0005525	GO:0006184	GO:0005515	GO:0044822	GO:0000166	GO:0003924	GO:0005525	GO:0006184
NC_010446.4_12102	1	11.3472	-3.50426	0.00222311	ENSSSCG00000000952	4.56	4.88	6.09	3.41	2.51	4.64	ENSSSCG00000000952	-0.598246	0.039892	833	-190.98	Uncharacterized protein [Source:UniProtKB/TrEMBL;Acc:F1RYJ7]	1	GO:0005515
NC_010446.4_12102	1	11.3472	-3.50426	0.00222311	ENSSSCG00000001202	3.11	2.52	4.63	1.19	1.63	3.24	ENSSSCG00000001202	-0.619966	0.0315202	437	-91.88	Sus scrofa zinc finger protein 389 (ZNF389), mRNA. [Source:RefSeq mRNA;Acc:NM_001145130]	4	GO:0003676	GO:0005634	GO:0042802	GO:0046872
NC_010446.4_12102	1	11.3472	-3.50426	0.00222311	ENSSSCG00000004590	8.9	12.64	17.99	7.59	6.14	12.32	ENSSSCG00000004590	-0.588442	0.0441448	755	-158.2	Uncharacterized protein [Source:UniProtKB/TrEMBL;Acc:F1S052]	--	--
NC_010446.4_12102	1	11.3472	-3.50426	0.00222311	ENSSSCG00000006347	0.85	0.64	0.41	0.33	0.84	0.68	ENSSSCG00000006347	-0.626316	0.0293323	494	-102.7	Uncharacterized protein [Source:UniProtKB/TrEMBL;Acc:F1S1C7]	5	GO:0006470	GO:0008138	GO:0016311	GO:0016791	GO:0046872
NC_010446.4_12102	1	11.3472	-3.50426	0.00222311	ENSSSCG00000006841	9.31	8.92	14.1	8.16	9.41	13.01	ENSSSCG00000006841	-0.711034	0.00952876	1060	-233.16	Uncharacterized protein [Source:UniProtKB/TrEMBL;Acc:F1S5Y7]	--	--
NC_010446.4_12102	1	11.3472	-3.50426	0.00222311	ENSSSCG00000008826	2.08	2.13	2.9	2.08	1.9	2.76	ENSSSCG00000008826	-0.596128	0.0407848	877	-192.17	Uncharacterized protein [Source:UniProtKB/TrEMBL;Acc:F1SE88]	3	GO:0005488	GO:0005488	GO:0005488
NC_010446.4_12102	1	11.3472	-3.50426	0.00222311	ENSSSCG00000013054	11.13	9.05	17.65	8.66	10.06	10.86	ENSSSCG00000013054	-0.633976	0.0268409	675	-147.57	Uncharacterized protein [Source:UniProtKB/TrEMBL;Acc:F1RPY1]	3	GO:0003924	GO:0005525	GO:0006184
NC_010446.4_12102	1	11.3472	-3.50426	0.00222311	ENSSSCG00000013402	17.55	28.75	48.7	22.74	18.6	25.94	ENSSSCG00000013402	-0.616463	0.032776	323	-74.39	Uncharacterized protein [Source:UniProtKB/TrEMBL;Acc:F1S6W7]	2	GO:0004221	GO:0006511
NC_010446.4_12102	1	11.3472	-3.50426	0.00222311	ENSSSCG00000016061	30.13	34.65	35.12	26.41	27.24	34	ENSSSCG00000016061	-0.630474	0.0279603	392	-89.35	Interacting selectively and non-covalently with any protein or protein complex (a complex of two or more proteins that may include other nonprotein molecules).	5	GO:0000166	GO:0003774	GO:0005524	GO:0016459	GO:0005515
NC_010446.4_12102	1	11.3472	-3.50426	0.00222311	ENSSSCG00000020796	66.3	64.64	81.33	50.6	67.4	68.85	ENSSSCG00000020796	-0.78459	0.0025116	493	-122.24	Interacting selectively and non-covalently with any protein or protein complex (a complex of two or more proteins that may include other nonprotein molecules).	1	GO:0005515
NC_010446.4_12102	1	11.3472	-3.50426	0.00222311	ENSSSCG00000023197	41.78	36	52.54	29.04	32.57	49.8	ENSSSCG00000023197	-0.581437	0.0473736	613	-143.37	Any process that modulates the activity of a GTPase of the Rab family.	3	GO:0003677	GO:0005097	GO:0032313
NC_010446.4_12102	1	11.3472	-3.50426	0.00222311	ENSSSCG00000024115	0.17	0.33	0.2	0.07	0.2	0.27	ENSSSCG00000024115	-0.876979	0.000179873	2109	-459.38	Uncharacterized protein [Source:UniProtKB/TrEMBL;Acc:I3LFK7]	1	GO:0005524
NC_010446.4_12102	1	11.3472	-3.50426	0.00222311	ENSSSCG00000024527	5.19	6.17	5.22	4.36	4.67	4.18	ENSSSCG00000024527	-0.690019	0.0130122	3103	-704.07	Sus scrofa nudE nuclear distribution gene E homolog (A. nidulans)-like 1 (NDEL1), mRNA. [Source:RefSeq mRNA;Acc:NM_001243862]	--	--
NC_010446.4_12102	1	11.3472	-3.50426	0.00222311	ENSSSCG00000025248	78.28	80.08	77.7	56.08	88.4	88.9	ENSSSCG00000025248	-0.704029	0.0106012	529	-107.54	Uncharacterized protein [Source:UniProtKB/TrEMBL;Acc:I3LRS8]	2	GO:0005622	GO:0006810
NC_010446.4_12102	1	11.3472	-3.50426	0.00222311	ENSSSCG00000025440	30.48	26.2	30.05	21.96	23.11	31.26	ENSSSCG00000025440	-0.623469	0.0302994	528	-122.56	Interacting selectively and non-covalently with any protein or protein complex (a complex of two or more proteins that may include other nonprotein molecules).	6	GO:0003677	GO:0005634	GO:0006351	GO:0006355	GO:0016021	GO:0005515
NC_010446.4_12102	1	11.3472	-3.50426	0.00222311	ENSSSCG00000026002	0.07	0.18	0.18	0.03	0.07	0.25	ENSSSCG00000026002	-0.633807	0.0268944	805	-186.34	Uncharacterized protein [Source:UniProtKB/TrEMBL;Acc:I3LQ21]	--	--
NC_010446.4_12102	1	11.3472	-3.50426	0.00222311	ENSSSCG00000026211	0.05	0	0.05	0	0.1	0.05	ENSSSCG00000026211	-0.631446	0.0276463	315	-72.72	Sus scrofa neuritin 1 (NRN1), mRNA. [Source:RefSeq mRNA;Acc:NM_001243601]	1	GO:0007399
NC_010446.4_12102	1	11.3472	-3.50426	0.00222311	ENSSSCG00000026230	27.81	31.57	39.24	29.9	40.37	26.33	ENSSSCG00000026230	-0.58494	0.0457391	752	-161.42	Uncharacterized protein [Source:UniProtKB/TrEMBL;Acc:F1RLG4]	9	GO:0005634	GO:0005730	GO:0005737	GO:0005739	GO:0005786	GO:0006614	GO:0008312	GO:0042493	GO:0048500
NC_010446.4_12102	1	11.3472	-3.50426	0.00222311	ENSSSCG00000027064	1.51	1.32	0.78	0.35	0.83	0.55	ENSSSCG00000027064	-0.630932	0.0278118	647	-144.38	Uncharacterized protein [Source:UniProtKB/TrEMBL;Acc:I3L551]	--	--
NC_010446.4_12102	1	11.3472	-3.50426	0.00222311	ENSSSCG00000027540	15.35	13.81	18.56	10.26	13.21	15.48	ENSSSCG00000027540	-0.802103	0.00169653	783	-188.23	Uncharacterized protein [Source:UniProtKB/TrEMBL;Acc:I3L642]	3	GO:0008270	GO:0046872	GO:0005515
NC_010446.4_12102	1	11.3472	-3.50426	0.00222311	ENSSSCG00000027690	5.56	4.71	7.55	2.95	4.68	7.53	ENSSSCG00000027690	-0.630474	0.0279603	917	-203.64	Uncharacterized protein [Source:UniProtKB/TrEMBL;Acc:I3LNB8]	--	--
NC_010446.4_12102	1	11.3472	-3.50426	0.00222311	ENSSSCG00000028809	24.78	27.77	49.97	16.2	29.2	42.75	ENSSSCG00000028809	-0.812611	0.0013161	506	-102.01	Uncharacterized protein [Source:UniProtKB/TrEMBL;Acc:I3LBP7]	--	--
NC_010446.4_12102	1	11.3472	-3.50426	0.00222311	ENSSSCG00000030004	0	0	0.04	0	0.07	0	ENSSSCG00000030004	-0.607915	0.0359911	474	-110.45	Uncharacterized protein [Source:UniProtKB/TrEMBL;Acc:F1SCQ8]	1	GO:0045145
NC_010446.4_12102	1	11.3472	-3.50426	0.00222311	ENSSSCG00000030712	0.13	0.21	0.15	0	0.03	0.15	ENSSSCG00000030712	-0.750206	0.00494597	827	-201.03	Uncharacterized protein [Source:UniProtKB/TrEMBL;Acc:I3LGL6]	1	GO:0009058
NC_010446.4_12102	1	11.3472	-3.50426	0.00222311	ENSSSCG00000022318	32.07	29.12	35.21	20.94	30.7	42.15	ERG	-0.6655	0.0181751	1160	-265.29	v-ets avian erythroblastosis virus E26 oncogene homolog [Source:HGNC Symbol;Acc:HGNC:3446]	7	GO:0003677	GO:0003700	GO:0005634	GO:0006355	GO:0030529	GO:0043565	GO:0005515
NC_010446.4_12102	1	11.3472	-3.50426	0.00222311	ENSSSCG00000010518	29.17	29.36	32.72	18.03	25.58	34.07	EXOSC1	-0.802103	0.00169653	417	-95.61	exosome component 1 [Source:HGNC Symbol;Acc:HGNC:17286]	9	GO:0000178	GO:0003723	GO:0003735	GO:0005622	GO:0005634	GO:0005730	GO:0005840	GO:0006412	GO:0005515
NC_010446.4_12102	1	11.3472	-3.50426	0.00222311	ENSSSCG00000015802	6.07	1.82	2.06	1.34	1.82	1.93	FAM149A	-0.624561	0.0299255	967	-226.76	family with sequence similarity 149, member A [Source:HGNC Symbol;Acc:HGNC:24527]	--	--
NC_010446.4_12102	1	11.3472	-3.50426	0.00222311	ENSSSCG00000016855	0.03	0.04	0.03	0.01	0.04	0.01	FYB	-0.582586	0.0468327	1140	-240.78	FYN binding protein [Source:HGNC Symbol;Acc:HGNC:4036]	2	GO:0005515	GO:0005515
NC_010446.4_12102	1	11.3472	-3.50426	0.00222311	ENSSSCG00000009419	7.26	8.72	13.75	6.97	9.86	11.65	GPALPP1	-0.777584	0.00291017	1041	-232.7	GPALPP motifs containing 1 [Source:HGNC Symbol;Acc:HGNC:20298]	--	--
NC_010446.4_12102	1	11.3472	-3.50426	0.00222311	ENSSSCG00000008497	15.51	19.34	34.37	13.76	16.28	16.69	GPATCH11	-0.816113	0.00120515	633	-138.92	G patch domain containing 11 [Source:HGNC Symbol;Acc:HGNC:26768]	1	GO:0003676
NC_010446.4_12102	1	11.3472	-3.50426	0.00222311	ENSSSCG00000006079	44.79	22.53	40.58	11.66	18.4	19.95	HRSP12	-0.704029	0.0106012	333	-83.5	heat-responsive protein 12 [Source:HGNC Symbol;Acc:HGNC:16897]	6	GO:0005634	GO:0005737	GO:0005739	GO:0019239	GO:0070062	GO:0044822
NC_010446.4_12102	1	11.3472	-3.50426	0.00222311	ENSSSCG00000014292	40.89	50.71	60.37	33.87	39.54	47.11	HSPA4	-0.581437	0.0473736	636	-137.87	heat shock 70kDa protein 4 [Source:HGNC Symbol;Acc:HGNC:5237]	10	GO:0000166	GO:0005524	GO:0005634	GO:0045040	GO:0051131	GO:0000902	GO:0005739	GO:0070062	GO:0005829	GO:0005515
NC_010446.4_12102	1	11.3472	-3.50426	0.00222311	ENSSSCG00000000857	0.72	0.81	0.77	0.66	0.68	1.22	IGFI	-0.637962	0.025607	376	-89.77	Sus scrofa insulin-like growth factor 1 (somatomedin C) (IGF1), mRNA. [Source:RefSeq mRNA;Acc:NM_214256]	130	GO:0005179	GO:0005576	GO:0005615	GO:0008083	GO:0043066	GO:0045725	GO:0045740	GO:0046326	GO:0090201	GO:0005179	GO:0005576	GO:0005615	GO:0008083	GO:0043066	GO:0045725	GO:0045740	GO:0046326	GO:0090201	GO:0005179	GO:0005576	GO:0005615	GO:0008083	GO:0001932	GO:0001974	GO:0005158	GO:0005159	GO:0005178	GO:0005179	GO:0005576	GO:0005615	GO:0007399
NC_010446.4_12102	1	11.3472	-3.50426	0.00222311	ENSSSCG00000009071	5.86	6.39	7.88	5.8	8.17	8.67	JADE1	-0.577934	0.0490488	413	-84.22	jade family PHD finger 1 [Source:HGNC Symbol;Acc:HGNC:30027]	16	GO:0000123	GO:0005634	GO:0005737	GO:0005739	GO:0008270	GO:0043966	GO:0043981	GO:0043982	GO:0043983	GO:0046872	GO:0005515	GO:2000134	GO:0045944	GO:0005886	GO:0045171	GO:0001105
NC_010446.4_12102	1	11.3472	-3.50426	0.00222311	ENSSSCG00000000520	3.41	4.67	7.19	3.18	2.9	4.42	KRR1	-0.633976	0.0268409	607	-128.44	KRR1, small subunit (SSU) processome component, homolog (yeast) [Source:HGNC Symbol;Acc:HGNC:5176]	10	GO:0003723	GO:0005634	GO:0005730	GO:0006364	GO:0030529	GO:0042254	GO:0016020	GO:0005515	GO:0044822	GO:0045171
NC_010446.4_12102	1	11.3472	-3.50426	0.00222311	ENSSSCG00000028516	0.28	0.33	0.45	0.22	0.29	0.32	LARP4	-0.65378	0.0211127	319	-69.7	La ribonucleoprotein domain family, member 4 [Source:HGNC Symbol;Acc:HGNC:24320]	11	GO:0007010	GO:0022604	GO:0007010	GO:0022604	GO:0007010	GO:0022604	GO:0003676	GO:0007010	GO:0022604	GO:0016020	GO:0044822
NC_010446.4_12102	1	11.3472	-3.50426	0.00222311	ENSSSCG00000003062	0	0.14	0.09	0	0.09	0	LYPD3	-0.688926	0.013216	438	-97.52	LY6/PLAUR domain containing 3 [Source:HGNC Symbol;Acc:HGNC:24880]	1	GO:0005615
NC_010446.4_12102	1	11.3472	-3.50426	0.00222311	ENSSSCG00000015832	27.08	28.22	44.39	22.36	25.92	35.62	MAK16	-0.805605	0.00156143	572	-125.78	MAK16 homolog (S. cerevisiae) [Source:HGNC Symbol;Acc:HGNC:13703]	1	GO:0044822
NC_010446.4_12102	1	11.3472	-3.50426	0.00222311	ENSSSCG00000017592	9.21	11.38	15.26	9.32	8.7	10.26	MBTD1	-0.647987	0.0226858	478	-110.22	mbt domain containing 1 [Source:HGNC Symbol;Acc:HGNC:19866]	4	GO:0005634	GO:0006355	GO:0008270	GO:0048706
NC_010446.4_12102	1	11.3472	-3.50426	0.00222311	ENSSSCG00000004222	1.49	1.36	1.36	0.71	1.04	1.42	NCOA7	-0.614035	0.0336674	304	-79.8	nuclear receptor coactivator 7 [Source:HGNC Symbol;Acc:HGNC:21081]	7	GO:0016998	GO:0005622	GO:0016998	GO:0030374	GO:0035257	GO:0045944	GO:0005515
NC_010446.4_12102	1	11.3472	-3.50426	0.00222311	ENSSSCG00000010605	23.46	21.9	23.05	17.11	21.03	21.91	OBFC1	-0.753066	0.00469389	409	-83.37	oligonucleotide/oligosaccharide-binding fold containing 1 [Source:HGNC Symbol;Acc:HGNC:26200]	13	GO:0000723	GO:0000784	GO:0003676	GO:0003697	GO:0005634	GO:0005730	GO:0010833	GO:0043047	GO:0043231	GO:0045111	GO:0045740	GO:0070188	GO:0005515
NC_010446.4_12102	1	11.3472	-3.50426	0.00222311	ENSSSCG00000024960	36.24	43.89	47.95	27.08	34.36	45.28	PDGFC	-0.714537	0.00902393	756	-163.43	platelet derived growth factor C [Source:HGNC Symbol;Acc:HGNC:8801]	20	GO:0005161	GO:0005576	GO:0005615	GO:0007171	GO:0008083	GO:0008284	GO:0009887	GO:0009986	GO:0016020	GO:0042803	GO:0045740	GO:0048008	GO:0048146	GO:0050730	GO:0051781	GO:0071230	GO:0070062	GO:0005737	GO:0005515	GO:0005886
NC_010446.4_12102	1	11.3472	-3.50426	0.00222311	ENSSSCG00000005126	7.16	7.43	9.74	6.19	6.56	6.63	PLAA	-0.633976	0.0268409	333	-66.91	phospholipase A2-activating protein [Source:HGNC Symbol;Acc:HGNC:9043]	6	GO:0006954	GO:0016005	GO:0070062	GO:0005515	GO:0005488	GO:0043085
NC_010446.4_12102	1	11.3472	-3.50426	0.00222311	ENSSSCG00000006682	44.15	40.81	34.96	25.75	32.69	34.13	POLR3GL	-0.591945	0.0425902	398	-81.57	polymerase (RNA) III (DNA directed) polypeptide G (32kD)-like [Source:HGNC Symbol;Acc:HGNC:28466]	2	GO:0000790	GO:0005666
NC_010446.4_12102	1	11.3472	-3.50426	0.00222311	ENSSSCG00000030587	242.58	243.77	246.94	172.1	250.91	249.14	PSMD7	-0.760071	0.00411738	378	-84.91	proteasome (prosome, macropain) 26S subunit, non-ATPase, 7 [Source:HGNC Symbol;Acc:HGNC:9565]	5	GO:0005515	GO:0070062	GO:0016020	GO:0005634	GO:0005838
NC_010446.4_12102	1	11.3472	-3.50426	0.00222311	ENSSSCG00000022696	26.94	21.24	40.51	17.83	24.42	26.98	RAB11A	-0.669003	0.0173586	404	-79.03	Sus scrofa RAB11A, member RAS oncogene family (RAB11A), mRNA. [Source:RefSeq mRNA;Acc:NM_001031788]	35	GO:0000166	GO:0000910	GO:0003924	GO:0005525	GO:0005737	GO:0005739	GO:0005768	GO:0005802	GO:0005886	GO:0006184	GO:0006810	GO:0007049	GO:0007264	GO:0015031	GO:0016020	GO:0016192	GO:0030424	GO:0030670	GO:0031175	GO:0031410	GO:0032154	GO:0032402	GO:0043234	GO:0045335	GO:0045773	GO:0048471	GO:0055037	GO:0055038	GO:0072659	GO:0006886	GO:0006913
NC_010446.4_12102	1	11.3472	-3.50426	0.00222311	ENSSSCG00000007735	10.17	14.51	14.2	10.7	13.84	16.56	RABGEF1	-0.654992	0.0207937	713	-150.51	RAB guanine nucleotide exchange factor (GEF) 1 [Source:HGNC Symbol;Acc:HGNC:17676]	16	GO:0001933	GO:0002686	GO:0003677	GO:0004842	GO:0008270	GO:0016567	GO:0031982	GO:0033004	GO:0043305	GO:0046580	GO:0048261	GO:0050728	GO:0060368	GO:1900165	GO:1900235	GO:0005515
NC_010446.4_12102	1	11.3472	-3.50426	0.00222311	ENSSSCG00000025455	74.76	48.71	50.39	42.82	65.57	60.35	RALB	-0.595447	0.0410748	1262	-270.32	v-ral simian leukemia viral oncogene homolog B [Source:HGNC Symbol;Acc:HGNC:9840]	16	GO:0000166	GO:0000910	GO:0003924	GO:0005525	GO:0005886	GO:0006184	GO:0007165	GO:0007264	GO:0016020	GO:0030496	GO:0006886	GO:0006913	GO:0005622	GO:0015031	GO:0070062	GO:0005515
NC_010446.4_12102	1	11.3472	-3.50426	0.00222311	ENSSSCG00000022804	35.85	35.27	36.08	25.74	28.91	35.05	RHOJ	-0.711034	0.00952876	489	-101.61	rho-related GTP-binding protein RhoJ [Source:RefSeq peptide;Acc:NP_001161889]	14	GO:0000166	GO:0005525	GO:0005622	GO:0007264	GO:0007266	GO:0008360	GO:0016020	GO:0030036	GO:0061299	GO:0015031	GO:0003924	GO:0006184	GO:0007165	GO:0005515
NC_010446.4_12102	1	11.3472	-3.50426	0.00222311	ENSSSCG00000023991	23.73	23.78	38.07	16.87	22.37	27.12	RIT1	-0.833626	0.000753851	655	-136.67	Sus scrofa Ras-like without CAAX 1 (RIT1), mRNA. [Source:RefSeq mRNA;Acc:NM_001077230]	14	GO:0000166	GO:0003924	GO:0005525	GO:0005886	GO:0006184	GO:0007165	GO:0007264	GO:0016020	GO:0006886	GO:0006913	GO:0005622	GO:0015031	GO:0005515	GO:0007265
NC_010446.4_12102	1	11.3472	-3.50426	0.00222311	ENSSSCG00000006066	3.35	4.02	6.14	3.1	3.77	4.9	RNF19A	-0.610526	0.034986	627	-144.4	Sus scrofa ring finger protein 19 (RFN19), mRNA. [Source:RefSeq mRNA;Acc:NM_001038006]	10	GO:0008270	GO:0046872	GO:0005737	GO:0005815	GO:0005856	GO:0016020	GO:0016021	GO:0016567	GO:0016874	GO:0005515
NC_010446.4_12102	1	11.3472	-3.50426	0.00222311	ENSSSCG00000015568	28.74	40.13	38.4	23.91	23.83	29.8	RNF2	-0.59895	0.0395981	388	-83.26	ring finger protein 2 [Source:HGNC Symbol;Acc:HGNC:10061]	22	GO:0000122	GO:0000151	GO:0000278	GO:0001702	GO:0001739	GO:0003682	GO:0004842	GO:0005634	GO:0008270	GO:0009948	GO:0016574	GO:0016604	GO:0031519	GO:0035102	GO:0035518	GO:0046872	GO:0071339	GO:0071535	GO:0005515	GO:0000792	GO:0000791	GO:0036353
NC_010446.4_12102	1	11.3472	-3.50426	0.00222311	ENSSSCG00000025180	4.75	4.99	5.7	4.19	7.17	4.98	RPL31	-0.73205	0.00679293	715	-168.03	60S ribosomal protein L31 [Source:UniProtKB/Swiss-Prot;Acc:P62901]	5	GO:0003735	GO:0005622	GO:0005840	GO:0006412	GO:0030529
NC_010446.4_12102	1	11.3472	-3.50426	0.00222311	ENSSSCG00000004747	31.45	31.37	42.52	22.52	28.41	37.72	RTF1	-0.588442	0.0441448	682	-165.02	Rtf1, Paf1/RNA polymerase II complex component, homolog (S. cerevisiae) [Source:HGNC Symbol;Acc:HGNC:28996]	20	GO:0000122	GO:0001711	GO:0003677	GO:0003697	GO:0005634	GO:0005730	GO:0006352	GO:0016570	GO:0016593	GO:0019827	GO:0032968	GO:0045944	GO:0051571	GO:0080182	GO:0005515	GO:0044822	GO:0003677	GO:0005634	GO:0006352	GO:0016570
NC_010446.4_12102	1	11.3472	-3.50426	0.00222311	ENSSSCG00000004382	32.33	36.95	48.1	21.66	22.36	29.69	SEC63	-0.616463	0.032776	430	-99.79	SEC63 homolog (S. cerevisiae) [Source:HGNC Symbol;Acc:HGNC:21082]	12	GO:0001889	GO:0006807	GO:0008565	GO:0010259	GO:0031204	GO:0072001	GO:0005488	GO:0016020	GO:0005515	GO:0044822	GO:0006614	GO:0006620
NC_010446.4_12102	1	11.3472	-3.50426	0.00222311	ENSSSCG00000011794	4.76	4.43	5.33	3.19	4.37	4.29	SENP2	-0.672505	0.0165693	1315	-290	SUMO1/sentrin/SMT3 specific peptidase 2 [Source:HGNC Symbol;Acc:HGNC:23116]	25	GO:0006508	GO:0008234	GO:0005643	GO:0006508	GO:0007507	GO:0008234	GO:0016604	GO:0016605	GO:0016926	GO:0016929	GO:0035562	GO:0045944	GO:0005515	GO:0005737	GO:0005634	GO:0031410	GO:0043518	GO:2000045	GO:1901797	GO:0060707	GO:0060712	GO:0060711	GO:0032875	GO:0006508	GO:0008234
NC_010446.4_12102	1	11.3472	-3.50426	0.00222311	ENSSSCG00000016911	5.46	7.7	11.56	5.61	6.04	7.18	SKIV2L2	-0.65149	0.0217247	602	-128.82	superkiller viralicidic activity 2-like 2 (S. cerevisiae) [Source:HGNC Symbol;Acc:HGNC:18734]	13	GO:0000178	GO:0000460	GO:0003676	GO:0004386	GO:0005524	GO:0005634	GO:0008026	GO:0016787	GO:0016817	GO:0016818	GO:0071013	GO:0005515	GO:0044822
NC_010446.4_12102	1	11.3472	-3.50426	0.00222311	ENSSSCG00000006398	0.03	0.03	0.03	0	0.03	0.02	SLAMF8	-0.662157	0.0189803	326	-70.43	SLAM family member 8 [Source:HGNC Symbol;Acc:HGNC:21391]	19	GO:0004872	GO:0016021	GO:0005515	GO:0004872	GO:0016021	GO:0033860	GO:0035690	GO:0042742	GO:0043549	GO:0090383	GO:0005515	GO:0004872	GO:0016021	GO:0033860	GO:0035690	GO:0042742	GO:0043549	GO:0090383	GO:0005515
NC_010446.4_12102	1	11.3472	-3.50426	0.00222311	ENSSSCG00000011929	3.98	4.49	7.58	3.87	2.88	4.87	SLC35A5	-0.654992	0.0207937	1487	-326.26	solute carrier family 35, member A5 [Source:HGNC Symbol;Acc:HGNC:20792]	9	GO:0000139	GO:0005338	GO:0005351	GO:0006810	GO:0008643	GO:0015780	GO:0016020	GO:0016021	GO:0055085
NC_010446.4_12102	1	11.3472	-3.50426	0.00222311	ENSSSCG00000009623	0.08	0.12	0.19	0.02	0.14	0.15	SLC39A14	-0.578208	0.0489163	1005	-200.15	solute carrier family 39 (zinc transporter), member 14 [Source:HGNC Symbol;Acc:HGNC:20858]	21	GO:0005385	GO:0005783	GO:0005794	GO:0005886	GO:0005887	GO:0006826	GO:0006829	GO:0006882	GO:0015093	GO:0015684	GO:0016020	GO:0016021	GO:0030001	GO:0046873	GO:0055085	GO:0071577	GO:0071578	GO:0016020	GO:0030001	GO:0046873	GO:0055085
NC_010446.4_12102	1	11.3472	-3.50426	0.00222311	ENSSSCG00000017033	10.14	11.34	26.94	9.52	14.11	15.58	SLU7	-0.669003	0.0173586	652	-134.47	SLU7 splicing factor homolog (S. cerevisiae) [Source:HGNC Symbol;Acc:HGNC:16939]	19	GO:0000375	GO:0000380	GO:0000386	GO:0000389	GO:0003676	GO:0005634	GO:0005681	GO:0005737	GO:0006886	GO:0008270	GO:0016607	GO:0030532	GO:0030628	GO:0033554	GO:0043231	GO:0071013	GO:0016020	GO:0005515	GO:0034605
NC_010446.4_12102	1	11.3472	-3.50426	0.00222311	ENSSSCG00000008398	9.21	10.91	20.33	9.12	10.12	10.02	SMEK2	-0.725045	0.00762875	642	-150.22	SMEK homolog 2, suppressor of mek1 (Dictyostelium) [Source:HGNC Symbol;Acc:HGNC:29267]	7	GO:0005634	GO:0005737	GO:0006470	GO:0030289	GO:0045722	GO:0005488	GO:0005515
NC_010446.4_12102	1	11.3472	-3.50426	0.00222311	ENSSSCG00000004727	8.13	9.12	17.59	7.04	9.37	9.49	SNAP23	-0.711034	0.00952876	832	-176.48	synaptosomal-associated protein, 23kDa [Source:HGNC Symbol;Acc:HGNC:11131]	12	GO:0005634	GO:0005794	GO:0005886	GO:0006887	GO:0031410	GO:0042581	GO:0042582	GO:0043005	GO:0005515	GO:0016192	GO:0016020	GO:0070062
NC_010446.4_12102	1	11.3472	-3.50426	0.00222311	ENSSSCG00000010094	18.82	25.9	19.56	15.81	21.91	17.83	SNAP29	-0.690019	0.0130122	405	-92.26	synaptosomal-associated protein, 29kDa [Source:HGNC Symbol;Acc:HGNC:11133]	6	GO:0000046	GO:0005634	GO:0005737	GO:0031201	GO:0005515	GO:0005813
NC_010446.4_12102	1	11.3472	-3.50426	0.00222311	ENSSSCG00000022656	8.19	10.38	9.88	6.79	6.12	9.26	SRFBP1	-0.658495	0.0198921	462	-103.95	serum response factor binding protein 1 [Source:HGNC Symbol;Acc:HGNC:26333]	3	GO:0005634	GO:0044822	GO:0005515
NC_010446.4_12102	1	11.3472	-3.50426	0.00222311	ENSSSCG00000014131	11.04	11.73	11.08	10.95	12.23	12.99	SSBP2	-0.630474	0.0279603	393	-97.3	single-stranded DNA binding protein 2 [Source:HGNC Symbol;Acc:HGNC:15831]	8	GO:0003677	GO:0003697	GO:0005634	GO:0003677	GO:0003697	GO:0005634	GO:0005737	GO:0005515
NC_010446.4_12102	1	11.3472	-3.50426	0.00222311	ENSSSCG00000005110	3.03	2.14	2.15	1.81	2.17	2.06	SYNE2	-0.588442	0.0441448	848	-198.5	spectrin repeat containing, nuclear envelope 2 [Source:HGNC Symbol;Acc:HGNC:17084]	30	GO:0003779	GO:0005634	GO:0005635	GO:0005737	GO:0005925	GO:0006998	GO:0007097	GO:0007163	GO:0010761	GO:0016021	GO:0016529	GO:0030016	GO:0030018	GO:0030335	GO:0031022	GO:0031258	GO:0031527	GO:0031965	GO:0031981	GO:0034504	GO:0034993	GO:0090286	GO:0005515	GO:0045111	GO:0005739	GO:0016235	GO:0051642	GO:0003779	GO:0016021	GO:0005515
NC_010446.4_12102	1	11.3472	-3.50426	0.00222311	ENSSSCG00000016692	8.83	12.59	18.46	9.57	9.8	7.98	TAX1BP1	-0.577934	0.0490488	427	-96.9	Tax1 (human T-cell leukemia virus type I) binding protein 1 [Source:HGNC Symbol;Acc:HGNC:11575]	3	GO:0005515	GO:0032088	GO:0019900
NC_010446.4_12102	1	11.3472	-3.50426	0.00222311	ENSSSCG00000006261	59.05	50.51	59.44	42.49	63.75	49.88	TCEA1	-0.661998	0.0190195	530	-111.06	transcription elongation factor A (SII), 1 [Source:HGNC Symbol;Acc:HGNC:11612]	14	GO:0003676	GO:0003677	GO:0005634	GO:0005654	GO:0005730	GO:0006351	GO:0006355	GO:0006357	GO:0008270	GO:0030218	GO:0032784	GO:0045893	GO:0045944	GO:0005515
NC_010446.4_12102	1	11.3472	-3.50426	0.00222311	ENSSSCG00000011529	11.97	11.78	21.57	11	13.57	12.55	TRNT1	-0.735553	0.00640178	840	-180.12	tRNA nucleotidyl transferase, CCA-adding, 1 [Source:HGNC Symbol;Acc:HGNC:17341]	11	GO:0000049	GO:0003723	GO:0004810	GO:0005622	GO:0005813	GO:0006396	GO:0009022	GO:0016740	GO:0016779	GO:0042780	GO:0005739
NC_010446.4_12102	1	11.3472	-3.50426	0.00222311	ENSSSCG00000017042	6.91	7.44	13.52	5.34	5.73	6.06	UBLCP1	-0.623469	0.0302994	385	-84.64	ubiquitin-like domain containing CTD phosphatase 1 [Source:HGNC Symbol;Acc:HGNC:28110]	4	GO:0004721	GO:0005634	GO:0005730	GO:0005515
NC_010446.4_12102	1	11.3472	-3.50426	0.00222311	ENSSSCG00000009611	13.07	11.45	15.04	9.28	13.11	13.42	XPO7	-0.767076	0.00359618	781	-186	exportin 7 [Source:HGNC Symbol;Acc:HGNC:14108]	13	GO:0005049	GO:0005634	GO:0005643	GO:0005737	GO:0006611	GO:0006886	GO:0008536	GO:0005488	GO:0005515	GO:0005634	GO:0006886	GO:0008536	GO:0005488
NC_010446.4_12102	1	11.3472	-3.50426	0.00222311	ENSSSCG00000009568	26.01	30.44	34.48	20.35	18.7	30.18	ZMYM5	-0.654992	0.0207937	405	-96.21	zinc finger, MYM-type 5 [Source:HGNC Symbol;Acc:HGNC:13029]	1	GO:0008270
NC_010446.4_12102	1	11.3472	-3.50426	0.00222311	ENSSSCG00000023195	2.01	2.23	4.02	1.33	1.09	2.97	ZNF571	-0.595447	0.0410748	548	-125.02	zinc finger protein 571 [Source:HGNC Symbol;Acc:HGNC:25000]	5	GO:0003676	GO:0005622	GO:0006355	GO:0046872	GO:0005634
NC_010446.4_12102	1	11.3472	-3.50426	0.00222311	ENSSSCG00000024113	1.52	1.53	1.65	0.73	0.94	1.44	ZNF583	-0.59895	0.0395981	643	-139.65	zinc finger protein 583 [Source:HGNC Symbol;Acc:HGNC:26427]	4	GO:0003676	GO:0005622	GO:0006355	GO:0046872
NC_010446.4_12102	1	11.3472	-3.50426	0.00222311	ENSSSCG00000002936	2.18	2.49	2.08	1.68	2.14	1.68	ZNF829	-0.638596	0.0254146	686	-162.77	zinc finger protein 829 [Source:HGNC Symbol;Acc:HGNC:34032]	4	GO:0003676	GO:0005622	GO:0006355	GO:0046872
NC_010446.4_12102	1	11.3472	-3.50426	0.00222311	ENSSSCG00000025335	4.15	4.18	4.1	3.63	4.74	5.87	ZSCAN31	-0.637479	0.0257544	837	-179.14	zinc finger and SCAN domain containing 31 [Source:HGNC Symbol;Acc:HGNC:14097]	2	GO:0003676	GO:0046872
NC_010446.4_12102	1	11.3472	-3.50426	0.00222311	ENSSSCG00000003772	5.7	9.62	10.1	6.35	6.65	7.06	ZZZ3	-0.6655	0.0181751	377	-86.05	zinc finger, ZZ-type containing 3 [Source:HGNC Symbol;Acc:HGNC:24523]	5	GO:0003677	GO:0003682	GO:0005671	GO:0008270	GO:0005515
NC_010446.4_12775	145	20.1368	2.84815	1.455e-22	ENSSSCG00000007286	7.3	6.99	7.3	13.8	11.56	13.8	ACSS2	-0.624565	0.0299242	3158	-659.82	acyl-CoA synthetase short-chain family member 2 [Source:HGNC Symbol;Acc:HGNC:15814]	8	GO:0003824	GO:0003987	GO:0005634	GO:0005737	GO:0006085	GO:0008152	GO:0008610	GO:0043231
NC_010446.4_12775	145	20.1368	2.84815	1.455e-22	ENSSSCG00000010133	5.79	5.93	5.11	6.88	7.11	11.68	ARVCF	-0.79021	0.00222314	6153	-1310.76	armadillo repeat gene deleted in velocardiofacial syndrome [Source:HGNC Symbol;Acc:HGNC:728]	5	GO:0005634	GO:0005737	GO:0005886	GO:0005515	GO:0005488
NC_010446.4_12775	145	20.1368	2.84815	1.455e-22	ENSSSCG00000020657	0.39	0.32	0.72	0.42	0.49	0.89	BCAM	-0.666671	0.0178992	1712	-386.19	basal cell adhesion molecule (Lutheran blood group) [Source:HGNC Symbol;Acc:HGNC:6722]	17	GO:0005055	GO:0005886	GO:0007155	GO:0007160	GO:0009986	GO:0016020	GO:0043236	GO:0005515	GO:0005055	GO:0005886	GO:0007155	GO:0007160	GO:0009986	GO:0016020	GO:0043236	GO:0005515	GO:0070062
NC_010446.4_12775	43	14.9662	1.52263	0.00137748	ENSSSCG00000006763	0.27	0.39	0.42	0.54	0.44	0.65	BCL2L15	-0.614039	0.033666	487	-87.61	BCL2-like 15 [Source:HGNC Symbol;Acc:HGNC:33624]	4	GO:0005634	GO:0005829	GO:0042981	GO:0042981
NC_010446.4_12775	145	20.1368	2.84815	1.455e-22	ENSSSCG00000001498	2.07	1.48	2.75	1.68	1.93	3.6	BEND6	-0.612961	0.0340673	603	-125.63	BEN domain containing 6 [Source:HGNC Symbol;Acc:HGNC:20871]	1	GO:0001106
NC_010446.4_12775	145	20.1368	2.84815	1.455e-22	ENSSSCG00000003257	3.04	4.24	4.44	6.64	4.42	11.12	CACNG6	-0.699301	0.0113742	307	-62.86	calcium channel, voltage-dependent, gamma subunit 6 [Source:HGNC Symbol;Acc:HGNC:13625]	3	GO:0006816	GO:0016020	GO:0016021
NC_010446.4_12775	43	14.9662	1.52263	0.00137748	ENSSSCG00000016972	0	0	0	0	0	0.08	CARTPT	-0.591312	0.042868	386	-66.43	Sus scrofa cocaine- and amphetamine-regulated transcript (CART), mRNA. [Source:RefSeq mRNA;Acc:NM_001099925]	18	GO:0000186	GO:0001678	GO:0005615	GO:0007186	GO:0008343	GO:0009267	GO:0030141	GO:0032099	GO:0032812	GO:0045777	GO:0045779	GO:0046850	GO:0051971	GO:0005576	GO:0007218	GO:0007268	GO:0032922	GO:0005515
NC_010446.4_12775	43	14.9662	1.52263	0.00137748	ENSSSCG00000015094	0	0	0	0.07	0	0.16	CD3G	-0.61499	0.033315	321	-64.26	Sus scrofa CD3g molecule, gamma (CD3-TCR complex) (CD3G), mRNA. [Source:RefSeq mRNA;Acc:NM_001008686]	10	GO:0004888	GO:0007163	GO:0007166	GO:0015031	GO:0016020	GO:0016021	GO:0042105	GO:0046982	GO:0070228	GO:0005515
NC_010446.4_12775	145	20.1368	2.84815	1.455e-22	ENSSSCG00000026324	0	0	0	0.03	0.16	0.03	CRLF2	-0.592371	0.0424039	1053	-188.58	Uncharacterized protein [Source:UniProtKB/TrEMBL;Acc:I3LQ68]	4	GO:0005515	GO:0006954	GO:0002380	GO:0035745
NC_010446.4_12775	145	20.1368	2.84815	1.455e-22	ENSSSCG00000013546	0.05	0	0	0.16	0	0.35	DENND1C	-0.640861	0.0247359	1527	-315.57	DENN/MADD domain containing 1C [Source:HGNC Symbol;Acc:HGNC:26225]	2	GO:0017112	GO:0032851
NC_010446.4_12775	43	14.9662	1.52263	0.00137748	ENSSSCG00000027197	12.8	13.03	12.06	16.97	15.28	28.71	DYRK1B	-0.594406	0.0415215	1031	-231.4	dual-specificity tyrosine-(Y)-phosphorylation regulated kinase 1B [Source:HGNC Symbol;Acc:HGNC:3092]	13	GO:0000166	GO:0003713	GO:0004672	GO:0004674	GO:0005524	GO:0005634	GO:0006468	GO:0007520	GO:0016772	GO:0043231	GO:0045893	GO:0004713	GO:0005515
NC_010446.4_12775	145	20.1368	2.84815	1.455e-22	ENSSSCG00000000382	0.21	0.17	0.08	0.21	0.16	0.37	ENSSSCG00000000382	-0.803514	0.00164108	1506	-332.72	Uncharacterized protein [Source:UniProtKB/TrEMBL;Acc:F1SM00]	4	GO:0003677	GO:0003682	GO:0005634	GO:0005515
NC_010446.4_12775	145	20.1368	2.84815	1.455e-22	ENSSSCG00000003278	0.11	0.07	0.14	0.06	0.17	0.21	ENSSSCG00000003278	-0.636364	0.0260969	762	-154.6	Sus scrofa leukocyte immunoglobulin-like receptor subfamily B member 3-like (LOC100511639), transcript variant 2, mRNA. [Source:RefSeq mRNA;Acc:NM_001243873]	--	--
NC_010446.4_12775	145	20.1368	2.84815	1.455e-22	ENSSSCG00000012893	1.21	0.85	1.4	2.09	1.56	2.5	ENSSSCG00000012893	-0.633976	0.0268409	1305	-322.15	Uncharacterized protein [Source:UniProtKB/TrEMBL;Acc:F1RVP5]	--	--
NC_010446.4_12775	145	20.1368	2.84815	1.455e-22	ENSSSCG00000012916	12.45	12.69	10.35	14.24	16.77	12.62	ENSSSCG00000012916	-0.594406	0.0415215	1889	-387.32	The cellular metabolic process in which a cell duplicates one or more molecules of DNA. DNA replication begins when specific sequences, known as origins of replication, are recognized and bound by initiation proteins, and ends when the original DNA molecule has been completely duplicated and the copies topologically separated. The unit of replication usually corresponds to the genome of the cell,…	3	GO:0001938	GO:0005634	GO:0006260
NC_010446.4_12775	145	20.1368	2.84815	1.455e-22	ENSSSCG00000017401	5.12	4.7	3.82	5.28	3.75	5.75	ENSSSCG00000017401	-0.678322	0.0153173	3351	-722.82	Uncharacterized protein [Source:UniProtKB/TrEMBL;Acc:F1S1D6]	4	GO:0000220	GO:0015078	GO:0015991	GO:0033179
NC_010446.4_12775	145	20.1368	2.84815	1.455e-22	ENSSSCG00000017565	1.04	0.44	0.74	1.92	1.1	1.25	ENSSSCG00000017565	-0.615385	0.0331699	670	-152.13	Sus scrofa spermatogenesis associated 20 (SPATA20), mRNA. [Source:RefSeq mRNA;Acc:NM_001159313]	3	GO:0003824	GO:0004476	GO:0006013
NC_010446.4_12775	145	20.1368	2.84815	1.455e-22	ENSSSCG00000020865	1.28	0.79	1.52	2	4.09	5.61	ENSSSCG00000020865	-0.58042	0.047856	416	-101	myelin basic protein [Source:RefSeq peptide;Acc:NP_001001546]	1	GO:0019911
NC_010446.4_12775	145	20.1368	2.84815	1.455e-22	ENSSSCG00000023108	0	0.18	0.07	0.16	0.07	0.32	ENSSSCG00000023108	-0.600004	0.0391614	969	-179.11	Uncharacterized protein; Uncharacterized protein [Source:UniProtKB/TrEMBL;Acc:F1SJP7]	--	--
NC_010446.4_12775	145	20.1368	2.84815	1.455e-22	ENSSSCG00000023874	0	0.08	0	0.14	0.15	0.08	ENSSSCG00000023874	-0.605356	0.0369955	339	-73.05	Uncharacterized protein [Source:UniProtKB/TrEMBL;Acc:I3LA87]	3	GO:0005506	GO:0016226	GO:0051536
NC_010446.4_12775	145	20.1368	2.84815	1.455e-22	ENSSSCG00000027182	4.67	4.82	5.3	5.46	5.5	6.06	ENSSSCG00000027182	-0.664336	0.0184527	1936	-382.16	Uncharacterized protein [Source:UniProtKB/TrEMBL;Acc:F1SSW6]	4	GO:0003700	GO:0005634	GO:0006355	GO:0046983
NC_010446.4_12775	145	20.1368	2.84815	1.455e-22	ENSSSCG00000029795	9.22	14.48	12.13	16.04	8.1	20.25	ENSSSCG00000029795	-0.65035	0.0220342	564	-110.56	Uncharacterized protein [Source:UniProtKB/TrEMBL;Acc:I3L997]	3	GO:0005198	GO:0007155	GO:0015629
NC_010446.4_12775	43	14.9662	1.52263	0.00137748	ENSSSCG00000029812	6.26	5.42	4.15	10.63	9.53	8.87	ENSSSCG00000029812	-0.797203	0.00190037	794	-150.02	--	--	--
NC_010446.4_12775	145	20.1368	2.84815	1.455e-22	ENSSSCG00000017343	0.25	0.18	0.29	1.17	0.48	0.73	GFAP	-0.706294	0.0102452	2141	-439.03	Sus scrofa glial fibrillary acidic protein (GFAP), mRNA. [Source:RefSeq mRNA;Acc:NM_001244397]	18	GO:0005198	GO:0005737	GO:0005882	GO:0010625	GO:0010977	GO:0014002	GO:0016020	GO:0030198	GO:0031102	GO:0042995	GO:0044297	GO:0045103	GO:0045109	GO:0051580	GO:0060020	GO:0060291	GO:0097449	GO:0005515
NC_010446.4_12775	145	20.1368	2.84815	1.455e-22	ENSSSCG00000003154	7.17	10.19	11.42	13.16	8.47	18.71	GYS1	-0.622378	0.0306759	4812	-1006.84	Sus scrofa glycogen synthase 1 (muscle) (GYS1), mRNA. [Source:RefSeq mRNA;Acc:NM_001195508]	12	GO:0004373	GO:0005737	GO:0005978	GO:0007507	GO:0016234	GO:0019901	GO:0016740	GO:0016757	GO:0009058	GO:0016020	GO:0005515	GO:0061547
NC_010446.4_12775	145	20.1368	2.84815	1.455e-22	ENSSSCG00000003101	4.78	5.34	4.45	4.87	1.79	6.15	HIF3A	-0.594406	0.0415215	696	-153.25	hypoxia inducible factor 3, alpha subunit [Source:HGNC Symbol;Acc:HGNC:15825]	17	GO:0001666	GO:0003677	GO:0003700	GO:0004871	GO:0005634	GO:0005667	GO:0005737	GO:0005886	GO:0006351	GO:0006355	GO:0006366	GO:0007165	GO:0046983	GO:0005515	GO:0006357	GO:0003714	GO:0003713
NC_010446.4_12775	145	20.1368	2.84815	1.455e-22	ENSSSCG00000003763	1.4	1.11	0.95	1.2	2.03	1.63	IFI44	-0.587413	0.0446093	504	-110.26	interferon-induced protein 44 [Source:HGNC Symbol;Acc:HGNC:16938]	1	GO:0005525
NC_010446.4_12775	145	20.1368	2.84815	1.455e-22	ENSSSCG00000010044	0	0.67	0	0.46	0.81	0.33	IGLC	-0.59895	0.0395981	322	-77.18	Ig lambda chain C region [Source:UniProtKB/Swiss-Prot;Acc:P01846]	2	GO:0003823	GO:0005515
NC_010446.4_12775	145	20.1368	2.84815	1.455e-22	ENSSSCG00000007462	1.5	1.68	1.75	2.1	3.08	4.36	KCNB1	-0.65149	0.0217247	1146	-235.49	potassium voltage-gated channel, Shab-related subfamily, member 1 [Source:HGNC Symbol;Acc:HGNC:6231]	15	GO:0005216	GO:0005244	GO:0005249	GO:0005267	GO:0006810	GO:0006811	GO:0006813	GO:0008076	GO:0016020	GO:0016021	GO:0034765	GO:0051260	GO:0055085	GO:0071805	GO:0005515
NC_010446.4_12775	145	20.1368	2.84815	1.455e-22	ENSSSCG00000004101	1.82	0.55	0.87	1.25	0.81	2.13	LRP11	-0.615385	0.0331699	429	-93.08	low density lipoprotein receptor-related protein 11 [Source:HGNC Symbol;Acc:HGNC:16936]	1	GO:0005515
NC_010446.4_12775	145	20.1368	2.84815	1.455e-22	ENSSSCG00000025848	1.72	1.46	1.13	1.77	1.48	2.24	MMACHC	-0.643357	0.0240032	1660	-314.87	methylmalonic aciduria (cobalamin deficiency) cblC type, with homocystinuria [Source:HGNC Symbol;Acc:HGNC:24525]	1	GO:0005739
NC_010446.4_12775	145	20.1368	2.84815	1.455e-22	ENSSSCG00000013375	16.76	25.96	23.76	29.71	36.13	51.24	MYOD1	-0.608392	0.035806	996	-218.41	myogenic differentiation 1 [Source:HGNC Symbol;Acc:HGNC:7611]	46	GO:0000381	GO:0000790	GO:0003677	GO:0003700	GO:0005634	GO:0005667	GO:0005737	GO:0006355	GO:0006357	GO:0007517	GO:0007518	GO:0007519	GO:0008134	GO:0009267	GO:0014904	GO:0014908	GO:0019899	GO:0030016	GO:0031625	GO:0035914	GO:0043415	GO:0043484	GO:0043503	GO:0045445	GO:0045893	GO:0045944	GO:0046982	GO:0046983	GO:0048741	GO:0051146	GO:0051149
NC_010446.4_12775	145	20.1368	2.84815	1.455e-22	ENSSSCG00000003095	0.49	0.59	0.45	0.62	0.51	1.06	NOVA2	-0.867133	0.000259812	1626	-341.99	neuro-oncological ventral antigen 2 [Source:HGNC Symbol;Acc:HGNC:7887]	4	GO:0003723	GO:0005634	GO:0044822	GO:0051252
NC_010446.4_12775	145	20.1368	2.84815	1.455e-22	ENSSSCG00000015871	0.83	1.07	1.11	0.78	0.83	3.11	NR4A2	-0.623469	0.0302994	685	-137.66	Sus scrofa nuclear receptor subfamily 4, group A, member 2 (NR4A2), mRNA. [Source:RefSeq mRNA;Acc:NM_001190276]	45	GO:0001666	GO:0001764	GO:0001975	GO:0003677	GO:0003700	GO:0003707	GO:0004879	GO:0005634	GO:0006351	GO:0006355	GO:0006950	GO:0007399	GO:0008270	GO:0008344	GO:0009791	GO:0010467	GO:0016265	GO:0021952	GO:0021953	GO:0021986	GO:0030182	GO:0030522	GO:0031668	GO:0033554	GO:0042053	GO:0042416	GO:0042417	GO:0042551	GO:0043085	GO:0043401	GO:0043524
NC_010446.4_12775	145	20.1368	2.84815	1.455e-22	ENSSSCG00000017983	2.51	2.61	2.37	3.31	1.36	3.3	PER1	-0.608392	0.035806	620	-139.04	period circadian clock 1 [Source:HGNC Symbol;Acc:HGNC:8845]	57	GO:0004871	GO:0007165	GO:0000122	GO:0000978	GO:0000988	GO:0005634	GO:0009416	GO:0032922	GO:0045892	GO:0070888	GO:0005515	GO:0000122	GO:0000978	GO:0000988	GO:0005634	GO:0009416	GO:0032922	GO:0045892	GO:0070888	GO:0000122	GO:0000978	GO:0000988	GO:0005634	GO:0009416	GO:0032922	GO:0045892	GO:0070888	GO:0000122	GO:0000978	GO:0000988	GO:0004871
NC_010446.4_12775	145	20.1368	2.84815	1.455e-22	ENSSSCG00000024403	0.08	0.03	0.03	0.08	0.04	0.12	PRRT1	-0.605649	0.0368796	453	-87.95	proline-rich transmembrane protein 1 [Source:HGNC Symbol;Acc:HGNC:13943]	2	GO:0009607	GO:0016021
NC_010446.4_12775	43	14.9662	1.52263	0.00137748	ENSSSCG00000016218	0.13	0.14	0.33	0.45	0.4	0.88	PTPRN	-0.86014	0.000331668	1194	-293.95	protein tyrosine phosphatase, receptor type, N [Source:HGNC Symbol;Acc:HGNC:9676]	9	GO:0000302	GO:0004725	GO:0006470	GO:0016311	GO:0016787	GO:0016791	GO:0030507	GO:0035335	GO:0005515
NC_010446.4_12775	43	14.9662	1.52263	0.00137748	ENSSSCG00000010199	3.04	4.12	4.11	11.11	7.37	10.27	RET	-0.65035	0.0220342	793	-158.3	ret proto-oncogene [Source:HGNC Symbol;Acc:HGNC:9967]	41	GO:0000165	GO:0000166	GO:0001657	GO:0001755	GO:0001838	GO:0004672	GO:0004713	GO:0005509	GO:0005524	GO:0005887	GO:0006468	GO:0007156	GO:0007158	GO:0007169	GO:0007399	GO:0010008	GO:0010976	GO:0016020	GO:0016301	GO:0016310	GO:0016740	GO:0016772	GO:0030155	GO:0030335	GO:0033619	GO:0033630	GO:0035799	GO:0042551	GO:0045893	GO:0048265	GO:0048484
NC_010446.4_12775	43	14.9662	1.52263	0.00137748	ENSSSCG00000007504	14.3	12.31	14.13	23.81	22.67	33.47	RNPC1	-0.748252	0.00512408	1817	-407.49	Sus scrofa RNA binding motif protein 38 (RBM38), mRNA. [Source:RefSeq mRNA;Acc:NM_001105312]	15	GO:0000166	GO:0003676	GO:0000166	GO:0003676	GO:0003729	GO:0003730	GO:0006977	GO:0006978	GO:0007050	GO:0008285	GO:0010830	GO:0043484	GO:0070935	GO:0044822	GO:0005634
NC_010446.4_12775	43	14.9662	1.52263	0.00137748	ENSSSCG00000004022	6.68	9.37	7.05	11.95	5.54	11.26	RPS6KA2	-0.657343	0.0201855	5898	-1238.43	ribosomal protein S6 kinase, 90kDa, polypeptide 2 [Source:HGNC Symbol;Acc:HGNC:10431]	35	GO:0000166	GO:0000287	GO:0001556	GO:0002035	GO:0004672	GO:0004674	GO:0004711	GO:0005524	GO:0005634	GO:0005737	GO:0005819	GO:0006468	GO:0007243	GO:0007507	GO:0008285	GO:0010628	GO:0010659	GO:0016301	GO:0016310	GO:0016740	GO:0016772	GO:0018105	GO:0043065	GO:0045786	GO:0045835	GO:0060047	GO:0070613	GO:0071322	GO:0016773	GO:0009103	GO:0016020
NC_010446.4_12775	43	14.9662	1.52263	0.00137748	ENSSSCG00000005308	9.45	12.74	9.28	14.31	7.86	15.48	RUSC2	-0.636364	0.0260969	1120	-224.02	RUN and SH3 domain containing 2 [Source:HGNC Symbol;Acc:HGNC:23625]	4	GO:0005515	GO:0070062	GO:0031410	GO:0017137
NC_010446.4_12775	43	14.9662	1.52263	0.00137748	ENSSSCG00000010093	0.08	0.22	0	0.33	0.21	0.14	SERPIND1	-0.747373	0.00520571	1366	-289.12	serpin peptidase inhibitor, clade D (heparin cofactor), member 1 [Source:HGNC Symbol;Acc:HGNC:4838]	2	GO:0005615	GO:0070062
NC_010446.4_12775	43	14.9662	1.52263	0.00137748	ENSSSCG00000016435	80.92	112.39	70.93	113.95	85.64	86.59	SMARCD3	-0.58042	0.047856	311	-69.18	SWI/SNF related, matrix associated, actin dependent regulator of chromatin, subfamily d, member 3 [Source:HGNC Symbol;Acc:HGNC:11108]	23	GO:0000790	GO:0002052	GO:0003007	GO:0003139	GO:0003219	GO:0003407	GO:0005102	GO:0005634	GO:0005737	GO:0006337	GO:0006338	GO:0006351	GO:0006357	GO:0008134	GO:0016922	GO:0030374	GO:0035257	GO:0042692	GO:0043393	GO:0045893	GO:0071564	GO:0071565	GO:0005515
NC_010446.4_12775	43	14.9662	1.52263	0.00137748	ENSSSCG00000003193	12.43	13	9.25	15.6	8.17	14.6	TBC1D17	-0.636364	0.0260969	361	-66.44	TBC1 domain family, member 17 [Source:HGNC Symbol;Acc:HGNC:25699]	3	GO:0005097	GO:0032313	GO:0032851
NC_010446.4_12775	145	20.1368	2.84815	1.455e-22	ENSSSCG00000011358	0.37	0.24	0.18	0.55	0.06	1.07	TREX1	-0.587413	0.0446093	753	-140.84	three prime repair exonuclease 1 [Source:HGNC Symbol;Acc:HGNC:12269]	16	GO:0003676	GO:0003690	GO:0003697	GO:0004527	GO:0008408	GO:0032405	GO:0032407	GO:0032558	GO:0035458	GO:0042803	GO:0005730	GO:0090305	GO:0005634	GO:0005515	GO:0006259	GO:0008296
NC_010447.4_13814	19	53.2058	-1.48558	1.47518e-05	ENSSSCG00000009937	0.39	0.12	0.45	0.21	0.46	1.38	ACACB	-0.713287	0.00920178	353	-67.02	acetyl-CoA carboxylase beta [Source:HGNC Symbol;Acc:HGNC:85]	13	GO:0003824	GO:0003989	GO:0004075	GO:0005524	GO:0005737	GO:0005739	GO:0006084	GO:0006633	GO:0008152	GO:0016874	GO:0046872	GO:0051289	GO:0005515
NC_010447.4_13814	19	53.2058	-1.48558	1.47518e-05	ENSSSCG00000009916	13.97	5.61	6.73	9.76	9.6	10.92	ACADS	-0.72028	0.00823977	472	-85.67	acyl-CoA dehydrogenase, C-2 to C-3 short chain [Source:HGNC Symbol;Acc:HGNC:90]	8	GO:0003995	GO:0005739	GO:0008152	GO:0016491	GO:0016627	GO:0050660	GO:0055114	GO:0005634
NC_010447.4_13814	19	53.2058	-1.48558	1.47518e-05	ENSSSCG00000017296	1.89	0.34	0.64	1.66	1.36	1.96	ACE	-0.748252	0.00512408	549	-105.67	Sus scrofa angiotensin I converting enzyme (peptidyl-dipeptidase A) 1 (ACE), transcript variant 2, mRNA. [Source:RefSeq mRNA;Acc:NM_001083941]	25	GO:0001822	GO:0002446	GO:0003084	GO:0006508	GO:0007283	GO:0008217	GO:0008233	GO:0008237	GO:0008241	GO:0016020	GO:0042447	GO:0060047	GO:0005515	GO:0006508	GO:0008237	GO:0008241	GO:0016020	GO:0006508	GO:0008237	GO:0008241	GO:0016020	GO:0006508	GO:0008237	GO:0008241	GO:0016020
NC_010447.4_13814	19	53.2058	-1.48558	1.47518e-05	ENSSSCG00000000064	77.71	29.81	39.54	45.12	49.65	66.39	ACO2	-0.769231	0.00344645	824	-153.71	aconitase 2, mitochondrial [Source:HGNC Symbol;Acc:HGNC:118]	8	GO:0003994	GO:0005506	GO:0005634	GO:0005739	GO:0006099	GO:0006101	GO:0008152	GO:0051539
NC_010447.4_13814	19	53.2058	-1.48558	1.47518e-05	ENSSSCG00000026453	0.59	0.33	0.69	0.62	0.74	1.16	ACSM5	-0.93007	1.17022e-05	337	-61.44	acyl-CoA synthetase medium-chain family member 5 [Source:HGNC Symbol;Acc:HGNC:26060]	2	GO:0003824	GO:0008152
NC_010447.4_13814	19	53.2058	-1.48558	1.47518e-05	ENSSSCG00000007286	7.3	6.99	7.3	13.8	11.56	13.8	ACSS2	-0.691232	0.0127887	1578	-288.63	acyl-CoA synthetase short-chain family member 2 [Source:HGNC Symbol;Acc:HGNC:15814]	8	GO:0003824	GO:0003987	GO:0005634	GO:0005737	GO:0006085	GO:0008152	GO:0008610	GO:0043231
NC_010447.4_13814	19	53.2058	-1.48558	1.47518e-05	ENSSSCG00000010144	407.12	796.95	1808.93	1381.34	2488.73	2528.77	ACTN2	-0.741259	0.00580115	524	-81.54	actinin, alpha 2 [Source:HGNC Symbol;Acc:HGNC:164]	31	GO:0003779	GO:0005509	GO:0005925	GO:0006936	GO:0008092	GO:0030017	GO:0030018	GO:0030035	GO:0030175	GO:0030274	GO:0030374	GO:0030375	GO:0031432	GO:0042391	GO:0042802	GO:0043267	GO:0043268	GO:0044325	GO:0046983	GO:0048041	GO:0051015	GO:0051289	GO:0051373	GO:0070080	GO:1901017	GO:1901018	GO:2000009	GO:0005515	GO:0070062	GO:2001141	GO:2000273
NC_010447.4_13814	19	53.2058	-1.48558	1.47518e-05	ENSSSCG00000010861	8.12	9.4	17.35	29.92	25.2	36.08	ADCK3	-0.797203	0.00190037	772	-155.32	aarF domain containing kinase 3 [Source:HGNC Symbol;Acc:HGNC:16812]	2	GO:0005739	GO:0016772
NC_010447.4_13814	19	53.2058	-1.48558	1.47518e-05	ENSSSCG00000017101	13.08	17.12	22.25	25.52	17.22	34.67	ADCY2	-0.622378	0.0306759	741	-119.52	adenylate cyclase 2 (brain) [Source:HGNC Symbol;Acc:HGNC:233]	14	GO:0000166	GO:0004016	GO:0005737	GO:0005886	GO:0006171	GO:0008179	GO:0009190	GO:0016020	GO:0016021	GO:0016829	GO:0016849	GO:0030425	GO:0035556	GO:0046982
NC_010447.4_13814	19	53.2058	-1.48558	1.47518e-05	ENSSSCG00000013408	7.99	7.66	15.86	16.9	34.71	22.77	ADM	-0.727273	0.00735503	957	-170.27	Sus scrofa adrenomedullin (ADM), mRNA. [Source:RefSeq mRNA;Acc:NM_214107]	21	GO:0001570	GO:0001843	GO:0002031	GO:0005737	GO:0006171	GO:0007507	GO:0008284	GO:0030819	GO:0031623	GO:0043116	GO:0045766	GO:0045906	GO:0048589	GO:0060670	GO:0060712	GO:0097084	GO:2001214	GO:0005179	GO:0005576	GO:0005615	GO:0005515
NC_010447.4_13814	19	53.2058	-1.48558	1.47518e-05	ENSSSCG00000014431	21.97	31.39	45.19	52.27	46.94	62.7	AFAP1L1	-0.79021	0.00222314	338	-68.28	actin filament associated protein 1-like 1 [Source:HGNC Symbol;Acc:HGNC:26714]	5	GO:0005543	GO:0005515	GO:0005737	GO:0005886	GO:0005634
NC_010447.4_13814	19	53.2058	-1.48558	1.47518e-05	ENSSSCG00000010650	7.19	6.95	18.13	29.67	23.77	22.9	AFAP1L2	-0.741259	0.00580115	391	-65.61	actin filament associated protein 1-like 2 [Source:HGNC Symbol;Acc:HGNC:25901]	16	GO:0005543	GO:0005634	GO:0005737	GO:0005886	GO:0006954	GO:0007346	GO:0016235	GO:0017124	GO:0030296	GO:0032675	GO:0032757	GO:0042169	GO:0045742	GO:0045893	GO:0061098	GO:0005515
NC_010447.4_13814	19	53.2058	-1.48558	1.47518e-05	ENSSSCG00000022947	62.11	45.31	47.64	50.46	67.93	59.33	AFG3L2	-0.776224	0.00299286	345	-68.78	AFG3-like AAA ATPase 2 [Source:HGNC Symbol;Acc:HGNC:315]	22	GO:0000166	GO:0004222	GO:0005524	GO:0005739	GO:0005743	GO:0006508	GO:0007005	GO:0007409	GO:0007528	GO:0008053	GO:0016020	GO:0016265	GO:0017111	GO:0021675	GO:0030163	GO:0034982	GO:0040014	GO:0042407	GO:0042552	GO:0048747	GO:0060013	GO:0005515
NC_010447.4_13814	19	53.2058	-1.48558	1.47518e-05	ENSSSCG00000005627	65.26	96.62	133.55	344.39	436.28	187.18	AK1	-0.699301	0.0113742	342	-66.44	Adenylate kinase isoenzyme 1 [Source:UniProtKB/Swiss-Prot;Acc:P00571]	21	GO:0000166	GO:0001520	GO:0004017	GO:0004550	GO:0005524	GO:0005737	GO:0005886	GO:0006139	GO:0006165	GO:0007050	GO:0009142	GO:0016301	GO:0016310	GO:0016740	GO:0019205	GO:0036126	GO:0046034	GO:0070062	GO:0006165	GO:0004550	GO:0009142
NC_010447.4_13814	19	53.2058	-1.48558	1.47518e-05	ENSSSCG00000023595	3.9	2.05	6.2	3.77	4.94	6.82	AK3	-0.671329	0.0168315	340	-61.32	adenylate kinase 3 [Source:HGNC Symbol;Acc:HGNC:17376]	17	GO:0004017	GO:0005524	GO:0005739	GO:0005759	GO:0006139	GO:0016301	GO:0016310	GO:0016740	GO:0016776	GO:0019201	GO:0019205	GO:0046033	GO:0046039	GO:0046041	GO:0046051	GO:0046899	GO:0046939
NC_010447.4_13814	19	53.2058	-1.48558	1.47518e-05	ENSSSCG00000015089	0.71	0.09	1.98	1.32	1.67	1.09	AMICA1	-0.830124	0.000831418	456	-85.75	adhesion molecule, interacts with CXADR antigen 1 [Source:HGNC Symbol;Acc:HGNC:19084]	14	GO:0005923	GO:0007157	GO:0016020	GO:0030593	GO:0050839	GO:0070633	GO:0005515	GO:0005886	GO:0042803	GO:0072672	GO:0035696	GO:0005178	GO:0060054	GO:0046629
NC_010447.4_13814	19	53.2058	-1.48558	1.47518e-05	ENSSSCG00000007022	5.75	12.59	35.88	42.66	68.3	51.45	ANK1	-0.797203	0.00190037	2172	-402.89	ankyrin 1, erythrocytic [Source:HGNC Symbol;Acc:HGNC:492]	13	GO:0005886	GO:0006779	GO:0006888	GO:0007165	GO:0014731	GO:0015672	GO:0016020	GO:0030507	GO:0030863	GO:0048821	GO:0051117	GO:0072661	GO:0005515
NC_010447.4_13814	19	53.2058	-1.48558	1.47518e-05	ENSSSCG00000010212	0.02	0.05	0.06	0.04	0.06	0.12	ANK3	-0.680802	0.0148051	486	-98.09	ankyrin 3, node of Ranvier (ankyrin G) [Source:HGNC Symbol;Acc:HGNC:494]	39	GO:0007165	GO:0005515	GO:0007165	GO:0005515	GO:0007165	GO:0005515	GO:0007165	GO:0005515	GO:0007165	GO:0005515	GO:0005515	GO:0005515	GO:0000281	GO:0005200	GO:0005923	GO:0007009	GO:0007165	GO:0007409	GO:0007411	GO:0009925	GO:0014704	GO:0016020	GO:0016323	GO:0016328	GO:0019228	GO:0030424	GO:0033268	GO:0033270	GO:0042383	GO:0043001	GO:0043194
NC_010447.4_13814	19	53.2058	-1.48558	1.47518e-05	ENSSSCG00000008344	4.59	3.93	5	4.64	6.64	5.85	ARHGAP25	-0.72028	0.00823977	834	-139.14	Rho GTPase activating protein 25 [Source:HGNC Symbol;Acc:HGNC:28951]	6	GO:0005096	GO:0005543	GO:0005622	GO:0007165	GO:0043547	GO:0005515
NC_010447.4_13814	19	53.2058	-1.48558	1.47518e-05	ENSSSCG00000014795	0.65	1.02	3.34	3.26	6.55	8.43	ART1	-0.769231	0.00344645	333	-64.74	ADP-ribosyltransferase 1 [Source:HGNC Symbol;Acc:HGNC:723]	5	GO:0003950	GO:0003956	GO:0006471	GO:0009986	GO:0031225
NC_010447.4_13814	19	53.2058	-1.48558	1.47518e-05	ENSSSCG00000000607	0.2	0.25	0.49	0.2	1.07	1.11	ART4	-0.718328	0.00850036	422	-81.86	Sus scrofa ADP-ribosyltransferase 4 (Dombrock blood group) (ART4), mRNA. [Source:RefSeq mRNA;Acc:NM_001243346]	8	GO:0003956	GO:0006471	GO:0016740	GO:0003956	GO:0006471	GO:0003956	GO:0006471	GO:0016740
NC_010447.4_13814	19	53.2058	-1.48558	1.47518e-05	ENSSSCG00000021024	9.43	7.11	10.52	10.63	12.16	13.43	ASB8	-0.783217	0.00258621	364	-64.8	ankyrin repeat and SOCS box containing 8 [Source:HGNC Symbol;Acc:HGNC:17183]	5	GO:0005634	GO:0005737	GO:0016567	GO:0035556	GO:0005515
NC_010447.4_13814	19	53.2058	-1.48558	1.47518e-05	ENSSSCG00000012841	9.34	6.18	7.61	6.96	6.26	13.91	ATGL	-0.636364	0.0260969	304	-69.17	Sus scrofa patatin-like phospholipase domain containing 2 (PNPLA2), mRNA. [Source:RefSeq mRNA;Acc:NM_001098605]	12	GO:0004806	GO:0005829	GO:0006629	GO:0008152	GO:0010891	GO:0010898	GO:0016787	GO:0043231	GO:0005811	GO:0005515	GO:0019915	GO:0034389
NC_010447.4_13814	19	53.2058	-1.48558	1.47518e-05	ENSSSCG00000017874	2.87	0.68	1.52	2.58	1.15	1.93	ATP2A3	-0.594406	0.0415215	784	-153.56	ATPase, Ca++ transporting, ubiquitous [Source:HGNC Symbol;Acc:HGNC:813]	6	GO:0006812	GO:0016020	GO:0016021	GO:0019829	GO:0005783	GO:0016529
NC_010447.4_13814	19	53.2058	-1.48558	1.47518e-05	ENSSSCG00000010526	17.11	15.65	27.67	33.27	42.67	30.64	AVPI1	-0.86014	0.000331668	385	-62.29	arginine vasopressin-induced 1 [Source:HGNC Symbol;Acc:HGNC:30898]	1	GO:0000187
NC_010447.4_13814	19	53.2058	-1.48558	1.47518e-05	ENSSSCG00000013886	1.91	0.86	1.83	0.96	1.91	2.46	B3GNT3	-0.633976	0.0268409	822	-145.29	UDP-GlcNAc:betaGal beta-1,3-N-acetylglucosaminyltransferase 3 [Source:HGNC Symbol;Acc:HGNC:13528]	7	GO:0005794	GO:0006486	GO:0008378	GO:0016020	GO:0016021	GO:0016740	GO:0016757
NC_010447.4_13814	19	53.2058	-1.48558	1.47518e-05	ENSSSCG00000020657	0.39	0.32	0.72	0.42	0.49	0.89	BCAM	-0.600004	0.0391614	1660	-293.05	basal cell adhesion molecule (Lutheran blood group) [Source:HGNC Symbol;Acc:HGNC:6722]	17	GO:0005055	GO:0005886	GO:0007155	GO:0007160	GO:0009986	GO:0016020	GO:0043236	GO:0005515	GO:0005055	GO:0005886	GO:0007155	GO:0007160	GO:0009986	GO:0016020	GO:0043236	GO:0005515	GO:0070062
NC_010447.4_13814	19	53.2058	-1.48558	1.47518e-05	ENSSSCG00000011534	4.16	8.31	17.36	10.35	39.6	52.82	BHLHE40	-0.741259	0.00580115	366	-65.04	basic helix-loop-helix family, member e40 [Source:HGNC Symbol;Acc:HGNC:1046]	28	GO:0000122	GO:0000981	GO:0001078	GO:0001102	GO:0001191	GO:0003677	GO:0003705	GO:0005634	GO:0005730	GO:0005794	GO:0006351	GO:0006355	GO:0006366	GO:0007623	GO:0009416	GO:0019904	GO:0032922	GO:0042803	GO:0043153	GO:0043425	GO:0043426	GO:0043433	GO:0045892	GO:0046982	GO:0046983	GO:0070888	GO:0005515	GO:0003714
NC_010447.4_13814	19	53.2058	-1.48558	1.47518e-05	ENSSSCG00000028322	8.85	5.6	13.24	31.42	14.01	15.23	BTG2	-0.699301	0.0113742	985	-185.21	Sus scrofa BTG family, member 2 (BTG2), mRNA. [Source:RefSeq mRNA;Acc:NM_001097505]	14	GO:0006479	GO:0006974	GO:0008285	GO:0008306	GO:0009952	GO:0017148	GO:0021542	GO:0021954	GO:0031175	GO:0035914	GO:0060213	GO:2000178	GO:0070062	GO:0005515
NC_010447.4_13814	19	53.2058	-1.48558	1.47518e-05	ENSSSCG00000024219	7.09	2.93	3.96	2.5	4.46	4.86	C12orf5	-0.601399	0.0385885	735	-128.52	chromosome 12 open reading frame 5 [Source:HGNC Symbol;Acc:HGNC:1185]	7	GO:0005622	GO:0010666	GO:1901525	GO:2000378	GO:0009410	GO:0060576	GO:0010332
NC_010447.4_13814	19	53.2058	-1.48558	1.47518e-05	ENSSSCG00000027016	16.61	23.91	27.55	37.71	48.43	48.98	C19orf47	-0.699301	0.0113742	318	-66.07	chromosome 19 open reading frame 47 [Source:HGNC Symbol;Acc:HGNC:26723]	1	GO:0005634
NC_010447.4_13814	19	53.2058	-1.48558	1.47518e-05	ENSSSCG00000006140	43.55	0.35	0.68	0.27	0.96	0.72	CA2	-0.657343	0.0201855	409	-59.74	carbonic anhydrase II [Source:HGNC Symbol;Acc:HGNC:1373]	21	GO:0002009	GO:0004089	GO:0005737	GO:0005829	GO:0005886	GO:0006730	GO:0008270	GO:0015670	GO:0038166	GO:0044070	GO:0045177	GO:0046872	GO:0046903	GO:0070062	GO:0005515	GO:0051453	GO:0043209	GO:0032230	GO:0032849	GO:2001225	GO:2001150
NC_010447.4_13814	19	53.2058	-1.48558	1.47518e-05	ENSSSCG00000017271	4.6	9.97	36.82	37.29	49.94	84.52	CACNG1	-0.783217	0.00258621	354	-78.45	Sus scrofa calcium channel, voltage-dependent, gamma subunit 1 (CACNG1), mRNA. [Source:RefSeq mRNA;Acc:NM_001044605]	12	GO:0005245	GO:0070296	GO:0070588	GO:0005244	GO:0005262	GO:0005891	GO:0006810	GO:0006811	GO:0006816	GO:0016020	GO:0016021	GO:0034765
NC_010447.4_13814	19	53.2058	-1.48558	1.47518e-05	ENSSSCG00000017510	22.52	37.26	60.65	75.22	93.17	87.93	CACNLB1	-0.804196	0.00161477	914	-182.84	Uncharacterized protein [Source:UniProtKB/TrEMBL;Acc:F1RWK8]	9	GO:0005245	GO:0005891	GO:0006612	GO:0006816	GO:0008331	GO:0016529	GO:0030315	GO:0070588	GO:0005515
NC_010447.4_13814	19	53.2058	-1.48558	1.47518e-05	ENSSSCG00000015320	0.13	0.18	2.9	1.12	2.62	4.15	CALCR	-0.713287	0.00920178	370	-59.92	calcitonin receptor [Source:HGNC Symbol;Acc:HGNC:1440]	17	GO:0001669	GO:0004871	GO:0004888	GO:0004930	GO:0004948	GO:0005886	GO:0007165	GO:0007166	GO:0007186	GO:0007189	GO:0007204	GO:0016020	GO:0016021	GO:0030279	GO:0030316	GO:0043488	GO:0005929
NC_010447.4_13814	19	53.2058	-1.48558	1.47518e-05	ENSSSCG00000012911	2.2	2.47	10.46	10.62	7.46	15.72	CARNS1	-0.741259	0.00580115	448	-80.08	carnosine synthase 1 [Source:HGNC Symbol;Acc:HGNC:29268]	6	GO:0005524	GO:0006200	GO:0016887	GO:0035499	GO:0046872	GO:0047730
NC_010447.4_13814	19	53.2058	-1.48558	1.47518e-05	ENSSSCG00000028058	0.85	1.43	4.37	6.45	6.15	7.2	CCDC69	-0.79021	0.00222314	2798	-565.25	coiled-coil domain containing 69 [Source:HGNC Symbol;Acc:HGNC:24487]	--	--
NC_010447.4_13814	19	53.2058	-1.48558	1.47518e-05	ENSSSCG00000010965	5.33	1.76	3.41	1.74	9.77	8.5	CCL21	-0.65035	0.0220342	360	-61.7	Sus scrofa chemokine (C-C motif) ligand 21 (CCL21), mRNA. [Source:RefSeq mRNA;Acc:NM_001005151]	52	GO:0001768	GO:0001954	GO:0002407	GO:0005576	GO:0006955	GO:0008009	GO:0030838	GO:0031274	GO:0031529	GO:0032862	GO:0033630	GO:0034695	GO:0035759	GO:0043123	GO:0043552	GO:0045860	GO:0046330	GO:0051209	GO:0051491	GO:0051897	GO:0070374	GO:0090023	GO:2000107	GO:2000147	GO:2000529	GO:2000406	GO:0042379	GO:0001768	GO:0001954	GO:0002407	GO:0005576
NC_010447.4_13814	19	53.2058	-1.48558	1.47518e-05	ENSSSCG00000024344	0.84	0.78	1.47	1.03	1.26	0.9	CCR5	-0.902098	5.99786e-05	1216	-219.79	Sus scrofa chemokine (C-C motif) receptor 5 (CCR5), mRNA. [Source:RefSeq mRNA;Acc:NM_001001618]	27	GO:0000165	GO:0003779	GO:0004871	GO:0004930	GO:0004950	GO:0005768	GO:0006816	GO:0006935	GO:0006954	GO:0006955	GO:0007165	GO:0007186	GO:0007267	GO:0009897	GO:0009986	GO:0014808	GO:0016020	GO:0016021	GO:0016493	GO:0019722	GO:0019957	GO:0023052	GO:0070098	GO:0070723	GO:0071222	GO:0071791	GO:0005515
NC_010447.4_13814	19	53.2058	-1.48558	1.47518e-05	ENSSSCG00000006736	0.01	0	0.04	0.02	0.05	0	CD2	-0.73988	0.00594224	801	-152.53	CD2 molecule [Source:HGNC Symbol;Acc:HGNC:1639]	24	GO:0004872	GO:0005576	GO:0007155	GO:0009897	GO:0009898	GO:0016021	GO:0042803	GO:0046658	GO:0005515	GO:0009986	GO:0005102	GO:0032760	GO:2000484	GO:1902715	GO:0034113	GO:0005911	GO:0004872	GO:0005576	GO:0007155	GO:0009897	GO:0009898	GO:0016021	GO:0042803	GO:0046658
NC_010447.4_13814	19	53.2058	-1.48558	1.47518e-05	ENSSSCG00000006374	0.06	0.05	0	0	0.07	0.06	CD244	-0.590518	0.0432188	572	-99.06	CD244 molecule, natural killer cell receptor 2B4 [Source:HGNC Symbol;Acc:HGNC:18171]	7	GO:0004872	GO:0016021	GO:0005515	GO:0004872	GO:0009897	GO:0016021	GO:0005515
NC_010447.4_13814	19	53.2058	-1.48558	1.47518e-05	ENSSSCG00000023014	0.23	0.33	0.41	0.83	0.88	1.17	CD300LG	-0.741259	0.00580115	381	-64.41	CD300 molecule-like family member g [Source:HGNC Symbol;Acc:HGNC:30455]	9	GO:0005515	GO:0070062	GO:0016323	GO:0016324	GO:0001791	GO:0002414	GO:0005515	GO:0005515	GO:0005515
NC_010447.4_13814	19	53.2058	-1.48558	1.47518e-05	ENSSSCG00000015622	12.77	9.61	9.82	17.36	14.68	17.88	CD34	-0.664336	0.0184527	654	-147.94	CD34 molecule [Source:HGNC Symbol;Acc:HGNC:1662]	97	GO:0001894	GO:0001935	GO:0003094	GO:0003158	GO:0005576	GO:0005737	GO:0005886	GO:0006536	GO:0007155	GO:0007165	GO:0008134	GO:0008217	GO:0009897	GO:0009986	GO:0010628	GO:0010629	GO:0016020	GO:0016337	GO:0030097	GO:0030195	GO:0030246	GO:0032720	GO:0032733	GO:0038001	GO:0042482	GO:0043199	GO:0045019	GO:0045171	GO:0045766	GO:0048471	GO:0048870
NC_010447.4_13814	19	53.2058	-1.48558	1.47518e-05	ENSSSCG00000017306	0.72	0.69	1	1.33	1.18	1.39	CD61	-0.657343	0.0201855	453	-87.76	Sus scrofa integrin, beta 3 (platelet glycoprotein IIIa, antigen CD61) (ITGB3), mRNA. [Source:RefSeq mRNA;Acc:NM_214002]	42	GO:0004872	GO:0005178	GO:0007044	GO:0007155	GO:0007160	GO:0007229	GO:0007275	GO:0008305	GO:0009897	GO:0016020	GO:0016021	GO:0016324	GO:0030334	GO:0030335	GO:0033690	GO:0060055	GO:0070527	GO:0071133	GO:0042802	GO:0004872	GO:0007275	GO:0016020	GO:0004872	GO:0005178	GO:0007044	GO:0007155	GO:0007160	GO:0007229	GO:0007275	GO:0008305	GO:0009897
NC_010447.4_13814	19	53.2058	-1.48558	1.47518e-05	ENSSSCG00000007116	31.48	21.26	24.24	37.57	31.78	41.3	CD93	-0.727273	0.00735503	319	-56.2	CD93 molecule [Source:HGNC Symbol;Acc:HGNC:15855]	8	GO:0001849	GO:0005509	GO:0005886	GO:0009986	GO:0016023	GO:0016337	GO:0030246	GO:0005515
NC_010447.4_13814	19	53.2058	-1.48558	1.47518e-05	ENSSSCG00000005219	4.29	5.32	11.91	7.1	9.7	7.74	CDC37L1	-0.601399	0.0385885	489	-76.29	cell division cycle 37-like 1 [Source:HGNC Symbol;Acc:HGNC:17179]	1	GO:0005737
NC_010447.4_13814	19	53.2058	-1.48558	1.47518e-05	ENSSSCG00000012996	3.48	2.54	2.88	7.35	4.58	5.75	CDC42EP2	-0.58042	0.047856	331	-76.66	CDC42 effector protein (Rho GTPase binding) 2 [Source:HGNC Symbol;Acc:HGNC:16263]	13	GO:0001515	GO:0005100	GO:0005737	GO:0005886	GO:0008360	GO:0015630	GO:0016020	GO:0017049	GO:0030036	GO:0030838	GO:0031274	GO:0032321	GO:0005515
NC_010447.4_13814	19	53.2058	-1.48558	1.47518e-05	ENSSSCG00000026731	9.97	9.1	20.72	14.65	35.72	28.54	CEP85	-0.902098	5.99786e-05	450	-79.98	centrosomal protein 85kDa [Source:HGNC Symbol;Acc:HGNC:25309]	6	GO:0016192	GO:0016020	GO:0005813	GO:0005730	GO:0005515	GO:0000922
NC_010447.4_13814	19	53.2058	-1.48558	1.47518e-05	ENSSSCG00000010073	51.02	12.87	53.77	44.34	77.34	106.21	CHCHD10	-0.853147	0.000418118	522	-111	coiled-coil-helix-coiled-coil-helix domain containing 10 [Source:HGNC Symbol;Acc:HGNC:15559]	4	GO:0005739	GO:0006119	GO:0006754	GO:2000984
NC_010447.4_13814	19	53.2058	-1.48558	1.47518e-05	ENSSSCG00000011299	12.24	6.26	28.26	39.7	78.54	45.7	CLEC3B	-0.811189	0.00136332	303	-69.75	C-type lectin domain family 3, member B [Source:HGNC Symbol;Acc:HGNC:11891]	15	GO:0001501	GO:0001652	GO:0005509	GO:0005615	GO:0005737	GO:0008201	GO:0010756	GO:0030246	GO:0030282	GO:0036143	GO:0071310	GO:0071560	GO:0031012	GO:0070062	GO:0001503
NC_010447.4_13814	19	53.2058	-1.48558	1.47518e-05	ENSSSCG00000025049	5.74	5.26	12.5	9.87	8.07	10.65	CYBRD1	-0.615385	0.0331699	869	-150.99	Sus scrofa cytochrome b reductase 1 (CYBRD1), mRNA. [Source:RefSeq mRNA;Acc:NM_001128452]	5	GO:0000293	GO:0010039	GO:0016021	GO:0031526	GO:0070062
NC_010447.4_13814	19	53.2058	-1.48558	1.47518e-05	ENSSSCG00000020785	810.16	1359.85	4077.89	4165.76	5045.47	7631.6	DES	-0.783217	0.00258621	800	-154.14	Sus scrofa desmin (DES), mRNA. [Source:RefSeq mRNA;Acc:NM_001001535]	13	GO:0005198	GO:0005622	GO:0005737	GO:0005856	GO:0005882	GO:0005916	GO:0008092	GO:0030018	GO:0031594	GO:0042383	GO:0043292	GO:0005515	GO:0042802
NC_010447.4_13814	19	53.2058	-1.48558	1.47518e-05	ENSSSCG00000005083	10.4	8.13	10.38	9.53	14.92	12.61	DHRS7	-0.657343	0.0201855	474	-84.56	dehydrogenase/reductase (SDR family) member 7 [Source:HGNC Symbol;Acc:HGNC:21524]	4	GO:0008152	GO:0016491	GO:0055114	GO:0016020
NC_010447.4_13814	19	53.2058	-1.48558	1.47518e-05	ENSSSCG00000004755	3.92	2.44	3.88	4.41	4.94	7.97	DLL4	-0.846154	0.000521134	1211	-218.84	delta-like 4 (Drosophila) [Source:HGNC Symbol;Acc:HGNC:2910]	29	GO:0000122	GO:0001525	GO:0001569	GO:0001974	GO:0003208	GO:0003209	GO:0003222	GO:0003344	GO:0005112	GO:0005509	GO:0007154	GO:0007219	GO:0007275	GO:0008285	GO:0010596	GO:0016020	GO:0016021	GO:0035912	GO:0035924	GO:0043537	GO:0044344	GO:0050767	GO:0061314	GO:0072554	GO:0090051	GO:0005515	GO:0060579	GO:2000179	GO:0061074
NC_010447.4_13814	19	53.2058	-1.48558	1.47518e-05	ENSSSCG00000005297	11.65	16.45	21.45	26.31	39.43	35.25	DNAJB5	-0.797203	0.00190037	752	-149.94	DnaJ (Hsp40) homolog, subfamily B, member 5 [Source:HGNC Symbol;Acc:HGNC:14887]	8	GO:0000122	GO:0005634	GO:0005829	GO:0006457	GO:0006986	GO:0051082	GO:0005515	GO:0051087
NC_010447.4_13814	19	53.2058	-1.48558	1.47518e-05	ENSSSCG00000016991	2.71	1.56	3.7	3.25	2.62	9.86	DUSP1	-0.706294	0.0102452	316	-64.83	Dual specificity protein phosphatase [Source:UniProtKB/TrEMBL;Acc:F1RS00]	23	GO:0004721	GO:0004725	GO:0006470	GO:0008138	GO:0016311	GO:0016787	GO:0016791	GO:0017017	GO:0035335	GO:0005737	GO:0005515	GO:0005634	GO:0043407	GO:0004725	GO:0006470	GO:0008138	GO:0016311	GO:0016787	GO:0016791	GO:0017017	GO:0035335	GO:0008138	GO:0006470
NC_010447.4_13814	19	53.2058	-1.48558	1.47518e-05	ENSSSCG00000015835	3.77	3.08	44.7	18.13	107.72	89.94	DUSP26	-0.853147	0.000418118	840	-154.23	dual specificity phosphatase 26 (putative) [Source:HGNC Symbol;Acc:HGNC:28161]	22	GO:0004725	GO:0005739	GO:0006470	GO:0008138	GO:0016311	GO:0016787	GO:0016791	GO:0035335	GO:0070062	GO:0005737	GO:0005515	GO:0000122	GO:0005634	GO:0005794	GO:0001102	GO:0070373	GO:0004647	GO:0004721	GO:1902310	GO:0044387	GO:0045785	GO:0002039
NC_010447.4_13814	19	53.2058	-1.48558	1.47518e-05	ENSSSCG00000020744	16.8	12.36	29.44	34.88	33.52	44.34	DUSP3	-0.783217	0.00258621	1527	-287.49	dual specificity phosphatase 3 [Source:HGNC Symbol;Acc:HGNC:3069]	20	GO:0000188	GO:0001772	GO:0004721	GO:0004725	GO:0005634	GO:0005829	GO:0006470	GO:0008138	GO:0016311	GO:0016787	GO:0016791	GO:0033549	GO:0035335	GO:0043409	GO:0045931	GO:0046329	GO:0050860	GO:0050868	GO:0070373	GO:0070062
NC_010447.4_13814	19	53.2058	-1.48558	1.47518e-05	ENSSSCG00000006530	18.67	10.03	11.56	15.78	21.27	18.93	EFNA1	-0.769231	0.00344645	422	-84.22	ephrin-A1 [Source:HGNC Symbol;Acc:HGNC:3221]	23	GO:0000122	GO:0000187	GO:0003180	GO:0003183	GO:0003199	GO:0010719	GO:0014028	GO:0016020	GO:0016477	GO:0030182	GO:0033628	GO:0034446	GO:0043535	GO:0045765	GO:0046658	GO:0046875	GO:0048013	GO:0050730	GO:0050731	GO:0050770	GO:0061002	GO:0070062	GO:0005515
NC_010447.4_13814	19	53.2058	-1.48558	1.47518e-05	ENSSSCG00000005828	14.14	6.78	6.73	12.24	9.31	8.2	EGFL7	-0.594406	0.0415215	1027	-204.27	EGF-like-domain, multiple 7 [Source:HGNC Symbol;Acc:HGNC:20594]	10	GO:0001568	GO:0001570	GO:0005509	GO:0005576	GO:0005615	GO:0030336	GO:0005515	GO:0001938	GO:0045746	GO:0005112
NC_010447.4_13814	19	53.2058	-1.48558	1.47518e-05	ENSSSCG00000023371	38.24	44.1	114.54	68.22	66.19	158.27	EHD2	-0.734266	0.00654349	445	-97.97	EH-domain containing 2 [Source:HGNC Symbol;Acc:HGNC:3243]	18	GO:0003924	GO:0005509	GO:0005525	GO:0005886	GO:0006184	GO:0006897	GO:0016020	GO:0019904	GO:0030866	GO:0032456	GO:0048471	GO:0055038	GO:0005515	GO:0070062	GO:0005901	GO:0072659	GO:2001137	GO:1901741
NC_010447.4_13814	19	53.2058	-1.48558	1.47518e-05	ENSSSCG00000026925	10.25	7.08	12.4	6.63	9.68	13.61	EMC4	-0.685315	0.013906	902	-157.27	ER membrane protein complex subunit 4 [Source:HGNC Symbol;Acc:HGNC:28032]	2	GO:0016021	GO:0072546
NC_010447.4_13814	19	53.2058	-1.48558	1.47518e-05	ENSSSCG00000002005	9.16	7.41	8.43	14.33	18.21	11.18	EMC9	-0.727273	0.00735503	3813	-742.72	ER membrane protein complex subunit 9 [Source:HGNC Symbol;Acc:HGNC:20273]	2	GO:0005737	GO:0072546
NC_010447.4_13814	19	53.2058	-1.48558	1.47518e-05	ENSSSCG00000003694	151.11	158.01	216.49	288.66	143.74	244.18	EMILIN2	-0.587413	0.0446093	456	-87.58	elastin microfibril interfacer 2 [Source:HGNC Symbol;Acc:HGNC:19881]	2	GO:0005576	GO:0005515
NC_010447.4_13814	19	53.2058	-1.48558	1.47518e-05	ENSSSCG00000006653	163.23	116.5	125.86	151.84	241.88	147.76	ENSA	-0.636364	0.0260969	921	-174.08	endosulfine alpha [Source:HGNC Symbol;Acc:HGNC:3360]	3	GO:0005102	GO:0050796	GO:0019870
NC_010447.4_13814	19	53.2058	-1.48558	1.47518e-05	ENSSSCG00000004371	0.19	0.02	0.09	0.05	0.09	0.15	ENSSSCG00000004371	-0.607021	0.0363396	511	-83.41	--	--	--
NC_010447.4_13814	19	53.2058	-1.48558	1.47518e-05	ENSSSCG00000009028	13.1	18.9	27.17	26.29	37.67	35.88	ENSSSCG00000009028	-0.797203	0.00190037	821	-156.68	Uncharacterized protein [Source:UniProtKB/TrEMBL;Acc:F1RS73]	1	GO:0005515
NC_010447.4_13814	19	53.2058	-1.48558	1.47518e-05	ENSSSCG00000009627	2.57	1	1.42	1.56	1.43	1.92	ENSSSCG00000009627	-0.706294	0.0102452	814	-144.79	Uncharacterized protein [Source:UniProtKB/TrEMBL;Acc:F1RMA5]	--	--
NC_010447.4_13814	19	53.2058	-1.48558	1.47518e-05	ENSSSCG00000011129	15.86	18.51	22.42	34.2	21.16	37.61	ENSSSCG00000011129	-0.699301	0.0113742	996	-185.81	Uncharacterized protein [Source:UniProtKB/TrEMBL;Acc:F1RUM0]	2	GO:0004867	GO:0030212
NC_010447.4_13814	19	53.2058	-1.48558	1.47518e-05	ENSSSCG00000013244	12.48	12.86	47.92	44.84	46.91	58.96	ENSSSCG00000013244	-0.706294	0.0102452	400	-63.24	Uncharacterized protein [Source:UniProtKB/TrEMBL;Acc:F1SIC0]	1	GO:0005515
NC_010447.4_13814	19	53.2058	-1.48558	1.47518e-05	ENSSSCG00000013554	59.47	48.48	68.97	64.35	93.01	85.34	ENSSSCG00000013554	-0.636364	0.0260969	324	-61.58	Uncharacterized protein [Source:UniProtKB/TrEMBL;Acc:F1SCM9]	1	GO:0005515
NC_010447.4_13814	19	53.2058	-1.48558	1.47518e-05	ENSSSCG00000013788	0.02	0	0	0.03	0	0.02	ENSSSCG00000013788	-0.577659	0.0491823	351	-61.59	Uncharacterized protein [Source:UniProtKB/TrEMBL;Acc:F1SCE1]	10	GO:0004888	GO:0004930	GO:0005509	GO:0005886	GO:0007166	GO:0007186	GO:0007218	GO:0016020	GO:0016021	GO:0005515
NC_010447.4_13814	19	53.2058	-1.48558	1.47518e-05	ENSSSCG00000015196	7.4	4.08	9.35	7.24	9.29	10.66	ENSSSCG00000015196	-0.741259	0.00580115	341	-66.45	Uncharacterized protein [Source:UniProtKB/TrEMBL;Acc:F1S7B2]	--	--
NC_010447.4_13814	19	53.2058	-1.48558	1.47518e-05	ENSSSCG00000020882	0.07	0	0.07	0.06	0.07	0.14	ENSSSCG00000020882	-0.674356	0.0161631	986	-168.78	Uncharacterized protein [Source:UniProtKB/TrEMBL;Acc:I3LJK3]	4	GO:0005576	GO:0006869	GO:0008289	GO:0042157
NC_010447.4_13814	19	53.2058	-1.48558	1.47518e-05	ENSSSCG00000021312	0.06	0.12	0.43	0.52	0.18	0.39	ENSSSCG00000021312	-0.706294	0.0102452	1027	-201.64	Any process that modulates the frequency, rate or extent of small GTPase mediated signal transduction.	4	GO:0005085	GO:0005622	GO:0007264	GO:0051056
NC_010447.4_13814	19	53.2058	-1.48558	1.47518e-05	ENSSSCG00000021537	2.7	1.84	2.75	2.14	5.99	6.3	ENSSSCG00000021537	-0.594406	0.0415215	1323	-232.11	Uncharacterized protein [Source:UniProtKB/TrEMBL;Acc:I3LJW6]	3	GO:0016020	GO:0016021	GO:0016192
NC_010447.4_13814	19	53.2058	-1.48558	1.47518e-05	ENSSSCG00000021588	6.52	5.67	12.34	7.5	24.86	38.27	ENSSSCG00000021588	-0.86014	0.000331668	495	-87.59	Sus scrofa death-associated protein kinase 2 (DAPK2), mRNA. [Source:RefSeq mRNA;Acc:NM_001243563]	4	GO:0004672	GO:0005524	GO:0006468	GO:0016772
NC_010447.4_13814	19	53.2058	-1.48558	1.47518e-05	ENSSSCG00000023166	1.24	1.22	1.9	2.17	2.27	1.98	ENSSSCG00000023166	-0.617548	0.0323835	429	-91.74	Uncharacterized protein [Source:UniProtKB/TrEMBL;Acc:I3LIQ7]	3	GO:0008270	GO:0046872	GO:0005515
NC_010447.4_13814	19	53.2058	-1.48558	1.47518e-05	ENSSSCG00000023171	7.97	5.5	5.75	7.14	7.71	6.94	ENSSSCG00000023171	-0.643357	0.0240032	1210	-257.97	Uncharacterized protein [Source:UniProtKB/TrEMBL;Acc:I3LM62]	--	--
NC_010447.4_13814	19	53.2058	-1.48558	1.47518e-05	ENSSSCG00000024109	1.15	0.56	0.77	0.92	1.4	1.02	ENSSSCG00000024109	-0.587413	0.0446093	586	-111.71	Uncharacterized protein [Source:UniProtKB/TrEMBL;Acc:I3L8N1]	3	GO:0008152	GO:0016491	GO:0055114
NC_010447.4_13814	19	53.2058	-1.48558	1.47518e-05	ENSSSCG00000024158	4.39	3.2	5.97	7.15	4.08	7.32	ENSSSCG00000024158	-0.699301	0.0113742	431	-76.5	Anoctamin [Source:UniProtKB/TrEMBL;Acc:I3LJG3]	2	GO:0016020	GO:0016021
NC_010447.4_13814	19	53.2058	-1.48558	1.47518e-05	ENSSSCG00000024950	3.34	2.03	2.35	2.52	2.12	4.05	ENSSSCG00000024950	-0.643357	0.0240032	458	-84.25	Uncharacterized protein [Source:UniProtKB/TrEMBL;Acc:I3L7X7]	1	GO:0005739
NC_010447.4_13814	19	53.2058	-1.48558	1.47518e-05	ENSSSCG00000025021	0.52	0.71	0.79	0.48	2.09	1.24	ENSSSCG00000025021	-0.699301	0.0113742	781	-154.42	Sus scrofa mal, T-cell differentiation protein-like (MALL), mRNA. [Source:RefSeq mRNA;Acc:NM_001243633]	1	GO:0016020
NC_010447.4_13814	19	53.2058	-1.48558	1.47518e-05	ENSSSCG00000025930	0.39	0.24	0.56	0.42	0.63	0.57	ENSSSCG00000025930	-0.73205	0.00679293	439	-81.4	Uncharacterized protein [Source:UniProtKB/TrEMBL;Acc:F1RSB8]	4	GO:0003676	GO:0046872	GO:0003676	GO:0046872
NC_010447.4_13814	19	53.2058	-1.48558	1.47518e-05	ENSSSCG00000025997	4.93	3.74	3.37	4.99	4.64	3.85	ENSSSCG00000025997	-0.587413	0.0446093	1533	-288.24	Uncharacterized protein [Source:UniProtKB/TrEMBL;Acc:I3LNT5]	2	GO:0005739	GO:0005747
NC_010447.4_13814	19	53.2058	-1.48558	1.47518e-05	ENSSSCG00000026113	0.99	0.99	2.8	1.42	2.88	5.6	ENSSSCG00000026113	-0.644484	0.0236773	1025	-171.78	Uncharacterized protein [Source:UniProtKB/TrEMBL;Acc:I3L6W1]	4	GO:0003676	GO:0005634	GO:0046872	GO:0005515
NC_010447.4_13814	19	53.2058	-1.48558	1.47518e-05	ENSSSCG00000026968	6.03	6.88	8.19	8.42	8.27	17.17	ENSSSCG00000026968	-0.804196	0.00161477	475	-91.65	Uncharacterized protein [Source:UniProtKB/TrEMBL;Acc:I3L7K6]	3	GO:0005315	GO:0006817	GO:0016020
NC_010447.4_13814	19	53.2058	-1.48558	1.47518e-05	ENSSSCG00000027164	0.71	0.52	0.9	0.92	0.73	0.84	ENSSSCG00000027164	-0.640982	0.0247	1029	-190.68	A series of molecular signals in which a cell uses a phosphatidylinositol-mediated signaling to convert a signal into a response. Phosphatidylinositols include phosphatidylinositol (PtdIns) and its phosphorylated derivatives.	7	GO:0016301	GO:0016310	GO:0016740	GO:0016772	GO:0016773	GO:0046854	GO:0048015
NC_010447.4_13814	19	53.2058	-1.48558	1.47518e-05	ENSSSCG00000027606	0	0	0	0.03	0.03	0	ENSSSCG00000027606	-0.600925	0.0387822	1163	-214.28	Uncharacterized protein [Source:UniProtKB/TrEMBL;Acc:I3LIL1]	4	GO:0008060	GO:0008270	GO:0032312	GO:0046872
NC_010447.4_13814	19	53.2058	-1.48558	1.47518e-05	ENSSSCG00000027611	3.8	2.76	3.5	5.67	2.65	5.67	ENSSSCG00000027611	-0.591945	0.0425902	2488	-470.92	Uncharacterized protein [Source:UniProtKB/TrEMBL;Acc:I3LT37]	3	GO:0008270	GO:0046872	GO:0005515
NC_010447.4_13814	19	53.2058	-1.48558	1.47518e-05	ENSSSCG00000027860	0.22	0.11	0.57	0.47	0.44	0.43	ENSSSCG00000027860	-0.895105	8.36659e-05	367	-62.34	Uncharacterized protein [Source:UniProtKB/TrEMBL;Acc:I3L8L2]	1	GO:0006508
NC_010447.4_13814	19	53.2058	-1.48558	1.47518e-05	ENSSSCG00000027922	0.55	0.1	0.08	0.05	0.44	0.45	ENSSSCG00000027922	-0.59895	0.0395981	789	-150.61	Uncharacterized protein [Source:UniProtKB/TrEMBL;Acc:I3LUA4]	2	GO:0007165	GO:0005515
NC_010447.4_13814	19	53.2058	-1.48558	1.47518e-05	ENSSSCG00000028327	36.34	32.06	45.87	36.64	53.55	52.92	ENSSSCG00000028327	-0.727273	0.00735503	329	-60.69	Uncharacterized protein [Source:UniProtKB/TrEMBL;Acc:I3L5E7]	--	--
NC_010447.4_13814	19	53.2058	-1.48558	1.47518e-05	ENSSSCG00000028487	0.2	0.15	0.22	0.1	0.4	0.37	ENSSSCG00000028487	-0.762238	0.00395045	828	-145.8	dysbindin domain-containing protein 2 [Source:RefSeq peptide;Acc:NP_001230601]	1	GO:0005737
NC_010447.4_13814	19	53.2058	-1.48558	1.47518e-05	ENSSSCG00000028673	0	0	0.08	0	0.07	0.15	ENSSSCG00000028673	-0.590702	0.0431375	337	-67.29	Uncharacterized protein [Source:UniProtKB/TrEMBL;Acc:I3LFQ8]	2	GO:0004190	GO:0016021
NC_010447.4_13814	19	53.2058	-1.48558	1.47518e-05	ENSSSCG00000029377	10.02	15.32	38.25	37.63	47.63	127.62	ENSSSCG00000029377	-0.839161	0.000642826	550	-108.97	Uncharacterized protein [Source:UniProtKB/TrEMBL;Acc:I3LI90]	3	GO:0003774	GO:0005524	GO:0016459
NC_010447.4_13814	19	53.2058	-1.48558	1.47518e-05	ENSSSCG00000029762	2.55	3.22	7.2	3.97	8.83	12.81	ENSSSCG00000029762	-0.762238	0.00395045	757	-140.06	--	--	--
NC_010447.4_13814	19	53.2058	-1.48558	1.47518e-05	ENSSSCG00000030005	4.58	2.7	10.07	5.38	9.92	12.14	ENSSSCG00000030005	-0.825175	0.000951363	677	-125.86	Uncharacterized protein [Source:UniProtKB/TrEMBL;Acc:I3L8J2]	1	GO:0030246
NC_010447.4_13814	19	53.2058	-1.48558	1.47518e-05	ENSSSCG00000030348	0	0	0.02	0	0	0	ENSSSCG00000030348	-0.728388	0.00722086	1176	-217.8	Catalysis of the transfer of a phosphorus-containing group from one compound (donor) to another (acceptor).	4	GO:0004672	GO:0005524	GO:0006468	GO:0016772
NC_010447.4_13814	19	53.2058	-1.48558	1.47518e-05	ENSSSCG00000030438	0	0	0.03	0	0	0.03	ENSSSCG00000030438	-0.76587	0.00368212	323	-58.37	Uncharacterized protein [Source:UniProtKB/TrEMBL;Acc:I3LPD1]	--	--
NC_010447.4_13814	19	53.2058	-1.48558	1.47518e-05	ENSSSCG00000008443	17.6	9.45	14.21	15.6	12.46	24.87	EPAS1	-0.727273	0.00735503	424	-77.21	endothelial PAS domain protein 1 [Source:HGNC Symbol;Acc:HGNC:3374]	35	GO:0001077	GO:0001525	GO:0001666	GO:0001892	GO:0001974	GO:0002027	GO:0003677	GO:0003700	GO:0004871	GO:0005634	GO:0005667	GO:0005737	GO:0006351	GO:0006355	GO:0006979	GO:0007005	GO:0007165	GO:0007601	GO:0008134	GO:0030097	GO:0030154	GO:0030218	GO:0030324	GO:0035035	GO:0042415	GO:0043129	GO:0043565	GO:0043619	GO:0045944	GO:0046982	GO:0046983
NC_010447.4_13814	19	53.2058	-1.48558	1.47518e-05	ENSSSCG00000013028	9.16	2.61	3.06	5.37	6.47	7.12	ESRRA	-0.637479	0.0257544	1551	-297.43	estrogen-related receptor alpha [Source:HGNC Symbol;Acc:HGNC:3471]	21	GO:0003677	GO:0003700	GO:0003707	GO:0005496	GO:0005634	GO:0006351	GO:0006355	GO:0008270	GO:0019904	GO:0043401	GO:0043565	GO:0045944	GO:0046872	GO:0005730	GO:0005515	GO:0015630	GO:0045171	GO:0000122	GO:0000978	GO:0001077	GO:0001078
NC_010447.4_13814	19	53.2058	-1.48558	1.47518e-05	ENSSSCG00000006369	18.62	6.94	10.71	12.44	12.9	17.41	F11R	-0.664336	0.0184527	954	-165.83	Sus scrofa F11 receptor (F11R), mRNA. [Source:RefSeq mRNA;Acc:NM_001128444]	15	GO:0005886	GO:0005923	GO:0007155	GO:0030855	GO:0016020	GO:0016021	GO:0005515	GO:0030054	GO:0070062	GO:0015630	GO:0005886	GO:0005923	GO:0007155	GO:0030855	GO:0005515
NC_010447.4_13814	19	53.2058	-1.48558	1.47518e-05	ENSSSCG00000016792	6.8	4.24	17.5	5.79	23.97	26.93	FAM134B	-0.783217	0.00258621	908	-156.44	family with sequence similarity 134, member B [Source:HGNC Symbol;Acc:HGNC:25964]	1	GO:0019233
NC_010447.4_13814	19	53.2058	-1.48558	1.47518e-05	ENSSSCG00000003616	2.28	0	2.07	1.53	6.72	1.82	FAM167B	-0.769231	0.00344645	509	-94.05	family with sequence similarity 167, member B [Source:HGNC Symbol;Acc:HGNC:28133]	--	--
NC_010447.4_13814	19	53.2058	-1.48558	1.47518e-05	ENSSSCG00000005249	8.54	9.8	19.1	20.79	16.23	25.51	FAM189A2	-0.769231	0.00344645	388	-67.87	family with sequence similarity 189, member A2 [Source:HGNC Symbol;Acc:HGNC:24820]	1	GO:0016021
NC_010447.4_13814	19	53.2058	-1.48558	1.47518e-05	ENSSSCG00000008982	60.81	75.01	205	233.53	341.87	236.87	FAM47E-STBD1	-0.783217	0.00258621	554	-111.84	FAM47E-STBD1 readthrough [Source:HGNC Symbol;Acc:HGNC:44667]	3	GO:0030246	GO:2001070	GO:0005515
NC_010447.4_13814	19	53.2058	-1.48558	1.47518e-05	ENSSSCG00000010732	7.78	9.82	11.32	12.18	9.25	17.32	FAM53B	-0.664336	0.0184527	2239	-483.89	family with sequence similarity 53, member B [Source:HGNC Symbol;Acc:HGNC:28968]	--	--
NC_010447.4_13814	19	53.2058	-1.48558	1.47518e-05	ENSSSCG00000008503	3.71	3.21	11.94	5.36	14.24	17.11	FEZ2	-0.846154	0.000521134	729	-131.77	fasciculation and elongation protein zeta 2 (zygin II) [Source:HGNC Symbol;Acc:HGNC:3660]	1	GO:0005515
NC_010447.4_13814	19	53.2058	-1.48558	1.47518e-05	ENSSSCG00000002383	13.54	2.84	7.82	11.1	11.28	18.22	FOS	-0.706294	0.0102452	388	-66.02	Sus scrofa FBJ murine osteosarcoma viral oncogene homolog (FOS), mRNA. [Source:RefSeq mRNA;Acc:NM_001123113]	24	GO:0003677	GO:0003700	GO:0005634	GO:0005667	GO:0005737	GO:0005783	GO:0005829	GO:0006355	GO:0007179	GO:0007399	GO:0031668	GO:0034614	GO:0035914	GO:0042493	GO:0043565	GO:0044212	GO:0045893	GO:0045944	GO:0060395	GO:0070412	GO:0071277	GO:0005515	GO:0000979	GO:0045672
NC_010447.4_13814	19	53.2058	-1.48558	1.47518e-05	ENSSSCG00000015617	0.64	0.19	0.24	0.13	1.74	0.8	G0S2	-0.619966	0.0315202	322	-72.99	G0/G1 switch 2 [Source:HGNC Symbol;Acc:HGNC:30229]	7	GO:0005739	GO:0097191	GO:2001238	GO:0005515	GO:0005739	GO:0097191	GO:2001238
NC_010447.4_13814	19	53.2058	-1.48558	1.47518e-05	ENSSSCG00000002707	69.57	52.81	64.66	55.39	95.23	74.55	GABARAPL2	-0.776224	0.00299286	328	-57.36	GABA(A) receptor-associated protein-like 2 [Source:HGNC Symbol;Acc:HGNC:13291]	10	GO:0000139	GO:0000421	GO:0005622	GO:0005737	GO:0005776	GO:0005794	GO:0006914	GO:1901799	GO:0000045	GO:0005515
NC_010447.4_13814	19	53.2058	-1.48558	1.47518e-05	ENSSSCG00000016751	2.81	1.92	3.74	7.19	4.71	4.93	GCK	-0.769231	0.00344645	1140	-210.32	glucokinase (hexokinase 4) [Source:HGNC Symbol;Acc:HGNC:4195]	27	GO:0000166	GO:0001678	GO:0004340	GO:0004396	GO:0005524	GO:0005536	GO:0005634	GO:0005739	GO:0005975	GO:0006006	GO:0006096	GO:0006739	GO:0016301	GO:0016310	GO:0016740	GO:0016773	GO:0032024	GO:0042593	GO:0043266	GO:0045721	GO:0045725	GO:0046835	GO:0050796	GO:0051156	GO:0051594	GO:0070509	GO:0005515
NC_010447.4_13814	19	53.2058	-1.48558	1.47518e-05	ENSSSCG00000015545	74.64	40.4	66.62	69.64	88	103.65	GLUL	-0.769231	0.00344645	320	-63.24	Sus scrofa glutamate-ammonia ligase (GLUL), mRNA. [Source:RefSeq mRNA;Acc:NM_213909]	17	GO:0003824	GO:0004356	GO:0005622	GO:0005737	GO:0005739	GO:0006542	GO:0006807	GO:0008283	GO:0009749	GO:0016874	GO:0042802	GO:0070062	GO:0005634	GO:0005515	GO:0044297	GO:0009267	GO:0097386
NC_010447.4_13814	19	53.2058	-1.48558	1.47518e-05	ENSSSCG00000001064	85.36	103.39	107.25	164.67	258.17	144.53	GMPR	-0.79021	0.00222314	307	-64.44	guanosine monophosphate reductase [Source:HGNC Symbol;Acc:HGNC:4376]	6	GO:0003824	GO:0003920	GO:0009117	GO:0016491	GO:0046872	GO:0055114
NC_010447.4_13814	19	53.2058	-1.48558	1.47518e-05	ENSSSCG00000013473	0.83	0.45	0.78	0.7	0.24	0.55	GNA15	-0.636364	0.0260969	672	-126.33	guanine nucleotide binding protein (G protein), alpha 15 (Gq class) [Source:HGNC Symbol;Acc:HGNC:4383]	9	GO:0003924	GO:0004871	GO:0019001	GO:0031683	GO:0007186	GO:0005525	GO:0007165	GO:0007204	GO:0007200
NC_010447.4_13814	19	53.2058	-1.48558	1.47518e-05	ENSSSCG00000006312	0.55	0.16	1.02	0.29	3.75	1.53	GPA33	-0.647987	0.0226858	354	-64.44	glycoprotein A33 (transmembrane) [Source:HGNC Symbol;Acc:HGNC:4445]	5	GO:0005886	GO:0016020	GO:0016021	GO:0005515	GO:0070062
NC_010447.4_13814	19	53.2058	-1.48558	1.47518e-05	ENSSSCG00000000214	19.02	5.21	22.7	17.69	62.38	45.4	GPD1	-0.839161	0.000642826	669	-132.04	glycerol-3-phosphate dehydrogenase 1 (soluble) [Source:HGNC Symbol;Acc:HGNC:4455]	20	GO:0004367	GO:0004368	GO:0005737	GO:0005739	GO:0005975	GO:0006072	GO:0006094	GO:0009331	GO:0016491	GO:0016616	GO:0042803	GO:0046168	GO:0050662	GO:0051287	GO:0055114	GO:0071320	GO:0071356	GO:0070062	GO:0045821	GO:0006127
NC_010447.4_13814	19	53.2058	-1.48558	1.47518e-05	ENSSSCG00000001725	12.3	10.55	16.51	12.58	16.54	28.32	GPR116	-0.741259	0.00580115	735	-127.39	G protein-coupled receptor 116 [Source:HGNC Symbol;Acc:HGNC:19030]	16	GO:0004888	GO:0004930	GO:0005886	GO:0006112	GO:0007166	GO:0007186	GO:0007218	GO:0016020	GO:0016021	GO:0019216	GO:0042593	GO:0045444	GO:0005515	GO:0009986	GO:0031410	GO:0043129
NC_010447.4_13814	19	53.2058	-1.48558	1.47518e-05	ENSSSCG00000002396	0.8	0.59	0.71	0.88	1.13	0.86	GSTZ1	-0.630474	0.0279603	421	-91.73	glutathione S-transferase zeta 1 [Source:HGNC Symbol;Acc:HGNC:4643]	27	GO:0003824	GO:0004364	GO:0005737	GO:0005739	GO:0006749	GO:0009072	GO:0016034	GO:0042803	GO:0005515	GO:0003824	GO:0005737	GO:0009072	GO:0005515	GO:0005515	GO:0005515	GO:0005515	GO:0003824	GO:0005737	GO:0009072	GO:0003824	GO:0005737	GO:0009072	GO:0005515	GO:0003824	GO:0005737	GO:0009072	GO:0005515
NC_010447.4_13814	19	53.2058	-1.48558	1.47518e-05	ENSSSCG00000010059	18.98	18.16	20.78	29.9	26.54	22.63	GUCD1	-0.748252	0.00512408	1194	-233.9	guanylyl cyclase domain containing 1 [Source:HGNC Symbol;Acc:HGNC:14237]	--	--
NC_010447.4_13814	19	53.2058	-1.48558	1.47518e-05	ENSSSCG00000003154	7.17	10.19	11.42	13.16	8.47	18.71	GYS1	-0.594406	0.0415215	2187	-401.19	Sus scrofa glycogen synthase 1 (muscle) (GYS1), mRNA. [Source:RefSeq mRNA;Acc:NM_001195508]	12	GO:0004373	GO:0005737	GO:0005978	GO:0007507	GO:0016234	GO:0019901	GO:0016740	GO:0016757	GO:0009058	GO:0016020	GO:0005515	GO:0061547
NC_010447.4_13814	19	53.2058	-1.48558	1.47518e-05	ENSSSCG00000008569	14.68	10.81	18.09	15.1	21.59	21.82	HADHB	-0.664336	0.0184527	376	-69.38	hydroxyacyl-CoA dehydrogenase/3-ketoacyl-CoA thiolase/enoyl-CoA hydratase (trifunctional protein), beta subunit [Source:HGNC Symbol;Acc:HGNC:4803]	15	GO:0003824	GO:0003988	GO:0005739	GO:0005741	GO:0005743	GO:0005783	GO:0008152	GO:0016509	GO:0016740	GO:0016746	GO:0016747	GO:0042645	GO:0070062	GO:0005515	GO:0044822
NC_010447.4_13814	19	53.2058	-1.48558	1.47518e-05	ENSSSCG00000009616	0.05	0.14	0.14	0.28	0.81	0.75	HR	-0.658495	0.0198921	782	-148.59	hair growth associated [Source:HGNC Symbol;Acc:HGNC:5172]	4	GO:0003714	GO:0016604	GO:0045892	GO:0005515
NC_010447.4_13814	19	53.2058	-1.48558	1.47518e-05	ENSSSCG00000011576	0.22	0.38	1.78	2.18	2.05	2.15	HRH1	-0.671329	0.0168315	582	-100.66	histamine receptor H1 [Source:HGNC Symbol;Acc:HGNC:5182]	15	GO:0004871	GO:0004930	GO:0004969	GO:0005634	GO:0005737	GO:0005886	GO:0007165	GO:0007186	GO:0007613	GO:0008542	GO:0016021	GO:0043114	GO:0045907	GO:0048167	GO:0048245
NC_010447.4_13814	19	53.2058	-1.48558	1.47518e-05	ENSSSCG00000017399	1.86	0.69	1.43	1.85	1.37	1.75	HSD17B1	-0.762238	0.00395045	311	-63.04	Sus scrofa hydroxysteroid (17-beta) dehydrogenase 1 (HSD17B1), mRNA. [Source:RefSeq mRNA;Acc:NM_001128472]	8	GO:0004303	GO:0005737	GO:0006703	GO:0008152	GO:0016491	GO:0055114	GO:0005634	GO:0031965
NC_010447.4_13814	19	53.2058	-1.48558	1.47518e-05	ENSSSCG00000021238	1.27	0.51	0.73	1.03	1.32	1.33	HSD3B7	-0.706294	0.0102452	4216	-841.24	hydroxy-delta-5-steroid dehydrogenase, 3 beta- and steroid delta-isomerase 7 [Source:HGNC Symbol;Acc:HGNC:18324]	12	GO:0003854	GO:0006694	GO:0016491	GO:0016616	GO:0055114	GO:0003824	GO:0050662	GO:0044237	GO:0008152	GO:0009058	GO:0008831	GO:0045226
NC_010447.4_13814	19	53.2058	-1.48558	1.47518e-05	ENSSSCG00000023498	0.45	0.65	3.16	2.31	2.65	6.46	HSPB6	-0.79021	0.00222314	2624	-509.51	heat shock protein, alpha-crystallin-related, B6 [Source:HGNC Symbol;Acc:HGNC:26511]	5	GO:0005212	GO:0005634	GO:0005737	GO:0006950	GO:0005515
NC_010447.4_13814	19	53.2058	-1.48558	1.47518e-05	ENSSSCG00000021071	1.79	1.89	13.7	17.01	19	17.41	HSPB7	-0.888112	0.000114134	847	-186.38	heat shock 27kDa protein family, member 7 (cardiovascular) [Source:HGNC Symbol;Acc:HGNC:5249]	7	GO:0005634	GO:0005737	GO:0005739	GO:0006950	GO:0005515	GO:0015629	GO:0031005
NC_010447.4_13814	19	53.2058	-1.48558	1.47518e-05	ENSSSCG00000027967	0.96	0.5	1.69	0.43	1.4	1.25	IGSF6	-0.630474	0.0279603	596	-107.07	immunoglobulin superfamily, member 6 [Source:HGNC Symbol;Acc:HGNC:5953]	1	GO:0005515
NC_010447.4_13814	19	53.2058	-1.48558	1.47518e-05	ENSSSCG00000021815	0	0	0	0	0.05	0.21	IL15RA	-0.627032	0.0290927	664	-127.88	interleukin 15 receptor, alpha [Source:HGNC Symbol;Acc:HGNC:5978]	4	GO:0032825	GO:0005515	GO:0005886	GO:0031410
NC_010447.4_13814	19	53.2058	-1.48558	1.47518e-05	ENSSSCG00000011559	0.13	0.14	0.32	0.53	0.48	0.73	IL17RC	-0.678322	0.0153173	750	-149.7	interleukin 17 receptor C [Source:HGNC Symbol;Acc:HGNC:18358]	5	GO:0005886	GO:0030368	GO:1900017	GO:0019221	GO:0005515
NC_010447.4_13814	19	53.2058	-1.48558	1.47518e-05	ENSSSCG00000010765	20.42	16.53	21.28	23.26	22.44	27.95	INPP5A	-0.615385	0.0331699	543	-104.22	inositol polyphosphate-5-phosphatase, 40kDa [Source:HGNC Symbol;Acc:HGNC:6076]	4	GO:0042731	GO:0046856	GO:0070062	GO:0005515
NC_010447.4_13814	19	53.2058	-1.48558	1.47518e-05	ENSSSCG00000004774	17.15	11.96	12.83	16.28	17.38	20.73	IVD	-0.811189	0.00136332	869	-151.69	isovaleryl-CoA dehydrogenase [Source:HGNC Symbol;Acc:HGNC:6186]	7	GO:0003995	GO:0005739	GO:0008152	GO:0016491	GO:0016627	GO:0050660	GO:0055114
NC_010447.4_13814	19	53.2058	-1.48558	1.47518e-05	ENSSSCG00000006174	6.14	13.88	29.11	28.18	32.87	51.5	JPH1	-0.72028	0.00823977	496	-78.26	junctophilin 1 [Source:HGNC Symbol;Acc:HGNC:14201]	9	GO:0005783	GO:0005789	GO:0005886	GO:0007517	GO:0008307	GO:0014701	GO:0016529	GO:0030018	GO:0030314
NC_010447.4_13814	19	53.2058	-1.48558	1.47518e-05	ENSSSCG00000013735	8.39	1.9	5.46	4.17	5.06	10.08	JUNB	-0.755245	0.00450844	368	-76.59	jun B proto-oncogene [Source:HGNC Symbol;Acc:HGNC:6205]	20	GO:0000977	GO:0001570	GO:0001649	GO:0001701	GO:0001829	GO:0003677	GO:0003700	GO:0005634	GO:0006355	GO:0009987	GO:0030316	GO:0033687	GO:0043565	GO:0045597	GO:0046697	GO:0051726	GO:0060136	GO:0060716	GO:0071277	GO:0005515
NC_010447.4_13814	19	53.2058	-1.48558	1.47518e-05	ENSSSCG00000015870	0.58	1	0.81	0.77	1.4	1.68	KCNJ3	-0.601399	0.0385885	346	-59.53	Uncharacterized protein [Source:UniProtKB/TrEMBL;Acc:F1RQH0]	10	GO:0005242	GO:0005244	GO:0006810	GO:0006811	GO:0006813	GO:0015467	GO:0016020	GO:0016021	GO:0034765	GO:0005515
NC_010447.4_13814	19	53.2058	-1.48558	1.47518e-05	ENSSSCG00000008844	13.29	6.86	12.79	12.02	12.11	15.18	KDR	-0.685315	0.013906	1119	-178.75	kinase insert domain receptor (a type III receptor tyrosine kinase) [Source:HGNC Symbol;Acc:HGNC:6307]	176	GO:0000166	GO:0004672	GO:0004713	GO:0004714	GO:0005021	GO:0005524	GO:0006468	GO:0007169	GO:0016020	GO:0016021	GO:0016301	GO:0016310	GO:0016740	GO:0016772	GO:0019838	GO:0038084	GO:0048010	GO:0001541	GO:0001570	GO:0001934	GO:0001938	GO:0001945	GO:0002053	GO:0005178	GO:0005768	GO:0005794	GO:0005887	GO:0008284	GO:0008360	GO:0009897	GO:0010595
NC_010447.4_13814	19	53.2058	-1.48558	1.47518e-05	ENSSSCG00000005459	16.64	17.9	30.15	20.64	27.03	36.29	KIAA0368	-0.692308	0.012593	792	-129.92	KIAA0368 [Source:HGNC Symbol;Acc:HGNC:29020]	2	GO:0005515	GO:0005488
NC_010447.4_13814	19	53.2058	-1.48558	1.47518e-05	ENSSSCG00000011379	6.16	7.73	9.7	15.16	15.19	14.72	KLHDC8B	-0.741259	0.00580115	754	-145.96	kelch domain containing 8B [Source:HGNC Symbol;Acc:HGNC:28557]	2	GO:0005737	GO:0005515
NC_010447.4_13814	19	53.2058	-1.48558	1.47518e-05	ENSSSCG00000022729	2.1	1.05	4.29	1.88	3.27	3.96	KLHL6	-0.630474	0.0279603	1183	-210.76	kelch-like family member 6 [Source:HGNC Symbol;Acc:HGNC:18653]	3	GO:0002467	GO:0050853	GO:0005515
NC_010447.4_13814	19	53.2058	-1.48558	1.47518e-05	ENSSSCG00000005530	2.18	1.01	1.24	2.19	1.85	2.96	LHX6	-0.706294	0.0102452	1023	-182.5	LIM homeobox 6 [Source:HGNC Symbol;Acc:HGNC:21735]	15	GO:0003677	GO:0003700	GO:0005634	GO:0006355	GO:0008270	GO:0021799	GO:0021800	GO:0021853	GO:0021877	GO:0021884	GO:0021895	GO:0043565	GO:0046872	GO:0048469	GO:0005515
NC_010447.4_13814	19	53.2058	-1.48558	1.47518e-05	ENSSSCG00000015862	9.29	7.65	19.03	36.18	23.02	27.19	LIMS2	-0.783217	0.00258621	339	-63.02	LIM and senescent cell antigen-like domains 2 [Source:HGNC Symbol;Acc:HGNC:16084]	10	GO:0005925	GO:0008270	GO:0016337	GO:0045216	GO:0046872	GO:2001046	GO:0050680	GO:0043066	GO:2000178	GO:2000346
NC_010447.4_13814	19	53.2058	-1.48558	1.47518e-05	ENSSSCG00000025127	2.57	3.26	5.03	4.87	6.79	8.6	LMO7	-0.664336	0.0184527	1010	-179.58	LIM domain 7 [Source:HGNC Symbol;Acc:HGNC:6646]	--	--
NC_010447.4_13814	19	53.2058	-1.48558	1.47518e-05	ENSSSCG00000027738	21.33	25.46	29.46	23.76	24.69	35.34	LRRFIP2	-0.601399	0.0385885	339	-70.41	leucine rich repeat (in FLII) interacting protein 2 [Source:HGNC Symbol;Acc:HGNC:6703]	2	GO:0030275	GO:0005515
NC_010447.4_13814	19	53.2058	-1.48558	1.47518e-05	ENSSSCG00000020965	4.67	4.64	4.32	4.89	6.53	4.56	LYSMD1	-0.657343	0.0201855	1619	-301.63	LysM, putative peptidoglycan-binding, domain containing 1 [Source:HGNC Symbol;Acc:HGNC:32070]	1	GO:0016998
NC_010447.4_13814	19	53.2058	-1.48558	1.47518e-05	ENSSSCG00000030898	13.93	7.57	12.09	9.69	17.21	33.61	MAFB	-0.72028	0.00823977	656	-118.59	v-maf avian musculoaponeurotic fibrosarcoma oncogene homolog B [Source:HGNC Symbol;Acc:HGNC:6408]	19	GO:0003677	GO:0006355	GO:0005634	GO:0003700	GO:0043565	GO:0005515	GO:0008134	GO:0045647	GO:0006357	GO:0005667	GO:0045944	GO:0042472	GO:0033077	GO:0007585	GO:0048538	GO:0007379	GO:0021571	GO:0035284	GO:0021572
NC_010447.4_13814	19	53.2058	-1.48558	1.47518e-05	ENSSSCG00000003143	10.14	16.21	35.86	47.77	40.81	69.6	MAMSTR	-0.685315	0.013906	672	-136.69	MEF2 activating motif and SAP domain containing transcriptional regulator [Source:HGNC Symbol;Acc:HGNC:26689]	7	GO:0001076	GO:0003676	GO:0005634	GO:0006366	GO:0010831	GO:0045944	GO:0005515
NC_010447.4_13814	19	53.2058	-1.48558	1.47518e-05	ENSSSCG00000027308	4.19	5.58	6.34	7.2	13.32	11.74	MAPK12	-0.594406	0.0415215	503	-92.73	mitogen-activated protein kinase 12 [Source:HGNC Symbol;Acc:HGNC:6874]	8	GO:0000287	GO:0004674	GO:0016772	GO:0018105	GO:0045445	GO:0005737	GO:0005515	GO:0005634
NC_010447.4_13814	19	53.2058	-1.48558	1.47518e-05	ENSSSCG00000006482	11.42	16.07	17.63	20.27	12.79	28.87	MEF2D	-0.629371	0.0283197	2613	-497.96	Uncharacterized protein [Source:UniProtKB/TrEMBL;Acc:F1RP31]	20	GO:0000977	GO:0000981	GO:0001649	GO:0001958	GO:0002062	GO:0003677	GO:0003700	GO:0005634	GO:0006355	GO:0006366	GO:0007512	GO:0033613	GO:0035914	GO:0042826	GO:0043231	GO:0045893	GO:0045944	GO:0006351	GO:0046983	GO:0005515
NC_010447.4_13814	19	53.2058	-1.48558	1.47518e-05	ENSSSCG00000003434	16.8	15.82	14.11	22.87	18.38	27.09	MFN2	-0.685315	0.013906	1242	-258.73	mitofusin 2 [Source:HGNC Symbol;Acc:HGNC:16877]	17	GO:0001825	GO:0003924	GO:0005525	GO:0005739	GO:0005741	GO:0006184	GO:0006626	GO:0007006	GO:0008053	GO:0015630	GO:0016021	GO:0031625	GO:0046580	GO:0048593	GO:0048662	GO:0051646	GO:0005515
NC_010447.4_13814	19	53.2058	-1.48558	1.47518e-05	ENSSSCG00000016052	1.82	0.25	1.29	0.65	0.67	1.65	MFSD6	-0.58042	0.047856	728	-136.8	Sus scrofa major facilitator superfamily domain containing 6 (MFSD6), mRNA. [Source:RefSeq mRNA;Acc:NM_001097457]	3	GO:0016020	GO:0016021	GO:0055085
NC_010447.4_13814	19	53.2058	-1.48558	1.47518e-05	ENSSSCG00000024134	10.64	9.3	24.51	15.98	23.58	61.53	MGLL	-0.86014	0.000331668	1361	-286.27	Sus scrofa monoglyceride lipase (MGLL), mRNA. [Source:RefSeq mRNA;Acc:NM_001143718]	13	GO:0009966	GO:0019369	GO:0042803	GO:0046464	GO:0047372	GO:0050727	GO:0051930	GO:0060292	GO:2000124	GO:0004806	GO:0006629	GO:0016787	GO:0008152
NC_010447.4_13814	19	53.2058	-1.48558	1.47518e-05	ENSSSCG00000020919	1.37	1.29	5.85	4.53	10.62	7.62	MLF1	-0.853147	0.000418118	321	-60.65	myeloid leukemia factor 1 [Source:HGNC Symbol;Acc:HGNC:7125]	5	GO:0005634	GO:0005737	GO:0007050	GO:0019904	GO:0005515
NC_010447.4_13814	19	53.2058	-1.48558	1.47518e-05	ENSSSCG00000014829	55.31	45.22	60.16	52.61	98.65	72.9	MRPL48	-0.825175	0.000951363	639	-118.24	mitochondrial ribosomal protein L48 [Source:HGNC Symbol;Acc:HGNC:16653]	3	GO:0005739	GO:0005761	GO:0005515
NC_010447.4_13814	19	53.2058	-1.48558	1.47518e-05	ENSSSCG00000023361	4.44	2.91	6.63	3.21	5.91	4.62	MRPS36	-0.755245	0.00450844	452	-81.13	mitochondrial ribosomal protein S36 [Source:HGNC Symbol;Acc:HGNC:16631]	2	GO:0005763	GO:0005739
NC_010447.4_13814	19	53.2058	-1.48558	1.47518e-05	ENSSSCG00000015481	0.26	0.32	3.46	2.69	11.05	12.46	MYOC	-0.86014	0.000331668	604	-99.14	myocilin, trabecular meshwork inducible glucocorticoid response [Source:HGNC Symbol;Acc:HGNC:7610]	34	GO:0005615	GO:0070062	GO:0005515	GO:0005741	GO:0031012	GO:0001968	GO:0031410	GO:0005794	GO:0005109	GO:0051897	GO:0014068	GO:0005758	GO:0030335	GO:0005743	GO:0051901	GO:0035024	GO:0032027	GO:0051894	GO:1900026	GO:0043408	GO:0038031	GO:0001649	GO:0051497	GO:0001953	GO:0051496	GO:0031175	GO:0005783	GO:0030971	GO:0060348	GO:0033268	GO:0022011
NC_010447.4_13814	19	53.2058	-1.48558	1.47518e-05	ENSSSCG00000030211	44.43	32.28	41.44	40.79	46.84	48.3	NBR1	-0.671329	0.0168315	746	-126.6	neighbor of BRCA1 gene 1 [Source:HGNC Symbol;Acc:HGNC:6746]	15	GO:0000407	GO:0005770	GO:0005776	GO:0005829	GO:0008270	GO:0016236	GO:0030500	GO:0032872	GO:0043130	GO:0045668	GO:0051019	GO:0051259	GO:0005515	GO:0070062	GO:0016020
NC_010447.4_13814	19	53.2058	-1.48558	1.47518e-05	ENSSSCG00000021638	1.48	1.91	2.61	4.56	4.32	5.13	NEU3	-0.727273	0.00735503	1748	-319.64	sialidase 3 (membrane sialidase) [Source:HGNC Symbol;Acc:HGNC:7760]	6	GO:0004308	GO:0005886	GO:0005975	GO:0016997	GO:0006689	GO:0009313
NC_010447.4_13814	19	53.2058	-1.48558	1.47518e-05	ENSSSCG00000010603	6.63	10.77	15.06	22.83	11.38	19.27	NEURL1	-0.685315	0.013906	2185	-427.41	neuralized E3 ubiquitin protein ligase 1 [Source:HGNC Symbol;Acc:HGNC:7761]	25	GO:0005737	GO:0005886	GO:0007288	GO:0007595	GO:0008270	GO:0009605	GO:0030317	GO:0046872	GO:0005515	GO:0043065	GO:0008285	GO:0045746	GO:0043204	GO:0043197	GO:0004842	GO:0014069	GO:0071230	GO:0006513	GO:0048170	GO:0060999	GO:0051491	GO:0097440	GO:0045741	GO:0090129	GO:0045183
NC_010447.4_13814	19	53.2058	-1.48558	1.47518e-05	ENSSSCG00000007517	3.25	2.31	2.49	5.03	3.18	4.27	NPEPL1	-0.629371	0.0283197	471	-81.14	Sus scrofa aminopeptidase-like 1 (NPEPL1), mRNA. [Source:RefSeq mRNA;Acc:NM_001123148]	8	GO:0004177	GO:0005622	GO:0005737	GO:0006508	GO:0008235	GO:0019538	GO:0030145	GO:0005634
NC_010447.4_13814	19	53.2058	-1.48558	1.47518e-05	ENSSSCG00000027017	1.63	1.6	10.99	2.64	10.06	19.38	NR1D2	-0.846154	0.000521134	349	-67.47	nuclear receptor subfamily 1, group D, member 2 [Source:HGNC Symbol;Acc:HGNC:7963]	20	GO:0003677	GO:0003700	GO:0003707	GO:0005634	GO:0006351	GO:0006355	GO:0008270	GO:0043401	GO:0043565	GO:0046872	GO:0005515	GO:0045892	GO:0001046	GO:0045893	GO:0050727	GO:2001014	GO:0055088	GO:0042752	GO:0019216	GO:2000505
NC_010447.4_13814	19	53.2058	-1.48558	1.47518e-05	ENSSSCG00000024975	1.15	1.28	1.59	1.5	1.6	2.13	NR5A2	-0.664336	0.0184527	1091	-194.66	Uncharacterized protein [Source:UniProtKB/TrEMBL;Acc:I3LCV8]	22	GO:0003677	GO:0003700	GO:0003707	GO:0005543	GO:0005634	GO:0005737	GO:0006351	GO:0006355	GO:0008206	GO:0008270	GO:0042127	GO:0042632	GO:0043401	GO:0043565	GO:0044212	GO:0045070	GO:0045893	GO:0045944	GO:0046872	GO:0005515	GO:0000978	GO:0001077
NC_010447.4_13814	19	53.2058	-1.48558	1.47518e-05	ENSSSCG00000004550	99.9	76.38	62.22	100.71	128.46	86.66	OAZ2	-0.636364	0.0260969	1469	-276.88	Sus scrofa ornithine decarboxylase antizyme 2 (OAZ2), mRNA. [Source:RefSeq mRNA;Acc:NM_001122995]	4	GO:0004857	GO:0008073	GO:0043086	GO:0005515
NC_010447.4_13814	19	53.2058	-1.48558	1.47518e-05	ENSSSCG00000025464	2.95	2.72	3.19	2.46	3.57	7.47	ORAI1	-0.727273	0.00735503	563	-111.5	Sus scrofa ORAI calcium release-activated calcium modulator 1 (ORAI1), mRNA. [Source:RefSeq mRNA;Acc:NM_001173519]	8	GO:0002115	GO:0005887	GO:0015279	GO:0043234	GO:0051924	GO:0051928	GO:0016020	GO:0005515
NC_010447.4_13814	19	53.2058	-1.48558	1.47518e-05	ENSSSCG00000009817	0.01	0.01	0.02	0.01	0	0.04	P2X7R	-0.625956	0.0294534	356	-61.65	P2X purinoceptor [Source:UniProtKB/TrEMBL;Acc:F1RNN5]	146	GO:0000187	GO:0000902	GO:0001530	GO:0001614	GO:0001845	GO:0001916	GO:0001934	GO:0004872	GO:0004931	GO:0005216	GO:0005524	GO:0005886	GO:0005887	GO:0005911	GO:0006468	GO:0006509	GO:0006649	GO:0006810	GO:0006811	GO:0006812	GO:0006816	GO:0006884	GO:0006900	GO:0006954	GO:0007005	GO:0007009	GO:0008219	GO:0009612	GO:0009617	GO:0009897	GO:0010033
NC_010447.4_13814	19	53.2058	-1.48558	1.47518e-05	ENSSSCG00000006491	1.94	1.01	1.48	3.1	2	3.03	PAQR6	-0.699301	0.0113742	697	-132.23	Sus scrofa progestin and adipoQ receptor family member VI (PAQR6), mRNA. [Source:RefSeq mRNA;Acc:NM_001243668]	1	GO:0016021
NC_010447.4_13814	19	53.2058	-1.48558	1.47518e-05	ENSSSCG00000014395	10.06	8.62	13.38	14.28	10.49	19.79	PCDH12	-0.657343	0.0201855	616	-121.9	protocadherin 12 [Source:HGNC Symbol;Acc:HGNC:8657]	11	GO:0005509	GO:0005886	GO:0005911	GO:0005977	GO:0007155	GO:0007156	GO:0016020	GO:0016021	GO:0016339	GO:0060711	GO:0070062
NC_010447.4_13814	19	53.2058	-1.48558	1.47518e-05	ENSSSCG00000006707	6.08	9.73	26.93	18.51	34.32	46.71	PDE4DIP	-0.797203	0.00190037	492	-80.49	phosphodiesterase 4D interacting protein [Source:HGNC Symbol;Acc:HGNC:15580]	4	GO:0005634	GO:0005737	GO:0016884	GO:0005515
NC_010447.4_13814	19	53.2058	-1.48558	1.47518e-05	ENSSSCG00000004165	4	2.38	5.23	2.57	5.35	10.73	PDE7B	-0.783217	0.00258621	346	-59.17	phosphodiesterase 7B [Source:HGNC Symbol;Acc:HGNC:8792]	8	GO:0004114	GO:0004115	GO:0007165	GO:0003824	GO:0008081	GO:0008152	GO:0016787	GO:0046872
NC_010447.4_13814	19	53.2058	-1.48558	1.47518e-05	ENSSSCG00000007744	2.42	3.37	20.04	17	35.48	30.27	PHGK	-0.86014	0.000331668	398	-71.9	Uncharacterized protein [Source:UniProtKB/TrEMBL;Acc:F1RIU5]	17	GO:0000166	GO:0004672	GO:0004674	GO:0004689	GO:0005516	GO:0005524	GO:0005964	GO:0005978	GO:0006468	GO:0016301	GO:0016310	GO:0016740	GO:0016772	GO:0016773	GO:0009103	GO:0016020	GO:0004713
NC_010447.4_13814	19	53.2058	-1.48558	1.47518e-05	ENSSSCG00000000692	530.98	450.18	813.33	671.16	932.79	1341.79	PIANP	-0.888112	0.000114134	395	-85.45	PILR alpha associated neural protein [Source:HGNC Symbol;Acc:HGNC:25338]	--	--
NC_010447.4_13814	19	53.2058	-1.48558	1.47518e-05	ENSSSCG00000003506	22.45	22.47	26.07	45.44	29.81	33.51	PINK1	-0.58042	0.047856	882	-169.23	PTEN induced putative kinase 1 [Source:HGNC Symbol;Acc:HGNC:14581]	37	GO:0000287	GO:0000422	GO:0004672	GO:0004674	GO:0005524	GO:0005739	GO:0005829	GO:0006468	GO:0006950	GO:0007243	GO:0010857	GO:0016301	GO:0016772	GO:0018105	GO:0031396	GO:0031625	GO:0032226	GO:0033603	GO:0033605	GO:0043123	GO:0043254	GO:0043523	GO:0043524	GO:0055131	GO:0090200	GO:0097237	GO:0004713	GO:0005856	GO:0016020	GO:0016567	GO:0005515
NC_010447.4_13814	19	53.2058	-1.48558	1.47518e-05	ENSSSCG00000005095	6.44	2.5	4.94	4.73	5.65	7.48	PKC	-0.615385	0.0331699	308	-72.9	Uncharacterized protein [Source:UniProtKB/TrEMBL;Acc:F1SRU7]	27	GO:0004672	GO:0004674	GO:0005524	GO:0005737	GO:0005829	GO:0005886	GO:0006468	GO:0010744	GO:0016301	GO:0016310	GO:0016772	GO:0017160	GO:0019899	GO:0034351	GO:0045618	GO:0050861	GO:0051092	GO:0060252	GO:2000810	GO:0000166	GO:0016740	GO:0035556	GO:0046872	GO:0004713	GO:0070062	GO:0005515	GO:0005911
NC_010447.4_13814	19	53.2058	-1.48558	1.47518e-05	ENSSSCG00000016548	14.72	1.98	2.91	2.51	2.96	4.4	PODXL	-0.713287	0.00920178	2416	-446.65	podocalyxin-like [Source:HGNC Symbol;Acc:HGNC:9171]	16	GO:0001726	GO:0005737	GO:0005886	GO:0016324	GO:0016477	GO:0022408	GO:0030027	GO:0030175	GO:0030335	GO:0031528	GO:0032534	GO:0033634	GO:0050900	GO:0005615	GO:0070062	GO:0005515
NC_010447.4_13814	19	53.2058	-1.48558	1.47518e-05	ENSSSCG00000022797	2.92	4.23	22.4	11.14	42.03	51.18	PPP1R3B	-0.783217	0.00258621	742	-145.88	protein phosphatase 1, regulatory subunit 3B [Source:HGNC Symbol;Acc:HGNC:14942]	4	GO:0005975	GO:0005977	GO:0005515	GO:0005981
NC_010447.4_13814	19	53.2058	-1.48558	1.47518e-05	ENSSSCG00000004497	1.31	4.03	13.89	7.49	19.45	15.88	PSTPIP2	-0.748252	0.00512408	581	-105.46	proline-serine-threonine phosphatase interacting protein 2 [Source:HGNC Symbol;Acc:HGNC:9581]	4	GO:0005829	GO:0005856	GO:0016020	GO:0005515
NC_010447.4_13814	19	53.2058	-1.48558	1.47518e-05	ENSSSCG00000016331	69.91	93.04	352.5	234.82	533.81	522.62	RAMP1	-0.748252	0.00512408	436	-85.4	receptor (G protein-coupled) activity modifying protein 1 [Source:HGNC Symbol;Acc:HGNC:9843]	20	GO:0001525	GO:0004872	GO:0004948	GO:0005886	GO:0006816	GO:0006886	GO:0007186	GO:0008277	GO:0008565	GO:0009986	GO:0015026	GO:0015031	GO:0016021	GO:0030819	GO:0031716	GO:0043235	GO:0060050	GO:0072659	GO:0005515	GO:0031623
NC_010447.4_13814	19	53.2058	-1.48558	1.47518e-05	ENSSSCG00000008509	3.54	2.97	4.54	4.08	6.44	7.52	RASGRP3	-0.783217	0.00258621	716	-124.8	RAS guanyl releasing protein 3 (calcium and DAG-regulated) [Source:HGNC Symbol;Acc:HGNC:14545]	17	GO:0005085	GO:0005088	GO:0005509	GO:0005622	GO:0005737	GO:0007264	GO:0007265	GO:0017016	GO:0019900	GO:0032045	GO:0032854	GO:0035556	GO:0043087	GO:0046582	GO:0046872	GO:0048471	GO:0051056
NC_010447.4_13814	19	53.2058	-1.48558	1.47518e-05	ENSSSCG00000029097	10.51	7.66	11.8	8.62	16.59	15.42	RCC1	-0.755245	0.00450844	1160	-208.07	regulator of chromosome condensation 1 [Source:HGNC Symbol;Acc:HGNC:1913]	17	GO:0000082	GO:0000790	GO:0000794	GO:0003682	GO:0005087	GO:0005634	GO:0005737	GO:0007052	GO:0007059	GO:0007088	GO:0031492	GO:0031965	GO:0042393	GO:0051225	GO:0005515	GO:0032853	GO:0032316
NC_010447.4_13814	19	53.2058	-1.48558	1.47518e-05	ENSSSCG00000006307	10.69	7.27	35.25	29.3	53.06	58.31	RCSD1	-0.916084	2.8428e-05	1729	-326.38	RCSD domain containing 1 [Source:HGNC Symbol;Acc:HGNC:28310]	2	GO:0051015	GO:0071474
NC_010447.4_13814	19	53.2058	-1.48558	1.47518e-05	ENSSSCG00000010199	3.04	4.12	4.11	11.11	7.37	10.27	RET	-0.608392	0.035806	352	-65.73	ret proto-oncogene [Source:HGNC Symbol;Acc:HGNC:9967]	41	GO:0000165	GO:0000166	GO:0001657	GO:0001755	GO:0001838	GO:0004672	GO:0004713	GO:0005509	GO:0005524	GO:0005887	GO:0006468	GO:0007156	GO:0007158	GO:0007169	GO:0007399	GO:0010008	GO:0010976	GO:0016020	GO:0016301	GO:0016310	GO:0016740	GO:0016772	GO:0030155	GO:0030335	GO:0033619	GO:0033630	GO:0035799	GO:0042551	GO:0045893	GO:0048265	GO:0048484
NC_010447.4_13814	19	53.2058	-1.48558	1.47518e-05	ENSSSCG00000001841	2.11	0.06	0.89	0.43	0.94	1.46	RHCG	-0.601399	0.0385885	985	-161.59	Sus scrofa Rh family, C glycoprotein (RHCG), mRNA. [Source:RefSeq mRNA;Acc:NM_001044577]	17	GO:0005886	GO:0005887	GO:0006873	GO:0006885	GO:0008519	GO:0015696	GO:0016020	GO:0016021	GO:0016323	GO:0016324	GO:0030506	GO:0051739	GO:0070634	GO:0072488	GO:0006810	GO:0031410	GO:0070062
NC_010447.4_13814	19	53.2058	-1.48558	1.47518e-05	ENSSSCG00000001076	1.76	2.14	4.31	2.73	4.36	6.44	RNF144B	-0.643357	0.0240032	856	-164.01	ring finger protein 144B [Source:HGNC Symbol;Acc:HGNC:21578]	7	GO:0004842	GO:0005737	GO:0008270	GO:0031966	GO:0042787	GO:0046872	GO:0005515
NC_010447.4_13814	19	53.2058	-1.48558	1.47518e-05	ENSSSCG00000007504	14.3	12.31	14.13	23.81	22.67	33.47	RNPC1	-0.594406	0.0415215	1433	-275.05	Sus scrofa RNA binding motif protein 38 (RBM38), mRNA. [Source:RefSeq mRNA;Acc:NM_001105312]	15	GO:0000166	GO:0003676	GO:0000166	GO:0003676	GO:0003729	GO:0003730	GO:0006977	GO:0006978	GO:0007050	GO:0008285	GO:0010830	GO:0043484	GO:0070935	GO:0044822	GO:0005634
NC_010447.4_13814	19	53.2058	-1.48558	1.47518e-05	ENSSSCG00000015203	3.77	3.69	4.89	7.53	3.8	9.87	ROBO4	-0.804196	0.00161477	1007	-160.13	roundabout, axon guidance receptor, homolog 4 (Drosophila) [Source:HGNC Symbol;Acc:HGNC:17985]	6	GO:0001525	GO:0004872	GO:0009897	GO:0030336	GO:0005515	GO:0070062
NC_010447.4_13814	19	53.2058	-1.48558	1.47518e-05	ENSSSCG00000004576	1.37	0.76	1.4	1.05	1.43	3.48	RORA	-0.608392	0.035806	730	-131.1	RAR-related orphan receptor A [Source:HGNC Symbol;Acc:HGNC:10258]	45	GO:0003677	GO:0003700	GO:0003707	GO:0004879	GO:0005634	GO:0006351	GO:0006355	GO:0006809	GO:0008270	GO:0021702	GO:0030522	GO:0043030	GO:0043401	GO:0043565	GO:0045944	GO:0046068	GO:0046872	GO:0045893	GO:0005515	GO:0050728	GO:0042692	GO:0001525	GO:0008134	GO:0098531	GO:0036315	GO:0001223	GO:0008142	GO:0001222	GO:0070328	GO:0010575	GO:0043124
NC_010447.4_13814	19	53.2058	-1.48558	1.47518e-05	ENSSSCG00000017896	0.11	0.03	0.21	0.13	0.2	0.17	SCIMP	-0.58246	0.0468921	986	-165.38	SLP adaptor and CSK interacting membrane protein [Source:HGNC Symbol;Acc:HGNC:33504]	8	GO:0001772	GO:0016020	GO:0016021	GO:0031256	GO:0031259	GO:0070374	GO:0097197	GO:0005515
NC_010447.4_13814	19	53.2058	-1.48558	1.47518e-05	ENSSSCG00000009584	1.11	0.86	0.98	1.99	1.19	2.08	SEMA4D	-0.72028	0.00823977	693	-133.21	sema domain, immunoglobulin domain (Ig), transmembrane domain (TM) and short cytoplasmic domain, (semaphorin) 4D [Source:HGNC Symbol;Acc:HGNC:10732]	184	GO:0000122	GO:0001934	GO:0004872	GO:0004888	GO:0005102	GO:0005615	GO:0005887	GO:0008360	GO:0010693	GO:0014068	GO:0030215	GO:0030335	GO:0031344	GO:0032321	GO:0043931	GO:0045668	GO:0048672	GO:0048814	GO:0050731	GO:0050732	GO:0050772	GO:0070486	GO:0071526	GO:1900220	GO:0007275	GO:0016020	GO:0016021	GO:0005515	GO:0000122	GO:0001934	GO:0004872
NC_010447.4_13814	19	53.2058	-1.48558	1.47518e-05	ENSSSCG00000025698	2.94	2.14	2.21	1.3	2.84	2.66	SERPINE1	-0.65035	0.0220342	670	-136.9	serpin peptidase inhibitor, clade E (nexin, plasminogen activator inhibitor type 1), member 1 [Source:HGNC Symbol;Acc:HGNC:8583]	31	GO:0001300	GO:0001525	GO:0002020	GO:0004867	GO:0005102	GO:0005576	GO:0005615	GO:0010469	GO:0010757	GO:0010951	GO:0014912	GO:0030194	GO:0030336	GO:0031012	GO:0032757	GO:0033629	GO:0035491	GO:0042127	GO:0045765	GO:0045766	GO:0048260	GO:0050729	GO:0050829	GO:0051918	GO:0061044	GO:0071222	GO:0090026	GO:1902042	GO:2000098	GO:2000352	GO:0005515
NC_010447.4_13814	19	53.2058	-1.48558	1.47518e-05	ENSSSCG00000017583	3.27	5.81	12.83	15.75	15.32	19.3	SGCA	-0.832168	0.000785442	422	-73.65	sarcoglycan, alpha (50kDa dystrophin-associated glycoprotein) [Source:HGNC Symbol;Acc:HGNC:10805]	7	GO:0005509	GO:0005911	GO:0016012	GO:0016020	GO:0042383	GO:0045121	GO:0016011
NC_010447.4_13814	19	53.2058	-1.48558	1.47518e-05	ENSSSCG00000006547	1.9	0.92	2.11	1.67	1.24	2.28	SHE	-0.781087	0.0027053	1064	-227.3	Src homology 2 domain containing E [Source:HGNC Symbol;Acc:HGNC:27004]	1	GO:0005515
NC_010447.4_13814	19	53.2058	-1.48558	1.47518e-05	ENSSSCG00000001231	1.67	0.76	1.75	1.6	6.64	2.38	SLA-1	-0.818182	0.00114311	487	-95.67	Sus scrofa MHC class I antigen 1 (SLA-1), mRNA. [Source:RefSeq mRNA;Acc:NM_001097431]	17	GO:0001916	GO:0002474	GO:0006955	GO:0016020	GO:0019882	GO:0042605	GO:0042612	GO:0005515	GO:0001916	GO:0002474	GO:0006955	GO:0016020	GO:0016021	GO:0019882	GO:0042605	GO:0042612	GO:0005515
NC_010447.4_13814	19	53.2058	-1.48558	1.47518e-05	ENSSSCG00000013114	1.16	1.02	1.11	1.81	1.31	1.74	SLC15A3	-0.615385	0.0331699	2590	-531.54	solute carrier family 15 (oligopeptide transporter), member 3 [Source:HGNC Symbol;Acc:HGNC:18068]	6	GO:0005215	GO:0006810	GO:0016020	GO:0055085	GO:0016021	GO:0005765
NC_010447.4_13814	19	53.2058	-1.48558	1.47518e-05	ENSSSCG00000024018	17.58	15.62	23.72	23.22	15.88	28.1	SLC16A3	-0.832168	0.000785442	389	-84.86	solute carrier family 16 (monocarboxylate transporter), member 3 [Source:HGNC Symbol;Acc:HGNC:10924]	6	GO:0005886	GO:0015629	GO:0031965	GO:0016021	GO:0055085	GO:0044822
NC_010447.4_13814	19	53.2058	-1.48558	1.47518e-05	ENSSSCG00000023714	5.06	5.79	15.35	19.62	27.65	28.95	SLC31A2	-0.762238	0.00395045	1169	-203.03	solute carrier family 31 (copper transporter), member 2 [Source:HGNC Symbol;Acc:HGNC:11017]	9	GO:0005375	GO:0016021	GO:0035434	GO:0005515	GO:0016020	GO:0005770	GO:0055037	GO:0006878	GO:1902311
NC_010447.4_13814	19	53.2058	-1.48558	1.47518e-05	ENSSSCG00000022536	0.54	0.38	0.41	0.53	0.5	0.46	SLC37A2	-0.692308	0.012593	3654	-693.31	Solute carrier family 37 (Glycerol-3-phosphate transporter), member 2 tv2; Uncharacterized protein [Source:UniProtKB/TrEMBL;Acc:F1S792]	5	GO:0005215	GO:0006810	GO:0016021	GO:0055085	GO:0070062
NC_010447.4_13814	19	53.2058	-1.48558	1.47518e-05	ENSSSCG00000011397	5.83	0.09	0.16	0.23	0.67	1.47	SLC38A3	-0.577934	0.0490488	577	-115.97	solute carrier family 38, member 3 [Source:HGNC Symbol;Acc:HGNC:18044]	12	GO:0005290	GO:0005887	GO:0006868	GO:0015186	GO:0015817	GO:0016020	GO:0016021	GO:0005886	GO:0015182	GO:0006867	GO:0015808	GO:0015180
NC_010447.4_13814	19	53.2058	-1.48558	1.47518e-05	ENSSSCG00000000749	0.16	0	0.45	0.38	1.11	1.88	SLC6A12	-0.71804	0.00853932	446	-81.31	solute carrier family 6 (neurotransmitter transporter), member 12 [Source:HGNC Symbol;Acc:HGNC:11045]	8	GO:0005328	GO:0005332	GO:0005887	GO:0006810	GO:0006836	GO:0015293	GO:0016020	GO:0016021
NC_010447.4_13814	19	53.2058	-1.48558	1.47518e-05	ENSSSCG00000005994	5.33	6.48	9.19	9.42	8.83	16.22	SNTB1	-0.608392	0.035806	448	-81.93	syntrophin, beta 1 (dystrophin-associated protein A1, 59kDa, basic component 1) [Source:HGNC Symbol;Acc:HGNC:11168]	4	GO:0005543	GO:0043234	GO:0045202	GO:0005515
NC_010447.4_13814	19	53.2058	-1.48558	1.47518e-05	ENSSSCG00000000910	4.33	5.4	10.43	10.45	16.31	16.32	SOCS2	-0.832168	0.000785442	354	-71.49	Sus scrofa suppressor of cytokine signaling 2 (SOCS2), mRNA. [Source:RefSeq mRNA;Acc:NM_001097461]	9	GO:0005159	GO:0016567	GO:0032355	GO:0032870	GO:0035556	GO:0060396	GO:0009968	GO:0040008	GO:0005515
NC_010447.4_13814	19	53.2058	-1.48558	1.47518e-05	ENSSSCG00000027044	2.77	2.71	3.86	4.27	3.48	7.15	SOX7	-0.629371	0.0283197	340	-61.41	SRY (sex determining region Y)-box 7 [Source:HGNC Symbol;Acc:HGNC:18196]	14	GO:0001706	GO:0003700	GO:0003705	GO:0005634	GO:0005737	GO:0006357	GO:0008285	GO:0043280	GO:0043565	GO:0044212	GO:0045892	GO:0045893	GO:0060828	GO:0006366
NC_010447.4_13814	19	53.2058	-1.48558	1.47518e-05	ENSSSCG00000002277	8.18	14.6	27	40.76	28.28	73.96	SPTB	-0.762238	0.00395045	2132	-415.54	spectrin, beta, erythrocytic [Source:HGNC Symbol;Acc:HGNC:11274]	18	GO:0003779	GO:0005200	GO:0005543	GO:0005737	GO:0005886	GO:0006779	GO:0007009	GO:0008091	GO:0009986	GO:0014731	GO:0016020	GO:0030097	GO:0030506	GO:0030863	GO:0043234	GO:0046982	GO:0051015	GO:0005515
NC_010447.4_13814	19	53.2058	-1.48558	1.47518e-05	ENSSSCG00000014016	67.54	35.87	39.4	43.73	78.56	75.49	SQSTM1	-0.755245	0.00450844	588	-113.67	sequestosome 1 [Source:HGNC Symbol;Acc:HGNC:11280]	19	GO:0000407	GO:0000932	GO:0005080	GO:0005776	GO:0006914	GO:0008270	GO:0016235	GO:0019901	GO:0042169	GO:0042802	GO:0043122	GO:0043130	GO:0070530	GO:0005515	GO:0070062	GO:0005737	GO:0016239	GO:0016605	GO:0016234
NC_010447.4_13814	19	53.2058	-1.48558	1.47518e-05	ENSSSCG00000025531	9.59	12.71	55.26	28.14	46.06	60.75	SSPN	-0.643357	0.0240032	557	-108.78	sarcospan [Source:HGNC Symbol;Acc:HGNC:11322]	3	GO:0016021	GO:0030133	GO:0042383
NC_010447.4_13814	19	53.2058	-1.48558	1.47518e-05	ENSSSCG00000029471	38.09	68.38	162.16	180.31	355.88	242.57	STAC3	-0.825175	0.000951363	359	-69.5	SH3 and cysteine rich domain 3 [Source:HGNC Symbol;Acc:HGNC:28423]	8	GO:0035556	GO:0042802	GO:0046872	GO:0005515	GO:0048741	GO:0035556	GO:0046872	GO:0005515
NC_010447.4_13814	19	53.2058	-1.48558	1.47518e-05	ENSSSCG00000008300	11.22	9.99	15.63	11.55	18.96	13.16	STAMBP	-0.643357	0.0240032	938	-174.24	STAM binding protein [Source:HGNC Symbol;Acc:HGNC:16950]	13	GO:0000281	GO:0004843	GO:0005634	GO:0005737	GO:0005886	GO:0016579	GO:0032154	GO:0043066	GO:0005515	GO:0070062	GO:0046580	GO:0014067	GO:0043524
NC_010447.4_13814	19	53.2058	-1.48558	1.47518e-05	ENSSSCG00000017406	9.42	9.76	11.13	10.47	16.9	17.11	STAT5B	-0.678322	0.0153173	574	-104.52	Sus scrofa signal transducer and activator of transcription 5B (STAT5B), mRNA. [Source:RefSeq mRNA;Acc:NM_214168]	74	GO:0000255	GO:0000979	GO:0001553	GO:0001779	GO:0003677	GO:0003700	GO:0004871	GO:0005634	GO:0005737	GO:0006101	GO:0006103	GO:0006105	GO:0006107	GO:0006355	GO:0006357	GO:0006549	GO:0006573	GO:0006600	GO:0006631	GO:0007165	GO:0007259	GO:0007548	GO:0007565	GO:0007595	GO:0008284	GO:0019218	GO:0019221	GO:0019530	GO:0019915	GO:0030155	GO:0030856
NC_010447.4_13814	19	53.2058	-1.48558	1.47518e-05	ENSSSCG00000013410	15.69	10.52	14.73	11.8	16.84	19.09	SWAP70	-0.657343	0.0201855	477	-80.14	SWAP switching B-cell complex 70kDa subunit [Source:HGNC Symbol;Acc:HGNC:17070]	9	GO:0003677	GO:0005524	GO:0005543	GO:0005634	GO:0005737	GO:0005886	GO:0016444	GO:0045190	GO:0005515
NC_010447.4_13814	19	53.2058	-1.48558	1.47518e-05	ENSSSCG00000021232	4.35	7.84	10.15	7.58	10.61	12.14	SYNC	-0.734266	0.00654349	458	-65.27	syncoilin, intermediate filament protein [Source:HGNC Symbol;Acc:HGNC:28897]	9	GO:0005198	GO:0005737	GO:0005829	GO:0005882	GO:0030018	GO:0031594	GO:0042383	GO:0045103	GO:0005515
NC_010447.4_13814	19	53.2058	-1.48558	1.47518e-05	ENSSSCG00000017293	8.23	6.06	7.18	6.89	11.37	8.36	TACO1	-0.760071	0.00411738	541	-98.41	translational activator of mitochondrially encoded cytochrome c oxidase I [Source:HGNC Symbol;Acc:HGNC:24316]	2	GO:0005739	GO:0005634
NC_010447.4_13814	19	53.2058	-1.48558	1.47518e-05	ENSSSCG00000017500	75.27	128.79	626.41	484.71	1566.98	1437.42	TCAP	-0.832168	0.000785442	946	-166.13	Sus scrofa titin-cap (telethonin) (TCAP), mRNA. [Source:RefSeq mRNA;Acc:NM_001145754]	23	GO:0001756	GO:0003009	GO:0003300	GO:0007512	GO:0008307	GO:0014898	GO:0030018	GO:0030240	GO:0030241	GO:0030674	GO:0030916	GO:0031432	GO:0031674	GO:0035995	GO:0044325	GO:0048739	GO:0048769	GO:0051373	GO:0055003	GO:0055008	GO:0060048	GO:0070080	GO:0005515
NC_010447.4_13814	19	53.2058	-1.48558	1.47518e-05	ENSSSCG00000001621	0.3	0.24	0.61	1.03	1.4	1.97	TFEB	-0.797203	0.00190037	567	-127.46	transcription factor EB [Source:HGNC Symbol;Acc:HGNC:11753]	20	GO:0001892	GO:0003677	GO:0005634	GO:0005667	GO:0005737	GO:0006355	GO:0006959	GO:0007040	GO:0010508	GO:0045893	GO:0046982	GO:0046983	GO:0045944	GO:0003700	GO:0044212	GO:0001892	GO:0006355	GO:0006959	GO:0045893	GO:0046983
NC_010447.4_13814	19	53.2058	-1.48558	1.47518e-05	ENSSSCG00000023522	3.16	2.17	5.36	7.4	5.88	11.81	TGM2	-0.776224	0.00299286	1252	-241.01	transglutaminase 2 [Source:HGNC Symbol;Acc:HGNC:11778]	14	GO:0003810	GO:0018149	GO:0043277	GO:0045785	GO:0046872	GO:0060445	GO:0060662	GO:0005739	GO:0070062	GO:0005829	GO:0005515	GO:0043065	GO:0051561	GO:0032471
NC_010447.4_13814	19	53.2058	-1.48558	1.47518e-05	ENSSSCG00000016530	3.11	0.71	2.12	2.96	2.86	5.84	TMEM140	-0.734266	0.00654349	619	-100.57	transmembrane protein 140 [Source:HGNC Symbol;Acc:HGNC:21870]	--	--
NC_010447.4_13814	19	53.2058	-1.48558	1.47518e-05	ENSSSCG00000014349	0.06	0	0.01	0.01	0.01	0.01	TMEM173	-0.791864	0.00214327	326	-65.2	transmembrane protein 173 [Source:HGNC Symbol;Acc:HGNC:27962]	163	GO:0002218	GO:0002230	GO:0005741	GO:0005777	GO:0005783	GO:0005789	GO:0005794	GO:0008134	GO:0019901	GO:0031625	GO:0032092	GO:0032608	GO:0033160	GO:0035438	GO:0035458	GO:0042803	GO:0042993	GO:0045087	GO:0045944	GO:0048471	GO:0051607	GO:0061507	GO:0071360	GO:0005515	GO:0042802	GO:0002218	GO:0002230	GO:0005741	GO:0005777	GO:0005783	GO:0005789
NC_010447.4_13814	19	53.2058	-1.48558	1.47518e-05	ENSSSCG00000013864	16.35	24.71	43.66	47.08	93.59	72.04	TMEM38A	-0.741259	0.00580115	675	-120.76	transmembrane protein 38A [Source:HGNC Symbol;Acc:HGNC:28462]	4	GO:0005261	GO:0015672	GO:0016020	GO:0070062
NC_010447.4_13814	19	53.2058	-1.48558	1.47518e-05	ENSSSCG00000014577	33.11	29.47	34.04	42.25	49.88	45.19	TMEM9B	-0.79021	0.00222314	341	-62.73	TMEM9 domain family, member B [Source:HGNC Symbol;Acc:HGNC:1168]	5	GO:0004871	GO:0007165	GO:0016021	GO:0043123	GO:0016021
NC_010447.4_13814	19	53.2058	-1.48558	1.47518e-05	ENSSSCG00000023010	21.92	35.47	68.83	66.31	63.92	77.95	TMOD1	-0.79021	0.00222314	1286	-244.19	Uncharacterized protein [Source:UniProtKB/TrEMBL;Acc:I3LJ88]	9	GO:0005523	GO:0005856	GO:0006936	GO:0008180	GO:0008344	GO:0016020	GO:0030016	GO:0030239	GO:0030863
NC_010447.4_13814	19	53.2058	-1.48558	1.47518e-05	ENSSSCG00000004154	0.85	0.83	1.03	0.92	1	1.62	TNFAIP3	-0.661998	0.0190195	530	-98.01	tumor necrosis factor, alpha-induced protein 3 [Source:HGNC Symbol;Acc:HGNC:11896]	92	GO:0001922	GO:0002020	GO:0002237	GO:0002634	GO:0002677	GO:0003677	GO:0004221	GO:0004842	GO:0004843	GO:0005634	GO:0005737	GO:0005813	GO:0008270	GO:0016579	GO:0019900	GO:0031397	GO:0032088	GO:0032495	GO:0032691	GO:0032703	GO:0032715	GO:0032720	GO:0034140	GO:0034148	GO:0043124	GO:0043130	GO:0043621	GO:0045732	GO:0045736	GO:0048662	GO:0050728
NC_010447.4_13814	19	53.2058	-1.48558	1.47518e-05	ENSSSCG00000017091	26.55	22.44	20.78	27.24	24.35	27.61	TNIP1	-0.671329	0.0168315	309	-58.37	TNFAIP3 interacting protein 1 [Source:HGNC Symbol;Acc:HGNC:16903]	11	GO:0004843	GO:0005737	GO:0007159	GO:0009101	GO:0043124	GO:0051019	GO:0070373	GO:0085032	GO:0005488	GO:0005515	GO:0005488
NC_010447.4_13814	19	53.2058	-1.48558	1.47518e-05	ENSSSCG00000023611	1.78	2.32	2.89	4.01	2.67	3.75	TNXB	-0.58042	0.047856	319	-65.05	tenascin XB [Source:HGNC Symbol;Acc:HGNC:11976]	22	GO:0005515	GO:0031012	GO:0005622	GO:0005615	GO:0070062	GO:0005583	GO:0048251	GO:0032963	GO:0016337	GO:0005576	GO:0006629	GO:0030198	GO:0030199	GO:0007160	GO:0008201	GO:0005518	GO:0006631	GO:0006641	GO:0005578	GO:0043506	GO:0043206	GO:0005515
NC_010447.4_13814	19	53.2058	-1.48558	1.47518e-05	ENSSSCG00000005838	4.3	4.94	4.62	6.4	6.43	6.81	TRAF2	-0.657343	0.0201855	659	-139.45	TNF receptor-associated factor 2 [Source:HGNC Symbol;Acc:HGNC:12032]	47	GO:0004842	GO:0007165	GO:0007250	GO:0008270	GO:0033209	GO:0042981	GO:0046328	GO:0046872	GO:0051865	GO:0005515	GO:0002726	GO:0004842	GO:0005164	GO:0005174	GO:0005737	GO:0007165	GO:0007250	GO:0008270	GO:0009898	GO:0019899	GO:0019903	GO:0030163	GO:0031625	GO:0031996	GO:0032743	GO:0033209	GO:0035631	GO:0042802	GO:0042981	GO:0043507	GO:0043623
NC_010447.4_13814	19	53.2058	-1.48558	1.47518e-05	ENSSSCG00000011278	11.97	12.27	19.96	22.6	14.65	31.01	TRAK1	-0.741259	0.00580115	1228	-236.09	trafficking protein, kinesin binding 1 [Source:HGNC Symbol;Acc:HGNC:29947]	6	GO:0005737	GO:0005739	GO:0005769	GO:0008333	GO:0050811	GO:0005515
NC_010447.4_13814	19	53.2058	-1.48558	1.47518e-05	ENSSSCG00000020701	16.96	19.52	23.14	31.16	25.39	25.69	TTC9	-0.636364	0.0260969	904	-176.26	tetratricopeptide repeat domain 9 [Source:HGNC Symbol;Acc:HGNC:20267]	1	GO:0005515
NC_010447.4_13814	19	53.2058	-1.48558	1.47518e-05	ENSSSCG00000023603	11.78	11.93	19	19.36	15.21	24.24	UBALD1	-0.706294	0.0102452	705	-141.23	UBA-like domain containing 1 [Source:HGNC Symbol;Acc:HGNC:29576]	1	GO:0005515
NC_010447.4_13814	19	53.2058	-1.48558	1.47518e-05	ENSSSCG00000023423	19.5	14.74	17.26	18.03	32.33	26.3	UBALD2	-0.762238	0.00395045	806	-165.7	UBA-like domain containing 2 [Source:HGNC Symbol;Acc:HGNC:28438]	1	GO:0005515
NC_010447.4_13814	19	53.2058	-1.48558	1.47518e-05	ENSSSCG00000016722	14.31	17.21	21.92	27.3	31.27	32.53	UBE2D4	-0.664336	0.0184527	324	-61.98	ubiquitin-conjugating enzyme E2D 4 (putative) [Source:HGNC Symbol;Acc:HGNC:21647]	10	GO:0004842	GO:0016874	GO:0016881	GO:0035519	GO:0044314	GO:0070534	GO:0070936	GO:0070979	GO:0085020	GO:0005515
NC_010447.4_13814	19	53.2058	-1.48558	1.47518e-05	ENSSSCG00000013510	36.02	31.04	37.14	48.99	71.67	34.22	UBXN6	-0.713287	0.00920178	340	-60.5	UBX domain protein 6 [Source:HGNC Symbol;Acc:HGNC:14928]	4	GO:0005634	GO:0005730	GO:0005515	GO:0070062
NC_010447.4_13814	19	53.2058	-1.48558	1.47518e-05	ENSSSCG00000014834	0.35	0.04	1.25	1.02	2.04	5.02	UCP3	-0.832168	0.000785442	795	-150.46	mitochondrial uncoupling protein 3 [Source:RefSeq peptide;Acc:NP_999214]	11	GO:0000303	GO:0005739	GO:0006631	GO:0015992	GO:0017077	GO:0006810	GO:0006839	GO:0016020	GO:0016021	GO:0031966	GO:0005515
NC_010447.4_13814	19	53.2058	-1.48558	1.47518e-05	ENSSSCG00000027085	22.76	15.42	20.22	17.84	25.16	26.71	UQCRFS1	-0.727273	0.00735503	621	-122.82	ubiquinol-cytochrome c reductase, Rieske iron-sulfur polypeptide 1 [Source:HGNC Symbol;Acc:HGNC:12587]	12	GO:0005739	GO:0005743	GO:0008121	GO:0016020	GO:0016491	GO:0016679	GO:0046872	GO:0051536	GO:0051537	GO:0055114	GO:0070469	GO:0005515
NC_010447.4_13814	19	53.2058	-1.48558	1.47518e-05	ENSSSCG00000011765	6.98	9.45	23.02	15.32	25.96	39.32	USP13	-0.72028	0.00823977	1306	-246.2	ubiquitin specific peptidase 13 (isopeptidase T-3) [Source:HGNC Symbol;Acc:HGNC:12611]	12	GO:0004197	GO:0004221	GO:0004843	GO:0006355	GO:0006511	GO:0008283	GO:0010506	GO:0031625	GO:0043130	GO:0050821	GO:0070536	GO:0005515
NC_010447.4_13814	19	53.2058	-1.48558	1.47518e-05	ENSSSCG00000015120	2.32	2.31	2.62	3.26	2.27	5.4	USP2	-0.657343	0.0201855	803	-154.1	Ubiquitin carboxyl-terminal hydrolase [Source:UniProtKB/TrEMBL;Acc:F1SAF6]	34	GO:0000122	GO:0004221	GO:0005737	GO:0005938	GO:0016579	GO:0030332	GO:0031625	GO:0042802	GO:0045931	GO:0048471	GO:0050821	GO:0006508	GO:0006511	GO:0008233	GO:0008234	GO:0016787	GO:0005515	GO:0004843	GO:0000122	GO:0004221	GO:0005737	GO:0005938	GO:0016579	GO:0030332	GO:0031625	GO:0042802	GO:0045931	GO:0048471	GO:0050821	GO:0006508	GO:0006511
NC_010447.4_13814	19	53.2058	-1.48558	1.47518e-05	ENSSSCG00000001695	46.11	19.92	34.19	25.02	46.1	88.59	VEGFA	-0.748252	0.00512408	387	-57.58	Sus scrofa vascular endothelial growth factor A (VEGFA), mRNA. [Source:RefSeq mRNA;Acc:NM_214084]	126	GO:0000122	GO:0001525	GO:0001541	GO:0001568	GO:0001569	GO:0001701	GO:0001822	GO:0001934	GO:0001938	GO:0001944	GO:0001968	GO:0002042	GO:0002052	GO:0002053	GO:0002092	GO:0002575	GO:0003007	GO:0003151	GO:0003169	GO:0005161	GO:0005172	GO:0005615	GO:0005737	GO:0006357	GO:0007498	GO:0007595	GO:0007610	GO:0008083	GO:0008201	GO:0008283	GO:0008284
NC_010447.4_13814	19	53.2058	-1.48558	1.47518e-05	ENSSSCG00000009852	5.59	3.77	3.83	4.59	4.44	4.92	VSIG10	-0.706294	0.0102452	1306	-233.63	V-set and immunoglobulin domain containing 10 [Source:HGNC Symbol;Acc:HGNC:26078]	1	GO:0005515
NC_010447.4_13814	19	53.2058	-1.48558	1.47518e-05	ENSSSCG00000011265	3.18	5.5	10.54	17.28	5.94	17.22	XIRP1	-0.671329	0.0168315	342	-60.3	xin actin-binding repeat containing 1 [Source:HGNC Symbol;Acc:HGNC:14301]	11	GO:0003779	GO:0005913	GO:0005916	GO:0008285	GO:0014704	GO:0030036	GO:0030054	GO:0042391	GO:0045214	GO:0055013	GO:0044822
NC_010447.4_13814	19	53.2058	-1.48558	1.47518e-05	ENSSSCG00000016976	1.65	1.19	2.11	3.15	2.41	5.38	ZNF366	-0.755245	0.00450844	330	-57.7	zinc finger protein 366 [Source:HGNC Symbol;Acc:HGNC:18316]	10	GO:0000122	GO:0000988	GO:0003676	GO:0005634	GO:0030331	GO:0033147	GO:0043627	GO:0046872	GO:0005515	GO:0003714
NC_010447.4_13814	19	53.2058	-1.48558	1.47518e-05	ENSSSCG00000021654	1.22	0.88	2.89	1.4	5.44	4.56	ZNF641	-0.832168	0.000785442	549	-103.82	zinc finger protein 641 [Source:HGNC Symbol;Acc:HGNC:31834]	22	GO:0003676	GO:0003700	GO:0005622	GO:0005634	GO:0005737	GO:0006351	GO:0006355	GO:0046872	GO:0003676	GO:0003700	GO:0005622	GO:0005634	GO:0005737	GO:0006351	GO:0006355	GO:0046872	GO:0003676	GO:0003700	GO:0005634	GO:0006351	GO:0006355	GO:0046872
NC_010447.4_14166	2322	181.473	3.67754	0	ENSSSCG00000011102	0.06	0.06	0.08	0.06	0.06	0.14	NRP1	-0.578301	0.0488716	394	-58.74	Uncharacterized protein [Source:UniProtKB/TrEMBL;Acc:F1RVE6]	251	GO:0001525	GO:0005021	GO:0007411	GO:0009887	GO:0017154	GO:0019838	GO:0035767	GO:0038084	GO:0048010	GO:0071526	GO:0001569	GO:0005829	GO:0005883	GO:0005886	GO:0007413	GO:0007507	GO:0016358	GO:0016477	GO:0021636	GO:0030424	GO:0030517	GO:0035729	GO:0048008	GO:0048012	GO:0048485	GO:0048841	GO:0048843	GO:0050731	GO:0060666	GO:0001525	GO:0001569
NC_010447.4_14166	2322	181.473	3.67754	0	ENSSSCG00000026571	3.85	4.1	6.55	5.84	5.15	2.86	RAB8B	-0.748252	0.00512408	367	-61.93	RAB8B, member RAS oncogene family [Source:HGNC Symbol;Acc:HGNC:30273]	18	GO:0000166	GO:0005102	GO:0005525	GO:0005739	GO:0005778	GO:0007264	GO:0015031	GO:0019003	GO:0045046	GO:0045335	GO:0003924	GO:0005622	GO:0006184	GO:0007165	GO:0016020	GO:0070062	GO:0019882	GO:0005515
NC_010447.4_14166	2322	181.473	3.67754	0	ENSSSCG00000005343	3.88	5.26	6.53	4.77	3.02	4.51	RNF38	-0.678322	0.0153173	700	-103.91	ring finger protein 38 [Source:HGNC Symbol;Acc:HGNC:18052]	5	GO:0008270	GO:0046872	GO:0005515	GO:0005634	GO:0004842
NC_010447.4_14168	1198	72.6734	4.04306	8.87683e-245	ENSSSCG00000023662	4.51	4.13	6.82	8.2	4.26	8.71	CHST3	-0.587413	0.0446093	494	-82.25	carbohydrate (chondroitin 6) sulfotransferase 3 [Source:HGNC Symbol;Acc:HGNC:1971]	11	GO:0000139	GO:0005975	GO:0006790	GO:0008146	GO:0008459	GO:0030206	GO:0043029	GO:0050698	GO:0000139	GO:0005975	GO:0008146
NC_010447.4_14168	1198	72.6734	4.04306	8.87683e-245	ENSSSCG00000025049	5.74	5.26	12.5	9.87	8.07	10.65	CYBRD1	-0.895105	8.36659e-05	353	-59.63	Sus scrofa cytochrome b reductase 1 (CYBRD1), mRNA. [Source:RefSeq mRNA;Acc:NM_001128452]	5	GO:0000293	GO:0010039	GO:0016021	GO:0031526	GO:0070062
NC_010447.4_14168	1198	72.6734	4.04306	8.87683e-245	ENSSSCG00000015700	0.18	0.19	0.51	1.12	0.23	0.72	ENSSSCG00000015700	-0.587413	0.0446093	453	-77.92	--	--	--
NC_010447.4_14168	1198	72.6734	4.04306	8.87683e-245	ENSSSCG00000008503	3.71	3.21	11.94	5.36	14.24	17.11	FEZ2	-0.622378	0.0306759	390	-59.97	fasciculation and elongation protein zeta 2 (zygin II) [Source:HGNC Symbol;Acc:HGNC:3660]	1	GO:0005515
NC_010447.4_14168	1198	72.6734	4.04306	8.87683e-245	ENSSSCG00000029710	0.8	0.37	1.46	1.05	0.86	1.41	GCNT4	-0.797203	0.00190037	352	-62.31	glucosaminyl (N-acetyl) transferase 4, core 2 [Source:HGNC Symbol;Acc:HGNC:17973]	7	GO:0002121	GO:0008375	GO:0016020	GO:0042403	GO:0048729	GO:0048872	GO:0060993
NC_010448.3_14394	85	1.28195	6.05105	2.92045e-23	ENSSSCG00000015238	3.54	4.43	3.75	4.82	2.07	3.99	ARHGAP32	-0.637479	0.0257544	473	-81.97	Rho GTPase activating protein 32 [Source:HGNC Symbol;Acc:HGNC:17399]	7	GO:0005622	GO:0005938	GO:0007154	GO:0007165	GO:0015629	GO:0035091	GO:0005515
NC_010448.3_14394	85	1.28195	6.05105	2.92045e-23	ENSSSCG00000000687	0.21	0.45	0.45	0.43	0.42	0.44	CD4	-0.619966	0.0315202	821	-166.54	Sus scrofa CD4 molecule (CD4), mRNA. [Source:RefSeq mRNA;Acc:NM_001001908]	15	GO:0006955	GO:0007155	GO:0016020	GO:0016021	GO:0005515	GO:0006955	GO:0007155	GO:0016020	GO:0016021	GO:0005515	GO:0006955	GO:0007155	GO:0016020	GO:0016021	GO:0005515
NC_010448.3_14394	85	1.28195	6.05105	2.92045e-23	ENSSSCG00000017222	0	0.06	0	0.11	0	0	ENSSSCG00000017222	-0.57831	0.048867	331	-59.99	Uncharacterized protein [Source:UniProtKB/TrEMBL;Acc:F1RVV2]	--	--
NC_010448.3_14394	85	1.28195	6.05105	2.92045e-23	ENSSSCG00000029195	42.8	90.25	139.07	135.52	68.87	62.12	ENSSSCG00000029195	-0.65035	0.0220342	343	-59	Uncharacterized protein [Source:UniProtKB/TrEMBL;Acc:I3LIR1]	--	--
NC_010448.3_14394	85	1.28195	6.05105	2.92045e-23	ENSSSCG00000010494	7.03	9.95	9.17	10.26	4.16	9.34	SORBS1	-0.685315	0.013906	810	-146.1	sorbin and SH3 domain containing 1 [Source:HGNC Symbol;Acc:HGNC:14565]	10	GO:0001725	GO:0005158	GO:0005634	GO:0005737	GO:0005813	GO:0005886	GO:0005899	GO:0005925	GO:0019901	GO:0005515
NC_010448.3_14394	85	1.28195	6.05105	2.92045e-23	ENSSSCG00000005934	0.01	0.01	0	0.01	0	0	TRAPPC9	-0.613941	0.0337025	425	-87.91	trafficking protein particle complex 9 [Source:HGNC Symbol;Acc:HGNC:30832]	--	--
NC_010448.3_14733	5230	305.807	4.09612	0	ENSSSCG00000003154	7.17	10.19	11.42	13.16	8.47	18.71	GYS1	-0.741259	0.00580115	328	-56.98	Sus scrofa glycogen synthase 1 (muscle) (GYS1), mRNA. [Source:RefSeq mRNA;Acc:NM_001195508]	12	GO:0004373	GO:0005737	GO:0005978	GO:0007507	GO:0016234	GO:0019901	GO:0016740	GO:0016757	GO:0009058	GO:0016020	GO:0005515	GO:0061547
NC_010448.3_15620	82	36.4665	1.16905	0.000290391	ENSSSCG00000000268	9.15	8.42	2.82	5.36	2.27	2.48	AAAS	-0.832168	0.000785442	743	-116.94	achalasia, adrenocortical insufficiency, alacrimia [Source:HGNC Symbol;Acc:HGNC:13666]	10	GO:0005634	GO:0005643	GO:0005737	GO:0005813	GO:0006913	GO:0007612	GO:0009566	GO:0031965	GO:0005515	GO:0016020
NC_010448.3_15620	82	36.4665	1.16905	0.000290391	ENSSSCG00000027986	5.35	6.83	3.29	5.33	1.79	2.4	ABCB8	-0.86014	0.000331668	362	-62.19	ATP-binding cassette, sub-family B (MDR/TAP), member 8 [Source:HGNC Symbol;Acc:HGNC:49]	12	GO:0000166	GO:0005524	GO:0005634	GO:0005730	GO:0005739	GO:0006200	GO:0006810	GO:0016021	GO:0016887	GO:0017111	GO:0042626	GO:0055085
NC_010448.3_15620	82	36.4665	1.16905	0.000290391	ENSSSCG00000007715	19.65	12.28	8.79	10.43	12.7	9.16	ABHD11	-0.636364	0.0260969	446	-77.65	abhydrolase domain containing 11 [Source:HGNC Symbol;Acc:HGNC:16407]	5	GO:0005739	GO:0016788	GO:0009058	GO:0006505	GO:0006886
NC_010448.3_15620	82	36.4665	1.16905	0.000290391	ENSSSCG00000005706	40.15	48.84	24.5	34.9	10.13	23.45	ABL1	-0.839161	0.000642826	561	-99.36	ABL proto-oncogene 1, non-receptor tyrosine kinase [Source:HGNC Symbol;Acc:HGNC:76]	36	GO:0000166	GO:0000287	GO:0004672	GO:0004713	GO:0004715	GO:0005524	GO:0005634	GO:0005730	GO:0005737	GO:0006468	GO:0006974	GO:0006975	GO:0008022	GO:0016301	GO:0016310	GO:0016740	GO:0016772	GO:0017124	GO:0018108	GO:0019904	GO:0019905	GO:0030036	GO:0030145	GO:0031252	GO:0042770	GO:0043065	GO:0048008	GO:0048471	GO:0050731	GO:0051019	GO:0051353
NC_010448.3_15620	82	36.4665	1.16905	0.000290391	ENSSSCG00000003329	9.47	15.09	6.94	11.96	4.56	7.55	ACAP3	-0.755245	0.00450844	663	-127.97	ArfGAP with coiled-coil, ankyrin repeat and PH domains 3 [Source:HGNC Symbol;Acc:HGNC:16754]	6	GO:0005543	GO:0008060	GO:0008270	GO:0032312	GO:0046872	GO:0005515
NC_010448.3_15620	82	36.4665	1.16905	0.000290391	ENSSSCG00000029590	2.95	2.51	1.88	2.97	1.31	1.42	ACD	-0.692308	0.012593	585	-105.33	adrenocortical dysplasia homolog (mouse) [Source:HGNC Symbol;Acc:HGNC:25070]	20	GO:0000723	GO:0000781	GO:0000783	GO:0001501	GO:0001655	GO:0005697	GO:0006886	GO:0007004	GO:0016233	GO:0030326	GO:0031848	GO:0032202	GO:0032211	GO:0035282	GO:0042162	GO:0051973	GO:0060381	GO:0070182	GO:0070198	GO:0005515
NC_010448.3_15620	82	36.4665	1.16905	0.000290391	ENSSSCG00000017198	11.58	11.75	6.05	7.85	4.73	4.84	ACOX1	-0.902098	5.99786e-05	619	-100.8	peroxisomal acyl-coenzyme A oxidase 1 [Source:RefSeq peptide;Acc:NP_001094498]	27	GO:0000038	GO:0003997	GO:0005102	GO:0005737	GO:0005739	GO:0005777	GO:0005778	GO:0006091	GO:0006629	GO:0006693	GO:0007283	GO:0016559	GO:0016627	GO:0019395	GO:0047485	GO:0055088	GO:0055114	GO:0071949	GO:2000189	GO:0006631	GO:0050660	GO:0006635	GO:0003995	GO:0008152	GO:0016020	GO:0030165	GO:0016401
NC_010448.3_15620	82	36.4665	1.16905	0.000290391	ENSSSCG00000008724	16.73	15.22	12.06	17.05	4.99	10.58	ACOX3	-0.692308	0.012593	353	-60.24	acyl-CoA oxidase 3, pristanoyl [Source:HGNC Symbol;Acc:HGNC:121]	12	GO:0003995	GO:0003997	GO:0005102	GO:0005739	GO:0005777	GO:0006631	GO:0006635	GO:0008152	GO:0016627	GO:0050660	GO:0055114	GO:0016020
NC_010448.3_15620	82	36.4665	1.16905	0.000290391	ENSSSCG00000010585	39.64	39.23	22.61	34.59	20.65	24.25	ACTR1A	-0.846154	0.000521134	537	-99.22	ARP1 actin-related protein 1 homolog A, centractin alpha (yeast) [Source:HGNC Symbol;Acc:HGNC:167]	6	GO:0000166	GO:0005524	GO:0005737	GO:0005813	GO:0005856	GO:0070062
NC_010448.3_15620	82	36.4665	1.16905	0.000290391	ENSSSCG00000000233	5.71	4.58	1.86	4.01	1.42	2.32	ACVR1B	-0.86014	0.000331668	494	-75.01	Sus scrofa activin A receptor, type IB (ACVR1B), mRNA. [Source:RefSeq mRNA;Acc:NM_001195322]	36	GO:0000082	GO:0000166	GO:0001701	GO:0001942	GO:0004672	GO:0004674	GO:0004675	GO:0005024	GO:0005524	GO:0005887	GO:0006355	GO:0006468	GO:0007165	GO:0009790	GO:0009966	GO:0009986	GO:0016020	GO:0016772	GO:0017002	GO:0018107	GO:0019838	GO:0030308	GO:0031625	GO:0032924	GO:0032927	GO:0034711	GO:0038092	GO:0045648	GO:0046777	GO:0048185	GO:0097191
NC_010448.3_15620	82	36.4665	1.16905	0.000290391	ENSSSCG00000026994	16.83	22.32	7.57	11.96	7.57	10.61	ADAMTS10	-0.760071	0.00411738	328	-58.88	ADAM metallopeptidase; Uncharacterized protein [Source:UniProtKB/TrEMBL;Acc:F8UV45]	12	GO:0001527	GO:0004222	GO:0005576	GO:0005578	GO:0006508	GO:0008233	GO:0008237	GO:0008270	GO:0016787	GO:0031012	GO:0046872	GO:0005515
NC_010448.3_15620	82	36.4665	1.16905	0.000290391	ENSSSCG00000006359	2.26	2.35	1.1	1.56	0.8	1.45	ADAMTS4	-0.72028	0.00823977	342	-56.4	ADAM metallopeptidase with thrombospondin type 1 motif, 4 [Source:HGNC Symbol;Acc:HGNC:220]	14	GO:0002020	GO:0004222	GO:0005576	GO:0005578	GO:0005615	GO:0006508	GO:0008233	GO:0008237	GO:0008270	GO:0016787	GO:0031012	GO:0046872	GO:0005515	GO:0042742
NC_010448.3_15620	82	36.4665	1.16905	0.000290391	ENSSSCG00000006543	8.42	7.48	6.69	5.8	3.22	6.3	ADAR	-0.748252	0.00512408	485	-85.36	adenosine deaminase, RNA-specific [Source:HGNC Symbol;Acc:HGNC:225]	23	GO:0003723	GO:0003726	GO:0004000	GO:0005634	GO:0005730	GO:0005737	GO:0006382	GO:0006396	GO:0006606	GO:0006611	GO:0009615	GO:0016553	GO:0035455	GO:0043066	GO:0044387	GO:0044530	GO:0045070	GO:0016020	GO:0005515	GO:0044822	GO:0001701	GO:0051607	GO:0045071
NC_010448.3_15620	82	36.4665	1.16905	0.000290391	ENSSSCG00000008578	2.84	4.1	2.75	3.4	1.18	2.04	ADCY3	-0.608392	0.035806	324	-57.22	adenylate cyclase 3 [Source:HGNC Symbol;Acc:HGNC:234]	11	GO:0000166	GO:0005737	GO:0005886	GO:0005929	GO:0009190	GO:0016829	GO:0016849	GO:0035556	GO:0016020	GO:0005515	GO:0007608
NC_010448.3_15620	82	36.4665	1.16905	0.000290391	ENSSSCG00000027952	3.61	3.4	0.73	1.7	0.58	1.68	ADCY5	-0.65035	0.0220342	508	-105.66	Uncharacterized protein [Source:UniProtKB/TrEMBL;Acc:I3L9P4]	20	GO:0000166	GO:0001973	GO:0004016	GO:0005886	GO:0006171	GO:0007189	GO:0007191	GO:0007195	GO:0007626	GO:0008179	GO:0009190	GO:0016020	GO:0016021	GO:0016829	GO:0016849	GO:0035556	GO:0046982	GO:0050885	GO:0072372	GO:0005515
NC_010448.3_15620	82	36.4665	1.16905	0.000290391	ENSSSCG00000023749	1.1	0.34	0.12	0.18	0.07	0.12	ADM2	-0.781087	0.0027053	900	-157.85	adrenomedullin 2 [Source:HGNC Symbol;Acc:HGNC:28898]	7	GO:0001525	GO:0005179	GO:0005576	GO:0006468	GO:0010628	GO:0032403	GO:0045766
NC_010448.3_15620	82	36.4665	1.16905	0.000290391	ENSSSCG00000008558	3.85	2.57	1.52	2.45	0.91	1.48	AGBL5	-0.867133	0.000259812	1060	-171.43	ATP/GTP binding protein-like 5 [Source:HGNC Symbol;Acc:HGNC:26147]	12	GO:0004181	GO:0005634	GO:0005737	GO:0005829	GO:0006508	GO:0008270	GO:0015631	GO:0035608	GO:0035611	GO:0004181	GO:0006508	GO:0008270
NC_010448.3_15620	82	36.4665	1.16905	0.000290391	ENSSSCG00000010872	11.19	9.99	8.97	6.84	6.03	8.4	AKT3	-0.818182	0.00114311	426	-79.46	Uncharacterized protein [Source:UniProtKB/TrEMBL;Acc:F1S8M5]	34	GO:0004672	GO:0005524	GO:0006468	GO:0004674	GO:0005515	GO:0005543	GO:0016772	GO:0004713	GO:0004672	GO:0005524	GO:0006468	GO:0004674	GO:0005515	GO:0005543	GO:0016772	GO:0004713	GO:0000002	GO:0000166	GO:0004672	GO:0004674	GO:0005524	GO:0005543	GO:0005634	GO:0005737	GO:0005794	GO:0005886	GO:0006468	GO:0007165	GO:0016301	GO:0016310	GO:0016740
NC_010448.3_15620	82	36.4665	1.16905	0.000290391	ENSSSCG00000025578	71.44	21.09	12.96	46.35	15.25	11.17	ALDH1A2	-0.769231	0.00344645	349	-63.61	aldehyde dehydrogenase 1 family, member A2 [Source:HGNC Symbol;Acc:HGNC:15472]	39	GO:0008152	GO:0016491	GO:0016620	GO:0055114	GO:0005737	GO:0008285	GO:0021915	GO:0034097	GO:0043010	GO:0001568	GO:0009952	GO:0030900	GO:0030902	GO:0008284	GO:0043065	GO:0016331	GO:0048738	GO:0030182	GO:0030324	GO:0003007	GO:0035115	GO:0030326	GO:0042573	GO:0060324	GO:0048384	GO:0031016	GO:0010628	GO:0009954	GO:0048566	GO:0004028	GO:0014032
NC_010448.3_15620	82	36.4665	1.16905	0.000290391	ENSSSCG00000006885	15.01	12.71	9.65	11.32	8.22	8.42	ALG14	-0.755245	0.00450844	570	-101.24	ALG14, UDP-N-acetylglucosaminyltransferase subunit [Source:HGNC Symbol;Acc:HGNC:28287]	--	--
NC_010448.3_15620	82	36.4665	1.16905	0.000290391	ENSSSCG00000021579	5.89	6.67	6.15	5.02	2.97	4.94	ALMS1	-0.65035	0.0220342	320	-60.37	Alstrom syndrome 1 [Source:HGNC Symbol;Acc:HGNC:428]	6	GO:0005737	GO:0005813	GO:0005814	GO:0016197	GO:0051492	GO:0005515
NC_010448.3_15620	82	36.4665	1.16905	0.000290391	ENSSSCG00000013262	9.41	11.06	5.11	8.96	4.19	5.46	AMBRA1	-0.734266	0.00654349	516	-95.39	autophagy/beclin-1 regulator 1 [Source:HGNC Symbol;Acc:HGNC:25990]	10	GO:0005737	GO:0006914	GO:0008285	GO:0009790	GO:0021915	GO:0043065	GO:0005515	GO:0005930	GO:0043524	GO:0045335
NC_010448.3_15620	82	36.4665	1.16905	0.000290391	ENSSSCG00000028633	17	13.05	12.75	13.83	13.05	12.9	AMMECR1L	-0.588442	0.0441448	639	-100.02	AMMECR1-like [Source:HGNC Symbol;Acc:HGNC:28658]	--	--
NC_010448.3_15620	82	36.4665	1.16905	0.000290391	ENSSSCG00000022975	4.99	1.63	0.62	0.87	0.53	0.24	AMT	-0.853147	0.000418118	331	-56.94	aminomethyltransferase [Source:HGNC Symbol;Acc:HGNC:473]	6	GO:0004047	GO:0005737	GO:0005739	GO:0006546	GO:0008483	GO:0016740
NC_010448.3_15620	82	36.4665	1.16905	0.000290391	ENSSSCG00000009978	8.43	6.31	4.14	7.65	3.11	4.85	AP1B1	-0.697024	0.011761	444	-80.05	adaptor-related protein complex 1, beta 1 subunit [Source:HGNC Symbol;Acc:HGNC:554]	18	GO:0006886	GO:0008565	GO:0015031	GO:0016020	GO:0016192	GO:0030117	GO:0030131	GO:0005515	GO:0005488	GO:0006886	GO:0008565	GO:0015031	GO:0016020	GO:0016192	GO:0030117	GO:0030131	GO:0005515	GO:0005488
NC_010448.3_15620	82	36.4665	1.16905	0.000290391	ENSSSCG00000013856	27.33	23.36	13.57	17.26	10.3	13.99	AP1M1	-0.769231	0.00344645	444	-80.13	adaptor-related protein complex 1, mu 1 subunit [Source:HGNC Symbol;Acc:HGNC:13667]	9	GO:0006810	GO:0006886	GO:0016192	GO:0030131	GO:0032438	GO:0035646	GO:0005515	GO:0070062	GO:0016020
NC_010448.3_15620	82	36.4665	1.16905	0.000290391	ENSSSCG00000021145	14.83	10.12	5.99	9.18	11.4	6.23	AP1S1	-0.594406	0.0415215	309	-54.64	adaptor-related protein complex 1, sigma 1 subunit [Source:HGNC Symbol;Acc:HGNC:559]	10	GO:0006810	GO:0006886	GO:0008565	GO:0009615	GO:0015031	GO:0016192	GO:0030117	GO:0070062	GO:0016020	GO:0005515
NC_010448.3_15620	82	36.4665	1.16905	0.000290391	ENSSSCG00000024437	351.33	287.3	176.68	285.78	288.03	169.02	AP2M1	-0.622378	0.0306759	336	-62.63	adaptor-related protein complex 2, mu 1 subunit [Source:HGNC Symbol;Acc:HGNC:564]	7	GO:0005739	GO:0006810	GO:0006886	GO:0016192	GO:0030131	GO:0005515	GO:0070062
NC_010448.3_15620	82	36.4665	1.16905	0.000290391	ENSSSCG00000030174	18.81	17.57	10.38	16.96	18.76	12.16	AP3S2	-0.615385	0.0331699	351	-57.03	adaptor-related protein complex 3, sigma 2 subunit [Source:HGNC Symbol;Acc:HGNC:571]	9	GO:0006810	GO:0006886	GO:0008089	GO:0008565	GO:0015031	GO:0016192	GO:0030117	GO:0030123	GO:0048490
NC_010448.3_15620	82	36.4665	1.16905	0.000290391	ENSSSCG00000007577	2.26	2.23	0.8	1.47	0.94	1.09	AP5Z1	-0.699301	0.0113742	1127	-192.87	adaptor-related protein complex 5, zeta 1 subunit [Source:HGNC Symbol;Acc:HGNC:22197]	7	GO:0000724	GO:0005634	GO:0005730	GO:0005737	GO:0016197	GO:0044599	GO:0005515
NC_010448.3_15620	82	36.4665	1.16905	0.000290391	ENSSSCG00000028297	47.79	38.61	20.17	36.29	34.12	22.69	APH1A	-0.664336	0.0184527	326	-59.79	APH1A gamma secretase subunit [Source:HGNC Symbol;Acc:HGNC:29509]	14	GO:0001656	GO:0004175	GO:0005783	GO:0005794	GO:0005887	GO:0006509	GO:0007220	GO:0016021	GO:0016485	GO:0031293	GO:0042987	GO:0043085	GO:0016020	GO:0005515
NC_010448.3_15620	82	36.4665	1.16905	0.000290391	ENSSSCG00000001849	1.21	0.13	0.03	0.03	0.02	0.01	APN	-0.714801	0.00898664	503	-89.64	Sus scrofa alanyl (membrane) aminopeptidase (ANPEP), mRNA. [Source:RefSeq mRNA;Acc:NM_214277]	15	GO:0005793	GO:0006508	GO:0008237	GO:0008270	GO:0009897	GO:0004177	GO:0005615	GO:0070062	GO:0005765	GO:0005793	GO:0006508	GO:0008237	GO:0008270	GO:0009897	GO:0004177
NC_010448.3_15620	82	36.4665	1.16905	0.000290391	ENSSSCG00000002370	7.9	6.08	2.97	4.76	2.67	3.73	AREL1	-0.846154	0.000521134	324	-61.44	apoptosis resistant E3 ubiquitin protein ligase 1 [Source:HGNC Symbol;Acc:HGNC:20363]	5	GO:0004842	GO:0005829	GO:0016567	GO:0016874	GO:0043066
NC_010448.3_15620	82	36.4665	1.16905	0.000290391	ENSSSCG00000013256	22.23	29.01	13.82	26.53	9.02	13.28	ARHGAP1	-0.755245	0.00450844	667	-110.57	Rho GTPase activating protein 1 [Source:HGNC Symbol;Acc:HGNC:673]	14	GO:0001726	GO:0005100	GO:0005622	GO:0005886	GO:0007165	GO:0007264	GO:0030675	GO:0031252	GO:0032321	GO:0032855	GO:0043087	GO:0043231	GO:0070062	GO:0005515
NC_010448.3_15620	82	36.4665	1.16905	0.000290391	ENSSSCG00000003107	15.54	14.3	10.34	13.42	8.66	12.13	ARHGAP35	-0.741259	0.00580115	836	-155.11	Rho GTPase activating protein 35 [Source:HGNC Symbol;Acc:HGNC:4591]	12	GO:0001843	GO:0005525	GO:0005622	GO:0005737	GO:0007165	GO:0007264	GO:0008360	GO:0015629	GO:0030900	GO:0043010	GO:0043116	GO:0045892
NC_010448.3_15620	82	36.4665	1.16905	0.000290391	ENSSSCG00000018019	1.72	0.71	0.31	0.35	0.15	0.06	ARHGAP44	-0.844134	0.000554262	522	-82.64	Rho GTPase activating protein 44 [Source:HGNC Symbol;Acc:HGNC:29096]	4	GO:0005622	GO:0007165	GO:0005543	GO:0031256
NC_010448.3_15620	82	36.4665	1.16905	0.000290391	ENSSSCG00000013414	20.71	8.04	6.72	7.41	1.93	3.95	ARID3A	-0.72028	0.00823977	351	-59.97	AT rich interactive domain 3A (BRIGHT-like) [Source:HGNC Symbol;Acc:HGNC:3031]	15	GO:0003677	GO:0003682	GO:0003700	GO:0005622	GO:0005634	GO:0006355	GO:0042803	GO:0045121	GO:0045944	GO:0005730	GO:0005737	GO:0005515	GO:0005794	GO:0000977	GO:0001228
NC_010448.3_15620	82	36.4665	1.16905	0.000290391	ENSSSCG00000008642	20.02	17.16	8.11	7.78	4.27	9.16	ASAP2	-0.734266	0.00654349	588	-95.9	ArfGAP with SH3 domain, ankyrin repeat and PH domain 2 [Source:HGNC Symbol;Acc:HGNC:2721]	6	GO:0005543	GO:0008060	GO:0008270	GO:0032312	GO:0046872	GO:0005515
NC_010448.3_15620	82	36.4665	1.16905	0.000290391	ENSSSCG00000000216	0.45	0.65	0.04	0.33	0	0.22	ASIC2	-0.741259	0.00580115	526	-98.45	acid-sensing (proton-gated) ion channel 2 [Source:HGNC Symbol;Acc:HGNC:99]	34	GO:0005272	GO:0006810	GO:0006811	GO:0006814	GO:0015280	GO:0016020	GO:0016021	GO:0035725	GO:0005515	GO:0010468	GO:0030193	GO:0050915	GO:0005887	GO:0045202	GO:0007605	GO:0005261	GO:0006812	GO:0043025	GO:0043066	GO:0042391	GO:0043197	GO:0043005	GO:0034220	GO:0007602	GO:0051965	GO:0034765	GO:0009612	GO:0035418	GO:0019229	GO:0005216	GO:0010447
NC_010448.3_15620	82	36.4665	1.16905	0.000290391	ENSSSCG00000007248	11.03	9.91	4.38	7.42	2.11	6.69	ASXL1	-0.867133	0.000259812	339	-65.37	additional sex combs like transcriptional regulator 1 [Source:HGNC Symbol;Acc:HGNC:18318]	18	GO:0000122	GO:0000790	GO:0003677	GO:0003713	GO:0003714	GO:0032526	GO:0035359	GO:0035517	GO:0035522	GO:0042974	GO:0042975	GO:0045599	GO:0045944	GO:0048386	GO:0048387	GO:0060348	GO:0070062	GO:0005515
NC_010448.3_15620	82	36.4665	1.16905	0.000290391	ENSSSCG00000024604	1.86	2.44	1.26	1.77	0.64	1.04	ATAT1	-0.853147	0.000418118	334	-64	Sus scrofa alpha tubulin acetyltransferase 1 (ATAT1), mRNA. [Source:RefSeq mRNA;Acc:NM_001123123]	35	GO:0016740	GO:0019799	GO:0048666	GO:0070507	GO:0071929	GO:0016740	GO:0019799	GO:0048666	GO:0070507	GO:0071929	GO:0016740	GO:0019799	GO:0048666	GO:0070507	GO:0071929	GO:0016740	GO:0019799	GO:0048666	GO:0070507	GO:0071929	GO:0016740	GO:0019799	GO:0048666	GO:0070507	GO:0071929	GO:0016740	GO:0019799	GO:0048666	GO:0070507	GO:0071929	GO:0016740
NC_010448.3_15620	82	36.4665	1.16905	0.000290391	ENSSSCG00000026754	0.24	0.72	0.22	0.49	0.36	0.48	ATCAY	-0.58494	0.0457391	388	-58.07	ataxia, cerebellar, Cayman type [Source:HGNC Symbol;Acc:HGNC:779]	9	GO:0005737	GO:0005739	GO:0019894	GO:0031175	GO:0031966	GO:0032880	GO:0043005	GO:2000212	GO:0005515
NC_010448.3_15620	82	36.4665	1.16905	0.000290391	ENSSSCG00000013257	7.25	4.36	3.1	4.76	2.67	3.9	ATG13	-0.727273	0.00735503	335	-61.87	autophagy related 13 [Source:HGNC Symbol;Acc:HGNC:29091]	6	GO:0000045	GO:0000407	GO:0005829	GO:0019901	GO:0070969	GO:0005515
NC_010448.3_15620	82	36.4665	1.16905	0.000290391	ENSSSCG00000002776	13.94	10.23	5.56	8.54	5.09	6.34	ATP6V0D1	-0.692308	0.012593	855	-157.69	ATPase, H+ transporting, lysosomal 38kDa, V0 subunit d1 [Source:HGNC Symbol;Acc:HGNC:13724]	10	GO:0005769	GO:0005813	GO:0008553	GO:0015078	GO:0015991	GO:0016020	GO:0033179	GO:0070062	GO:0005515	GO:0005765
NC_010448.3_15620	82	36.4665	1.16905	0.000290391	ENSSSCG00000026246	0.38	0.13	0.3	0.1	0.12	0.07	B3GAT2	-0.690158	0.0129864	301	-58.01	beta-1,3-glucuronyltransferase 2 [Source:HGNC Symbol;Acc:HGNC:922]	2	GO:0015018	GO:0016020
NC_010448.3_15620	82	36.4665	1.16905	0.000290391	ENSSSCG00000010998	24.49	26.21	19.95	22.36	13.92	20.14	B4GALT1	-0.65035	0.0220342	634	-103.89	UDP-Gal:betaGlcNAc beta 1,4- galactosyltransferase, polypeptide 1 [Source:HGNC Symbol;Acc:HGNC:924]	50	GO:0000138	GO:0002064	GO:0002526	GO:0003831	GO:0003945	GO:0004461	GO:0005794	GO:0005886	GO:0005975	GO:0005989	GO:0006012	GO:0007155	GO:0007339	GO:0007341	GO:0008092	GO:0008285	GO:0008378	GO:0009101	GO:0009312	GO:0009897	GO:0009986	GO:0016323	GO:0016757	GO:0030057	GO:0030112	GO:0030198	GO:0030879	GO:0031526	GO:0035250	GO:0042060	GO:0042127
NC_010448.3_15620	82	36.4665	1.16905	0.000290391	ENSSSCG00000006360	5.93	4.23	1.97	3.94	2.64	2.33	B4GALT3	-0.837129	0.000682001	1002	-187.5	UDP-Gal:betaGlcNAc beta 1,4- galactosyltransferase, polypeptide 3 [Source:HGNC Symbol;Acc:HGNC:926]	5	GO:0005737	GO:0005794	GO:0005975	GO:0016757	GO:0070062
NC_010448.3_15620	82	36.4665	1.16905	0.000290391	ENSSSCG00000014035	12.79	12.03	7.22	10.68	8.58	8.61	B4GALT7	-0.783217	0.00258621	680	-119.23	Sus scrofa xylosylprotein beta 1,4-galactosyltransferase, polypeptide 7 (galactosyltransferase I) (B4GALT7), mRNA. [Source:RefSeq mRNA;Acc:NM_001168422]	14	GO:0005794	GO:0005975	GO:0006024	GO:0006029	GO:0008378	GO:0016021	GO:0016740	GO:0016757	GO:0043206	GO:0046525	GO:0048147	GO:0006487	GO:0030145	GO:0003831
NC_010448.3_15620	82	36.4665	1.16905	0.000290391	ENSSSCG00000015079	8.41	6.93	4.47	5.82	4.28	6.09	BACE1	-0.657343	0.0201855	506	-95.41	beta-site APP-cleaving enzyme 1 [Source:HGNC Symbol;Acc:HGNC:933]	19	GO:0004175	GO:0004190	GO:0005768	GO:0005794	GO:0005802	GO:0005887	GO:0006508	GO:0008233	GO:0016020	GO:0016787	GO:0019899	GO:0030424	GO:0031410	GO:0050435	GO:0005515	GO:0005886	GO:0001540	GO:0005771	GO:0005770
NC_010448.3_15620	82	36.4665	1.16905	0.000290391	ENSSSCG00000004332	6.18	5.07	3.69	2.7	2.03	3.44	BACH2	-0.601399	0.0385885	473	-79.12	Uncharacterized protein [Source:UniProtKB/TrEMBL;Acc:F1RY18]	10	GO:0003677	GO:0003700	GO:0005634	GO:0006355	GO:0043565	GO:0005515	GO:0000122	GO:0000980	GO:0001206	GO:0005515
NC_010448.3_15620	82	36.4665	1.16905	0.000290391	ENSSSCG00000000403	3.26	3.03	2.26	2.15	1.14	2.74	BAZ2A	-0.643357	0.0240032	491	-79.87	bromodomain adjacent to zinc finger domain, 2A [Source:HGNC Symbol;Acc:HGNC:962]	18	GO:0000183	GO:0003677	GO:0003723	GO:0005634	GO:0005730	GO:0006338	GO:0008270	GO:0034770	GO:0046872	GO:0051567	GO:0070869	GO:0070933	GO:0005515	GO:0003677	GO:0005634	GO:0008270	GO:0046872	GO:0005515
NC_010448.3_15620	82	36.4665	1.16905	0.000290391	ENSSSCG00000003177	3.57	3.77	1.32	3.04	1.83	1.6	BCL2L12	-0.797203	0.00190037	461	-79.55	BCL2-like 12 (proline rich) [Source:HGNC Symbol;Acc:HGNC:13787]	8	GO:0016020	GO:0045944	GO:0005515	GO:0005634	GO:1990001	GO:0002039	GO:1902166	GO:2000773
NC_010448.3_15620	82	36.4665	1.16905	0.000290391	ENSSSCG00000006698	9.82	8.54	5.92	7.91	3.97	5.47	BCL9	-0.846154	0.000521134	344	-56.36	B-cell CLL/lymphoma 9 protein [Source:UniProtKB/Swiss-Prot;Acc:Q95KQ6]	12	GO:0005634	GO:0005737	GO:0005794	GO:0008013	GO:0014908	GO:0035019	GO:0035914	GO:0045944	GO:0060070	GO:0016055	GO:0005515	GO:0005801
NC_010448.3_15620	82	36.4665	1.16905	0.000290391	ENSSSCG00000026619	18.44	18.88	14.34	11.32	8.07	9.28	BLOC1S5	-0.692308	0.012593	521	-102.89	biogenesis of lysosomal organelles complex-1, subunit 5, muted [Source:HGNC Symbol;Acc:HGNC:18561]	11	GO:0008089	GO:0016192	GO:0030133	GO:0031083	GO:0032402	GO:0032474	GO:0035646	GO:0048066	GO:0048490	GO:0050942	GO:0005515
NC_010448.3_15620	82	36.4665	1.16905	0.000290391	ENSSSCG00000009620	24.54	26.16	14.33	21.87	9.1	20.53	BMP1	-0.818182	0.00114311	420	-76.68	Uncharacterized protein [Source:UniProtKB/TrEMBL;Acc:F1RMB2]	10	GO:0004222	GO:0006508	GO:0008233	GO:0061036	GO:0005509	GO:0008237	GO:0008270	GO:0016787	GO:0046872	GO:0005515
NC_010448.3_15620	82	36.4665	1.16905	0.000290391	ENSSSCG00000000363	19.2	14.74	5.01	6.11	5.76	6.15	BMP11	-0.657343	0.0201855	336	-60.83	Sus scrofa growth differentiation factor 11 (GDF11), mRNA. [Source:RefSeq mRNA;Acc:NM_001244310]	18	GO:0001656	GO:0001657	GO:0005576	GO:0005615	GO:0008083	GO:0008285	GO:0009887	GO:0009952	GO:0021512	GO:0031016	GO:0040007	GO:0045596	GO:0048469	GO:0048593	GO:0043234	GO:0005515	GO:0001501	GO:0060021
NC_010448.3_15620	82	36.4665	1.16905	0.000290391	ENSSSCG00000007501	4	2.31	0.63	1.06	0.39	0.9	BMP7	-0.805605	0.00156143	381	-62.85	Sus scrofa bone morphogenetic protein 7 (Bmp7), mRNA. [Source:RefSeq mRNA;Acc:NM_001105290]	68	GO:0005576	GO:0008083	GO:0040007	GO:0001654	GO:0001656	GO:0001657	GO:0001707	GO:0001822	GO:0001823	GO:0005576	GO:0005615	GO:0007389	GO:0007411	GO:0007435	GO:0008083	GO:0008285	GO:0009880	GO:0009887	GO:0010800	GO:0010942	GO:0030326	GO:0030501	GO:0030509	GO:0030855	GO:0034116	GO:0034504	GO:0035239	GO:0040007	GO:0042326	GO:0042475	GO:0043065
NC_010448.3_15620	82	36.4665	1.16905	0.000290391	ENSSSCG00000016665	2.95	3.41	2.02	2.39	2.12	2.54	BMPER	-0.685315	0.013906	426	-62.46	BMP binding endothelial regulator [Source:HGNC Symbol;Acc:HGNC:24154]	13	GO:0005515	GO:0001657	GO:0002043	GO:0005576	GO:0005615	GO:0010594	GO:0030514	GO:0042118	GO:0048839	GO:0060393	GO:0070374	GO:0005515	GO:0005515
NC_010448.3_15620	82	36.4665	1.16905	0.000290391	ENSSSCG00000025120	5.7	5.4	2.53	3.18	1.45	2.99	BORA	-0.832168	0.000785442	324	-59.94	bora, aurora kinase A activator [Source:HGNC Symbol;Acc:HGNC:24724]	6	GO:0007088	GO:0019901	GO:0032880	GO:0060236	GO:0005515	GO:0072687
NC_010448.3_15620	82	36.4665	1.16905	0.000290391	ENSSSCG00000007563	2.45	2.18	0.98	2.93	0.77	1.51	BRAT1	-0.664336	0.0184527	317	-61.24	BRCA1-associated ATM activator 1 [Source:HGNC Symbol;Acc:HGNC:21701]	5	GO:0005634	GO:0010212	GO:0005515	GO:0005488	GO:0016020
NC_010448.3_15620	82	36.4665	1.16905	0.000290391	ENSSSCG00000024328	3.8	2.77	1.31	2.57	2.1	1.76	BRF2	-0.661998	0.0190195	436	-83.85	BRF2, RNA polymerase III transcription initiation factor 50 kDa subunit [Source:HGNC Symbol;Acc:HGNC:17298]	3	GO:0006352	GO:0006355	GO:0008270
NC_010448.3_15620	82	36.4665	1.16905	0.000290391	ENSSSCG00000013444	31.35	28.72	22.15	28.9	14.91	23.24	BTBD2	-0.783217	0.00258621	449	-80.35	BTB (POZ) domain containing 2 [Source:HGNC Symbol;Acc:HGNC:15504]	2	GO:0000932	GO:0005515
NC_010448.3_15620	82	36.4665	1.16905	0.000290391	ENSSSCG00000030073	11	13.03	7.32	10.3	9.3	8.12	BTBD9	-0.839161	0.000642826	415	-86.68	BTB (POZ) domain containing 9 [Source:HGNC Symbol;Acc:HGNC:21228]	9	GO:0007155	GO:0007616	GO:0008344	GO:0042428	GO:0042748	GO:0048512	GO:0050951	GO:0060586	GO:1900242
NC_010448.3_15620	82	36.4665	1.16905	0.000290391	ENSSSCG00000010571	11.46	13.29	7.28	8.85	5.52	7.09	C10orf76	-0.853147	0.000418118	536	-101.77	chromosome 10 open reading frame 76 [Source:HGNC Symbol;Acc:HGNC:25788]	1	GO:0005488
NC_010448.3_15620	82	36.4665	1.16905	0.000290391	ENSSSCG00000001885	2.89	3.12	1.63	2.86	1.36	1.45	C15orf39	-0.623469	0.0302994	326	-62.22	chromosome 15 open reading frame 39 [Source:HGNC Symbol;Acc:HGNC:24497]	1	GO:0005737
NC_010448.3_15620	82	36.4665	1.16905	0.000290391	ENSSSCG00000006284	2.67	1.78	1.54	1.49	1.03	0.94	C1orf112	-0.867133	0.000259812	682	-113.53	chromosome 1 open reading frame 112 [Source:HGNC Symbol;Acc:HGNC:25565]	1	GO:0005488
NC_010448.3_15620	82	36.4665	1.16905	0.000290391	ENSSSCG00000025821	8.46	7.5	4.91	6.47	2.92	4.7	C2CD2	-0.804196	0.00161477	749	-144.09	C2 calcium-dependent domain containing 2 [Source:HGNC Symbol;Acc:HGNC:1266]	3	GO:0005634	GO:0005829	GO:0005515
NC_010448.3_15620	82	36.4665	1.16905	0.000290391	ENSSSCG00000025357	3.44	3.05	2.21	1.89	1.21	2.23	C2orf43	-0.622378	0.0306759	1176	-199.12	chromosome 2 open reading frame 43 [Source:HGNC Symbol;Acc:HGNC:26145]	--	--
NC_010448.3_15620	82	36.4665	1.16905	0.000290391	ENSSSCG00000016270	0.15	0.13	0.15	0.06	0.02	0	C2orf72	-0.676073	0.0157928	409	-75.85	chromosome 2 open reading frame 72 [Source:HGNC Symbol;Acc:HGNC:27418]	1	GO:0005515
NC_010448.3_15620	82	36.4665	1.16905	0.000290391	ENSSSCG00000023169	0.02	0.15	0	0.07	0.09	0	CA10	-0.78022	0.00275493	331	-58.79	Uncharacterized protein [Source:UniProtKB/TrEMBL;Acc:I3LGR5]	--	--
NC_010448.3_15620	82	36.4665	1.16905	0.000290391	ENSSSCG00000009397	7.41	6.34	4.87	3.66	3.84	4.17	CAB39L	-0.72028	0.00823977	337	-59.02	calcium binding protein 39-like [Source:HGNC Symbol;Acc:HGNC:20290]	2	GO:0005488	GO:0070062
NC_010448.3_15620	82	36.4665	1.16905	0.000290391	ENSSSCG00000000176	11.71	9.66	3.12	6.4	2.83	3.99	CACNB3	-0.797203	0.00190037	691	-119.82	calcium channel, voltage-dependent, beta 3 subunit [Source:HGNC Symbol;Acc:HGNC:1403]	7	GO:0005245	GO:0005891	GO:0050852	GO:0070588	GO:0005515	GO:0016020	GO:0006816
NC_010448.3_15620	82	36.4665	1.16905	0.000290391	ENSSSCG00000025532	1.68	3.48	1.31	1.31	0.66	0.57	CACNG7	-0.886166	0.000123989	328	-61.99	calcium channel, voltage-dependent, gamma subunit 7 [Source:HGNC Symbol;Acc:HGNC:13626]	4	GO:0006816	GO:0016020	GO:0016021	GO:2000311
NC_010448.3_15620	82	36.4665	1.16905	0.000290391	ENSSSCG00000003061	28.18	20.36	5.56	7.04	5.1	6.23	CADM4	-0.825175	0.000951363	400	-60.11	cell adhesion molecule 4 [Source:HGNC Symbol;Acc:HGNC:30825]	4	GO:0016020	GO:0016021	GO:0005515	GO:0070062
NC_010448.3_15620	82	36.4665	1.16905	0.000290391	ENSSSCG00000009815	8.43	8.98	4.89	7.19	3.86	4.93	CAMKK2	-0.664336	0.0184527	754	-135.93	calcium/calmodulin-dependent protein kinase kinase 2, beta [Source:HGNC Symbol;Acc:HGNC:1470]	14	GO:0000166	GO:0004672	GO:0004674	GO:0005509	GO:0005524	GO:0005737	GO:0006468	GO:0016301	GO:0016310	GO:0016740	GO:0016772	GO:0046777	GO:0004713	GO:0005515
NC_010448.3_15620	82	36.4665	1.16905	0.000290391	ENSSSCG00000007993	1.7	1.67	0.72	1.52	0.65	1.06	CAPN15	-0.58042	0.047856	562	-97.65	calpain 15 [Source:HGNC Symbol;Acc:HGNC:11182]	14	GO:0004198	GO:0005622	GO:0006508	GO:0008233	GO:0008234	GO:0008270	GO:0016787	GO:0004198	GO:0005622	GO:0006508	GO:0008233	GO:0008234	GO:0008270	GO:0016787
NC_010448.3_15620	82	36.4665	1.16905	0.000290391	ENSSSCG00000016464	12.8	12.22	6.09	9.37	4.27	7.98	CASP2	-0.783217	0.00258621	704	-113.92	caspase 2, apoptosis-related cysteine peptidase [Source:HGNC Symbol;Acc:HGNC:1503]	21	GO:0004197	GO:0005622	GO:0005634	GO:0005737	GO:0006508	GO:0006915	GO:0006977	GO:0008233	GO:0008234	GO:0016485	GO:0016787	GO:0019904	GO:0042981	GO:0043065	GO:0071260	GO:0005515	GO:0097192	GO:2001235	GO:0035234	GO:0097190	GO:0097153
NC_010448.3_15620	82	36.4665	1.16905	0.000290391	ENSSSCG00000017529	79.06	68.46	48.04	52.83	45.88	39.97	CBX1	-0.937063	6.99316e-06	456	-74.65	chromobox homolog 1 [Source:HGNC Symbol;Acc:HGNC:1551]	14	GO:0000775	GO:0000785	GO:0001939	GO:0001940	GO:0005634	GO:0005721	GO:0005819	GO:0010369	GO:0019899	GO:0042802	GO:0045892	GO:0005515	GO:1990226	GO:0042803
NC_010448.3_15620	82	36.4665	1.16905	0.000290391	ENSSSCG00000024261	13.33	12.63	2.89	7.15	1.1	2.31	CBX2	-0.93007	1.17022e-05	556	-97.89	chromobox homolog 2 [Source:HGNC Symbol;Acc:HGNC:1552]	11	GO:0000122	GO:0000792	GO:0003677	GO:0003682	GO:0005634	GO:0031519	GO:0035064	GO:0035102	GO:0045137	GO:0005515	GO:0000791
NC_010448.3_15620	82	36.4665	1.16905	0.000290391	ENSSSCG00000009628	13.1	12.12	4.61	10.86	4.04	5.87	CCAR2	-0.846154	0.000521134	976	-175.32	cell cycle and apoptosis regulator 2 [Source:HGNC Symbol;Acc:HGNC:23360]	20	GO:0000993	GO:0004857	GO:0005634	GO:0005681	GO:0005737	GO:0005759	GO:0006915	GO:0008380	GO:0019899	GO:0032784	GO:0043065	GO:0043086	GO:0043653	GO:0044609	GO:0005515	GO:0044822	GO:0000790	GO:0009411	GO:2000003	GO:1902230
NC_010448.3_15620	82	36.4665	1.16905	0.000290391	ENSSSCG00000023001	10.85	9.54	7.07	8.08	6.89	7.03	CCDC149	-0.762238	0.00395045	320	-58.08	coiled-coil domain containing 149 [Source:HGNC Symbol;Acc:HGNC:25405]	--	--
NC_010448.3_15620	82	36.4665	1.16905	0.000290391	ENSSSCG00000009896	5.41	1.44	0.48	0.9	0.41	0.49	CCDC64	-0.762238	0.00395045	604	-98.52	coiled-coil domain containing 64 [Source:HGNC Symbol;Acc:HGNC:28095]	6	GO:0005813	GO:0017137	GO:0031175	GO:0034452	GO:0055107	GO:0005515
NC_010448.3_15620	82	36.4665	1.16905	0.000290391	ENSSSCG00000013105	7.15	6.3	2.74	5.32	3.19	2.69	CCDC86	-0.79021	0.00222314	1164	-202.27	coiled-coil domain containing 86 [Source:HGNC Symbol;Acc:HGNC:28359]	4	GO:0005634	GO:0005730	GO:0005515	GO:0044822
NC_010448.3_15620	82	36.4665	1.16905	0.000290391	ENSSSCG00000023501	0.37	0.21	0.16	0.12	0.11	0.03	CCKAR	-0.832168	0.000785442	423	-76.57	cholecystokinin A receptor [Source:HGNC Symbol;Acc:HGNC:1570]	9	GO:0001764	GO:0004871	GO:0004930	GO:0007165	GO:0007186	GO:0007409	GO:0015054	GO:0016021	GO:0030900
NC_010448.3_15620	82	36.4665	1.16905	0.000290391	ENSSSCG00000017036	6.18	1.56	0.46	0.66	0.65	0.75	CCNJL	-0.643357	0.0240032	385	-63.68	cyclin J-like [Source:HGNC Symbol;Acc:HGNC:25876]	1	GO:0005634
NC_010448.3_15620	82	36.4665	1.16905	0.000290391	ENSSSCG00000002509	10.47	11.41	8.9	7.96	5.06	10.31	CCNK	-0.734266	0.00654349	2013	-357.24	cyclin K [Source:HGNC Symbol;Acc:HGNC:1596]	12	GO:0000079	GO:0001701	GO:0002944	GO:0002945	GO:0004693	GO:0006355	GO:0006974	GO:0008353	GO:0019901	GO:0071157	GO:0006468	GO:0005515
NC_010448.3_15620	82	36.4665	1.16905	0.000290391	ENSSSCG00000006734	0.01	0.05	0.02	0	0.02	0	CD101	-0.607538	0.0361378	523	-100.11	CD101 molecule [Source:HGNC Symbol;Acc:HGNC:5949]	4	GO:0005515	GO:0005515	GO:0070062	GO:0005515
NC_010448.3_15620	82	36.4665	1.16905	0.000290391	ENSSSCG00000004485	1.08	1.33	1.25	0.81	0.78	0.7	CD109	-0.756569	0.00439849	630	-104.74	CD109 molecule [Source:HGNC Symbol;Acc:HGNC:21685]	15	GO:0004866	GO:0005576	GO:0005615	GO:0010951	GO:0004866	GO:0005576	GO:0005615	GO:0010951	GO:0004866	GO:0005576	GO:0005615	GO:0010951	GO:0030512	GO:0050431	GO:0061045
NC_010448.3_15620	82	36.4665	1.16905	0.000290391	ENSSSCG00000003949	8.34	7.35	2.95	4.43	2.09	2.6	CDC20	-0.846154	0.000521134	988	-199.18	Sus scrofa cell division cycle 20 homolog (S. cerevisiae) (CDC20), mRNA. [Source:RefSeq mRNA;Acc:NM_001123094]	18	GO:0000922	GO:0005680	GO:0005737	GO:0005815	GO:0005856	GO:0007049	GO:0007067	GO:0008022	GO:0016567	GO:0019899	GO:0031145	GO:0031915	GO:0040020	GO:0051301	GO:0051488	GO:0090129	GO:0005515	GO:0005634
NC_010448.3_15620	82	36.4665	1.16905	0.000290391	ENSSSCG00000013008	5.47	4.43	2.12	2.89	1.78	1.59	CDCA5	-0.951049	2.03842e-06	997	-168.7	cell division cycle associated 5 [Source:HGNC Symbol;Acc:HGNC:14626]	14	GO:0000082	GO:0000790	GO:0005634	GO:0005737	GO:0005886	GO:0006302	GO:0007064	GO:0007067	GO:0007076	GO:0007080	GO:0008278	GO:0071922	GO:0005515	GO:0051329
NC_010448.3_15620	82	36.4665	1.16905	0.000290391	ENSSSCG00000025092	39.04	34.68	14.22	27.87	32.58	12.45	CDK4	-0.86014	0.000331668	422	-80.01	Sus scrofa cyclin-dependent kinase 4 (CDK4), mRNA. [Source:RefSeq mRNA;Acc:NM_001123097]	35	GO:0000082	GO:0000166	GO:0000307	GO:0000785	GO:0004672	GO:0004674	GO:0004693	GO:0005524	GO:0005634	GO:0005667	GO:0005730	GO:0005737	GO:0005829	GO:0005923	GO:0006468	GO:0007049	GO:0007165	GO:0010468	GO:0016020	GO:0016301	GO:0016310	GO:0016740	GO:0016772	GO:0031965	GO:0042127	GO:0042493	GO:0048146	GO:0051301	GO:0051726	GO:0004713	GO:0005515
NC_010448.3_15620	82	36.4665	1.16905	0.000290391	ENSSSCG00000015318	7.39	7.52	6.98	7.2	4.14	7.1	CDK6	-0.664336	0.0184527	572	-100.67	cyclin-dependent kinase 6 [Source:HGNC Symbol;Acc:HGNC:1777]	43	GO:0000307	GO:0001726	GO:0001954	GO:0002244	GO:0003323	GO:0004672	GO:0004693	GO:0005524	GO:0005634	GO:0005737	GO:0006468	GO:0007219	GO:0009615	GO:0010468	GO:0010628	GO:0016301	GO:0016772	GO:0030097	GO:0030332	GO:0033077	GO:0042063	GO:0043697	GO:0045638	GO:0045646	GO:0045668	GO:0045786	GO:0048146	GO:0050680	GO:0060218	GO:2000773	GO:0005515
NC_010448.3_15620	82	36.4665	1.16905	0.000290391	ENSSSCG00000017218	14.27	10.64	6.69	11.14	3.46	7.26	CDR2L	-0.748252	0.00512408	368	-59.76	cerebellar degeneration-related protein 2-like [Source:HGNC Symbol;Acc:HGNC:29999]	--	--
NC_010448.3_15620	82	36.4665	1.16905	0.000290391	ENSSSCG00000030534	4.91	5.28	2.82	3.82	2.64	3.23	CENPM	-0.825175	0.000951363	344	-66.78	centromere protein M [Source:HGNC Symbol;Acc:HGNC:18352]	--	--
NC_010448.3_15620	82	36.4665	1.16905	0.000290391	ENSSSCG00000008579	4.79	3.87	1.3	2.8	1.68	1.45	CENPO	-0.734266	0.00654349	455	-79.33	centromere protein O [Source:HGNC Symbol;Acc:HGNC:28152]	3	GO:0000776	GO:0034508	GO:0005634
NC_010448.3_15620	82	36.4665	1.16905	0.000290391	ENSSSCG00000016556	4.23	3.37	4.03	4	3.85	2.52	CEP41	-0.734266	0.00654349	531	-92.14	centrosomal protein 41kDa [Source:HGNC Symbol;Acc:HGNC:12370]	8	GO:0005813	GO:0005814	GO:0005929	GO:0036064	GO:0042384	GO:0072372	GO:0016020	GO:0005515
NC_010448.3_15620	82	36.4665	1.16905	0.000290391	ENSSSCG00000023677	41.43	35.61	10.08	32.26	16.16	16.7	CHMP1A	-0.601399	0.0385885	565	-96.69	charged multivesicular body protein 1A [Source:HGNC Symbol;Acc:HGNC:8740]	16	GO:0000794	GO:0000910	GO:0005769	GO:0005815	GO:0007076	GO:0012505	GO:0015031	GO:0016192	GO:0016363	GO:0016458	GO:0019904	GO:0045014	GO:0045892	GO:0070062	GO:0005515	GO:0042803
NC_010448.3_15620	82	36.4665	1.16905	0.000290391	ENSSSCG00000006545	0.03	0.03	0.01	0.02	0.03	0.01	CHRNB2	-0.652583	0.021431	2241	-399.92	Uncharacterized protein [Source:UniProtKB/TrEMBL;Acc:F1RGM6]	56	GO:0001508	GO:0001661	GO:0001666	GO:0004889	GO:0005216	GO:0005230	GO:0005886	GO:0005892	GO:0006810	GO:0006811	GO:0006816	GO:0006939	GO:0007165	GO:0007601	GO:0007605	GO:0007612	GO:0007613	GO:0007626	GO:0008306	GO:0008542	GO:0009897	GO:0014059	GO:0015464	GO:0016020	GO:0016021	GO:0019233	GO:0021562	GO:0021631	GO:0021771	GO:0021952	GO:0021955
NC_010448.3_15620	82	36.4665	1.16905	0.000290391	ENSSSCG00000008175	30.63	37.49	12.52	24.75	11.98	12.76	CHST10	-0.762238	0.00395045	582	-104.37	Uncharacterized protein [Source:UniProtKB/TrEMBL;Acc:F1STF4]	6	GO:0007612	GO:0007616	GO:0008146	GO:0016021	GO:0016051	GO:0016740
NC_010448.3_15620	82	36.4665	1.16905	0.000290391	ENSSSCG00000021581	2.27	2.15	1.79	1.55	0.62	1.67	CLCN2	-0.706294	0.0102452	742	-150.99	chloride channel, voltage-sensitive 2 [Source:HGNC Symbol;Acc:HGNC:2020]	9	GO:0005216	GO:0005247	GO:0006821	GO:0016020	GO:0016021	GO:0030554	GO:0055085	GO:0060041	GO:0060689
NC_010448.3_15620	82	36.4665	1.16905	0.000290391	ENSSSCG00000003429	2.74	2.98	1.59	2.05	1	1.84	CLCN6	-0.777584	0.00291017	394	-80.76	chloride channel, voltage-sensitive 6 [Source:HGNC Symbol;Acc:HGNC:2024]	8	GO:0005216	GO:0005247	GO:0006821	GO:0016020	GO:0016021	GO:0030554	GO:0055085	GO:0005765
NC_010448.3_15620	82	36.4665	1.16905	0.000290391	ENSSSCG00000002494	3.65	2.43	0.43	0.71	0.18	0.69	CLMN	-0.819616	0.00110155	478	-78.38	calmin (calponin-like, transmembrane) [Source:HGNC Symbol;Acc:HGNC:19972]	5	GO:0003779	GO:0005737	GO:0008285	GO:0031175	GO:0005515
NC_010448.3_15620	82	36.4665	1.16905	0.000290391	ENSSSCG00000011666	1.71	2.95	1.11	2.5	1.03	1.05	CLSTN2	-0.853147	0.000418118	549	-99.48	calsyntenin 2 [Source:HGNC Symbol;Acc:HGNC:17448]	5	GO:0005509	GO:0007156	GO:0016020	GO:0016021	GO:0045211
NC_010448.3_15620	82	36.4665	1.16905	0.000290391	ENSSSCG00000030270	62.34	52.7	19.21	29.44	25.02	20.61	CNN2	-0.664336	0.0184527	526	-97.62	calponin 2 [Source:HGNC Symbol;Acc:HGNC:2156]	14	GO:0001725	GO:0003779	GO:0010628	GO:0030097	GO:0030336	GO:0031032	GO:0032970	GO:0042060	GO:0042127	GO:0050765	GO:0071260	GO:0005515	GO:0070062	GO:0016020
NC_010448.3_15620	82	36.4665	1.16905	0.000290391	ENSSSCG00000017420	19.26	21.3	6.26	16.42	6.65	6.12	CNP	-0.867133	0.000259812	302	-60.12	2',3'-cyclic nucleotide 3' phosphodiesterase [Source:HGNC Symbol;Acc:HGNC:2158]	17	GO:0003824	GO:0004113	GO:0005615	GO:0005737	GO:0005874	GO:0007409	GO:0008344	GO:0009214	GO:0009636	GO:0016020	GO:0016070	GO:0005524	GO:0016301	GO:0070062	GO:0005634	GO:0021762	GO:0048709
NC_010448.3_15620	82	36.4665	1.16905	0.000290391	ENSSSCG00000023322	50.29	157.18	0.86	0.58	0.43	6.39	COL9A2	-0.657343	0.0201855	344	-57.64	collagen, type IX, alpha 2 [Source:HGNC Symbol;Acc:HGNC:2218]	1	GO:0005594
NC_010448.3_15620	82	36.4665	1.16905	0.000290391	ENSSSCG00000030217	3.41	6.87	2.07	4.44	2.38	2.99	COLGALT2	-0.741259	0.00580115	986	-184.93	collagen beta(1-O)galactosyltransferase 2 [Source:HGNC Symbol;Acc:HGNC:16790]	1	GO:0009103
NC_010448.3_15620	82	36.4665	1.16905	0.000290391	ENSSSCG00000022392	6.24	6.48	5.83	4.84	4.42	4.66	COPS7B	-0.636364	0.0260969	305	-54.94	COP9 signalosome subunit 7B [Source:HGNC Symbol;Acc:HGNC:16760]	5	GO:0005737	GO:0008180	GO:0010388	GO:0005515	GO:0005634
NC_010448.3_15620	82	36.4665	1.16905	0.000290391	ENSSSCG00000000290	55.24	53.22	20.86	46.47	47.35	19.99	COPZ1	-0.839161	0.000642826	330	-58.44	coatomer protein complex, subunit zeta 1 [Source:HGNC Symbol;Acc:HGNC:2243]	4	GO:0006810	GO:0006886	GO:0016192	GO:0030117
NC_010448.3_15620	82	36.4665	1.16905	0.000290391	ENSSSCG00000005375	0.65	0.36	0.52	1.06	0.35	0.19	CORO2A	-0.608392	0.035806	870	-146.34	coronin, actin binding protein, 2A [Source:HGNC Symbol;Acc:HGNC:2255]	3	GO:0017053	GO:0051015	GO:0005515
NC_010448.3_15620	82	36.4665	1.16905	0.000290391	ENSSSCG00000024206	7.63	4.55	2.02	3.16	2.58	2.51	CPPED1	-0.846154	0.000521134	743	-120.69	calcineurin-like phosphoesterase domain containing 1 [Source:HGNC Symbol;Acc:HGNC:25632]	2	GO:0016787	GO:0070062
NC_010448.3_15620	82	36.4665	1.16905	0.000290391	ENSSSCG00000003339	7.67	7.52	3.3	6.51	3.3	3.9	CPSF3L	-0.872155	0.000216175	1052	-185.93	cleavage and polyadenylation specific factor 3-like [Source:HGNC Symbol;Acc:HGNC:26052]	5	GO:0016787	GO:0005515	GO:0072562	GO:0032039	GO:0016180
NC_010448.3_15620	82	36.4665	1.16905	0.000290391	ENSSSCG00000017743	12.81	10.91	7.49	7.43	8.74	7.83	CRLF3	-0.804196	0.00161477	340	-59.11	Sus scrofa cytokine receptor-like factor 3 (CRLF3), mRNA. [Source:RefSeq mRNA;Acc:NM_001244329]	8	GO:0005737	GO:0030308	GO:0045893	GO:0045944	GO:0046427	GO:0071158	GO:0005515	GO:0000082
NC_010448.3_15620	82	36.4665	1.16905	0.000290391	ENSSSCG00000000062	8.33	7.68	2.72	7.84	2.42	0.67	CSDC2	-0.86014	0.000331668	359	-62.04	cold shock domain containing C2, RNA binding [Source:HGNC Symbol;Acc:HGNC:30359]	3	GO:0003676	GO:0003677	GO:0006355
NC_010448.3_15620	82	36.4665	1.16905	0.000290391	ENSSSCG00000002804	57.04	59.21	47.14	54.27	37.17	42.98	CSNK2A2	-0.769231	0.00344645	370	-60.85	Uncharacterized protein [Source:UniProtKB/TrEMBL;Acc:F1RFS8]	15	GO:0000166	GO:0004672	GO:0004674	GO:0005524	GO:0005634	GO:0006468	GO:0016772	GO:0031519	GO:0047485	GO:0051726	GO:0071174	GO:0016301	GO:0016310	GO:0004713	GO:0005515
NC_010448.3_15620	82	36.4665	1.16905	0.000290391	ENSSSCG00000020976	69.23	64.83	24.46	39.2	34.09	32.74	CSRP1	-0.741259	0.00580115	518	-93.87	cysteine and glycine-rich protein 1 [Source:HGNC Symbol;Acc:HGNC:2469]	5	GO:0008270	GO:0046872	GO:0070062	GO:0044822	GO:0005515
NC_010448.3_15620	82	36.4665	1.16905	0.000290391	ENSSSCG00000028740	13.24	7.76	5.8	5.56	4.22	7.36	CTDSPL	-0.706294	0.0102452	430	-82.97	CTD (carboxy-terminal domain, RNA polymerase II, polypeptide A) small phosphatase-like [Source:HGNC Symbol;Acc:HGNC:16890]	4	GO:0016311	GO:0016791	GO:0005515	GO:0070062
NC_010448.3_15620	82	36.4665	1.16905	0.000290391	ENSSSCG00000006781	9.01	6.86	7.36	5.24	4.45	4.78	CTTNBP2NL	-0.79021	0.00222314	371	-57.04	CTTNBP2 N-terminal like [Source:HGNC Symbol;Acc:HGNC:25330]	6	GO:0015629	GO:0005515	GO:0032410	GO:0006470	GO:0034763	GO:0051721
NC_010448.3_15620	82	36.4665	1.16905	0.000290391	ENSSSCG00000009831	0.84	0.61	0.42	0.64	0.02	0.21	CUX2	-0.811189	0.00136332	863	-147.05	cut-like homeobox 2 [Source:HGNC Symbol;Acc:HGNC:19347]	17	GO:0003677	GO:0003700	GO:0005634	GO:0006355	GO:0043565	GO:0070062	GO:0000122	GO:0050890	GO:0045892	GO:2000463	GO:0051965	GO:0000977	GO:0010628	GO:0071310	GO:0007614	GO:0050775	GO:0061003
NC_010448.3_15620	82	36.4665	1.16905	0.000290391	ENSSSCG00000017054	5.03	3.33	1.99	5.15	0.41	0.77	CYFIP2	-0.685315	0.013906	303	-55.52	cytoplasmic FMR1 interacting protein 2 [Source:HGNC Symbol;Acc:HGNC:13760]	1	GO:0005515
NC_010448.3_15620	82	36.4665	1.16905	0.000290391	ENSSSCG00000003833	0.73	0.32	0.23	0.2	0.15	0.17	DAB1	-0.818182	0.00114311	337	-58.43	Sus scrofa disabled homolog 1 (Drosophila) (DAB1), mRNA. [Source:RefSeq mRNA;Acc:NM_001097442]	39	GO:0001764	GO:0007162	GO:0007264	GO:0007628	GO:0016358	GO:0021517	GO:0021589	GO:0021795	GO:0021799	GO:0021813	GO:0021942	GO:0045666	GO:0045860	GO:0046426	GO:0048471	GO:0048712	GO:0050771	GO:0051645	GO:0005515	GO:0001764	GO:0007162	GO:0007264	GO:0007628	GO:0016358	GO:0021517	GO:0021589	GO:0021795	GO:0021799	GO:0021813	GO:0021942	GO:0045666
NC_010448.3_15620	82	36.4665	1.16905	0.000290391	ENSSSCG00000002637	15.16	11.13	1.97	3.93	0.6	2.36	DBNDD1	-0.874126	0.000200713	455	-80.51	dysbindin (dystrobrevin binding protein 1) domain containing 1 [Source:HGNC Symbol;Acc:HGNC:28455]	1	GO:0005737
NC_010448.3_15620	82	36.4665	1.16905	0.000290391	ENSSSCG00000006048	12.08	10.15	11.99	10.22	7.61	9.52	DCAF13	-0.671329	0.0168315	346	-56.84	DDB1 and CUL4 associated factor 13 [Source:HGNC Symbol;Acc:HGNC:24535]	3	GO:0080008	GO:0005515	GO:0044822
NC_010448.3_15620	82	36.4665	1.16905	0.000290391	ENSSSCG00000003505	33.33	31.7	14.23	24.29	10.41	14.8	DDOST	-0.776224	0.00299286	670	-116.22	dolichyl-diphosphooligosaccharide--protein glycosyltransferase subunit (non-catalytic) [Source:HGNC Symbol;Acc:HGNC:2728]	11	GO:0004579	GO:0005789	GO:0006487	GO:0018279	GO:0034097	GO:0042110	GO:0043231	GO:0043234	GO:0005783	GO:0016020	GO:0005515
NC_010448.3_15620	82	36.4665	1.16905	0.000290391	ENSSSCG00000013776	24.71	22.74	11.19	19.05	16.58	9.64	DDX39A	-0.888112	0.000114134	516	-99.35	DEAD (Asp-Glu-Ala-Asp) box polypeptide 39A [Source:HGNC Symbol;Acc:HGNC:17821]	12	GO:0000398	GO:0003676	GO:0004386	GO:0005524	GO:0005634	GO:0005737	GO:0006406	GO:0008026	GO:0016787	GO:0016020	GO:0005515	GO:0044822
NC_010448.3_15620	82	36.4665	1.16905	0.000290391	ENSSSCG00000017289	46.61	44.56	32.98	37.2	38	33.98	DDX42	-0.846154	0.000521134	349	-60.62	DEAD (Asp-Glu-Ala-Asp) box helicase 42 [Source:HGNC Symbol;Acc:HGNC:18676]	12	GO:0000166	GO:0003676	GO:0004386	GO:0005524	GO:0005634	GO:0005737	GO:0008026	GO:0008104	GO:0016787	GO:0016020	GO:0005515	GO:0044822
NC_010448.3_15620	82	36.4665	1.16905	0.000290391	ENSSSCG00000016497	17.03	18.41	10.17	16.29	10	11.2	DENND2A	-0.797203	0.00190037	372	-62.69	DENN/MADD domain containing 2A [Source:HGNC Symbol;Acc:HGNC:22212]	4	GO:0015629	GO:0017112	GO:0042147	GO:0032851
NC_010448.3_15620	82	36.4665	1.16905	0.000290391	ENSSSCG00000010876	16.76	16.19	13.04	9.94	11.72	12.01	DESI2	-0.734266	0.00654349	544	-98.8	Sus scrofa PPPDE peptidase domain containing 1 (PPPDE1), mRNA. [Source:RefSeq mRNA;Acc:NM_001097419]	4	GO:0005737	GO:0006508	GO:0008233	GO:0016787
NC_010448.3_15620	82	36.4665	1.16905	0.000290391	ENSSSCG00000005490	3.57	3.51	1.24	1.17	0.53	1.25	DFNB31	-0.699301	0.0113742	395	-78.88	deafness, autosomal recessive 31 [Source:HGNC Symbol;Acc:HGNC:16361]	11	GO:0001895	GO:0002142	GO:0005737	GO:0005884	GO:0005929	GO:0007605	GO:0032420	GO:0032421	GO:0050953	GO:0060122	GO:0005515
NC_010448.3_15620	82	36.4665	1.16905	0.000290391	ENSSSCG00000027525	37.46	30.85	9.68	22.71	5.05	9.28	DHCR24	-0.867133	0.000259812	798	-140.91	24-dehydrocholesterol reductase [Source:HGNC Symbol;Acc:HGNC:2859]	24	GO:0003824	GO:0005634	GO:0005783	GO:0006979	GO:0008104	GO:0008203	GO:0008762	GO:0009888	GO:0016125	GO:0016491	GO:0016614	GO:0016628	GO:0019899	GO:0030539	GO:0031639	GO:0042605	GO:0042987	GO:0043066	GO:0043154	GO:0043588	GO:0050660	GO:0055114	GO:0016020	GO:0061024
NC_010448.3_15620	82	36.4665	1.16905	0.000290391	ENSSSCG00000017378	11.9	12.4	6.6	10.18	6.01	7.86	DHX8	-0.727273	0.00735503	364	-60.88	DEAH (Asp-Glu-Ala-His) box polypeptide 8 [Source:HGNC Symbol;Acc:HGNC:2749]	12	GO:0000166	GO:0003676	GO:0003723	GO:0004386	GO:0005524	GO:0005634	GO:0008026	GO:0016787	GO:0071013	GO:0005515	GO:0044822	GO:0042802
NC_010448.3_15620	82	36.4665	1.16905	0.000290391	ENSSSCG00000009613	13.75	2.53	0.61	0.7	0.49	0.94	DMTN	-0.643357	0.0240032	314	-57.97	dematin actin binding protein [Source:HGNC Symbol;Acc:HGNC:3382]	45	GO:0003779	GO:0005102	GO:0005634	GO:0005737	GO:0005829	GO:0005884	GO:0005886	GO:0007010	GO:0008360	GO:0010591	GO:0014731	GO:0016020	GO:0016023	GO:0030507	GO:0030863	GO:0031095	GO:0032956	GO:0043621	GO:0051017	GO:0051489	GO:0071320	GO:0005515	GO:0071277	GO:0048471	GO:0030036	GO:0050732	GO:0006461	GO:0048821	GO:0090303	GO:0031253	GO:0051895
NC_010448.3_15620	82	36.4665	1.16905	0.000290391	ENSSSCG00000000093	12.52	13.45	9.97	6.97	5.46	6.24	DNAL4	-0.797203	0.00190037	334	-63.22	Dynein light chain 4, axonemal [Source:UniProtKB/Swiss-Prot;Acc:A4F4L4]	10	GO:0003774	GO:0005737	GO:0005856	GO:0005874	GO:0005875	GO:0005929	GO:0007017	GO:0030286	GO:0035085	GO:0042995
NC_010448.3_15620	82	36.4665	1.16905	0.000290391	ENSSSCG00000009650	2.28	2.16	0.91	0.91	0.56	0.65	DOCK5	-0.921192	2.09498e-05	414	-75.79	dedicator of cytokinesis 5 [Source:HGNC Symbol;Acc:HGNC:23476]	4	GO:0005085	GO:0005737	GO:0007264	GO:0005488
NC_010448.3_15620	82	36.4665	1.16905	0.000290391	ENSSSCG00000005670	5.5	6.61	2.68	5.31	2.69	2.49	DOLPP1	-0.671329	0.0168315	687	-116.44	dolichyldiphosphatase 1 [Source:HGNC Symbol;Acc:HGNC:29565]	5	GO:0003824	GO:0006487	GO:0016020	GO:0030176	GO:0047874
NC_010448.3_15620	82	36.4665	1.16905	0.000290391	ENSSSCG00000012995	16.78	15.87	7.38	14.63	5.44	11.66	DPF2	-0.832168	0.000785442	338	-60.27	D4, zinc and double PHD fingers family 2 [Source:HGNC Symbol;Acc:HGNC:9964]	9	GO:0005634	GO:0005737	GO:0005813	GO:0008270	GO:0043231	GO:0046872	GO:0005515	GO:0000978	GO:0000790
NC_010448.3_15620	82	36.4665	1.16905	0.000290391	ENSSSCG00000016423	4.8	3.64	0.27	0.56	0.14	0.67	DPP6	-0.804196	0.00161477	330	-56.51	dipeptidyl-peptidase 6 [Source:HGNC Symbol;Acc:HGNC:3010]	10	GO:0006508	GO:0008236	GO:0016020	GO:0019228	GO:0042391	GO:0043266	GO:0070062	GO:0005515	GO:1901379	GO:1901381
NC_010448.3_15620	82	36.4665	1.16905	0.000290391	ENSSSCG00000003423	0.18	0.44	0.1	0.23	0.08	0.12	DRAXIN	-0.760071	0.00411738	1105	-201.89	dorsal inhibitory axon guidance protein [Source:HGNC Symbol;Acc:HGNC:25054]	8	GO:0007411	GO:0021516	GO:0021528	GO:0030900	GO:0090090	GO:0005515	GO:0043524	GO:0030517
NC_010448.3_15620	82	36.4665	1.16905	0.000290391	ENSSSCG00000024397	6.6	3.6	2.29	3.75	2.79	3.03	DTX2	-0.615385	0.0331699	489	-78.8	deltex 2, E3 ubiquitin ligase [Source:HGNC Symbol;Acc:HGNC:15973]	6	GO:0005634	GO:0007219	GO:0008270	GO:0031965	GO:0046872	GO:0005515
NC_010448.3_15620	82	36.4665	1.16905	0.000290391	ENSSSCG00000015850	6.09	4.81	1.76	3.48	1.5	2.73	DUSP4	-0.769231	0.00344645	448	-82.05	dual specificity phosphatase 4 [Source:HGNC Symbol;Acc:HGNC:3070]	9	GO:0004721	GO:0004725	GO:0006470	GO:0008138	GO:0016311	GO:0016787	GO:0016791	GO:0017017	GO:0035335
NC_010448.3_15620	82	36.4665	1.16905	0.000290391	ENSSSCG00000025374	14.44	16.36	12.73	15.3	6.15	14.11	DVL3	-0.699301	0.0113742	363	-60.23	dishevelled segment polarity protein 3 [Source:HGNC Symbol;Acc:HGNC:3087]	23	GO:0001934	GO:0002020	GO:0003007	GO:0003148	GO:0004871	GO:0005109	GO:0005622	GO:0005737	GO:0007275	GO:0008013	GO:0016055	GO:0035556	GO:0035567	GO:0038031	GO:0043507	GO:0045893	GO:0046982	GO:0060070	GO:0060071	GO:0090103	GO:0090179	GO:0005515	GO:0005102
NC_010448.3_15620	82	36.4665	1.16905	0.000290391	ENSSSCG00000007268	28.06	36.18	14.69	24.84	9.21	13.4	E2F1	-0.762238	0.00395045	309	-61.9	E2F transcription factor 1 [Source:HGNC Symbol;Acc:HGNC:3113]	28	GO:0000077	GO:0000122	GO:0001047	GO:0003677	GO:0003700	GO:0005634	GO:0005667	GO:0005737	GO:0006351	GO:0006355	GO:0006915	GO:0008134	GO:0008630	GO:0010628	GO:0030900	GO:0035189	GO:0045892	GO:0045893	GO:0045944	GO:0048146	GO:0048255	GO:0051726	GO:0071930	GO:2000045	GO:0005515	GO:0043276	GO:0072332	GO:1990086
NC_010448.3_15620	82	36.4665	1.16905	0.000290391	ENSSSCG00000001903	8.2	7.42	5.36	7.78	5.04	4.62	EDC3	-0.72028	0.00823977	631	-115.62	enhancer of mRNA decapping 3 [Source:HGNC Symbol;Acc:HGNC:26114]	3	GO:0042802	GO:0016020	GO:0005515
NC_010448.3_15620	82	36.4665	1.16905	0.000290391	ENSSSCG00000003458	54.07	47.25	31.96	51.18	24.21	27.48	EFHD2	-0.671329	0.0168315	348	-61.85	EF-hand domain family, member D2 [Source:HGNC Symbol;Acc:HGNC:28670]	2	GO:0005509	GO:0005515
NC_010448.3_15620	82	36.4665	1.16905	0.000290391	ENSSSCG00000017948	7.94	5.68	1.05	1.02	0.15	1.06	EFNB3	-0.65035	0.0220342	454	-81.26	Sus scrofa ephrin-B3 (EFNB3), mRNA. [Source:RefSeq mRNA;Acc:NM_001114285]	6	GO:0007411	GO:0007628	GO:0016020	GO:0016198	GO:0046875	GO:0048013
NC_010448.3_15620	82	36.4665	1.16905	0.000290391	ENSSSCG00000027990	8.88	10.68	9.93	9.18	8.18	6.95	EIF2S1	-0.587413	0.0446093	394	-57.86	eukaryotic translation initiation factor 2, subunit 1 alpha, 35kDa [Source:HGNC Symbol;Acc:HGNC:3265]	16	GO:0003723	GO:0003743	GO:0005634	GO:0005737	GO:0005850	GO:0005851	GO:0006412	GO:0006413	GO:0010494	GO:0043022	GO:0043558	GO:0046777	GO:0070062	GO:0016020	GO:0005515	GO:0044822
NC_010448.3_15620	82	36.4665	1.16905	0.000290391	ENSSSCG00000023937	1.57	1.41	0.77	1.37	0.35	0.73	ELOVL1	-0.636364	0.0260969	1540	-261.23	ELOVL fatty acid elongase 1 [Source:HGNC Symbol;Acc:HGNC:14418]	9	GO:0005783	GO:0009922	GO:0016021	GO:0019367	GO:0030148	GO:0034625	GO:0042761	GO:0016020	GO:0005515
NC_010448.3_15620	82	36.4665	1.16905	0.000290391	ENSSSCG00000000018	4.46	2.28	1.13	1.35	1.52	2.13	ENSSSCG00000000018	-0.615385	0.0331699	324	-61.78	--	--	--
NC_010448.3_15620	82	36.4665	1.16905	0.000290391	ENSSSCG00000000029	4.97	2.99	1.19	1.16	0.45	1.02	ENSSSCG00000000029	-0.776224	0.00299286	1539	-281.68	Interacting selectively and non-covalently with any protein or protein complex (a complex of two or more proteins that may include other nonprotein molecules).	9	GO:0005509	GO:0005615	GO:0009897	GO:0009986	GO:0019897	GO:0042802	GO:0046982	GO:0051260	GO:0005515
NC_010448.3_15620	82	36.4665	1.16905	0.000290391	ENSSSCG00000000175	6.18	6.42	2.69	5.15	1.95	2.73	ENSSSCG00000000175	-0.832168	0.000785442	325	-56.2	Uncharacterized protein [Source:UniProtKB/TrEMBL;Acc:F1SPN5]	11	GO:0000166	GO:0004016	GO:0006171	GO:0007212	GO:0009190	GO:0016021	GO:0016829	GO:0016849	GO:0035556	GO:0071380	GO:0071870
NC_010448.3_15620	82	36.4665	1.16905	0.000290391	ENSSSCG00000000297	1.61	1.75	0.33	0.99	0.52	0.43	ENSSSCG00000000297	-0.85114	0.000445901	552	-86.81	Uncharacterized protein [Source:UniProtKB/TrEMBL;Acc:F1SR49]	7	GO:0003824	GO:0004114	GO:0007165	GO:0008081	GO:0008152	GO:0016787	GO:0046872
NC_010448.3_15620	82	36.4665	1.16905	0.000290391	ENSSSCG00000000437	0.59	1.01	0.3	0.47	0.31	0.3	ENSSSCG00000000437	-0.856146	0.000379136	1015	-182.2	Uncharacterized protein [Source:UniProtKB/TrEMBL;Acc:F1SKH5]	6	GO:0005096	GO:0005543	GO:0005622	GO:0007165	GO:0043547	GO:0005515
NC_010448.3_15620	82	36.4665	1.16905	0.000290391	ENSSSCG00000000774	2.36	1.6	0.73	0.85	0.99	0.75	ENSSSCG00000000774	-0.577934	0.0490488	311	-56.78	Sus scrofa ubiquitin specific peptidase 18 (USP18), mRNA. [Source:RefSeq mRNA;Acc:NM_213826]	6	GO:0004221	GO:0006511	GO:0019785	GO:0032020	GO:0035634	GO:0005515
NC_010448.3_15620	82	36.4665	1.16905	0.000290391	ENSSSCG00000000999	17.77	19.44	9.44	15.48	6.63	9.06	ENSSSCG00000000999	-0.825175	0.000951363	385	-57.38	Uncharacterized protein [Source:UniProtKB/TrEMBL;Acc:F1RX06]	2	GO:0003824	GO:0008152
NC_010448.3_15620	82	36.4665	1.16905	0.000290391	ENSSSCG00000001579	9.99	8.74	4.74	9.09	5.63	4.72	ENSSSCG00000001579	-0.776224	0.00299286	468	-82.68	The process in which a methyl group is covalently attached to a molecule.	3	GO:0003676	GO:0008168	GO:0032259
NC_010448.3_15620	82	36.4665	1.16905	0.000290391	ENSSSCG00000001679	12.14	13.06	5.92	6.99	4.33	5.14	ENSSSCG00000001679	-0.881119	0.000152674	447	-78.67	Uncharacterized protein [Source:UniProtKB/TrEMBL;Acc:F1RRK9]	5	GO:0005634	GO:0006810	GO:0006886	GO:0008536	GO:0005488
NC_010448.3_15620	82	36.4665	1.16905	0.000290391	ENSSSCG00000001927	29.2	18.3	10.04	17.79	15	11.77	ENSSSCG00000001927	-0.58042	0.047856	326	-56.55	Any process that an organism uses to control its balance, the orientation of the organism (or the head of the organism) in relation to the source of gravity. In humans and animals, balance is perceived through visual cues, the labyrinth system of the inner ears and information from skin pressure receptors and muscle and joint receptors.	23	GO:0001501	GO:0003824	GO:0004553	GO:0004563	GO:0005764	GO:0005975	GO:0006689	GO:0007040	GO:0007605	GO:0007626	GO:0007628	GO:0008152	GO:0016020	GO:0016787	GO:0016798	GO:0019915	GO:0019953	GO:0030203	GO:0042552	GO:0046982	GO:0048667	GO:0050884	GO:0050885
NC_010448.3_15620	82	36.4665	1.16905	0.000290391	ENSSSCG00000003136	24.85	18.16	9.97	18.99	14.6	12.32	ENSSSCG00000003136	-0.776224	0.00299286	1027	-188.83	Interacting selectively and non-covalently with any protein or protein complex (a complex of two or more proteins that may include other nonprotein molecules).	6	GO:0005086	GO:0005543	GO:0005737	GO:0005886	GO:0032012	GO:0005515
NC_010448.3_15620	82	36.4665	1.16905	0.000290391	ENSSSCG00000003420	3.68	3.12	1.69	3.22	1.77	1.62	ENSSSCG00000003420	-0.804196	0.00161477	781	-136.84	Sus scrofa F-box protein 6 (FBXO6), mRNA. [Source:RefSeq mRNA;Acc:NM_001244632]	2	GO:0030163	GO:0005515
NC_010448.3_15620	82	36.4665	1.16905	0.000290391	ENSSSCG00000003909	12.8	11.97	7.02	7.6	3.67	3.86	ENSSSCG00000003909	-0.909091	4.19104e-05	341	-59.81	Interacting selectively and non-covalently with any protein or protein complex (a complex of two or more proteins that may include other nonprotein molecules).	4	GO:0005942	GO:0035014	GO:0043551	GO:0005515
NC_010448.3_15620	82	36.4665	1.16905	0.000290391	ENSSSCG00000004738	3.05	3.37	1.06	2.67	0.94	1.19	ENSSSCG00000004738	-0.825175	0.000951363	306	-59.43	Interacting selectively and non-covalently with any protein or protein complex (a complex of two or more proteins that may include other nonprotein molecules).	2	GO:0005515	GO:0005515
NC_010448.3_15620	82	36.4665	1.16905	0.000290391	ENSSSCG00000004759	20.5	0.9	0.3	0.19	0.06	0	ENSSSCG00000004759	-0.860704	0.00032536	336	-59.76	Sus scrofa serine peptidase inhibitor, Kunitz type 1 (SPINT1), mRNA. [Source:RefSeq mRNA;Acc:NM_001244422]	6	GO:0001892	GO:0004867	GO:0030198	GO:0060670	GO:0060674	GO:0005515
NC_010448.3_15620	82	36.4665	1.16905	0.000290391	ENSSSCG00000004870	39.57	26.17	11.59	25.66	16.01	11.55	ENSSSCG00000004870	-0.783217	0.00258621	335	-56.28	Catalysis of the hydrolysis of a tripeptide.	7	GO:0006508	GO:0008152	GO:0008233	GO:0008237	GO:0016787	GO:0016805	GO:0034701
NC_010448.3_15620	82	36.4665	1.16905	0.000290391	ENSSSCG00000005250	0.87	0.74	0.25	0.43	0.14	0.34	ENSSSCG00000005250	-0.769231	0.00344645	447	-79.68	Interacting selectively and non-covalently with any protein or protein complex (a complex of two or more proteins that may include other nonprotein molecules).	11	GO:0001701	GO:0006886	GO:0007268	GO:0007626	GO:0010468	GO:0014047	GO:0014051	GO:0016020	GO:0035264	GO:0005515	GO:0005515
NC_010448.3_15620	82	36.4665	1.16905	0.000290391	ENSSSCG00000005585	5.84	5.6	3.98	5.29	3.75	4.08	ENSSSCG00000005585	-0.685315	0.013906	341	-59.93	--	--	--
NC_010448.3_15620	82	36.4665	1.16905	0.000290391	ENSSSCG00000005715	13.99	17.32	8.35	14.21	3.9	9.54	ENSSSCG00000005715	-0.762238	0.00395045	699	-118.73	--	--	--
NC_010448.3_15620	82	36.4665	1.16905	0.000290391	ENSSSCG00000005894	6.53	7.82	3.65	4.32	1.27	3.56	ENSSSCG00000005894	-0.86014	0.000331668	465	-75.44	Uncharacterized protein [Source:UniProtKB/TrEMBL;Acc:F1RSQ1]	4	GO:0005622	GO:0005856	GO:0007165	GO:0005515
NC_010448.3_15620	82	36.4665	1.16905	0.000290391	ENSSSCG00000005921	2.86	2.07	1.69	2.71	0.94	1.48	ENSSSCG00000005921	-0.699301	0.0113742	1445	-263.9	The selective, non-covalent, often stoichiometric, interaction of a molecule with one or more specific sites on another molecule.	2	GO:0005515	GO:0005488
NC_010448.3_15620	82	36.4665	1.16905	0.000290391	ENSSSCG00000006274	2.51	2.77	1.26	2.1	1.14	1.81	ENSSSCG00000006274	-0.753066	0.00469389	326	-61.17	The selective, non-covalent, often stoichiometric, interaction of a molecule with one or more specific sites on another molecule.	39	GO:0000166	GO:0000723	GO:0001756	GO:0002326	GO:0002328	GO:0002360	GO:0003677	GO:0004674	GO:0004677	GO:0005524	GO:0005634	GO:0005667	GO:0005958	GO:0006302	GO:0006303	GO:0006915	GO:0007420	GO:0007507	GO:0008134	GO:0010332	GO:0016301	GO:0016310	GO:0016740	GO:0016772	GO:0016773	GO:0018105	GO:0019899	GO:0030098	GO:0031648	GO:0032869	GO:0033077
NC_010448.3_15620	82	36.4665	1.16905	0.000290391	ENSSSCG00000006550	2.25	2.5	1.74	2.21	1.22	2.01	ENSSSCG00000006550	-0.671329	0.0168315	348	-58.06	Interacting selectively and non-covalently with any metal ion.	22	GO:0000166	GO:0000287	GO:0004012	GO:0005524	GO:0006812	GO:0015914	GO:0016020	GO:0016021	GO:0016787	GO:0019829	GO:0046872	GO:0000166	GO:0000287	GO:0004012	GO:0005524	GO:0006812	GO:0015914	GO:0016020	GO:0016021	GO:0016787	GO:0019829	GO:0046872
NC_010448.3_15620	82	36.4665	1.16905	0.000290391	ENSSSCG00000007161	18.15	8.67	3.6	6.01	1.85	3.36	ENSSSCG00000007161	-0.881119	0.000152674	314	-58.38	Uncharacterized protein [Source:UniProtKB/TrEMBL;Acc:F1S8A9]	--	--
NC_010448.3_15620	82	36.4665	1.16905	0.000290391	ENSSSCG00000007249	7.66	5.83	3.49	3.55	1.19	3.89	ENSSSCG00000007249	-0.811189	0.00136332	367	-58.77	--	--	--
NC_010448.3_15620	82	36.4665	1.16905	0.000290391	ENSSSCG00000008043	2.03	1.91	1.22	1.68	0.73	0.74	ENSSSCG00000008043	-0.804196	0.00161477	707	-118.58	Uncharacterized protein [Source:UniProtKB/TrEMBL;Acc:F1RFA9]	5	GO:0004842	GO:0008270	GO:0016567	GO:0046872	GO:0005515
NC_010448.3_15620	82	36.4665	1.16905	0.000290391	ENSSSCG00000008178	2.39	2.3	0.73	0.51	0.19	0.55	ENSSSCG00000008178	-0.818182	0.00114311	365	-60.41	Uncharacterized protein [Source:UniProtKB/TrEMBL;Acc:F1STF1]	--	--
NC_010448.3_15620	82	36.4665	1.16905	0.000290391	ENSSSCG00000009512	0.57	0.47	0.19	0.17	0.25	0.21	ENSSSCG00000009512	-0.774082	0.00312666	713	-125.87	Uncharacterized protein [Source:UniProtKB/TrEMBL;Acc:F1RP41]	2	GO:0005543	GO:0005515
NC_010448.3_15620	82	36.4665	1.16905	0.000290391	ENSSSCG00000009839	2.49	2.92	1.07	1.64	0.55	1.03	ENSSSCG00000009839	-0.895105	8.36659e-05	747	-132.29	The cellular process in which a signal is conveyed to trigger a change in the activity or state of a cell. Signal transduction begins with reception of a signal (e.g. a ligand binding to a receptor or receptor activation by a stimulus such as light), or for signal transduction in the absence of ligand, signal-withdrawal or the activity of a constitutively active receptor. Signal transduction ends…	22	GO:0000166	GO:0000910	GO:0004674	GO:0005083	GO:0005524	GO:0005543	GO:0006468	GO:0016301	GO:0016310	GO:0016740	GO:0035556	GO:0046872	GO:0005515	GO:0007165	GO:0004674	GO:0005083	GO:0005543	GO:0006468	GO:0035556	GO:0046872	GO:0005515	GO:0007165
NC_010448.3_15620	82	36.4665	1.16905	0.000290391	ENSSSCG00000009879	10.83	9.94	6.93	7.8	3.72	9.93	ENSSSCG00000009879	-0.605955	0.0367585	702	-121.46	Uncharacterized protein [Source:UniProtKB/TrEMBL;Acc:F1RKA9]	6	GO:0005216	GO:0006810	GO:0006811	GO:0016020	GO:0016021	GO:0055085
NC_010448.3_15620	82	36.4665	1.16905	0.000290391	ENSSSCG00000010310	4.09	4.06	2.14	3.4	1.86	2.14	ENSSSCG00000010310	-0.831584	0.000798367	312	-58.61	Uncharacterized protein [Source:UniProtKB/TrEMBL;Acc:F1SU40]	7	GO:0002002	GO:0005794	GO:0008146	GO:0009987	GO:0015016	GO:0016787	GO:0019213
NC_010448.3_15620	82	36.4665	1.16905	0.000290391	ENSSSCG00000010886	4.72	5.57	2.54	3.54	1.82	2.5	ENSSSCG00000010886	-0.776224	0.00299286	333	-58.3	Uncharacterized protein [Source:UniProtKB/TrEMBL;Acc:F1S649]	--	--
NC_010448.3_15620	82	36.4665	1.16905	0.000290391	ENSSSCG00000013862	4.49	3.5	2.32	2.36	1.84	2.23	ENSSSCG00000013862	-0.72028	0.00823977	1041	-191.47	Uncharacterized protein [Source:UniProtKB/TrEMBL;Acc:F1S9W1]	4	GO:0003677	GO:0005634	GO:0006351	GO:0005515
NC_010448.3_15620	82	36.4665	1.16905	0.000290391	ENSSSCG00000013876	35.89	38.66	14.57	19.42	6.12	16.13	ENSSSCG00000013876	-0.818182	0.00114311	604	-111.87	Uncharacterized protein [Source:UniProtKB/TrEMBL;Acc:F1S959]	4	GO:0005622	GO:0007165	GO:0035556	GO:0046872
NC_010448.3_15620	82	36.4665	1.16905	0.000290391	ENSSSCG00000013900	34.81	40.58	21.13	37.84	9.85	17.34	ENSSSCG00000013900	-0.65035	0.0220342	793	-136.83	Uncharacterized protein [Source:UniProtKB/TrEMBL;Acc:F1S916]	8	GO:0005622	GO:0005942	GO:0007165	GO:0016303	GO:0035014	GO:0036092	GO:0043551	GO:0005515
NC_010448.3_15620	82	36.4665	1.16905	0.000290391	ENSSSCG00000015614	20	17.92	9	12.94	14.43	10.53	ENSSSCG00000015614	-0.727273	0.00735503	349	-59.09	Uncharacterized protein [Source:UniProtKB/TrEMBL;Acc:F1SF49]	1	GO:0005634
NC_010448.3_15620	82	36.4665	1.16905	0.000290391	ENSSSCG00000016302	15.97	18.67	11.12	16.64	6.53	9.35	ENSSSCG00000016302	-0.685315	0.013906	453	-80.06	Uncharacterized protein [Source:UniProtKB/TrEMBL;Acc:F1SM29]	12	GO:0003951	GO:0004143	GO:0005737	GO:0005886	GO:0007205	GO:0008152	GO:0010033	GO:0016023	GO:0042803	GO:0046982	GO:0051260	GO:0005515
NC_010448.3_15620	82	36.4665	1.16905	0.000290391	ENSSSCG00000016763	6.96	9.8	3.89	4.33	0.77	1.77	ENSSSCG00000016763	-0.874126	0.000200713	321	-57.38	Uncharacterized protein [Source:UniProtKB/TrEMBL;Acc:F1SSD9]	--	--
NC_010448.3_15620	82	36.4665	1.16905	0.000290391	ENSSSCG00000016776	4.69	4.73	3.25	4.59	2.17	3.87	ENSSSCG00000016776	-0.657343	0.0201855	548	-101.1	Uncharacterized protein [Source:UniProtKB/TrEMBL;Acc:F1SRN8]	4	GO:0003676	GO:0005622	GO:0006355	GO:0046872
NC_010448.3_15620	82	36.4665	1.16905	0.000290391	ENSSSCG00000017139	9.94	9.18	5.2	7.82	3.59	8.16	ENSSSCG00000017139	-0.741259	0.00580115	328	-59.35	Uncharacterized protein [Source:UniProtKB/TrEMBL;Acc:F1RZY7]	5	GO:0031929	GO:0031931	GO:0071889	GO:0005515	GO:0005488
NC_010448.3_15620	82	36.4665	1.16905	0.000290391	ENSSSCG00000017362	29.05	27.36	13.52	20.8	11.15	15.62	ENSSSCG00000017362	-0.79021	0.00222314	418	-74.39	Any process that activates or increases the frequency, rate or extent of cellular DNA-templated transcription.	5	GO:0000124	GO:0003713	GO:0016578	GO:0030374	GO:0045893
NC_010448.3_15620	82	36.4665	1.16905	0.000290391	ENSSSCG00000017955	20.49	10.62	2.54	10.71	4.9	2.39	ENSSSCG00000017955	-0.636364	0.0260969	344	-62.88	Sus scrofa mannose-P-dolichol utilization defect 1 (LOC733696), mRNA. [Source:RefSeq mRNA;Acc:NM_001044619]	1	GO:0009312
NC_010448.3_15620	82	36.4665	1.16905	0.000290391	ENSSSCG00000021132	0.51	0.35	0.09	0.08	0.34	0.21	ENSSSCG00000021132	-0.739055	0.00602782	441	-81.39	Uncharacterized protein [Source:UniProtKB/TrEMBL;Acc:I3L6B1]	--	--
NC_010448.3_15620	82	36.4665	1.16905	0.000290391	ENSSSCG00000021285	12.32	11.16	7.08	9.02	4.24	8.54	ENSSSCG00000021285	-0.874126	0.000200713	799	-137.24	Uncharacterized protein [Source:UniProtKB/TrEMBL;Acc:I3LPV9]	1	GO:0008270
NC_010448.3_15620	82	36.4665	1.16905	0.000290391	ENSSSCG00000021347	15.96	12.28	7.47	9.14	5.13	6.19	ENSSSCG00000021347	-0.825175	0.000951363	404	-63.94	Uncharacterized protein [Source:UniProtKB/TrEMBL;Acc:I3LD13]	4	GO:0006810	GO:0015031	GO:0016020	GO:0016021
NC_010448.3_15620	82	36.4665	1.16905	0.000290391	ENSSSCG00000021402	4.37	4.62	2.83	4.47	1.72	3.68	ENSSSCG00000021402	-0.601399	0.0385885	422	-76.45	Uncharacterized protein [Source:UniProtKB/TrEMBL;Acc:I3LM21]	7	GO:0000166	GO:0003777	GO:0005524	GO:0005871	GO:0005874	GO:0007018	GO:0008017
NC_010448.3_15620	82	36.4665	1.16905	0.000290391	ENSSSCG00000021462	3.34	5.78	3.78	5	1.91	3.17	ENSSSCG00000021462	-0.769231	0.00344645	350	-58.65	--	--	--
NC_010448.3_15620	82	36.4665	1.16905	0.000290391	ENSSSCG00000021606	4.47	5.38	3.24	4.64	2.83	2.07	ENSSSCG00000021606	-0.916084	2.8428e-05	339	-57.92	Sus scrofa feline leukemia virus subgroup C cellular receptor family, member 2 (FLVCR2), mRNA. [Source:RefSeq mRNA;Acc:NM_001142840]	2	GO:0016021	GO:0055085
NC_010448.3_15620	82	36.4665	1.16905	0.000290391	ENSSSCG00000021743	10.81	9.47	4.27	4.51	2.23	1.98	ENSSSCG00000021743	-0.951049	2.03842e-06	324	-57.72	Uncharacterized protein [Source:UniProtKB/TrEMBL;Acc:I3LLN7]	2	GO:0016020	GO:0016021
NC_010448.3_15620	82	36.4665	1.16905	0.000290391	ENSSSCG00000021891	10.01	8.82	5.06	7.73	4.48	6.83	ENSSSCG00000021891	-0.713287	0.00920178	487	-80.5	Uncharacterized protein [Source:UniProtKB/TrEMBL;Acc:F1RU50]	2	GO:0008270	GO:0046872
NC_010448.3_15620	82	36.4665	1.16905	0.000290391	ENSSSCG00000022032	30.02	25.6	14.02	19.39	11.21	11.75	ENSSSCG00000022032	-0.895105	8.36659e-05	526	-99.3	Uncharacterized protein [Source:UniProtKB/TrEMBL;Acc:I3LPB2]	6	GO:0004394	GO:0008146	GO:0015014	GO:0016021	GO:0030202	GO:0060676
NC_010448.3_15620	82	36.4665	1.16905	0.000290391	ENSSSCG00000022178	9.55	6.77	6.16	6.04	4.62	6.84	ENSSSCG00000022178	-0.58494	0.0457391	332	-57.17	Uncharacterized protein [Source:UniProtKB/TrEMBL;Acc:I3LCF3]	1	GO:0005515
NC_010448.3_15620	82	36.4665	1.16905	0.000290391	ENSSSCG00000022204	10.85	8.85	2.44	3.42	1.3	2.72	ENSSSCG00000022204	-0.811189	0.00136332	327	-60.96	Uncharacterized protein [Source:UniProtKB/TrEMBL;Acc:I3LGD9]	6	GO:0005605	GO:0007213	GO:0043113	GO:0043236	GO:0005515	GO:0005509
[truncated: 4,941 more rows]
[truncated: 206 more columns]

## Sheet: Signaling pathways
BMP signaling pathway
miRNA	NE	RE	logFC	Pvalue	gene	NE35	RE35	NE55	RE55	NE90	RE90	gene	correlation	pvalue	miRanda_score	targetscan_score	Description	GO NOs	GO Terms
[truncated: 225 more rows]
[truncated: 108 more columns]
