# Supplementary material for: Transcriptome Characterization of Repressed Embryonic Myogenesis Due to Maternal Calorie Restriction
Source: Front Cell Dev Biol. 2020 Jun 26;8:527. doi: 10.3389/fcell.2020.00527 (PMC7332729; doi:10.3389/fcell.2020.00527)
Supplement: FILE S8 — miRNA-TF interactions identified during the prenatal muscle development. [file Data_Sheet_8.XLS]

## Sheet: miRNA and TFs
#miRNA	NE_35	RE_35	NE_55	RE_55	NE_90	RE_90	TF	NE_35	RE_35	NE_55	RE_55	NE_90	RE_90	TF	correlation	pvalue	miRanda_score	targetscan_score	Description	GO NOs	GO Terms
NC_010445.3_11338	88.69	152.3	151.74	387.27	124.46	70.06	ENSSSCG00000013028	5.37	3.06	5.37	6.47	7.12	3.53	ESRRA	-0.640982	0.0247	308	-58.77	estrogen-related receptor alpha [Source:HGNC Symbol;Acc:HGNC:3471]	21	GO:0003677	GO:0003700	GO:0003707	GO:0005496	GO:0005634	GO:0006351	GO:0006355	GO:0008270	GO:0019904	GO:0043401	GO:0043565	GO:0045944	GO:0046872	GO:0005730	GO:0005515	GO:0015630	GO:0045171	GO:0000122	GO:0000978	GO:0001077	GO:0001078
NC_010449.4_16900	9.2	23.27	18.6	10.4	2.73	3.15	ENSSSCG00000013028	5.37	3.06	5.37	6.47	7.12	3.53	ESRRA	-0.683013	0.0143594	833	-148.34	estrogen-related receptor alpha [Source:HGNC Symbol;Acc:HGNC:3471]	21	GO:0003677	GO:0003700	GO:0003707	GO:0005496	GO:0005634	GO:0006351	GO:0006355	GO:0008270	GO:0019904	GO:0043401	GO:0043565	GO:0045944	GO:0046872	GO:0005730	GO:0005515	GO:0015630	GO:0045171	GO:0000122	GO:0000978	GO:0001077	GO:0001078
NC_010449.4_16900	9.2	23.27	18.6	10.4	2.73	3.15	ENSSSCG00000016566	8.69	10.09	11.8	14.96	13.44	13.26	NRF1	-0.755245	0.00450844	538	-112.21	nuclear respiratory factor 1 [Source:HGNC Symbol;Acc:HGNC:7996]	4	GO:0070062	GO:0045944	GO:0000978	GO:0001077
NC_010449.4_16900	9.2	23.27	18.6	10.4	2.73	3.15	ENSSSCG00000001621	1.13	0.61	1.03	1.4	1.97	0.34	TFEB	-0.587413	0.0446093	397	-65.63	transcription factor EB [Source:HGNC Symbol;Acc:HGNC:11753]	20	GO:0001892	GO:0003677	GO:0005634	GO:0005667	GO:0005737	GO:0006355	GO:0006959	GO:0007040	GO:0010508	GO:0045893	GO:0046982	GO:0046983	GO:0045944	GO:0003700	GO:0044212	GO:0001892	GO:0006355	GO:0006959	GO:0045893	GO:0046983
NC_010449.4_16900	9.2	23.27	18.6	10.4	2.73	3.15	ENSSSCG00000014277	2.3	1.91	2.24	3.64	2.16	2.89	IRF1	-0.629371	0.0283197	334	-67.98	Sus scrofa interferon regulatory factor 1 (IRF1), mRNA. [Source:RefSeq mRNA;Acc:NM_001097413]	30	GO:0000790	GO:0000975	GO:0000978	GO:0003677	GO:0003700	GO:0005737	GO:0006355	GO:0007050	GO:0010468	GO:0032481	GO:0032728	GO:0034124	GO:0035458	GO:0043374	GO:0043565	GO:0045084	GO:0045590	GO:0045892	GO:0045893	GO:0045944	GO:0051607	GO:0060333	GO:0071260	GO:2000564	GO:0005634	GO:0006351	GO:0006915	GO:0045087	GO:0006915
NC_010449.4_16900	9.2	23.27	18.6	10.4	2.73	3.15	ENSSSCG00000006276	21.4	26.4	31.85	44.56	61.43	21.76	CEBPD	-0.643357	0.0240032	302	-60.47	CCAAT/enhancer binding protein (C/EBP), delta [Source:HGNC Symbol;Acc:HGNC:1835]	3	GO:0003700	GO:0006355	GO:0043565
NC_010449.4_16900	9.2	23.27	18.6	10.4	2.73	3.15	ENSSSCG00000011618	1.31	0.55	0.89	1.59	1.88	1.07	GATA2	-0.692308	0.012593	1101	-193.2	Sus scrofa GATA binding protein 2 (GATA2), mRNA. [Source:RefSeq mRNA;Acc:NM_213879]	47	GO:0000122	GO:0000980	GO:0001077	GO:0001158	GO:0001655	GO:0001709	GO:0001892	GO:0003677	GO:0003682	GO:0003700	GO:0005634	GO:0006351	GO:0008134	GO:0021514	GO:0021533	GO:0021954	GO:0021983	GO:0030154	GO:0030182	GO:0035019	GO:0035065	GO:0035854	GO:0042472	GO:0043234	GO:0045599	GO:0045638	GO:0045648	GO:0045650	GO:0045654
NC_010449.4_16900	9.2	23.27	18.6	10.4	2.73	3.15	ENSSSCG00000017187	0	0.03	0.05	0.16	0.11	0.14	FOXJ1	-0.614039	0.033666	400	-78.43	forkhead box J1 [Source:HGNC Symbol;Acc:HGNC:3816]	32	GO:0000122	GO:0000976	GO:0002508	GO:0002635	GO:0002897	GO:0002924	GO:0003677	GO:0003700	GO:0005634	GO:0006351	GO:0006355	GO:0006959	GO:0007420	GO:0030036	GO:0030856	GO:0032088	GO:0032862	GO:0033085	GO:0035089	GO:0035502	GO:0042130	GO:0042384	GO:0043565	GO:0045409	GO:0045944	GO:0050869	GO:0050900	GO:0060271	GO:0060429
ssc-miR-378b-3p	70.3	143.74	503.51	258.01	470.92	629.99	ENSSSCG00000012995	14.27	7.38	14.63	5.44	11.66	20.22	DPF2	-0.832168	0.000785442	340	-60.77	D4, zinc and double PHD fingers family 2 [Source:HGNC Symbol;Acc:HGNC:9964]	9	GO:0005634	GO:0005737	GO:0005813	GO:0008270	GO:0043231	GO:0046872	GO:0005515	GO:0000978	GO:0000790
ssc-miR-378b-3p	70.3	143.74	503.51	258.01	470.92	629.99	ENSSSCG00000009357	1.33	2.44	1.43	0.84	1.95	4.3	SMAD9	-0.853147	0.000418118	445	-79.24	Sus scrofa SMAD family member 9 (SMAD9), mRNA. [Source:RefSeq mRNA;Acc:NM_001195510]	17	GO:0001657	GO:0003700	GO:0005622	GO:0005634	GO:0005667	GO:0005737	GO:0006351	GO:0006355	GO:0006468	GO:0007179	GO:0030509	GO:0030901	GO:0030902	GO:0051216	GO:0060348	GO:0071407	GO:0005515
ssc-miR-378b-3p	70.3	143.74	503.51	258.01	470.92	629.99	ENSSSCG00000016776	5.08	3.25	4.59	2.17	3.87	5.81	ENSSSCG00000016776	-0.769231	0.00344645	347	-59.16	Uncharacterized protein [Source:UniProtKB/TrEMBL;Acc:F1SRN8]	4	GO:0003676	GO:0005622	GO:0006355	GO:0046872
ssc-miR-378b-3p	70.3	143.74	503.51	258.01	470.92	629.99	ENSSSCG00000004952	11.2	12.41	12.48	12.01	15.56	16.21	SMAD2	-0.671329	0.0168315	709	-120.51	Uncharacterized protein [Source:UniProtKB/TrEMBL;Acc:F1SJJ0]	94	GO:0000122	GO:0000987	GO:0000988	GO:0001102	GO:0001501	GO:0001649	GO:0001657	GO:0001666	GO:0001701	GO:0001707	GO:0001756	GO:0001889	GO:0001933	GO:0001947	GO:0002076	GO:0002520	GO:0003682	GO:0003690	GO:0003700	GO:0005160	GO:0005518	GO:0005622	GO:0005634	GO:0005637	GO:0005886	GO:0006355	GO:0006810	GO:0006919	GO:0006955
ssc-miR-378b-3p	70.3	143.74	503.51	258.01	470.92	629.99	ENSSSCG00000012084	1.9	1.85	1.96	0.63	1.91	2.74	PRDM15	-0.706294	0.0102452	961	-165.11	PR domain containing 15 [Source:HGNC Symbol;Acc:HGNC:13999]	4	GO:0003676	GO:0005634	GO:0046872	GO:0005515
ssc-miR-378b-3p	70.3	143.74	503.51	258.01	470.92	629.99	ENSSSCG00000006644	16.99	13.08	13.64	13.25	14.38	17.23	CERS2	-0.664336	0.0184527	315	-56.96	ceramide synthase 2 [Source:HGNC Symbol;Acc:HGNC:14076]	13	GO:0003677	GO:0003700	GO:0005634	GO:0005783	GO:0006355	GO:0016020	GO:0016021	GO:0030148	GO:0031965	GO:0043565	GO:0046513	GO:0050291	GO:0005515
ssc-miR-378b-3p	70.3	143.74	503.51	258.01	470.92	629.99	ENSSSCG00000017251	2.51	1.83	2.69	0.49	1.2	5.18	SOX9	-0.874126	0.000200713	301	-60.19	Sus scrofa SRY (sex determining region Y)-box 9 (SOX9), mRNA. [Source:RefSeq mRNA;Acc:NM_213843]	139	GO:0000976	GO:0001046	GO:0001077	GO:0001158	GO:0001501	GO:0001502	GO:0001503	GO:0001658	GO:0001708	GO:0001837	GO:0001894	GO:0001934	GO:0001942	GO:0002053	GO:0002062	GO:0002063	GO:0002683	GO:0003170	GO:0003179	GO:0003188	GO:0003203	GO:0003413	GO:0003415	GO:0003677	GO:0003682	GO:0003700	GO:0003705	GO:0004672	GO:0005634
ssc-miR-378b-3p	70.3	143.74	503.51	258.01	470.92	629.99	ENSSSCG00000002352	5.65	5.26	6.14	6.43	6.1	6.63	ZNF410	-0.629371	0.0283197	477	-78.65	zinc finger protein 410 [Source:HGNC Symbol;Acc:HGNC:20144]	2	GO:0003676	GO:0046872
ssc-miR-378b-3p	70.3	143.74	503.51	258.01	470.92	629.99	ENSSSCG00000006645	4.99	3.62	6.17	4.29	3.97	6.72	SETDB1	-0.804196	0.00161477	389	-58.42	SET domain, bifurcated 1 [Source:HGNC Symbol;Acc:HGNC:10761]	18	GO:0001833	GO:0003677	GO:0005634	GO:0005694	GO:0005737	GO:0005794	GO:0005886	GO:0008168	GO:0008270	GO:0016740	GO:0018024	GO:0032259	GO:0034968	GO:0060348	GO:0005515	GO:0000122	GO:0000790	GO:0036124
ssc-miR-378b-3p	70.3	143.74	503.51	258.01	470.92	629.99	ENSSSCG00000014157	6.37	4.61	3.91	2.52	4.65	14.53	NR2F1	-0.797203	0.00190037	312	-62.82	nuclear receptor subfamily 2, group F, member 1 [Source:HGNC Symbol;Acc:HGNC:7975]	17	GO:0000122	GO:0001764	GO:0003677	GO:0003700	GO:0003707	GO:0004879	GO:0005634	GO:0006351	GO:0006355	GO:0008270	GO:0030522	GO:0030900	GO:0043401	GO:0043565	GO:0046872	GO:0005515	GO:0021796
ssc-miR-378b-3p	70.3	143.74	503.51	258.01	470.92	629.99	ENSSSCG00000009794	9.22	8.94	8.42	12.18	9.34	9.93	MLXIP	-0.608392	0.035806	364	-64.37	MLX interacting protein [Source:HGNC Symbol;Acc:HGNC:17055]	5	GO:0005634	GO:0005737	GO:0006913	GO:0046983	GO:0005515
ssc-miR-378b-3p	70.3	143.74	503.51	258.01	470.92	629.99	ENSSSCG00000007371	0.08	0.03	0.04	0	0.05	0.15	HNF4A	-0.683116	0.014339	332	-62.24	Sus scrofa hepatocyte nuclear factor 4, alpha (HNF4A), mRNA. [Source:RefSeq mRNA;Acc:NM_001044571]	44	GO:0003677	GO:0003700	GO:0003705	GO:0005102	GO:0005504	GO:0005634	GO:0005737	GO:0006355	GO:0006357	GO:0006591	GO:0006629	GO:0006805	GO:0007548	GO:0007596	GO:0008285	GO:0009749	GO:0010470	GO:0019216	GO:0023019	GO:0030308	GO:0033613	GO:0042593	GO:0042803	GO:0043565	GO:0044212	GO:0045893	GO:0045944	GO:0050796	GO:0055088
ssc-miR-378b-3p	70.3	143.74	503.51	258.01	470.92	629.99	ENSSSCG00000009831	0.86	0.42	0.64	0.02	0.21	1.49	CUX2	-0.783217	0.00258621	753	-124.91	cut-like homeobox 2 [Source:HGNC Symbol;Acc:HGNC:19347]	17	GO:0003677	GO:0003700	GO:0005634	GO:0006355	GO:0043565	GO:0070062	GO:0000122	GO:0050890	GO:0045892	GO:2000463	GO:0051965	GO:0000977	GO:0010628	GO:0071310	GO:0007614	GO:0050775	GO:0061003
ssc-miR-378b-3p	70.3	143.74	503.51	258.01	470.92	629.99	ENSSSCG00000006060	0.06	0.02	0.03	0.03	0.08	0.08	GRHL2	-0.63937	0.0251812	583	-99.67	grainyhead-like 2 (Drosophila) [Source:HGNC Symbol;Acc:HGNC:2799]	16	GO:0001701	GO:0001843	GO:0005634	GO:0005737	GO:0007420	GO:0043010	GO:0010468	GO:0035264	GO:0048701	GO:0021915	GO:0042733	GO:0060324	GO:0048568	GO:0060463	GO:0003208	GO:0030323
ssc-miR-378b-3p	70.3	143.74	503.51	258.01	470.92	629.99	ENSSSCG00000007268	20.91	14.69	24.84	9.21	13.4	29.91	E2F1	-0.832168	0.000785442	365	-62.27	E2F transcription factor 1 [Source:HGNC Symbol;Acc:HGNC:3113]	28	GO:0000077	GO:0000122	GO:0001047	GO:0003677	GO:0003700	GO:0005634	GO:0005667	GO:0005737	GO:0006351	GO:0006355	GO:0006915	GO:0008134	GO:0008630	GO:0010628	GO:0030900	GO:0035189	GO:0045892	GO:0045893	GO:0045944	GO:0048146	GO:0048255	GO:0051726	GO:0071930	GO:2000045	GO:0005515	GO:0043276	GO:0072332	GO:1990086
ssc-miR-378b-3p	70.3	143.74	503.51	258.01	470.92	629.99	ENSSSCG00000013414	12.36	6.72	7.41	1.93	3.95	8.77	ARID3A	-0.762238	0.00395045	575	-97.62	AT rich interactive domain 3A (BRIGHT-like) [Source:HGNC Symbol;Acc:HGNC:3031]	15	GO:0003677	GO:0003682	GO:0003700	GO:0005622	GO:0005634	GO:0006355	GO:0042803	GO:0045121	GO:0045944	GO:0005730	GO:0005737	GO:0005515	GO:0005794	GO:0000977	GO:0001228
ssc-miR-378b-3p	70.3	143.74	503.51	258.01	470.92	629.99	ENSSSCG00000000403	3.38	2.26	2.15	1.14	2.74	3	BAZ2A	-0.601399	0.0385885	384	-60.01	bromodomain adjacent to zinc finger domain, 2A [Source:HGNC Symbol;Acc:HGNC:962]	18	GO:0000183	GO:0003677	GO:0003723	GO:0005634	GO:0005730	GO:0006338	GO:0008270	GO:0034770	GO:0046872	GO:0051567	GO:0070869	GO:0070933	GO:0005515	GO:0003677	GO:0005634	GO:0008270	GO:0046872	GO:0005515
ssc-miR-378b-3p	70.3	143.74	503.51	258.01	470.92	629.99	ENSSSCG00000010757	21.89	18.79	19.74	7.52	15.55	46.47	EBF3	-0.825175	0.000951363	321	-57.5	early B-cell factor 3 [Source:HGNC Symbol;Acc:HGNC:19087]	9	GO:0003677	GO:0005634	GO:0006351	GO:0006355	GO:0007275	GO:0045893	GO:0046872	GO:0046983	GO:0005515
ssc-miR-378b-3p	70.3	143.74	503.51	258.01	470.92	629.99	ENSSSCG00000007780	13.87	10.14	13.85	6.92	11.48	22.06	ZNF629	-0.825175	0.000951363	636	-113.76	Uncharacterized protein [Source:UniProtKB/TrEMBL;Acc:F1RG79]	3	GO:0003676	GO:0005634	GO:0046872
ssc-miR-378b-3p	70.3	143.74	503.51	258.01	470.92	629.99	ENSSSCG00000000437	0.58	0.3	0.47	0.31	0.3	1.01	ENSSSCG00000000437	-0.912286	3.52384e-05	444	-79.43	Uncharacterized protein [Source:UniProtKB/TrEMBL;Acc:F1SKH5]	6	GO:0005096	GO:0005543	GO:0005622	GO:0007165	GO:0043547	GO:0005515
ssc-miR-378b-3p	70.3	143.74	503.51	258.01	470.92	629.99	ENSSSCG00000002254	13.13	11.84	11.87	8.2	15.7	14.43	NR2F2	-0.636364	0.0260969	350	-61.16	Sus scrofa nuclear receptor subfamily 2, group F, member 2 (NR2F2), transcript variant 1, mRNA. [Source:RefSeq mRNA;Acc:NM_001190252]	45	GO:0003677	GO:0003700	GO:0003707	GO:0004879	GO:0005634	GO:0006351	GO:0006355	GO:0030522	GO:0043401	GO:0000122	GO:0001701	GO:0001764	GO:0001893	GO:0001937	GO:0001945	GO:0001972	GO:0003677	GO:0003700	GO:0003707	GO:0004879	GO:0005634	GO:0006351	GO:0006355	GO:0006357	GO:0007519	GO:0008270	GO:0009566	GO:0009952	GO:0009956
ssc-miR-378b-3p	70.3	143.74	503.51	258.01	470.92	629.99	ENSSSCG00000009305	9.98	7.31	7.56	8.16	6.3	9.74	GTF3A	-0.832168	0.000785442	452	-77.7	general transcription factor IIIA [Source:HGNC Symbol;Acc:HGNC:4662]	4	GO:0003676	GO:0003677	GO:0005634	GO:0046872
NC_010454.3_1347	312.73	221.09	170.01	92.11	103	49.85	ENSSSCG00000017406	17.06	11.13	10.47	16.9	17.11	13.76	STAT5B	-0.818182	0.00114311	450	-74.68	Sus scrofa signal transducer and activator of transcription 5B (STAT5B), mRNA. [Source:RefSeq mRNA;Acc:NM_214168]	74	GO:0000255	GO:0000979	GO:0001553	GO:0001779	GO:0003677	GO:0003700	GO:0004871	GO:0005634	GO:0005737	GO:0006101	GO:0006103	GO:0006105	GO:0006107	GO:0006355	GO:0006357	GO:0006549	GO:0006573	GO:0006600	GO:0006631	GO:0007165	GO:0007259	GO:0007548	GO:0007565	GO:0007595	GO:0008284	GO:0019218	GO:0019221	GO:0019530	GO:0019915
NC_010454.3_1347	312.73	221.09	170.01	92.11	103	49.85	ENSSSCG00000001021	3.48	2.16	2.82	1.24	3.09	2.99	RREB1	-0.734266	0.00654349	480	-85.27	ras responsive element binding protein 1 [Source:HGNC Symbol;Acc:HGNC:10449]	12	GO:0003676	GO:0003700	GO:0045892	GO:0046872	GO:0005730	GO:0070062	GO:0005737	GO:0005634	GO:0003676	GO:0046872	GO:0003676	GO:0046872
NC_010454.3_1347	312.73	221.09	170.01	92.11	103	49.85	ENSSSCG00000001661	18.71	11.45	19.21	10.77	17.26	15.18	SRF	-0.699301	0.0113742	635	-118.44	serum response factor (c-fos serum response element-binding transcription factor) [Source:HGNC Symbol;Acc:HGNC:11291]	79	GO:0000790	GO:0000978	GO:0000983	GO:0001076	GO:0001077	GO:0001228	GO:0001569	GO:0001666	GO:0001701	GO:0001707	GO:0001764	GO:0001829	GO:0001947	GO:0002011	GO:0002042	GO:0002521	GO:0003257	GO:0003677	GO:0003682	GO:0003700	GO:0003705	GO:0005634	GO:0005737	GO:0006351	GO:0006355	GO:0006366	GO:0007015	GO:0007160	GO:0007369
NC_010454.3_1347	312.73	221.09	170.01	92.11	103	49.85	ENSSSCG00000007941	17.99	8.99	12.66	8.17	9.52	15.61	CDIP1	-0.769231	0.00344645	556	-110.48	cell death-inducing p53 target 1 [Source:HGNC Symbol;Acc:HGNC:13234]	4	GO:0005634	GO:0006915	GO:0033209	GO:0042771
NC_010454.3_1347	312.73	221.09	170.01	92.11	103	49.85	ENSSSCG00000001539	9.67	5.6	7.98	4.75	8.77	8.2	PPARD	-0.825175	0.000951363	932	-163.07	Sus scrofa peroxisome proliferator-activated receptor delta (PPARD), transcript variant 1, mRNA. [Source:RefSeq mRNA;Acc:NM_214152]	38	GO:0000122	GO:0001890	GO:0003677	GO:0003700	GO:0003707	GO:0004879	GO:0005634	GO:0006351	GO:0006355	GO:0006629	GO:0006635	GO:0008144	GO:0008270	GO:0008283	GO:0008284	GO:0008289	GO:0008366	GO:0014068	GO:0015908	GO:0030154	GO:0030522	GO:0031589	GO:0042060	GO:0042127	GO:0042640	GO:0043401	GO:0043565	GO:0043616	GO:0045598
NC_010454.3_1347	312.73	221.09	170.01	92.11	103	49.85	ENSSSCG00000017553	11.85	5.84	8.23	5.63	10.4	11.83	KAT7	-0.608392	0.035806	920	-160.32	K(lysine) acetyltransferase 7 [Source:HGNC Symbol;Acc:HGNC:17016]	14	GO:0000123	GO:0003700	GO:0005634	GO:0005654	GO:0006260	GO:0006355	GO:0008270	GO:0016747	GO:0043966	GO:0043981	GO:0043982	GO:0043983	GO:0005737	GO:0005515
ssc-miR-30a-3p	385.65	160.17	239.84	204.03	264.13	199.41	ENSSSCG00000004952	11.2	12.41	12.48	12.01	15.56	16.21	SMAD2	-0.657343	0.0201855	453	-89.73	Uncharacterized protein [Source:UniProtKB/TrEMBL;Acc:F1SJJ0]	94	GO:0000122	GO:0000987	GO:0000988	GO:0001102	GO:0001501	GO:0001649	GO:0001657	GO:0001666	GO:0001701	GO:0001707	GO:0001756	GO:0001889	GO:0001933	GO:0001947	GO:0002076	GO:0002520	GO:0003682	GO:0003690	GO:0003700	GO:0005160	GO:0005518	GO:0005622	GO:0005634	GO:0005637	GO:0005886	GO:0006355	GO:0006810	GO:0006919	GO:0006955
NC_010461.4_20433	9.85	0.68	0	1.49	0	0.26	ENSSSCG00000015782	3.71	7.24	3.61	6.36	7.61	3.02	IRF2	-0.584522	0.045932	362	-61.37	Interferon regulatory factor 2; Uncharacterized protein [Source:UniProtKB/TrEMBL;Acc:F1RSZ7]	19	GO:0000975	GO:0003677	GO:0003700	GO:0005634	GO:0005925	GO:0006355	GO:0005515	GO:0000975	GO:0003677	GO:0003700	GO:0005634	GO:0005925	GO:0006355	GO:0000975	GO:0003677	GO:0003700	GO:0005634	GO:0005925	GO:0006355
NC_010461.4_20433	9.85	0.68	0	1.49	0	0.26	ENSSSCG00000011534	11.86	17.36	10.35	39.6	52.82	4.76	BHLHE40	-0.795794	0.00196229	365	-62.42	basic helix-loop-helix family, member e40 [Source:HGNC Symbol;Acc:HGNC:1046]	28	GO:0000122	GO:0000981	GO:0001078	GO:0001102	GO:0001191	GO:0003677	GO:0003705	GO:0005634	GO:0005730	GO:0005794	GO:0006351	GO:0006355	GO:0006366	GO:0007623	GO:0009416	GO:0019904	GO:0032922	GO:0042803	GO:0043153	GO:0043425	GO:0043426	GO:0043433	GO:0045892	GO:0046982	GO:0046983	GO:0070888	GO:0005515	GO:0003714
NC_010461.4_20433	9.85	0.68	0	1.49	0	0.26	ENSSSCG00000001708	35.04	46.52	32.37	37.94	39.04	35.82	CDC5L	-0.598606	0.0397413	735	-123.76	cell division cycle 5-like [Source:HGNC Symbol;Acc:HGNC:1743]	11	GO:0000974	GO:0003677	GO:0003682	GO:0005730	GO:0016607	GO:0071013	GO:0071987	GO:0016020	GO:0005515	GO:0044822	GO:0005634
NC_010461.4_20433	9.85	0.68	0	1.49	0	0.26	ENSSSCG00000004223	1.24	1.36	1.45	1.6	1.85	0.68	HEY2	-0.638457	0.0254568	357	-58.17	hes-related family bHLH transcription factor with YRPW motif 2 [Source:HGNC Symbol;Acc:HGNC:4881]	70	GO:0000122	GO:0000983	GO:0000988	GO:0001102	GO:0001568	GO:0001570	GO:0003150	GO:0003151	GO:0003171	GO:0003184	GO:0003186	GO:0003195	GO:0003199	GO:0003208	GO:0003214	GO:0003215	GO:0003222	GO:0003300	GO:0003677	GO:0003700	GO:0005634	GO:0005737	GO:0006351	GO:0006355	GO:0007219	GO:0007389	GO:0008134	GO:0009948	GO:0010460
NC_010461.4_20433	9.85	0.68	0	1.49	0	0.26	ENSSSCG00000004138	4.49	7.12	3.2	6.21	13.38	6.08	HIVEP2	-0.705477	0.0103725	379	-58.78	Uncharacterized protein [Source:UniProtKB/TrEMBL;Acc:F1S700]	3	GO:0003676	GO:0046872	GO:0005634
NC_010448.3_15620	3.28	5.82	26.76	14.36	24.19	32.54	ENSSSCG00000012995	14.27	7.38	14.63	5.44	11.66	20.22	DPF2	-0.832168	0.000785442	338	-60.27	D4, zinc and double PHD fingers family 2 [Source:HGNC Symbol;Acc:HGNC:9964]	9	GO:0005634	GO:0005737	GO:0005813	GO:0008270	GO:0043231	GO:0046872	GO:0005515	GO:0000978	GO:0000790
NC_010448.3_15620	3.28	5.82	26.76	14.36	24.19	32.54	ENSSSCG00000012981	4.74	3.09	5.32	2.63	5.11	5.68	RELA	-0.608392	0.035806	338	-62.45	Sus scrofa v-rel reticuloendotheliosis viral oncogene homolog A (avian) (RELA), mRNA. [Source:RefSeq mRNA;Acc:NM_001114281]	4	GO:0003700	GO:0005634	GO:0006355	GO:0005515
NC_010448.3_15620	3.28	5.82	26.76	14.36	24.19	32.54	ENSSSCG00000009357	1.33	2.44	1.43	0.84	1.95	4.3	SMAD9	-0.811189	0.00136332	348	-56.1	Sus scrofa SMAD family member 9 (SMAD9), mRNA. [Source:RefSeq mRNA;Acc:NM_001195510]	17	GO:0001657	GO:0003700	GO:0005622	GO:0005634	GO:0005667	GO:0005737	GO:0006351	GO:0006355	GO:0006468	GO:0007179	GO:0030509	GO:0030901	GO:0030902	GO:0051216	GO:0060348	GO:0071407	GO:0005515
NC_010448.3_15620	3.28	5.82	26.76	14.36	24.19	32.54	ENSSSCG00000016776	5.08	3.25	4.59	2.17	3.87	5.81	ENSSSCG00000016776	-0.657343	0.0201855	548	-101.1	Uncharacterized protein [Source:UniProtKB/TrEMBL;Acc:F1SRN8]	4	GO:0003676	GO:0005622	GO:0006355	GO:0046872
NC_010448.3_15620	3.28	5.82	26.76	14.36	24.19	32.54	ENSSSCG00000004952	11.2	12.41	12.48	12.01	15.56	16.21	SMAD2	-0.657343	0.0201855	1158	-198.14	Uncharacterized protein [Source:UniProtKB/TrEMBL;Acc:F1SJJ0]	94	GO:0000122	GO:0000987	GO:0000988	GO:0001102	GO:0001501	GO:0001649	GO:0001657	GO:0001666	GO:0001701	GO:0001707	GO:0001756	GO:0001889	GO:0001933	GO:0001947	GO:0002076	GO:0002520	GO:0003682	GO:0003690	GO:0003700	GO:0005160	GO:0005518	GO:0005622	GO:0005634	GO:0005637	GO:0005886	GO:0006355	GO:0006810	GO:0006919	GO:0006955
NC_010448.3_15620	3.28	5.82	26.76	14.36	24.19	32.54	ENSSSCG00000000062	9.06	2.72	7.84	2.42	0.67	9.2	CSDC2	-0.86014	0.000331668	359	-62.04	cold shock domain containing C2, RNA binding [Source:HGNC Symbol;Acc:HGNC:30359]	3	GO:0003676	GO:0003677	GO:0006355
NC_010448.3_15620	3.28	5.82	26.76	14.36	24.19	32.54	ENSSSCG00000012084	1.9	1.85	1.96	0.63	1.91	2.74	PRDM15	-0.762238	0.00395045	1230	-209.99	PR domain containing 15 [Source:HGNC Symbol;Acc:HGNC:13999]	4	GO:0003676	GO:0005634	GO:0046872	GO:0005515
NC_010448.3_15620	3.28	5.82	26.76	14.36	24.19	32.54	ENSSSCG00000004332	1.52	3.69	2.7	2.03	3.44	5.64	BACH2	-0.601399	0.0385885	473	-79.12	Uncharacterized protein [Source:UniProtKB/TrEMBL;Acc:F1RY18]	10	GO:0003677	GO:0003700	GO:0005634	GO:0006355	GO:0043565	GO:0005515	GO:0000122	GO:0000980	GO:0001206	GO:0005515
NC_010448.3_15620	3.28	5.82	26.76	14.36	24.19	32.54	ENSSSCG00000002352	5.65	5.26	6.14	6.43	6.1	6.63	ZNF410	-0.699301	0.0113742	614	-123.12	zinc finger protein 410 [Source:HGNC Symbol;Acc:HGNC:20144]	2	GO:0003676	GO:0046872
NC_010448.3_15620	3.28	5.82	26.76	14.36	24.19	32.54	ENSSSCG00000006645	4.99	3.62	6.17	4.29	3.97	6.72	SETDB1	-0.86014	0.000331668	795	-135.26	SET domain, bifurcated 1 [Source:HGNC Symbol;Acc:HGNC:10761]	18	GO:0001833	GO:0003677	GO:0005634	GO:0005694	GO:0005737	GO:0005794	GO:0005886	GO:0008168	GO:0008270	GO:0016740	GO:0018024	GO:0032259	GO:0034968	GO:0060348	GO:0005515	GO:0000122	GO:0000790	GO:0036124
NC_010448.3_15620	3.28	5.82	26.76	14.36	24.19	32.54	ENSSSCG00000002936	1.33	2.08	1.68	2.14	1.68	2.07	ZNF829	-0.588442	0.0441448	314	-62.03	zinc finger protein 829 [Source:HGNC Symbol;Acc:HGNC:34032]	4	GO:0003676	GO:0005622	GO:0006355	GO:0046872
NC_010448.3_15620	3.28	5.82	26.76	14.36	24.19	32.54	ENSSSCG00000009831	0.86	0.42	0.64	0.02	0.21	1.49	CUX2	-0.811189	0.00136332	863	-147.05	cut-like homeobox 2 [Source:HGNC Symbol;Acc:HGNC:19347]	17	GO:0003677	GO:0003700	GO:0005634	GO:0006355	GO:0043565	GO:0070062	GO:0000122	GO:0050890	GO:0045892	GO:2000463	GO:0051965	GO:0000977	GO:0010628	GO:0071310	GO:0007614	GO:0050775	GO:0061003
NC_010448.3_15620	3.28	5.82	26.76	14.36	24.19	32.54	ENSSSCG00000006060	0.06	0.02	0.03	0.03	0.08	0.08	GRHL2	-0.596267	0.040726	954	-159.61	grainyhead-like 2 (Drosophila) [Source:HGNC Symbol;Acc:HGNC:2799]	16	GO:0001701	GO:0001843	GO:0005634	GO:0005737	GO:0007420	GO:0043010	GO:0010468	GO:0035264	GO:0048701	GO:0021915	GO:0042733	GO:0060324	GO:0048568	GO:0060463	GO:0003208	GO:0030323
NC_010448.3_15620	3.28	5.82	26.76	14.36	24.19	32.54	ENSSSCG00000005680	1.97	3.59	3.62	3.73	4.08	9.29	PRRX2	-0.643357	0.0240032	316	-61.39	paired related homeobox 2 [Source:HGNC Symbol;Acc:HGNC:21338]	13	GO:0003700	GO:0043565	GO:0006355	GO:0003677	GO:0042472	GO:0048701	GO:0051216	GO:0048704	GO:0030326	GO:0048844	GO:0002053	GO:0042474	GO:0045880
NC_010448.3_15620	3.28	5.82	26.76	14.36	24.19	32.54	ENSSSCG00000007268	20.91	14.69	24.84	9.21	13.4	29.91	E2F1	-0.762238	0.00395045	309	-61.9	E2F transcription factor 1 [Source:HGNC Symbol;Acc:HGNC:3113]	28	GO:0000077	GO:0000122	GO:0001047	GO:0003677	GO:0003700	GO:0005634	GO:0005667	GO:0005737	GO:0006351	GO:0006355	GO:0006915	GO:0008134	GO:0008630	GO:0010628	GO:0030900	GO:0035189	GO:0045892	GO:0045893	GO:0045944	GO:0048146	GO:0048255	GO:0051726	GO:0071930	GO:2000045	GO:0005515	GO:0043276	GO:0072332	GO:1990086
NC_010448.3_15620	3.28	5.82	26.76	14.36	24.19	32.54	ENSSSCG00000000702	13.74	14.33	14.99	7.39	15.67	18	ZNF384	-0.748252	0.00512408	345	-58.28	zinc finger protein 384 [Source:HGNC Symbol;Acc:HGNC:11955]	3	GO:0003676	GO:0005634	GO:0046872
NC_010448.3_15620	3.28	5.82	26.76	14.36	24.19	32.54	ENSSSCG00000013414	12.36	6.72	7.41	1.93	3.95	8.77	ARID3A	-0.72028	0.00823977	351	-59.97	AT rich interactive domain 3A (BRIGHT-like) [Source:HGNC Symbol;Acc:HGNC:3031]	15	GO:0003677	GO:0003682	GO:0003700	GO:0005622	GO:0005634	GO:0006355	GO:0042803	GO:0045121	GO:0045944	GO:0005730	GO:0005737	GO:0005515	GO:0005794	GO:0000977	GO:0001228
NC_010448.3_15620	3.28	5.82	26.76	14.36	24.19	32.54	ENSSSCG00000000403	3.38	2.26	2.15	1.14	2.74	3	BAZ2A	-0.643357	0.0240032	491	-79.87	bromodomain adjacent to zinc finger domain, 2A [Source:HGNC Symbol;Acc:HGNC:962]	18	GO:0000183	GO:0003677	GO:0003723	GO:0005634	GO:0005730	GO:0006338	GO:0008270	GO:0034770	GO:0046872	GO:0051567	GO:0070869	GO:0070933	GO:0005515	GO:0003677	GO:0005634	GO:0008270	GO:0046872	GO:0005515
NC_010448.3_15620	3.28	5.82	26.76	14.36	24.19	32.54	ENSSSCG00000007780	13.87	10.14	13.85	6.92	11.48	22.06	ZNF629	-0.769231	0.00344645	1151	-194.41	Uncharacterized protein [Source:UniProtKB/TrEMBL;Acc:F1RG79]	3	GO:0003676	GO:0005634	GO:0046872
NC_010448.3_15620	3.28	5.82	26.76	14.36	24.19	32.54	ENSSSCG00000000437	0.58	0.3	0.47	0.31	0.3	1.01	ENSSSCG00000000437	-0.856146	0.000379136	1015	-182.2	Uncharacterized protein [Source:UniProtKB/TrEMBL;Acc:F1SKH5]	6	GO:0005096	GO:0005543	GO:0005622	GO:0007165	GO:0043547	GO:0005515
NC_010448.3_15620	3.28	5.82	26.76	14.36	24.19	32.54	ENSSSCG00000013836	1.65	1.28	1.88	0.55	1.32	2.19	WIZ	-0.853147	0.000418118	398	-85.54	widely interspaced zinc finger motifs [Source:HGNC Symbol;Acc:HGNC:30917]	10	GO:0046872	GO:0070062	GO:0005515	GO:0005634	GO:0010571	GO:0050821	GO:0070208	GO:0070984	GO:0046872	GO:0046872
NC_010448.3_15620	3.28	5.82	26.76	14.36	24.19	32.54	ENSSSCG00000015733	3.23	3.57	3.35	1.2	4.11	5.52	GLI2	-0.727273	0.00735503	531	-96.83	GLI family zinc finger 2 [Source:HGNC Symbol;Acc:HGNC:4318]	76	GO:0000122	GO:0001501	GO:0001649	GO:0001701	GO:0001822	GO:0002009	GO:0002076	GO:0003676	GO:0003677	GO:0003682	GO:0003700	GO:0005634	GO:0005737	GO:0005929	GO:0006355	GO:0006915	GO:0007224	GO:0007389	GO:0007411	GO:0007418	GO:0007442	GO:0007507	GO:0008270	GO:0008283	GO:0008284	GO:0008589	GO:0009913	GO:0009953	GO:0009954
NC_010448.3_15620	3.28	5.82	26.76	14.36	24.19	32.54	ENSSSCG00000008178	0.68	0.73	0.51	0.19	0.55	2.89	ENSSSCG00000008178	-0.818182	0.00114311	365	-60.41	Uncharacterized protein [Source:UniProtKB/TrEMBL;Acc:F1STF1]	--	--
NC_010448.3_15620	3.28	5.82	26.76	14.36	24.19	32.54	ENSSSCG00000009305	9.98	7.31	7.56	8.16	6.3	9.74	GTF3A	-0.874126	0.000200713	358	-61.55	general transcription factor IIIA [Source:HGNC Symbol;Acc:HGNC:4662]	4	GO:0003676	GO:0003677	GO:0005634	GO:0046872
NC_010449.4_16480	11.83	8.9	54.17	26.74	52.67	75.57	ENSSSCG00000009357	1.33	2.44	1.43	0.84	1.95	4.3	SMAD9	-0.783217	0.00258621	361	-62.63	Sus scrofa SMAD family member 9 (SMAD9), mRNA. [Source:RefSeq mRNA;Acc:NM_001195510]	17	GO:0001657	GO:0003700	GO:0005622	GO:0005634	GO:0005667	GO:0005737	GO:0006351	GO:0006355	GO:0006468	GO:0007179	GO:0030509	GO:0030901	GO:0030902	GO:0051216	GO:0060348	GO:0071407	GO:0005515
NC_010449.4_16480	11.83	8.9	54.17	26.74	52.67	75.57	ENSSSCG00000008618	1.02	0.44	1.13	0.5	0.54	1.95	MYCN	-0.776224	0.00299286	302	-57.48	v-myc avian myelocytomatosis viral oncogene neuroblastoma derived homolog [Source:HGNC Symbol;Acc:HGNC:7559]	17	GO:0001502	GO:0002053	GO:0003700	GO:0005634	GO:0006355	GO:0008284	GO:0010942	GO:0030324	GO:0042733	GO:0045893	GO:0045944	GO:0046983	GO:0048704	GO:0048712	GO:0048754	GO:2000378	GO:0005515
NC_010449.4_16480	11.83	8.9	54.17	26.74	52.67	75.57	ENSSSCG00000004952	11.2	12.41	12.48	12.01	15.56	16.21	SMAD2	-0.643357	0.0240032	563	-101.19	Uncharacterized protein [Source:UniProtKB/TrEMBL;Acc:F1SJJ0]	94	GO:0000122	GO:0000987	GO:0000988	GO:0001102	GO:0001501	GO:0001649	GO:0001657	GO:0001666	GO:0001701	GO:0001707	GO:0001756	GO:0001889	GO:0001933	GO:0001947	GO:0002076	GO:0002520	GO:0003682	GO:0003690	GO:0003700	GO:0005160	GO:0005518	GO:0005622	GO:0005634	GO:0005637	GO:0005886	GO:0006355	GO:0006810	GO:0006919	GO:0006955
NC_010449.4_16480	11.83	8.9	54.17	26.74	52.67	75.57	ENSSSCG00000016191	0.48	0.28	0.27	0.05	0.41	0.86	ENSSSCG00000016191	-0.633976	0.0268409	717	-127.11	Uncharacterized protein [Source:UniProtKB/TrEMBL;Acc:F1SRY7]	2	GO:0003676	GO:0046872
NC_010449.4_16480	11.83	8.9	54.17	26.74	52.67	75.57	ENSSSCG00000000062	9.06	2.72	7.84	2.42	0.67	9.2	CSDC2	-0.79021	0.00222314	311	-58.06	cold shock domain containing C2, RNA binding [Source:HGNC Symbol;Acc:HGNC:30359]	3	GO:0003676	GO:0003677	GO:0006355
NC_010449.4_16480	11.83	8.9	54.17	26.74	52.67	75.57	ENSSSCG00000012084	1.9	1.85	1.96	0.63	1.91	2.74	PRDM15	-0.685315	0.013906	696	-119.41	PR domain containing 15 [Source:HGNC Symbol;Acc:HGNC:13999]	4	GO:0003676	GO:0005634	GO:0046872	GO:0005515
NC_010449.4_16480	11.83	8.9	54.17	26.74	52.67	75.57	ENSSSCG00000006645	4.99	3.62	6.17	4.29	3.97	6.72	SETDB1	-0.762238	0.00395045	588	-98.82	SET domain, bifurcated 1 [Source:HGNC Symbol;Acc:HGNC:10761]	18	GO:0001833	GO:0003677	GO:0005634	GO:0005694	GO:0005737	GO:0005794	GO:0005886	GO:0008168	GO:0008270	GO:0016740	GO:0018024	GO:0032259	GO:0034968	GO:0060348	GO:0005515	GO:0000122	GO:0000790	GO:0036124
NC_010449.4_16480	11.83	8.9	54.17	26.74	52.67	75.57	ENSSSCG00000011693	1.16	1.1	1.47	1.41	1.32	5.29	ZIC4	-0.58042	0.047856	395	-55.68	Zic family member 4 [Source:HGNC Symbol;Acc:HGNC:20393]	4	GO:0003676	GO:0003677	GO:0005634	GO:0046872
NC_010449.4_16480	11.83	8.9	54.17	26.74	52.67	75.57	ENSSSCG00000007371	0.08	0.03	0.04	0	0.05	0.15	HNF4A	-0.704243	0.0105672	411	-88.84	Sus scrofa hepatocyte nuclear factor 4, alpha (HNF4A), mRNA. [Source:RefSeq mRNA;Acc:NM_001044571]	44	GO:0003677	GO:0003700	GO:0003705	GO:0005102	GO:0005504	GO:0005634	GO:0005737	GO:0006355	GO:0006357	GO:0006591	GO:0006629	GO:0006805	GO:0007548	GO:0007596	GO:0008285	GO:0009749	GO:0010470	GO:0019216	GO:0023019	GO:0030308	GO:0033613	GO:0042593	GO:0042803	GO:0043565	GO:0044212	GO:0045893	GO:0045944	GO:0050796	GO:0055088
NC_010449.4_16480	11.83	8.9	54.17	26.74	52.67	75.57	ENSSSCG00000009831	0.86	0.42	0.64	0.02	0.21	1.49	CUX2	-0.755245	0.00450844	500	-82.69	cut-like homeobox 2 [Source:HGNC Symbol;Acc:HGNC:19347]	17	GO:0003677	GO:0003700	GO:0005634	GO:0006355	GO:0043565	GO:0070062	GO:0000122	GO:0050890	GO:0045892	GO:2000463	GO:0051965	GO:0000977	GO:0010628	GO:0071310	GO:0007614	GO:0050775	GO:0061003
NC_010449.4_16480	11.83	8.9	54.17	26.74	52.67	75.57	ENSSSCG00000006060	0.06	0.02	0.03	0.03	0.08	0.08	GRHL2	-0.625002	0.0297756	568	-96.87	grainyhead-like 2 (Drosophila) [Source:HGNC Symbol;Acc:HGNC:2799]	16	GO:0001701	GO:0001843	GO:0005634	GO:0005737	GO:0007420	GO:0043010	GO:0010468	GO:0035264	GO:0048701	GO:0021915	GO:0042733	GO:0060324	GO:0048568	GO:0060463	GO:0003208	GO:0030323
NC_010449.4_16480	11.83	8.9	54.17	26.74	52.67	75.57	ENSSSCG00000000950	4.04	1.98	3.42	1.27	1.56	3.27	E2F7	-0.692308	0.012593	409	-76.95	E2F transcription factor 7 [Source:HGNC Symbol;Acc:HGNC:23820]	25	GO:0000122	GO:0001047	GO:0001890	GO:0002040	GO:0003677	GO:0003700	GO:0003714	GO:0005634	GO:0005667	GO:0006351	GO:0006355	GO:0008285	GO:0030330	GO:0032466	GO:0032877	GO:0042802	GO:0045944	GO:0060707	GO:0060718	GO:0070365	GO:0071930	GO:2000134	GO:0005515	GO:0000977	GO:0001227
NC_010449.4_16480	11.83	8.9	54.17	26.74	52.67	75.57	ENSSSCG00000007268	20.91	14.69	24.84	9.21	13.4	29.91	E2F1	-0.853147	0.000418118	334	-63.08	E2F transcription factor 1 [Source:HGNC Symbol;Acc:HGNC:3113]	28	GO:0000077	GO:0000122	GO:0001047	GO:0003677	GO:0003700	GO:0005634	GO:0005667	GO:0005737	GO:0006351	GO:0006355	GO:0006915	GO:0008134	GO:0008630	GO:0010628	GO:0030900	GO:0035189	GO:0045892	GO:0045893	GO:0045944	GO:0048146	GO:0048255	GO:0051726	GO:0071930	GO:2000045	GO:0005515	GO:0043276	GO:0072332	GO:1990086
NC_010449.4_16480	11.83	8.9	54.17	26.74	52.67	75.57	ENSSSCG00000000702	13.74	14.33	14.99	7.39	15.67	18	ZNF384	-0.755245	0.00450844	331	-58.5	zinc finger protein 384 [Source:HGNC Symbol;Acc:HGNC:11955]	3	GO:0003676	GO:0005634	GO:0046872
NC_010449.4_16480	11.83	8.9	54.17	26.74	52.67	75.57	ENSSSCG00000013414	12.36	6.72	7.41	1.93	3.95	8.77	ARID3A	-0.727273	0.00735503	571	-102.15	AT rich interactive domain 3A (BRIGHT-like) [Source:HGNC Symbol;Acc:HGNC:3031]	15	GO:0003677	GO:0003682	GO:0003700	GO:0005622	GO:0005634	GO:0006355	GO:0042803	GO:0045121	GO:0045944	GO:0005730	GO:0005737	GO:0005515	GO:0005794	GO:0000977	GO:0001228
NC_010449.4_16480	11.83	8.9	54.17	26.74	52.67	75.57	ENSSSCG00000000403	3.38	2.26	2.15	1.14	2.74	3	BAZ2A	-0.622378	0.0306759	505	-78.51	bromodomain adjacent to zinc finger domain, 2A [Source:HGNC Symbol;Acc:HGNC:962]	18	GO:0000183	GO:0003677	GO:0003723	GO:0005634	GO:0005730	GO:0006338	GO:0008270	GO:0034770	GO:0046872	GO:0051567	GO:0070869	GO:0070933	GO:0005515	GO:0003677	GO:0005634	GO:0008270	GO:0046872	GO:0005515
NC_010449.4_16480	11.83	8.9	54.17	26.74	52.67	75.57	ENSSSCG00000007780	13.87	10.14	13.85	6.92	11.48	22.06	ZNF629	-0.769231	0.00344645	548	-95.85	Uncharacterized protein [Source:UniProtKB/TrEMBL;Acc:F1RG79]	3	GO:0003676	GO:0005634	GO:0046872
NC_010449.4_16480	11.83	8.9	54.17	26.74	52.67	75.57	ENSSSCG00000000437	0.58	0.3	0.47	0.31	0.3	1.01	ENSSSCG00000000437	-0.940357	5.37517e-06	829	-130.09	Uncharacterized protein [Source:UniProtKB/TrEMBL;Acc:F1SKH5]	6	GO:0005096	GO:0005543	GO:0005622	GO:0007165	GO:0043547	GO:0005515
NC_010449.4_16480	11.83	8.9	54.17	26.74	52.67	75.57	ENSSSCG00000008178	0.68	0.73	0.51	0.19	0.55	2.89	ENSSSCG00000008178	-0.79021	0.00222314	373	-60.61	Uncharacterized protein [Source:UniProtKB/TrEMBL;Acc:F1STF1]	--	--
NC_010449.4_16480	11.83	8.9	54.17	26.74	52.67	75.57	ENSSSCG00000009305	9.98	7.31	7.56	8.16	6.3	9.74	GTF3A	-0.86014	0.000331668	355	-59.19	general transcription factor IIIA [Source:HGNC Symbol;Acc:HGNC:4662]	4	GO:0003676	GO:0003677	GO:0005634	GO:0046872
NW_003613004.1_20509	99.21	262.84	144.56	106.97	28.48	53.79	ENSSSCG00000013028	5.37	3.06	5.37	6.47	7.12	3.53	ESRRA	-0.683013	0.0143594	1026	-193.44	estrogen-related receptor alpha [Source:HGNC Symbol;Acc:HGNC:3471]	21	GO:0003677	GO:0003700	GO:0003707	GO:0005496	GO:0005634	GO:0006351	GO:0006355	GO:0008270	GO:0019904	GO:0043401	GO:0043565	GO:0045944	GO:0046872	GO:0005730	GO:0005515	GO:0015630	GO:0045171	GO:0000122	GO:0000978	GO:0001077	GO:0001078
NW_003613004.1_20509	99.21	262.84	144.56	106.97	28.48	53.79	ENSSSCG00000001621	1.13	0.61	1.03	1.4	1.97	0.34	TFEB	-0.748252	0.00512408	999	-184.14	transcription factor EB [Source:HGNC Symbol;Acc:HGNC:11753]	20	GO:0001892	GO:0003677	GO:0005634	GO:0005667	GO:0005737	GO:0006355	GO:0006959	GO:0007040	GO:0010508	GO:0045893	GO:0046982	GO:0046983	GO:0045944	GO:0003700	GO:0044212	GO:0001892	GO:0006355	GO:0006959	GO:0045893	GO:0046983
NW_003613004.1_20509	99.21	262.84	144.56	106.97	28.48	53.79	ENSSSCG00000014277	2.3	1.91	2.24	3.64	2.16	2.89	IRF1	-0.713287	0.00920178	439	-77.18	Sus scrofa interferon regulatory factor 1 (IRF1), mRNA. [Source:RefSeq mRNA;Acc:NM_001097413]	30	GO:0000790	GO:0000975	GO:0000978	GO:0003677	GO:0003700	GO:0005737	GO:0006355	GO:0007050	GO:0010468	GO:0032481	GO:0032728	GO:0034124	GO:0035458	GO:0043374	GO:0043565	GO:0045084	GO:0045590	GO:0045892	GO:0045893	GO:0045944	GO:0051607	GO:0060333	GO:0071260	GO:2000564	GO:0005634	GO:0006351	GO:0006915	GO:0045087	GO:0006915
NW_003613004.1_20509	99.21	262.84	144.56	106.97	28.48	53.79	ENSSSCG00000013375	32.13	23.76	29.71	36.13	51.24	35.41	MYOD1	-0.776224	0.00299286	333	-64.71	myogenic differentiation 1 [Source:HGNC Symbol;Acc:HGNC:7611]	46	GO:0000381	GO:0000790	GO:0003677	GO:0003700	GO:0005634	GO:0005667	GO:0005737	GO:0006355	GO:0006357	GO:0007517	GO:0007518	GO:0007519	GO:0008134	GO:0009267	GO:0014904	GO:0014908	GO:0019899	GO:0030016	GO:0031625	GO:0035914	GO:0043415	GO:0043484	GO:0043503	GO:0045445	GO:0045893	GO:0045944	GO:0046982	GO:0046983	GO:0048741
NW_003613004.1_20509	99.21	262.84	144.56	106.97	28.48	53.79	ENSSSCG00000011618	1.31	0.55	0.89	1.59	1.88	1.07	GATA2	-0.664336	0.0184527	924	-179.49	Sus scrofa GATA binding protein 2 (GATA2), mRNA. [Source:RefSeq mRNA;Acc:NM_213879]	47	GO:0000122	GO:0000980	GO:0001077	GO:0001158	GO:0001655	GO:0001709	GO:0001892	GO:0003677	GO:0003682	GO:0003700	GO:0005634	GO:0006351	GO:0008134	GO:0021514	GO:0021533	GO:0021954	GO:0021983	GO:0030154	GO:0030182	GO:0035019	GO:0035065	GO:0035854	GO:0042472	GO:0043234	GO:0045599	GO:0045638	GO:0045648	GO:0045650	GO:0045654
NW_003613004.1_20509	99.21	262.84	144.56	106.97	28.48	53.79	ENSSSCG00000007963	7.48	7.98	9.04	9.84	9.44	8.57	ZNF263	-0.657343	0.0201855	559	-109.32	zinc finger protein 263 [Source:HGNC Symbol;Acc:HGNC:13056]	11	GO:0003676	GO:0003677	GO:0003700	GO:0005622	GO:0005634	GO:0005737	GO:0006351	GO:0006355	GO:0015630	GO:0045892	GO:0046872
ssc-miR-489	1.31	0.68	27.41	11.89	29.65	29.12	ENSSSCG00000012084	1.9	1.85	1.96	0.63	1.91	2.74	PRDM15	-0.685315	0.013906	424	-77.38	PR domain containing 15 [Source:HGNC Symbol;Acc:HGNC:13999]	4	GO:0003676	GO:0005634	GO:0046872	GO:0005515
ssc-miR-489	1.31	0.68	27.41	11.89	29.65	29.12	ENSSSCG00000017251	2.51	1.83	2.69	0.49	1.2	5.18	SOX9	-0.937063	6.99316e-06	342	-63.72	Sus scrofa SRY (sex determining region Y)-box 9 (SOX9), mRNA. [Source:RefSeq mRNA;Acc:NM_213843]	139	GO:0000976	GO:0001046	GO:0001077	GO:0001158	GO:0001501	GO:0001502	GO:0001503	GO:0001658	GO:0001708	GO:0001837	GO:0001894	GO:0001934	GO:0001942	GO:0002053	GO:0002062	GO:0002063	GO:0002683	GO:0003170	GO:0003179	GO:0003188	GO:0003203	GO:0003413	GO:0003415	GO:0003677	GO:0003682	GO:0003700	GO:0003705	GO:0004672	GO:0005634
ssc-miR-489	1.31	0.68	27.41	11.89	29.65	29.12	ENSSSCG00000016776	5.08	3.25	4.59	2.17	3.87	5.81	ENSSSCG00000016776	-0.769231	0.00344645	358	-58.01	Uncharacterized protein [Source:UniProtKB/TrEMBL;Acc:F1SRN8]	4	GO:0003676	GO:0005622	GO:0006355	GO:0046872
ssc-miR-489	1.31	0.68	27.41	11.89	29.65	29.12	ENSSSCG00000007721	19.73	15.91	13.6	8.81	14.37	18.8	GTF2I	-0.671329	0.0168315	312	-59.08	general transcription factor IIi [Source:HGNC Symbol;Acc:HGNC:4659]	9	GO:0005634	GO:0009790	GO:0016525	GO:0042995	GO:0043025	GO:0051019	GO:0016020	GO:0005515	GO:0014886
ssc-miR-489	1.31	0.68	27.41	11.89	29.65	29.12	ENSSSCG00000007268	20.91	14.69	24.84	9.21	13.4	29.91	E2F1	-0.937063	6.99316e-06	312	-60.21	E2F transcription factor 1 [Source:HGNC Symbol;Acc:HGNC:3113]	28	GO:0000077	GO:0000122	GO:0001047	GO:0003677	GO:0003700	GO:0005634	GO:0005667	GO:0005737	GO:0006351	GO:0006355	GO:0006915	GO:0008134	GO:0008630	GO:0010628	GO:0030900	GO:0035189	GO:0045892	GO:0045893	GO:0045944	GO:0048146	GO:0048255	GO:0051726	GO:0071930	GO:2000045	GO:0005515	GO:0043276	GO:0072332	GO:1990086
ssc-miR-489	1.31	0.68	27.41	11.89	29.65	29.12	ENSSSCG00000008178	0.68	0.73	0.51	0.19	0.55	2.89	ENSSSCG00000008178	-0.811189	0.00136332	778	-140.54	Uncharacterized protein [Source:UniProtKB/TrEMBL;Acc:F1STF1]	--	--
NC_010447.4_13814	12.48	31.49	4.24	9.41	5.85	7.35	ENSSSCG00000013028	5.37	3.06	5.37	6.47	7.12	3.53	ESRRA	-0.637479	0.0257544	1551	-297.43	estrogen-related receptor alpha [Source:HGNC Symbol;Acc:HGNC:3471]	21	GO:0003677	GO:0003700	GO:0003707	GO:0005496	GO:0005634	GO:0006351	GO:0006355	GO:0008270	GO:0019904	GO:0043401	GO:0043565	GO:0045944	GO:0046872	GO:0005730	GO:0005515	GO:0015630	GO:0045171	GO:0000122	GO:0000978	GO:0001077	GO:0001078
NC_010447.4_13814	12.48	31.49	4.24	9.41	5.85	7.35	ENSSSCG00000017406	17.06	11.13	10.47	16.9	17.11	13.76	STAT5B	-0.678322	0.0153173	574	-104.52	Sus scrofa signal transducer and activator of transcription 5B (STAT5B), mRNA. [Source:RefSeq mRNA;Acc:NM_214168]	74	GO:0000255	GO:0000979	GO:0001553	GO:0001779	GO:0003677	GO:0003700	GO:0004871	GO:0005634	GO:0005737	GO:0006101	GO:0006103	GO:0006105	GO:0006107	GO:0006355	GO:0006357	GO:0006549	GO:0006573	GO:0006600	GO:0006631	GO:0007165	GO:0007259	GO:0007548	GO:0007565	GO:0007595	GO:0008284	GO:0019218	GO:0019221	GO:0019530	GO:0019915
NC_010447.4_13814	12.48	31.49	4.24	9.41	5.85	7.35	ENSSSCG00000001621	1.13	0.61	1.03	1.4	1.97	0.34	TFEB	-0.797203	0.00190037	567	-127.46	transcription factor EB [Source:HGNC Symbol;Acc:HGNC:11753]	20	GO:0001892	GO:0003677	GO:0005634	GO:0005667	GO:0005737	GO:0006355	GO:0006959	GO:0007040	GO:0010508	GO:0045893	GO:0046982	GO:0046983	GO:0045944	GO:0003700	GO:0044212	GO:0001892	GO:0006355	GO:0006959	GO:0045893	GO:0046983
NC_010447.4_13814	12.48	31.49	4.24	9.41	5.85	7.35	ENSSSCG00000006482	22.78	17.63	20.27	12.79	28.87	16.72	MEF2D	-0.629371	0.0283197	2613	-497.96	Uncharacterized protein [Source:UniProtKB/TrEMBL;Acc:F1RP31]	20	GO:0000977	GO:0000981	GO:0001649	GO:0001958	GO:0002062	GO:0003677	GO:0003700	GO:0005634	GO:0006355	GO:0006366	GO:0007512	GO:0033613	GO:0035914	GO:0042826	GO:0043231	GO:0045893	GO:0045944	GO:0006351	GO:0046983	GO:0005515
NC_010447.4_13814	12.48	31.49	4.24	9.41	5.85	7.35	ENSSSCG00000016976	2.55	2.11	3.15	2.41	5.38	1.68	ZNF366	-0.755245	0.00450844	330	-57.7	zinc finger protein 366 [Source:HGNC Symbol;Acc:HGNC:18316]	10	GO:0000122	GO:0000988	GO:0003676	GO:0005634	GO:0030331	GO:0033147	GO:0043627	GO:0046872	GO:0005515	GO:0003714
NC_010447.4_13814	12.48	31.49	4.24	9.41	5.85	7.35	ENSSSCG00000005530	2.63	1.24	2.19	1.85	2.96	0.69	LHX6	-0.706294	0.0102452	1023	-182.5	LIM homeobox 6 [Source:HGNC Symbol;Acc:HGNC:21735]	15	GO:0003677	GO:0003700	GO:0005634	GO:0006355	GO:0008270	GO:0021799	GO:0021800	GO:0021853	GO:0021877	GO:0021884	GO:0021895	GO:0043565	GO:0046872	GO:0048469	GO:0005515
NC_010447.4_13814	12.48	31.49	4.24	9.41	5.85	7.35	ENSSSCG00000002383	9.11	7.82	11.1	11.28	18.22	2.69	FOS	-0.706294	0.0102452	388	-66.02	Sus scrofa FBJ murine osteosarcoma viral oncogene homolog (FOS), mRNA. [Source:RefSeq mRNA;Acc:NM_001123113]	24	GO:0003677	GO:0003700	GO:0005634	GO:0005667	GO:0005737	GO:0005783	GO:0005829	GO:0006355	GO:0007179	GO:0007399	GO:0031668	GO:0034614	GO:0035914	GO:0042493	GO:0043565	GO:0044212	GO:0045893	GO:0045944	GO:0060395	GO:0070412	GO:0071277	GO:0005515	GO:0000979	GO:0045672
NC_010447.4_13814	12.48	31.49	4.24	9.41	5.85	7.35	ENSSSCG00000004576	0.7	1.4	1.05	1.43	3.48	0.75	RORA	-0.608392	0.035806	730	-131.1	RAR-related orphan receptor A [Source:HGNC Symbol;Acc:HGNC:10258]	45	GO:0003677	GO:0003700	GO:0003707	GO:0004879	GO:0005634	GO:0006351	GO:0006355	GO:0006809	GO:0008270	GO:0021702	GO:0030522	GO:0043030	GO:0043401	GO:0043565	GO:0045944	GO:0046068	GO:0046872	GO:0045893	GO:0005515	GO:0050728	GO:0042692	GO:0001525	GO:0008134	GO:0098531	GO:0036315	GO:0001223	GO:0008142	GO:0001222	GO:0070328
NC_010447.4_13814	12.48	31.49	4.24	9.41	5.85	7.35	ENSSSCG00000011534	11.86	17.36	10.35	39.6	52.82	4.76	BHLHE40	-0.741259	0.00580115	366	-65.04	basic helix-loop-helix family, member e40 [Source:HGNC Symbol;Acc:HGNC:1046]	28	GO:0000122	GO:0000981	GO:0001078	GO:0001102	GO:0001191	GO:0003677	GO:0003705	GO:0005634	GO:0005730	GO:0005794	GO:0006351	GO:0006355	GO:0006366	GO:0007623	GO:0009416	GO:0019904	GO:0032922	GO:0042803	GO:0043153	GO:0043425	GO:0043426	GO:0043433	GO:0045892	GO:0046982	GO:0046983	GO:0070888	GO:0005515	GO:0003714
ssc-miR-217	31.54	59.89	49.93	148.57	55.01	23.88	ENSSSCG00000013028	5.37	3.06	5.37	6.47	7.12	3.53	ESRRA	-0.672505	0.0165693	443	-83.09	estrogen-related receptor alpha [Source:HGNC Symbol;Acc:HGNC:3471]	21	GO:0003677	GO:0003700	GO:0003707	GO:0005496	GO:0005634	GO:0006351	GO:0006355	GO:0008270	GO:0019904	GO:0043401	GO:0043565	GO:0045944	GO:0046872	GO:0005730	GO:0005515	GO:0015630	GO:0045171	GO:0000122	GO:0000978	GO:0001077	GO:0001078
ssc-miR-217	31.54	59.89	49.93	148.57	55.01	23.88	ENSSSCG00000011618	1.31	0.55	0.89	1.59	1.88	1.07	GATA2	-0.727273	0.00735503	371	-81.73	Sus scrofa GATA binding protein 2 (GATA2), mRNA. [Source:RefSeq mRNA;Acc:NM_213879]	47	GO:0000122	GO:0000980	GO:0001077	GO:0001158	GO:0001655	GO:0001709	GO:0001892	GO:0003677	GO:0003682	GO:0003700	GO:0005634	GO:0006351	GO:0008134	GO:0021514	GO:0021533	GO:0021954	GO:0021983	GO:0030154	GO:0030182	GO:0035019	GO:0035065	GO:0035854	GO:0042472	GO:0043234	GO:0045599	GO:0045638	GO:0045648	GO:0045650	GO:0045654
ssc-miR-217	31.54	59.89	49.93	148.57	55.01	23.88	ENSSSCG00000011211	0.55	0.91	0.52	1.22	1.93	0.94	THRB	-0.769231	0.00344645	307	-43.21	thyroid hormone receptor, beta [Source:HGNC Symbol;Acc:HGNC:11799]	27	GO:0000122	GO:0003677	GO:0003700	GO:0003707	GO:0004887	GO:0005634	GO:0006351	GO:0006355	GO:0006357	GO:0007605	GO:0007621	GO:0008016	GO:0008050	GO:0008270	GO:0009887	GO:0019899	GO:0031490	GO:0043401	GO:0043565	GO:0045892	GO:0045944	GO:0046872	GO:0070324	GO:0070062	GO:0005515	GO:0000790	GO:0060509
ssc-miR-217	31.54	59.89	49.93	148.57	55.01	23.88	ENSSSCG00000017623	0.02	0.03	0.01	0.02	0.05	0.04	ENSSSCG00000017623	-0.687127	0.0135565	312	-57.9	Uncharacterized protein [Source:UniProtKB/TrEMBL;Acc:F1RSB8]	4	GO:0003676	GO:0046872	GO:0003676	GO:0046872
ssc-miR-30c-5p	4383.43	2088.38	2358.95	2217.64	2197.35	2022.48	ENSSSCG00000001661	18.71	11.45	19.21	10.77	17.26	15.18	SRF	-0.671329	0.0168315	469	-79.04	serum response factor (c-fos serum response element-binding transcription factor) [Source:HGNC Symbol;Acc:HGNC:11291]	79	GO:0000790	GO:0000978	GO:0000983	GO:0001076	GO:0001077	GO:0001228	GO:0001569	GO:0001666	GO:0001701	GO:0001707	GO:0001764	GO:0001829	GO:0001947	GO:0002011	GO:0002042	GO:0002521	GO:0003257	GO:0003677	GO:0003682	GO:0003700	GO:0003705	GO:0005634	GO:0005737	GO:0006351	GO:0006355	GO:0006366	GO:0007015	GO:0007160	GO:0007369
NC_010443.4_8125	0.66	4.79	0.98	1.98	1.17	1.31	ENSSSCG00000003211	20.69	20.38	23.26	15.61	24.1	19.69	NR1H2	-0.657343	0.0201855	1054	-216.12	nuclear receptor subfamily 1, group H, member 2 [Source:HGNC Symbol;Acc:HGNC:7965]	40	GO:0000122	GO:0003677	GO:0003700	GO:0003707	GO:0004879	GO:0005634	GO:0005737	GO:0006351	GO:0006355	GO:0006357	GO:0008270	GO:0010867	GO:0010875	GO:0010884	GO:0010887	GO:0030522	GO:0032270	GO:0032369	GO:0032376	GO:0042632	GO:0043401	GO:0043565	GO:0044255	GO:0045723	GO:0045861	GO:0045892	GO:0045944	GO:0046872	GO:0046965
NC_010443.4_8125	0.66	4.79	0.98	1.98	1.17	1.31	ENSSSCG00000014277	2.3	1.91	2.24	3.64	2.16	2.89	IRF1	-0.706294	0.0102452	513	-102.02	Sus scrofa interferon regulatory factor 1 (IRF1), mRNA. [Source:RefSeq mRNA;Acc:NM_001097413]	30	GO:0000790	GO:0000975	GO:0000978	GO:0003677	GO:0003700	GO:0005737	GO:0006355	GO:0007050	GO:0010468	GO:0032481	GO:0032728	GO:0034124	GO:0035458	GO:0043374	GO:0043565	GO:0045084	GO:0045590	GO:0045892	GO:0045893	GO:0045944	GO:0051607	GO:0060333	GO:0071260	GO:2000564	GO:0005634	GO:0006351	GO:0006915	GO:0045087	GO:0006915
NC_010443.4_8125	0.66	4.79	0.98	1.98	1.17	1.31	ENSSSCG00000015782	3.71	7.24	3.61	6.36	7.61	3.02	IRF2	-0.797203	0.00190037	461	-84.98	Interferon regulatory factor 2; Uncharacterized protein [Source:UniProtKB/TrEMBL;Acc:F1RSZ7]	19	GO:0000975	GO:0003677	GO:0003700	GO:0005634	GO:0005925	GO:0006355	GO:0005515	GO:0000975	GO:0003677	GO:0003700	GO:0005634	GO:0005925	GO:0006355	GO:0000975	GO:0003677	GO:0003700	GO:0005634	GO:0005925	GO:0006355
NC_010443.4_8125	0.66	4.79	0.98	1.98	1.17	1.31	ENSSSCG00000015595	4.31	8.3	33.09	13.82	16.15	1.95	ATF3	-0.587413	0.0446093	1317	-286.52	activating transcription factor 3 [Source:HGNC Symbol;Acc:HGNC:785]	33	GO:0003677	GO:0003700	GO:0005634	GO:0005730	GO:0006094	GO:0006355	GO:0006950	GO:0035914	GO:0042802	GO:0043565	GO:0045892	GO:0045944	GO:0005515	GO:0000977	GO:0000122	GO:0000978	GO:0001078	GO:0003677	GO:0003700	GO:0005634	GO:0005730	GO:0006094	GO:0006355	GO:0006950	GO:0035914	GO:0042802	GO:0043565	GO:0045892	GO:0003677
NC_010443.4_8125	0.66	4.79	0.98	1.98	1.17	1.31	ENSSSCG00000006276	21.4	26.4	31.85	44.56	61.43	21.76	CEBPD	-0.755245	0.00450844	792	-154.25	CCAAT/enhancer binding protein (C/EBP), delta [Source:HGNC Symbol;Acc:HGNC:1835]	3	GO:0003700	GO:0006355	GO:0043565
NC_010443.4_8125	0.66	4.79	0.98	1.98	1.17	1.31	ENSSSCG00000002383	9.11	7.82	11.1	11.28	18.22	2.69	FOS	-0.713287	0.00920178	433	-85.78	Sus scrofa FBJ murine osteosarcoma viral oncogene homolog (FOS), mRNA. [Source:RefSeq mRNA;Acc:NM_001123113]	24	GO:0003677	GO:0003700	GO:0005634	GO:0005667	GO:0005737	GO:0005783	GO:0005829	GO:0006355	GO:0007179	GO:0007399	GO:0031668	GO:0034614	GO:0035914	GO:0042493	GO:0043565	GO:0044212	GO:0045893	GO:0045944	GO:0060395	GO:0070412	GO:0071277	GO:0005515	GO:0000979	GO:0045672
NC_010443.4_8125	0.66	4.79	0.98	1.98	1.17	1.31	ENSSSCG00000016573	0.12	0.23	0.2	0.31	0.12	0.05	IRF5	-0.704029	0.0106012	1084	-223.08	Interferon regulatory factor 5; Uncharacterized protein [Source:UniProtKB/TrEMBL;Acc:F1SMP9]	22	GO:0000975	GO:0003700	GO:0005634	GO:0005737	GO:0006355	GO:0032494	GO:0032495	GO:0043065	GO:0045944	GO:0051607	GO:0005515	GO:0000975	GO:0003700	GO:0005634	GO:0005737	GO:0006355	GO:0032494	GO:0032495	GO:0043065	GO:0045944	GO:0051607	GO:0005515
NC_010443.4_8125	0.66	4.79	0.98	1.98	1.17	1.31	ENSSSCG00000013028	5.37	3.06	5.37	6.47	7.12	3.53	ESRRA	-0.661998	0.0190195	4355	-926.03	estrogen-related receptor alpha [Source:HGNC Symbol;Acc:HGNC:3471]	21	GO:0003677	GO:0003700	GO:0003707	GO:0005496	GO:0005634	GO:0006351	GO:0006355	GO:0008270	GO:0019904	GO:0043401	GO:0043565	GO:0045944	GO:0046872	GO:0005730	GO:0005515	GO:0015630	GO:0045171	GO:0000122	GO:0000978	GO:0001077	GO:0001078
NC_010443.4_8125	0.66	4.79	0.98	1.98	1.17	1.31	ENSSSCG00000011618	1.31	0.55	0.89	1.59	1.88	1.07	GATA2	-0.664336	0.0184527	2477	-534.85	Sus scrofa GATA binding protein 2 (GATA2), mRNA. [Source:RefSeq mRNA;Acc:NM_213879]	47	GO:0000122	GO:0000980	GO:0001077	GO:0001158	GO:0001655	GO:0001709	GO:0001892	GO:0003677	GO:0003682	GO:0003700	GO:0005634	GO:0006351	GO:0008134	GO:0021514	GO:0021533	GO:0021954	GO:0021983	GO:0030154	GO:0030182	GO:0035019	GO:0035065	GO:0035854	GO:0042472	GO:0043234	GO:0045599	GO:0045638	GO:0045648	GO:0045650	GO:0045654
NC_010443.4_8125	0.66	4.79	0.98	1.98	1.17	1.31	ENSSSCG00000004576	0.7	1.4	1.05	1.43	3.48	0.75	RORA	-0.678322	0.0153173	385	-85.42	RAR-related orphan receptor A [Source:HGNC Symbol;Acc:HGNC:10258]	45	GO:0003677	GO:0003700	GO:0003707	GO:0004879	GO:0005634	GO:0006351	GO:0006355	GO:0006809	GO:0008270	GO:0021702	GO:0030522	GO:0043030	GO:0043401	GO:0043565	GO:0045944	GO:0046068	GO:0046872	GO:0045893	GO:0005515	GO:0050728	GO:0042692	GO:0001525	GO:0008134	GO:0098531	GO:0036315	GO:0001223	GO:0008142	GO:0001222	GO:0070328
NC_010443.4_8125	0.66	4.79	0.98	1.98	1.17	1.31	ENSSSCG00000005385	0.06	0.98	0.08	0.58	4.17	0.01	NOR-1	-0.615385	0.0331699	732	-150.8	Sus scrofa neuron-derived orphan receptor-1 alfa (NOR-1), mRNA. [Source:RefSeq mRNA;Acc:NM_214247]	41	GO:0003677	GO:0003700	GO:0003707	GO:0004879	GO:0005634	GO:0006351	GO:0006355	GO:0008270	GO:0030522	GO:0043401	GO:0043565	GO:0046872	GO:0001077	GO:0001707	GO:0003677	GO:0003700	GO:0003707	GO:0004879	GO:0005634	GO:0005667	GO:0006351	GO:0006355	GO:0007411	GO:0008270	GO:0021766	GO:0030522	GO:0030534	GO:0033554	GO:0042472
NC_010446.4_12102	1.97	0.68	0.33	4.95	0.39	0.79	ENSSSCG00000001202	1.26	4.63	1.19	1.63	3.24	3.13	ENSSSCG00000001202	-0.619966	0.0315202	437	-91.88	Sus scrofa zinc finger protein 389 (ZNF389), mRNA. [Source:RefSeq mRNA;Acc:NM_001145130]	4	GO:0003676	GO:0005634	GO:0042802	GO:0046872
NC_010446.4_12102	1.97	0.68	0.33	4.95	0.39	0.79	ENSSSCG00000002936	1.33	2.08	1.68	2.14	1.68	2.07	ZNF829	-0.638596	0.0254146	686	-162.77	zinc finger protein 829 [Source:HGNC Symbol;Acc:HGNC:34032]	4	GO:0003676	GO:0005622	GO:0006355	GO:0046872
NC_010446.4_12102	1.97	0.68	0.33	4.95	0.39	0.79	ENSSSCG00000001708	35.04	46.52	32.37	37.94	39.04	35.82	CDC5L	-0.763574	0.00385009	915	-203.85	cell division cycle 5-like [Source:HGNC Symbol;Acc:HGNC:1743]	11	GO:0000974	GO:0003677	GO:0003682	GO:0005730	GO:0016607	GO:0071013	GO:0071987	GO:0016020	GO:0005515	GO:0044822	GO:0005634
NC_010446.4_12102	1.97	0.68	0.33	4.95	0.39	0.79	ENSSSCG00000003772	4.82	10.1	6.35	6.65	7.06	7.67	ZZZ3	-0.6655	0.0181751	377	-86.05	zinc finger, ZZ-type containing 3 [Source:HGNC Symbol;Acc:HGNC:24523]	5	GO:0003677	GO:0003682	GO:0005671	GO:0008270	GO:0005515
NC_010445.3_12005	9.2	24.64	55.15	54.48	24.97	17.84	ENSSSCG00000004952	11.2	12.41	12.48	12.01	15.56	16.21	SMAD2	-0.748252	0.00512408	1194	-211.86	Uncharacterized protein [Source:UniProtKB/TrEMBL;Acc:F1SJJ0]	94	GO:0000122	GO:0000987	GO:0000988	GO:0001102	GO:0001501	GO:0001649	GO:0001657	GO:0001666	GO:0001701	GO:0001707	GO:0001756	GO:0001889	GO:0001933	GO:0001947	GO:0002076	GO:0002520	GO:0003682	GO:0003690	GO:0003700	GO:0005160	GO:0005518	GO:0005622	GO:0005634	GO:0005637	GO:0005886	GO:0006355	GO:0006810	GO:0006919	GO:0006955
NC_010445.3_12005	9.2	24.64	55.15	54.48	24.97	17.84	ENSSSCG00000002352	5.65	5.26	6.14	6.43	6.1	6.63	ZNF410	-0.734266	0.00654349	317	-56.13	zinc finger protein 410 [Source:HGNC Symbol;Acc:HGNC:20144]	2	GO:0003676	GO:0046872
NC_010445.3_12005	9.2	24.64	55.15	54.48	24.97	17.84	ENSSSCG00000001619	4.71	3.7	3.82	1.94	4.82	10.45	FOXP4	-0.671329	0.0168315	970	-178.64	forkhead box P4 [Source:HGNC Symbol;Acc:HGNC:20842]	14	GO:0003677	GO:0003700	GO:0006355	GO:0007507	GO:0042803	GO:0043565	GO:0046982	GO:0048617	GO:0000122	GO:0000978	GO:0001078	GO:0061140	GO:1901249	GO:1901250
NC_010445.3_12005	9.2	24.64	55.15	54.48	24.97	17.84	ENSSSCG00000014157	6.37	4.61	3.91	2.52	4.65	14.53	NR2F1	-0.678322	0.0153173	328	-64.36	nuclear receptor subfamily 2, group F, member 1 [Source:HGNC Symbol;Acc:HGNC:7975]	17	GO:0000122	GO:0001764	GO:0003677	GO:0003700	GO:0003707	GO:0004879	GO:0005634	GO:0006351	GO:0006355	GO:0008270	GO:0030522	GO:0030900	GO:0043401	GO:0043565	GO:0046872	GO:0005515	GO:0021796
NC_010445.3_12005	9.2	24.64	55.15	54.48	24.97	17.84	ENSSSCG00000007801	4.07	2.18	4.63	1.68	2.86	7.76	ZNF48	-0.608392	0.035806	469	-85.16	zinc finger protein 48 [Source:HGNC Symbol;Acc:HGNC:13114]	2	GO:0003676	GO:0046872
NC_010445.3_12005	9.2	24.64	55.15	54.48	24.97	17.84	ENSSSCG00000001526	72.03	36.34	61.02	33.08	49.26	112.39	HMGA1	-0.615385	0.0331699	364	-60.87	Sus scrofa high mobility group AT-hook 1 (HMGA1), transcript variant 1, mRNA. [Source:RefSeq mRNA;Acc:NM_001185154]	24	GO:0000785	GO:0003677	GO:0003700	GO:0003906	GO:0005634	GO:0006284	GO:0006355	GO:0008134	GO:0008285	GO:0009615	GO:0019899	GO:0030374	GO:0035985	GO:0035986	GO:0042974	GO:0042975	GO:0045892	GO:0045893	GO:0046965	GO:0051575	GO:0090402	GO:2000774	GO:0005515	GO:0000737
NC_010445.3_12005	9.2	24.64	55.15	54.48	24.97	17.84	ENSSSCG00000000258	6.68	3.64	5.91	4.49	7.6	11.14	RARG	-0.654992	0.0207937	832	-149.24	retinoic acid receptor, gamma [Source:HGNC Symbol;Acc:HGNC:9866]	54	GO:0000122	GO:0002063	GO:0003417	GO:0003430	GO:0003677	GO:0003700	GO:0003707	GO:0003708	GO:0005634	GO:0005667	GO:0006351	GO:0006355	GO:0008270	GO:0008285	GO:0009952	GO:0010468	GO:0010628	GO:0032331	GO:0032526	GO:0035116	GO:0035264	GO:0043065	GO:0043068	GO:0043401	GO:0043565	GO:0045596	GO:0045944	GO:0046872	GO:0046965
NC_010445.3_12005	9.2	24.64	55.15	54.48	24.97	17.84	ENSSSCG00000017187	0	0.03	0.05	0.16	0.11	0.14	FOXJ1	-0.715794	0.00884773	972	-184.09	forkhead box J1 [Source:HGNC Symbol;Acc:HGNC:3816]	32	GO:0000122	GO:0000976	GO:0002508	GO:0002635	GO:0002897	GO:0002924	GO:0003677	GO:0003700	GO:0005634	GO:0006351	GO:0006355	GO:0006959	GO:0007420	GO:0030036	GO:0030856	GO:0032088	GO:0032862	GO:0033085	GO:0035089	GO:0035502	GO:0042130	GO:0042384	GO:0043565	GO:0045409	GO:0045944	GO:0050869	GO:0050900	GO:0060271	GO:0060429
NC_010445.3_12005	9.2	24.64	55.15	54.48	24.97	17.84	ENSSSCG00000012084	1.9	1.85	1.96	0.63	1.91	2.74	PRDM15	-0.664336	0.0184527	867	-163.72	PR domain containing 15 [Source:HGNC Symbol;Acc:HGNC:13999]	4	GO:0003676	GO:0005634	GO:0046872	GO:0005515
NC_010445.3_12005	9.2	24.64	55.15	54.48	24.97	17.84	ENSSSCG00000010219	2.14	2.44	2.2	1.54	3.17	3.24	ARID5B	-0.615385	0.0331699	344	-64.45	AT rich interactive domain 5B (MRF1-like) [Source:HGNC Symbol;Acc:HGNC:17362]	24	GO:0001822	GO:0003677	GO:0003713	GO:0005622	GO:0005634	GO:0006807	GO:0008584	GO:0008585	GO:0009791	GO:0010761	GO:0030325	GO:0035264	GO:0044212	GO:0045444	GO:0048008	GO:0048468	GO:0048644	GO:0048705	GO:0051091	GO:0060021	GO:0060325	GO:0060612	GO:0060613	GO:0005515
NC_010445.3_12005	9.2	24.64	55.15	54.48	24.97	17.84	ENSSSCG00000010329	1.08	1.21	0.86	0.98	2.86	2.52	ENSSSCG00000010329	-0.65035	0.0220342	879	-161.68	Uncharacterized protein [Source:UniProtKB/TrEMBL;Acc:F1S2E4]	2	GO:0008270	GO:0008270
NC_010445.3_12005	9.2	24.64	55.15	54.48	24.97	17.84	ENSSSCG00000003739	1.99	2.91	2.29	2.07	3.47	3.72	ZNF397	-0.664336	0.0184527	461	-78.43	zinc finger protein 397 [Source:HGNC Symbol;Acc:HGNC:18818]	6	GO:0003676	GO:0003700	GO:0005634	GO:0006351	GO:0006355	GO:0046872
NC_010445.3_12005	9.2	24.64	55.15	54.48	24.97	17.84	ENSSSCG00000015112	5.72	5	7.32	6.56	5.69	8.95	HINFP	-0.587413	0.0446093	384	-61.23	histone H4 transcription factor [Source:HGNC Symbol;Acc:HGNC:17850]	27	GO:0000077	GO:0000082	GO:0000083	GO:0001701	GO:0003676	GO:0003677	GO:0003682	GO:0003700	GO:0003713	GO:0005634	GO:0005654	GO:0006281	GO:0006351	GO:0006355	GO:0010468	GO:0010628	GO:0010629	GO:0015030	GO:0019899	GO:0042393	GO:0044212	GO:0045184	GO:0045445	GO:0045892	GO:0045893	GO:0046872	GO:0005515
NC_010445.3_12005	9.2	24.64	55.15	54.48	24.97	17.84	ENSSSCG00000017536	1.96	1.33	1.19	1.27	2.69	10.56	HOXB9	-0.811189	0.00136332	316	-61.36	homeobox B9 [Source:HGNC Symbol;Acc:HGNC:5120]	14	GO:0003677	GO:0003700	GO:0005634	GO:0005739	GO:0006351	GO:0006355	GO:0009952	GO:0030879	GO:0043565	GO:0045944	GO:0048706	GO:0060070	GO:0060326	GO:0005515
NC_010445.3_12005	9.2	24.64	55.15	54.48	24.97	17.84	ENSSSCG00000006060	0.06	0.02	0.03	0.03	0.08	0.08	GRHL2	-0.797417	0.0018911	1335	-249.75	grainyhead-like 2 (Drosophila) [Source:HGNC Symbol;Acc:HGNC:2799]	16	GO:0001701	GO:0001843	GO:0005634	GO:0005737	GO:0007420	GO:0043010	GO:0010468	GO:0035264	GO:0048701	GO:0021915	GO:0042733	GO:0060324	GO:0048568	GO:0060463	GO:0003208	GO:0030323
NC_010445.3_12005	9.2	24.64	55.15	54.48	24.97	17.84	ENSSSCG00000013595	6.67	5.38	6.88	3.92	8.47	10.47	LASS4	-0.685315	0.013906	942	-157.33	Sus scrofa ceramide synthase 4 (LASS4), mRNA. [Source:RefSeq mRNA;Acc:NM_001167631]	11	GO:0003677	GO:0003700	GO:0005634	GO:0005783	GO:0006355	GO:0016020	GO:0016021	GO:0030148	GO:0043565	GO:0046513	GO:0050291
NC_010445.3_12005	9.2	24.64	55.15	54.48	24.97	17.84	ENSSSCG00000007780	13.87	10.14	13.85	6.92	11.48	22.06	ZNF629	-0.629371	0.0283197	1325	-231.69	Uncharacterized protein [Source:UniProtKB/TrEMBL;Acc:F1RG79]	3	GO:0003676	GO:0005634	GO:0046872
ssc-miR-30c-3p	97.89	34.91	52.86	38.63	58.91	45.92	ENSSSCG00000012995	14.27	7.38	14.63	5.44	11.66	20.22	DPF2	-0.58042	0.047856	904	-160.67	D4, zinc and double PHD fingers family 2 [Source:HGNC Symbol;Acc:HGNC:9964]	9	GO:0005634	GO:0005737	GO:0005813	GO:0008270	GO:0043231	GO:0046872	GO:0005515	GO:0000978	GO:0000790
ssc-miR-30c-3p	97.89	34.91	52.86	38.63	58.91	45.92	ENSSSCG00000001209	4.07	5.07	4.88	4.47	5.11	6.33	ZSCAN12	-0.734266	0.00654349	477	-80.93	zinc finger and SCAN domain containing 12 [Source:HGNC Symbol;Acc:HGNC:13172]	6	GO:0003676	GO:0003700	GO:0005634	GO:0006351	GO:0006355	GO:0046872
ssc-miR-30c-3p	97.89	34.91	52.86	38.63	58.91	45.92	ENSSSCG00000005233	10.06	5.01	8.87	6.64	4.95	9.22	DMRT2	-0.587413	0.0446093	777	-133.7	doublesex and mab-3 related transcription factor 2 [Source:HGNC Symbol;Acc:HGNC:2935]	12	GO:0003700	GO:0005634	GO:0006355	GO:0043565	GO:0042803	GO:0048706	GO:0014807	GO:2000287	GO:0003700	GO:0005634	GO:0006355	GO:0043565
ssc-miR-30c-3p	97.89	34.91	52.86	38.63	58.91	45.92	ENSSSCG00000006187	51.47	15.48	55.82	23.6	18.32	63.41	MSC	-0.622378	0.0306759	309	-56.17	musculin [Source:HGNC Symbol;Acc:HGNC:7321]	8	GO:0005634	GO:0014707	GO:0046983	GO:0060021	GO:0060539	GO:0000122	GO:0000980	GO:0001206
ssc-miR-30c-3p	97.89	34.91	52.86	38.63	58.91	45.92	ENSSSCG00000012084	1.9	1.85	1.96	0.63	1.91	2.74	PRDM15	-0.657343	0.0201855	1140	-199.03	PR domain containing 15 [Source:HGNC Symbol;Acc:HGNC:13999]	4	GO:0003676	GO:0005634	GO:0046872	GO:0005515
ssc-miR-30c-3p	97.89	34.91	52.86	38.63	58.91	45.92	ENSSSCG00000010757	21.89	18.79	19.74	7.52	15.55	46.47	EBF3	-0.629371	0.0283197	406	-62.94	early B-cell factor 3 [Source:HGNC Symbol;Acc:HGNC:19087]	9	GO:0003677	GO:0005634	GO:0006351	GO:0006355	GO:0007275	GO:0045893	GO:0046872	GO:0046983	GO:0005515
NC_010454.3_1559	0.66	1.71	40.14	14.86	39.02	62.45	ENSSSCG00000017125	2.8	2.23	2.58	0.7	2.11	3.55	FOXK2	-0.881119	0.000152674	317	-43.16	forkhead box K2 [Source:HGNC Symbol;Acc:HGNC:6036]	16	GO:0003677	GO:0003700	GO:0006355	GO:0043565	GO:0005515	GO:0000287	GO:0003677	GO:0003700	GO:0005634	GO:0006355	GO:0043231	GO:0043565	GO:0005515	GO:0045944	GO:0000978	GO:0001077
NC_010451.3_18188	145.19	433.63	170.34	203.54	33.55	72.42	ENSSSCG00000013028	5.37	3.06	5.37	6.47	7.12	3.53	ESRRA	-0.633976	0.0268409	1156	-198.88	estrogen-related receptor alpha [Source:HGNC Symbol;Acc:HGNC:3471]	21	GO:0003677	GO:0003700	GO:0003707	GO:0005496	GO:0005634	GO:0006351	GO:0006355	GO:0008270	GO:0019904	GO:0043401	GO:0043565	GO:0045944	GO:0046872	GO:0005730	GO:0005515	GO:0015630	GO:0045171	GO:0000122	GO:0000978	GO:0001077	GO:0001078
NC_010451.3_18188	145.19	433.63	170.34	203.54	33.55	72.42	ENSSSCG00000017406	17.06	11.13	10.47	16.9	17.11	13.76	STAT5B	-0.699301	0.0113742	639	-124.78	Sus scrofa signal transducer and activator of transcription 5B (STAT5B), mRNA. [Source:RefSeq mRNA;Acc:NM_214168]	74	GO:0000255	GO:0000979	GO:0001553	GO:0001779	GO:0003677	GO:0003700	GO:0004871	GO:0005634	GO:0005737	GO:0006101	GO:0006103	GO:0006105	GO:0006107	GO:0006355	GO:0006357	GO:0006549	GO:0006573	GO:0006600	GO:0006631	GO:0007165	GO:0007259	GO:0007548	GO:0007565	GO:0007595	GO:0008284	GO:0019218	GO:0019221	GO:0019530	GO:0019915
NC_010451.3_18188	145.19	433.63	170.34	203.54	33.55	72.42	ENSSSCG00000001621	1.13	0.61	1.03	1.4	1.97	0.34	TFEB	-0.727273	0.00735503	875	-166.27	transcription factor EB [Source:HGNC Symbol;Acc:HGNC:11753]	20	GO:0001892	GO:0003677	GO:0005634	GO:0005667	GO:0005737	GO:0006355	GO:0006959	GO:0007040	GO:0010508	GO:0045893	GO:0046982	GO:0046983	GO:0045944	GO:0003700	GO:0044212	GO:0001892	GO:0006355	GO:0006959	GO:0045893	GO:0046983
NC_010451.3_18188	145.19	433.63	170.34	203.54	33.55	72.42	ENSSSCG00000013375	32.13	23.76	29.71	36.13	51.24	35.41	MYOD1	-0.818182	0.00114311	680	-152.25	myogenic differentiation 1 [Source:HGNC Symbol;Acc:HGNC:7611]	46	GO:0000381	GO:0000790	GO:0003677	GO:0003700	GO:0005634	GO:0005667	GO:0005737	GO:0006355	GO:0006357	GO:0007517	GO:0007518	GO:0007519	GO:0008134	GO:0009267	GO:0014904	GO:0014908	GO:0019899	GO:0030016	GO:0031625	GO:0035914	GO:0043415	GO:0043484	GO:0043503	GO:0045445	GO:0045893	GO:0045944	GO:0046982	GO:0046983	GO:0048741
NC_010451.3_18188	145.19	433.63	170.34	203.54	33.55	72.42	ENSSSCG00000006276	21.4	26.4	31.85	44.56	61.43	21.76	CEBPD	-0.629371	0.0283197	535	-103.34	CCAAT/enhancer binding protein (C/EBP), delta [Source:HGNC Symbol;Acc:HGNC:1835]	3	GO:0003700	GO:0006355	GO:0043565
NC_010451.3_18188	145.19	433.63	170.34	203.54	33.55	72.42	ENSSSCG00000011618	1.31	0.55	0.89	1.59	1.88	1.07	GATA2	-0.58042	0.047856	1713	-339.8	Sus scrofa GATA binding protein 2 (GATA2), mRNA. [Source:RefSeq mRNA;Acc:NM_213879]	47	GO:0000122	GO:0000980	GO:0001077	GO:0001158	GO:0001655	GO:0001709	GO:0001892	GO:0003677	GO:0003682	GO:0003700	GO:0005634	GO:0006351	GO:0008134	GO:0021514	GO:0021533	GO:0021954	GO:0021983	GO:0030154	GO:0030182	GO:0035019	GO:0035065	GO:0035854	GO:0042472	GO:0043234	GO:0045599	GO:0045638	GO:0045648	GO:0045650	GO:0045654
NC_010446.4_12775	95.26	12.32	14.03	5.94	7.02	5.25	ENSSSCG00000013375	32.13	23.76	29.71	36.13	51.24	35.41	MYOD1	-0.608392	0.035806	996	-218.41	myogenic differentiation 1 [Source:HGNC Symbol;Acc:HGNC:7611]	46	GO:0000381	GO:0000790	GO:0003677	GO:0003700	GO:0005634	GO:0005667	GO:0005737	GO:0006355	GO:0006357	GO:0007517	GO:0007518	GO:0007519	GO:0008134	GO:0009267	GO:0014904	GO:0014908	GO:0019899	GO:0030016	GO:0031625	GO:0035914	GO:0043415	GO:0043484	GO:0043503	GO:0045445	GO:0045893	GO:0045944	GO:0046982	GO:0046983	GO:0048741
NC_010446.4_12775	95.26	12.32	14.03	5.94	7.02	5.25	ENSSSCG00000015871	1.46	1.11	0.78	0.83	3.11	1.55	NR4A2	-0.623469	0.0302994	685	-137.66	Sus scrofa nuclear receptor subfamily 4, group A, member 2 (NR4A2), mRNA. [Source:RefSeq mRNA;Acc:NM_001190276]	45	GO:0001666	GO:0001764	GO:0001975	GO:0003677	GO:0003700	GO:0003707	GO:0004879	GO:0005634	GO:0006351	GO:0006355	GO:0006950	GO:0007399	GO:0008270	GO:0008344	GO:0009791	GO:0010467	GO:0016265	GO:0021952	GO:0021953	GO:0021986	GO:0030182	GO:0030522	GO:0031668	GO:0033554	GO:0042053	GO:0042416	GO:0042417	GO:0042551	GO:0043085
NC_010446.4_12775	95.26	12.32	14.03	5.94	7.02	5.25	ENSSSCG00000000382	0.33	0.08	0.21	0.16	0.37	0.33	ENSSSCG00000000382	-0.803514	0.00164108	1506	-332.72	Uncharacterized protein [Source:UniProtKB/TrEMBL;Acc:F1SM00]	4	GO:0003677	GO:0003682	GO:0005634	GO:0005515
ssc-miR-20b	664.87	318.63	282.59	298.62	281.3	234.84	ENSSSCG00000001539	9.67	5.6	7.98	4.75	8.77	8.2	PPARD	-0.734266	0.00654349	399	-81.22	Sus scrofa peroxisome proliferator-activated receptor delta (PPARD), transcript variant 1, mRNA. [Source:RefSeq mRNA;Acc:NM_214152]	38	GO:0000122	GO:0001890	GO:0003677	GO:0003700	GO:0003707	GO:0004879	GO:0005634	GO:0006351	GO:0006355	GO:0006629	GO:0006635	GO:0008144	GO:0008270	GO:0008283	GO:0008284	GO:0008289	GO:0008366	GO:0014068	GO:0015908	GO:0030154	GO:0030522	GO:0031589	GO:0042060	GO:0042127	GO:0042640	GO:0043401	GO:0043565	GO:0043616	GO:0045598
ssc-miR-20b	664.87	318.63	282.59	298.62	281.3	234.84	ENSSSCG00000001021	3.48	2.16	2.82	1.24	3.09	2.99	RREB1	-0.657343	0.0201855	519	-95.35	ras responsive element binding protein 1 [Source:HGNC Symbol;Acc:HGNC:10449]	12	GO:0003676	GO:0003700	GO:0045892	GO:0046872	GO:0005730	GO:0070062	GO:0005737	GO:0005634	GO:0003676	GO:0046872	GO:0003676	GO:0046872
ssc-miR-20b	664.87	318.63	282.59	298.62	281.3	234.84	ENSSSCG00000006482	22.78	17.63	20.27	12.79	28.87	16.72	MEF2D	-0.615385	0.0331699	423	-76.04	Uncharacterized protein [Source:UniProtKB/TrEMBL;Acc:F1RP31]	20	GO:0000977	GO:0000981	GO:0001649	GO:0001958	GO:0002062	GO:0003677	GO:0003700	GO:0005634	GO:0006355	GO:0006366	GO:0007512	GO:0033613	GO:0035914	GO:0042826	GO:0043231	GO:0045893	GO:0045944	GO:0006351	GO:0046983	GO:0005515
ssc-miR-20b	664.87	318.63	282.59	298.62	281.3	234.84	ENSSSCG00000007941	17.99	8.99	12.66	8.17	9.52	15.61	CDIP1	-0.755245	0.00450844	425	-82.36	cell death-inducing p53 target 1 [Source:HGNC Symbol;Acc:HGNC:13234]	4	GO:0005634	GO:0006915	GO:0033209	GO:0042771
NC_010451.3_19102	8.54	20.88	199.05	84.68	241.9	290.46	ENSSSCG00000009357	1.33	2.44	1.43	0.84	1.95	4.3	SMAD9	-0.685315	0.013906	434	-62.3	Sus scrofa SMAD family member 9 (SMAD9), mRNA. [Source:RefSeq mRNA;Acc:NM_001195510]	17	GO:0001657	GO:0003700	GO:0005622	GO:0005634	GO:0005667	GO:0005737	GO:0006351	GO:0006355	GO:0006468	GO:0007179	GO:0030509	GO:0030901	GO:0030902	GO:0051216	GO:0060348	GO:0071407	GO:0005515
NC_010451.3_19102	8.54	20.88	199.05	84.68	241.9	290.46	ENSSSCG00000006060	0.06	0.02	0.03	0.03	0.08	0.08	GRHL2	-0.725577	0.00756265	416	-64.38	grainyhead-like 2 (Drosophila) [Source:HGNC Symbol;Acc:HGNC:2799]	16	GO:0001701	GO:0001843	GO:0005634	GO:0005737	GO:0007420	GO:0043010	GO:0010468	GO:0035264	GO:0048701	GO:0021915	GO:0042733	GO:0060324	GO:0048568	GO:0060463	GO:0003208	GO:0030323
NC_010451.3_19102	8.54	20.88	199.05	84.68	241.9	290.46	ENSSSCG00000001079	2.55	2.62	2.66	1.96	1.48	5	E2F3	-0.846154	0.000521134	307	-57.05	E2F transcription factor 3 [Source:HGNC Symbol;Acc:HGNC:3115]	13	GO:0001047	GO:0003677	GO:0003700	GO:0005634	GO:0005667	GO:0006351	GO:0006355	GO:0008284	GO:0045893	GO:0043231	GO:0005737	GO:0005515	GO:0005794
NC_010451.3_19102	8.54	20.88	199.05	84.68	241.9	290.46	ENSSSCG00000013873	8.96	3.95	7.79	2.61	4.18	8.82	NR2F6	-0.762238	0.00395045	536	-77.07	nuclear receptor subfamily 2, group F, member 6 [Source:HGNC Symbol;Acc:HGNC:7977]	19	GO:0000122	GO:0003677	GO:0003700	GO:0003707	GO:0004879	GO:0005634	GO:0006351	GO:0006355	GO:0008270	GO:0030522	GO:0043153	GO:0043401	GO:0043565	GO:0046872	GO:0048666	GO:0050965	GO:0005515	GO:0000980	GO:0001227
NC_010451.3_19102	8.54	20.88	199.05	84.68	241.9	290.46	ENSSSCG00000016776	5.08	3.25	4.59	2.17	3.87	5.81	ENSSSCG00000016776	-0.755245	0.00450844	329	-59.16	Uncharacterized protein [Source:UniProtKB/TrEMBL;Acc:F1SRN8]	4	GO:0003676	GO:0005622	GO:0006355	GO:0046872
NC_010451.3_19102	8.54	20.88	199.05	84.68	241.9	290.46	ENSSSCG00000005233	10.06	5.01	8.87	6.64	4.95	9.22	DMRT2	-0.678322	0.0153173	346	-57.9	doublesex and mab-3 related transcription factor 2 [Source:HGNC Symbol;Acc:HGNC:2935]	12	GO:0003700	GO:0005634	GO:0006355	GO:0043565	GO:0042803	GO:0048706	GO:0014807	GO:2000287	GO:0003700	GO:0005634	GO:0006355	GO:0043565
NC_010451.3_19102	8.54	20.88	199.05	84.68	241.9	290.46	ENSSSCG00000004952	11.2	12.41	12.48	12.01	15.56	16.21	SMAD2	-0.678322	0.0153173	846	-134.65	Uncharacterized protein [Source:UniProtKB/TrEMBL;Acc:F1SJJ0]	94	GO:0000122	GO:0000987	GO:0000988	GO:0001102	GO:0001501	GO:0001649	GO:0001657	GO:0001666	GO:0001701	GO:0001707	GO:0001756	GO:0001889	GO:0001933	GO:0001947	GO:0002076	GO:0002520	GO:0003682	GO:0003690	GO:0003700	GO:0005160	GO:0005518	GO:0005622	GO:0005634	GO:0005637	GO:0005886	GO:0006355	GO:0006810	GO:0006919	GO:0006955
NC_010451.3_19102	8.54	20.88	199.05	84.68	241.9	290.46	ENSSSCG00000001474	0.31	0.24	0.3	0.19	0.35	0.49	RXRBETA	-0.58042	0.047856	403	-61.15	Sus scrofa retinoid X receptor, beta (RXRB), mRNA. [Source:RefSeq mRNA;Acc:NM_001190246]	85	GO:0001701	GO:0001893	GO:0003677	GO:0003700	GO:0003707	GO:0004879	GO:0004886	GO:0005634	GO:0006351	GO:0006355	GO:0008270	GO:0030522	GO:0043401	GO:0043565	GO:0044212	GO:0045944	GO:0046872	GO:0048384	GO:0055012	GO:0060038	GO:0071300	GO:0003677	GO:0003700	GO:0003707	GO:0005634	GO:0006351	GO:0006355	GO:0008270	GO:0043401
NC_010451.3_19102	8.54	20.88	199.05	84.68	241.9	290.46	ENSSSCG00000012084	1.9	1.85	1.96	0.63	1.91	2.74	PRDM15	-0.755245	0.00450844	455	-76.06	PR domain containing 15 [Source:HGNC Symbol;Acc:HGNC:13999]	4	GO:0003676	GO:0005634	GO:0046872	GO:0005515
NC_010451.3_19102	8.54	20.88	199.05	84.68	241.9	290.46	ENSSSCG00000007780	13.87	10.14	13.85	6.92	11.48	22.06	ZNF629	-0.839161	0.000642826	551	-95.41	Uncharacterized protein [Source:UniProtKB/TrEMBL;Acc:F1RG79]	3	GO:0003676	GO:0005634	GO:0046872
NC_010451.3_19102	8.54	20.88	199.05	84.68	241.9	290.46	ENSSSCG00000000437	0.58	0.3	0.47	0.31	0.3	1.01	ENSSSCG00000000437	-0.803514	0.00164108	702	-115.78	Uncharacterized protein [Source:UniProtKB/TrEMBL;Acc:F1SKH5]	6	GO:0005096	GO:0005543	GO:0005622	GO:0007165	GO:0043547	GO:0005515
NC_010451.3_19102	8.54	20.88	199.05	84.68	241.9	290.46	ENSSSCG00000017360	42.42	30.88	40.45	30.61	42.16	44.94	UBTF	-0.636364	0.0260969	377	-63.91	upstream binding transcription factor, RNA polymerase I [Source:HGNC Symbol;Acc:HGNC:12511]	5	GO:0005515	GO:0044822	GO:0005730	GO:0000183	GO:0006362
NC_010451.3_19102	8.54	20.88	199.05	84.68	241.9	290.46	ENSSSCG00000017641	0.21	0.1	0.07	0.13	0.18	0.23	HSF5	-0.664336	0.0184527	411	-60.01	heat shock transcription factor family member 5 [Source:HGNC Symbol;Acc:HGNC:26862]	5	GO:0003677	GO:0003700	GO:0005634	GO:0006355	GO:0043565
NC_010451.3_19102	8.54	20.88	199.05	84.68	241.9	290.46	ENSSSCG00000011271	1.79	1.01	1.36	1.22	0.99	2.16	ENSSSCG00000011271	-0.783217	0.00258621	547	-74.73	Uncharacterized protein [Source:UniProtKB/TrEMBL;Acc:F1SJQ7]	--	--
NC_010451.3_19102	8.54	20.88	199.05	84.68	241.9	290.46	ENSSSCG00000006645	4.99	3.62	6.17	4.29	3.97	6.72	SETDB1	-0.755245	0.00450844	730	-100.38	SET domain, bifurcated 1 [Source:HGNC Symbol;Acc:HGNC:10761]	18	GO:0001833	GO:0003677	GO:0005634	GO:0005694	GO:0005737	GO:0005794	GO:0005886	GO:0008168	GO:0008270	GO:0016740	GO:0018024	GO:0032259	GO:0034968	GO:0060348	GO:0005515	GO:0000122	GO:0000790	GO:0036124
NC_010454.3_1179	99.21	262.84	144.56	106.97	28.48	53.79	ENSSSCG00000013028	5.37	3.06	5.37	6.47	7.12	3.53	ESRRA	-0.683013	0.0143594	1026	-193.44	estrogen-related receptor alpha [Source:HGNC Symbol;Acc:HGNC:3471]	21	GO:0003677	GO:0003700	GO:0003707	GO:0005496	GO:0005634	GO:0006351	GO:0006355	GO:0008270	GO:0019904	GO:0043401	GO:0043565	GO:0045944	GO:0046872	GO:0005730	GO:0005515	GO:0015630	GO:0045171	GO:0000122	GO:0000978	GO:0001077	GO:0001078
NC_010454.3_1179	99.21	262.84	144.56	106.97	28.48	53.79	ENSSSCG00000001621	1.13	0.61	1.03	1.4	1.97	0.34	TFEB	-0.748252	0.00512408	999	-184.14	transcription factor EB [Source:HGNC Symbol;Acc:HGNC:11753]	20	GO:0001892	GO:0003677	GO:0005634	GO:0005667	GO:0005737	GO:0006355	GO:0006959	GO:0007040	GO:0010508	GO:0045893	GO:0046982	GO:0046983	GO:0045944	GO:0003700	GO:0044212	GO:0001892	GO:0006355	GO:0006959	GO:0045893	GO:0046983
NC_010454.3_1179	99.21	262.84	144.56	106.97	28.48	53.79	ENSSSCG00000014277	2.3	1.91	2.24	3.64	2.16	2.89	IRF1	-0.713287	0.00920178	439	-77.18	Sus scrofa interferon regulatory factor 1 (IRF1), mRNA. [Source:RefSeq mRNA;Acc:NM_001097413]	30	GO:0000790	GO:0000975	GO:0000978	GO:0003677	GO:0003700	GO:0005737	GO:0006355	GO:0007050	GO:0010468	GO:0032481	GO:0032728	GO:0034124	GO:0035458	GO:0043374	GO:0043565	GO:0045084	GO:0045590	GO:0045892	GO:0045893	GO:0045944	GO:0051607	GO:0060333	GO:0071260	GO:2000564	GO:0005634	GO:0006351	GO:0006915	GO:0045087	GO:0006915
NC_010454.3_1179	99.21	262.84	144.56	106.97	28.48	53.79	ENSSSCG00000013375	32.13	23.76	29.71	36.13	51.24	35.41	MYOD1	-0.776224	0.00299286	333	-64.71	myogenic differentiation 1 [Source:HGNC Symbol;Acc:HGNC:7611]	46	GO:0000381	GO:0000790	GO:0003677	GO:0003700	GO:0005634	GO:0005667	GO:0005737	GO:0006355	GO:0006357	GO:0007517	GO:0007518	GO:0007519	GO:0008134	GO:0009267	GO:0014904	GO:0014908	GO:0019899	GO:0030016	GO:0031625	GO:0035914	GO:0043415	GO:0043484	GO:0043503	GO:0045445	GO:0045893	GO:0045944	GO:0046982	GO:0046983	GO:0048741
NC_010454.3_1179	99.21	262.84	144.56	106.97	28.48	53.79	ENSSSCG00000011618	1.31	0.55	0.89	1.59	1.88	1.07	GATA2	-0.664336	0.0184527	924	-179.49	Sus scrofa GATA binding protein 2 (GATA2), mRNA. [Source:RefSeq mRNA;Acc:NM_213879]	47	GO:0000122	GO:0000980	GO:0001077	GO:0001158	GO:0001655	GO:0001709	GO:0001892	GO:0003677	GO:0003682	GO:0003700	GO:0005634	GO:0006351	GO:0008134	GO:0021514	GO:0021533	GO:0021954	GO:0021983	GO:0030154	GO:0030182	GO:0035019	GO:0035065	GO:0035854	GO:0042472	GO:0043234	GO:0045599	GO:0045638	GO:0045648	GO:0045650	GO:0045654
NC_010454.3_1179	99.21	262.84	144.56	106.97	28.48	53.79	ENSSSCG00000007963	7.48	7.98	9.04	9.84	9.44	8.57	ZNF263	-0.657343	0.0201855	559	-109.32	zinc finger protein 263 [Source:HGNC Symbol;Acc:HGNC:13056]	11	GO:0003676	GO:0003677	GO:0003700	GO:0005622	GO:0005634	GO:0005737	GO:0006351	GO:0006355	GO:0015630	GO:0045892	GO:0046872
ssc-miR-34a	115.63	39.36	54.82	28.72	44.48	52.74	ENSSSCG00000007941	17.99	8.99	12.66	8.17	9.52	15.61	CDIP1	-0.811189	0.00136332	1311	-226.44	cell death-inducing p53 target 1 [Source:HGNC Symbol;Acc:HGNC:13234]	4	GO:0005634	GO:0006915	GO:0033209	GO:0042771
ssc-miR-363	3279.69	1557.22	1146.35	1342.07	1066.68	1234.79	ENSSSCG00000004138	4.49	7.12	3.2	6.21	13.38	6.08	HIVEP2	-0.679511	0.0150702	330	-56.9	Uncharacterized protein [Source:UniProtKB/TrEMBL;Acc:F1S700]	3	GO:0003676	GO:0046872	GO:0005634
ssc-miR-29a	467.12	104.38	257.79	143.12	232.14	282.07	ENSSSCG00000017125	2.8	2.23	2.58	0.7	2.11	3.55	FOXK2	-0.608392	0.035806	358	-57.7	forkhead box K2 [Source:HGNC Symbol;Acc:HGNC:6036]	16	GO:0003677	GO:0003700	GO:0006355	GO:0043565	GO:0005515	GO:0000287	GO:0003677	GO:0003700	GO:0005634	GO:0006355	GO:0043231	GO:0043565	GO:0005515	GO:0045944	GO:0000978	GO:0001077
ssc-miR-29a	467.12	104.38	257.79	143.12	232.14	282.07	ENSSSCG00000006645	4.99	3.62	6.17	4.29	3.97	6.72	SETDB1	-0.601399	0.0385885	518	-77	SET domain, bifurcated 1 [Source:HGNC Symbol;Acc:HGNC:10761]	18	GO:0001833	GO:0003677	GO:0005634	GO:0005694	GO:0005737	GO:0005794	GO:0005886	GO:0008168	GO:0008270	GO:0016740	GO:0018024	GO:0032259	GO:0034968	GO:0060348	GO:0005515	GO:0000122	GO:0000790	GO:0036124
ssc-miR-338	0.66	1.03	32.96	12.88	34.72	53.26	ENSSSCG00000007371	0.08	0.03	0.04	0	0.05	0.15	HNF4A	-0.740751	0.00585279	470	-77.65	Sus scrofa hepatocyte nuclear factor 4, alpha (HNF4A), mRNA. [Source:RefSeq mRNA;Acc:NM_001044571]	44	GO:0003677	GO:0003700	GO:0003705	GO:0005102	GO:0005504	GO:0005634	GO:0005737	GO:0006355	GO:0006357	GO:0006591	GO:0006629	GO:0006805	GO:0007548	GO:0007596	GO:0008285	GO:0009749	GO:0010470	GO:0019216	GO:0023019	GO:0030308	GO:0033613	GO:0042593	GO:0042803	GO:0043565	GO:0044212	GO:0045893	GO:0045944	GO:0050796	GO:0055088
ssc-miR-338	0.66	1.03	32.96	12.88	34.72	53.26	ENSSSCG00000009831	0.86	0.42	0.64	0.02	0.21	1.49	CUX2	-0.767076	0.00359618	469	-79.34	cut-like homeobox 2 [Source:HGNC Symbol;Acc:HGNC:19347]	17	GO:0003677	GO:0003700	GO:0005634	GO:0006355	GO:0043565	GO:0070062	GO:0000122	GO:0050890	GO:0045892	GO:2000463	GO:0051965	GO:0000977	GO:0010628	GO:0071310	GO:0007614	GO:0050775	GO:0061003
ssc-miR-338	0.66	1.03	32.96	12.88	34.72	53.26	ENSSSCG00000006060	0.06	0.02	0.03	0.03	0.08	0.08	GRHL2	-0.680072	0.0149547	310	-56.42	grainyhead-like 2 (Drosophila) [Source:HGNC Symbol;Acc:HGNC:2799]	16	GO:0001701	GO:0001843	GO:0005634	GO:0005737	GO:0007420	GO:0043010	GO:0010468	GO:0035264	GO:0048701	GO:0021915	GO:0042733	GO:0060324	GO:0048568	GO:0060463	GO:0003208	GO:0030323
ssc-miR-338	0.66	1.03	32.96	12.88	34.72	53.26	ENSSSCG00000000950	4.04	1.98	3.42	1.27	1.56	3.27	E2F7	-0.760071	0.00411738	349	-58.87	E2F transcription factor 7 [Source:HGNC Symbol;Acc:HGNC:23820]	25	GO:0000122	GO:0001047	GO:0001890	GO:0002040	GO:0003677	GO:0003700	GO:0003714	GO:0005634	GO:0005667	GO:0006351	GO:0006355	GO:0008285	GO:0030330	GO:0032466	GO:0032877	GO:0042802	GO:0045944	GO:0060707	GO:0060718	GO:0070365	GO:0071930	GO:2000134	GO:0005515	GO:0000977	GO:0001227
ssc-miR-338	0.66	1.03	32.96	12.88	34.72	53.26	ENSSSCG00000004952	11.2	12.41	12.48	12.01	15.56	16.21	SMAD2	-0.704029	0.0106012	572	-93.16	Uncharacterized protein [Source:UniProtKB/TrEMBL;Acc:F1SJJ0]	94	GO:0000122	GO:0000987	GO:0000988	GO:0001102	GO:0001501	GO:0001649	GO:0001657	GO:0001666	GO:0001701	GO:0001707	GO:0001756	GO:0001889	GO:0001933	GO:0001947	GO:0002076	GO:0002520	GO:0003682	GO:0003690	GO:0003700	GO:0005160	GO:0005518	GO:0005622	GO:0005634	GO:0005637	GO:0005886	GO:0006355	GO:0006810	GO:0006919	GO:0006955
ssc-miR-338	0.66	1.03	32.96	12.88	34.72	53.26	ENSSSCG00000013414	12.36	6.72	7.41	1.93	3.95	8.77	ARID3A	-0.802103	0.00169653	516	-101.47	AT rich interactive domain 3A (BRIGHT-like) [Source:HGNC Symbol;Acc:HGNC:3031]	15	GO:0003677	GO:0003682	GO:0003700	GO:0005622	GO:0005634	GO:0006355	GO:0042803	GO:0045121	GO:0045944	GO:0005730	GO:0005737	GO:0005515	GO:0005794	GO:0000977	GO:0001228
ssc-miR-338	0.66	1.03	32.96	12.88	34.72	53.26	ENSSSCG00000007780	13.87	10.14	13.85	6.92	11.48	22.06	ZNF629	-0.770579	0.00335518	766	-135.7	Uncharacterized protein [Source:UniProtKB/TrEMBL;Acc:F1RG79]	3	GO:0003676	GO:0005634	GO:0046872
ssc-miR-338	0.66	1.03	32.96	12.88	34.72	53.26	ENSSSCG00000000437	0.58	0.3	0.47	0.31	0.3	1.01	ENSSSCG00000000437	-0.852374	0.000428653	522	-80.81	Uncharacterized protein [Source:UniProtKB/TrEMBL;Acc:F1SKH5]	6	GO:0005096	GO:0005543	GO:0005622	GO:0007165	GO:0043547	GO:0005515
ssc-miR-338	0.66	1.03	32.96	12.88	34.72	53.26	ENSSSCG00000017125	2.8	2.23	2.58	0.7	2.11	3.55	FOXK2	-0.872155	0.000216175	431	-76.72	forkhead box K2 [Source:HGNC Symbol;Acc:HGNC:6036]	16	GO:0003677	GO:0003700	GO:0006355	GO:0043565	GO:0005515	GO:0000287	GO:0003677	GO:0003700	GO:0005634	GO:0006355	GO:0043231	GO:0043565	GO:0005515	GO:0045944	GO:0000978	GO:0001077
NC_010461.4_20429	17.74	2.74	0	0	0	1.57	ENSSSCG00000001621	1.13	0.61	1.03	1.4	1.97	0.34	TFEB	-0.592082	0.0425302	378	-67.28	transcription factor EB [Source:HGNC Symbol;Acc:HGNC:11753]	20	GO:0001892	GO:0003677	GO:0005634	GO:0005667	GO:0005737	GO:0006355	GO:0006959	GO:0007040	GO:0010508	GO:0045893	GO:0046982	GO:0046983	GO:0045944	GO:0003700	GO:0044212	GO:0001892	GO:0006355	GO:0006959	GO:0045893	GO:0046983
NC_010461.4_20429	17.74	2.74	0	0	0	1.57	ENSSSCG00000016976	2.55	2.11	3.15	2.41	5.38	1.68	ZNF366	-0.577552	0.0492341	455	-77.35	zinc finger protein 366 [Source:HGNC Symbol;Acc:HGNC:18316]	10	GO:0000122	GO:0000988	GO:0003676	GO:0005634	GO:0030331	GO:0033147	GO:0043627	GO:0046872	GO:0005515	GO:0003714
NC_010461.4_20429	17.74	2.74	0	0	0	1.57	ENSSSCG00000004223	1.24	1.36	1.45	1.6	1.85	0.68	HEY2	-0.753225	0.00468013	344	-58.43	hes-related family bHLH transcription factor with YRPW motif 2 [Source:HGNC Symbol;Acc:HGNC:4881]	70	GO:0000122	GO:0000983	GO:0000988	GO:0001102	GO:0001568	GO:0001570	GO:0003150	GO:0003151	GO:0003171	GO:0003184	GO:0003186	GO:0003195	GO:0003199	GO:0003208	GO:0003214	GO:0003215	GO:0003222	GO:0003300	GO:0003677	GO:0003700	GO:0005634	GO:0005737	GO:0006351	GO:0006355	GO:0007219	GO:0007389	GO:0008134	GO:0009948	GO:0010460
NC_010461.4_20429	17.74	2.74	0	0	0	1.57	ENSSSCG00000014401	2.59	3.61	2.85	3.32	4.89	2.83	NR3C1	-0.6502	0.022075	355	-63.72	Sus scrofa nuclear receptor subfamily 3, group C, member 1 (glucocorticoid receptor) (NR3C1), mRNA. [Source:RefSeq mRNA;Acc:NM_001008481]	49	GO:0003677	GO:0003700	GO:0003707	GO:0004883	GO:0005622	GO:0005634	GO:0005737	GO:0005829	GO:0006111	GO:0006351	GO:0006355	GO:0008211	GO:0008270	GO:0016020	GO:0030325	GO:0031946	GO:0042921	GO:0043401	GO:0043402	GO:0043525	GO:0043565	GO:0046872	GO:0046983	GO:0060603	GO:0003677	GO:0003700	GO:0003707	GO:0004883	GO:0005496
NC_010461.4_20429	17.74	2.74	0	0	0	1.57	ENSSSCG00000006276	21.4	26.4	31.85	44.56	61.43	21.76	CEBPD	-0.581185	0.047493	331	-62.63	CCAAT/enhancer binding protein (C/EBP), delta [Source:HGNC Symbol;Acc:HGNC:1835]	3	GO:0003700	GO:0006355	GO:0043565
ssc-miR-4332	40.08	15.06	4.57	2.97	0.78	2.1	ENSSSCG00000013375	32.13	23.76	29.71	36.13	51.24	35.41	MYOD1	-0.643357	0.0240032	770	-165.45	myogenic differentiation 1 [Source:HGNC Symbol;Acc:HGNC:7611]	46	GO:0000381	GO:0000790	GO:0003677	GO:0003700	GO:0005634	GO:0005667	GO:0005737	GO:0006355	GO:0006357	GO:0007517	GO:0007518	GO:0007519	GO:0008134	GO:0009267	GO:0014904	GO:0014908	GO:0019899	GO:0030016	GO:0031625	GO:0035914	GO:0043415	GO:0043484	GO:0043503	GO:0045445	GO:0045893	GO:0045944	GO:0046982	GO:0046983	GO:0048741
ssc-miR-497	16.42	3.08	16.97	6.93	14.05	13.91	ENSSSCG00000007941	17.99	8.99	12.66	8.17	9.52	15.61	CDIP1	-0.748252	0.00512408	785	-146.61	cell death-inducing p53 target 1 [Source:HGNC Symbol;Acc:HGNC:13234]	4	GO:0005634	GO:0006915	GO:0033209	GO:0042771
NC_010452.3_206	45.33	5.48	2.94	1.49	0.78	2.1	ENSSSCG00000006276	21.4	26.4	31.85	44.56	61.43	21.76	CEBPD	-0.587413	0.0446093	562	-114.31	CCAAT/enhancer binding protein (C/EBP), delta [Source:HGNC Symbol;Acc:HGNC:1835]	3	GO:0003700	GO:0006355	GO:0043565
NC_010452.3_206	45.33	5.48	2.94	1.49	0.78	2.1	ENSSSCG00000016976	2.55	2.11	3.15	2.41	5.38	1.68	ZNF366	-0.699301	0.0113742	588	-122.53	zinc finger protein 366 [Source:HGNC Symbol;Acc:HGNC:18316]	10	GO:0000122	GO:0000988	GO:0003676	GO:0005634	GO:0030331	GO:0033147	GO:0043627	GO:0046872	GO:0005515	GO:0003714
NC_010455.4_3061	10.51	21.56	7.83	17.83	12.09	12.07	ENSSSCG00000001539	9.67	5.6	7.98	4.75	8.77	8.2	PPARD	-0.654992	0.0207937	904	-156.67	Sus scrofa peroxisome proliferator-activated receptor delta (PPARD), transcript variant 1, mRNA. [Source:RefSeq mRNA;Acc:NM_214152]	38	GO:0000122	GO:0001890	GO:0003677	GO:0003700	GO:0003707	GO:0004879	GO:0005634	GO:0006351	GO:0006355	GO:0006629	GO:0006635	GO:0008144	GO:0008270	GO:0008283	GO:0008284	GO:0008289	GO:0008366	GO:0014068	GO:0015908	GO:0030154	GO:0030522	GO:0031589	GO:0042060	GO:0042127	GO:0042640	GO:0043401	GO:0043565	GO:0043616	GO:0045598
NC_010455.4_3061	10.51	21.56	7.83	17.83	12.09	12.07	ENSSSCG00000001021	3.48	2.16	2.82	1.24	3.09	2.99	RREB1	-0.58494	0.0457391	419	-84.23	ras responsive element binding protein 1 [Source:HGNC Symbol;Acc:HGNC:10449]	12	GO:0003676	GO:0003700	GO:0045892	GO:0046872	GO:0005730	GO:0070062	GO:0005737	GO:0005634	GO:0003676	GO:0046872	GO:0003676	GO:0046872
NC_010455.4_3061	10.51	21.56	7.83	17.83	12.09	12.07	ENSSSCG00000001824	5.06	2.99	5.07	2.69	4.19	6.79	ZXDC	-0.612961	0.0340673	440	-76.34	ZXD family zinc finger C [Source:HGNC Symbol;Acc:HGNC:28160]	7	GO:0003676	GO:0003700	GO:0030275	GO:0045893	GO:0046872	GO:0070742	GO:0005515
NC_010455.4_3061	10.51	21.56	7.83	17.83	12.09	12.07	ENSSSCG00000013715	2.33	2.29	2.16	1.65	2.64	3.24	ENSSSCG00000013715	-0.805605	0.00156143	345	-63.06	Uncharacterized protein [Source:UniProtKB/TrEMBL;Acc:F1S2M1]	4	GO:0003676	GO:0005622	GO:0006355	GO:0046872
ssc-miR-145-5p	3043.17	2263.27	5391.41	2917.89	12815.4	8063.15	ENSSSCG00000012995	14.27	7.38	14.63	5.44	11.66	20.22	DPF2	-0.615385	0.0331699	511	-103.46	D4, zinc and double PHD fingers family 2 [Source:HGNC Symbol;Acc:HGNC:9964]	9	GO:0005634	GO:0005737	GO:0005813	GO:0008270	GO:0043231	GO:0046872	GO:0005515	GO:0000978	GO:0000790
ssc-miR-145-5p	3043.17	2263.27	5391.41	2917.89	12815.4	8063.15	ENSSSCG00000016776	5.08	3.25	4.59	2.17	3.87	5.81	ENSSSCG00000016776	-0.608392	0.035806	799	-148.69	Uncharacterized protein [Source:UniProtKB/TrEMBL;Acc:F1SRN8]	4	GO:0003676	GO:0005622	GO:0006355	GO:0046872
ssc-miR-145-5p	3043.17	2263.27	5391.41	2917.89	12815.4	8063.15	ENSSSCG00000008123	12.52	4.74	10.9	5.43	6.17	8.07	ARID5A	-0.839161	0.000642826	442	-97.58	AT rich interactive domain 5A (MRF1-like) [Source:HGNC Symbol;Acc:HGNC:17361]	11	GO:0002062	GO:0003677	GO:0003682	GO:0005622	GO:0005634	GO:0005667	GO:0005730	GO:0008134	GO:0035066	GO:0045944	GO:0005515
ssc-miR-145-5p	3043.17	2263.27	5391.41	2917.89	12815.4	8063.15	ENSSSCG00000007941	17.99	8.99	12.66	8.17	9.52	15.61	CDIP1	-0.811189	0.00136332	966	-181.78	cell death-inducing p53 target 1 [Source:HGNC Symbol;Acc:HGNC:13234]	4	GO:0005634	GO:0006915	GO:0033209	GO:0042771
ssc-miR-145-5p	3043.17	2263.27	5391.41	2917.89	12815.4	8063.15	ENSSSCG00000005233	10.06	5.01	8.87	6.64	4.95	9.22	DMRT2	-0.664336	0.0184527	491	-84.49	doublesex and mab-3 related transcription factor 2 [Source:HGNC Symbol;Acc:HGNC:2935]	12	GO:0003700	GO:0005634	GO:0006355	GO:0043565	GO:0042803	GO:0048706	GO:0014807	GO:2000287	GO:0003700	GO:0005634	GO:0006355	GO:0043565
ssc-miR-145-5p	3043.17	2263.27	5391.41	2917.89	12815.4	8063.15	ENSSSCG00000006187	51.47	15.48	55.82	23.6	18.32	63.41	MSC	-0.622378	0.0306759	770	-147.64	musculin [Source:HGNC Symbol;Acc:HGNC:7321]	8	GO:0005634	GO:0014707	GO:0046983	GO:0060021	GO:0060539	GO:0000122	GO:0000980	GO:0001206
ssc-miR-145-5p	3043.17	2263.27	5391.41	2917.89	12815.4	8063.15	ENSSSCG00000013501	0.56	0.1	0.4	0.36	0.17	0.75	CREB3L3	-0.577934	0.0490488	321	-63.52	cAMP responsive element binding protein 3-like 3 [Source:HGNC Symbol;Acc:HGNC:18855]	10	GO:0003677	GO:0003700	GO:0005634	GO:0005737	GO:0006355	GO:0043565	GO:0045944	GO:0005515	GO:0000977	GO:0001228
ssc-miR-145-5p	3043.17	2263.27	5391.41	2917.89	12815.4	8063.15	ENSSSCG00000016191	0.48	0.28	0.27	0.05	0.41	0.86	ENSSSCG00000016191	-0.602453	0.0381595	1761	-323.81	Uncharacterized protein [Source:UniProtKB/TrEMBL;Acc:F1SRY7]	2	GO:0003676	GO:0046872
ssc-miR-145-5p	3043.17	2263.27	5391.41	2917.89	12815.4	8063.15	ENSSSCG00000001824	5.06	2.99	5.07	2.69	4.19	6.79	ZXDC	-0.629371	0.0283197	1725	-334.93	ZXD family zinc finger C [Source:HGNC Symbol;Acc:HGNC:28160]	7	GO:0003676	GO:0003700	GO:0030275	GO:0045893	GO:0046872	GO:0070742	GO:0005515
ssc-miR-145-5p	3043.17	2263.27	5391.41	2917.89	12815.4	8063.15	ENSSSCG00000017125	2.8	2.23	2.58	0.7	2.11	3.55	FOXK2	-0.615385	0.0331699	804	-148.51	forkhead box K2 [Source:HGNC Symbol;Acc:HGNC:6036]	16	GO:0003677	GO:0003700	GO:0006355	GO:0043565	GO:0005515	GO:0000287	GO:0003677	GO:0003700	GO:0005634	GO:0006355	GO:0043231	GO:0043565	GO:0005515	GO:0045944	GO:0000978	GO:0001077
ssc-miR-145-5p	3043.17	2263.27	5391.41	2917.89	12815.4	8063.15	ENSSSCG00000013049	20.64	13.16	21.39	11.53	13.91	18.91	RCOR2	-0.594406	0.0415215	651	-124.07	REST corepressor 2 [Source:HGNC Symbol;Acc:HGNC:27455]	8	GO:0003677	GO:0003682	GO:0003700	GO:0003714	GO:0005634	GO:0005667	GO:0045892	GO:0005515
ssc-miR-382	23.65	45.18	90.39	134.21	68.28	84.75	ENSSSCG00000010329	1.08	1.21	0.86	0.98	2.86	2.52	ENSSSCG00000010329	-0.783217	0.00258621	659	-117.58	Uncharacterized protein [Source:UniProtKB/TrEMBL;Acc:F1S2E4]	2	GO:0008270	GO:0008270
ssc-miR-382	23.65	45.18	90.39	134.21	68.28	84.75	ENSSSCG00000002755	1.88	3.14	1.81	1.96	4.3	3.54	NFAT5	-0.776224	0.00299286	346	-61.21	nuclear factor of activated T-cells 5, tonicity-responsive [Source:HGNC Symbol;Acc:HGNC:7774]	30	GO:0003700	GO:0006355	GO:0003700	GO:0005634	GO:0006355	GO:0001816	GO:0003677	GO:0005737	GO:0010628	GO:0045944	GO:0070884	GO:0001816	GO:0003677	GO:0003700	GO:0005634	GO:0005737	GO:0006355	GO:0010628	GO:0045944	GO:0070884	GO:0001816	GO:0003677	GO:0003700	GO:0005634	GO:0005737	GO:0006355	GO:0010628	GO:0045944	GO:0070884
NC_010461.4_19831	19.71	6.84	4.89	25.26	8.58	3.67	ENSSSCG00000005385	0.06	0.98	0.08	0.58	4.17	0.01	NOR-1	-0.622378	0.0306759	493	-74.44	Sus scrofa neuron-derived orphan receptor-1 alfa (NOR-1), mRNA. [Source:RefSeq mRNA;Acc:NM_214247]	41	GO:0003677	GO:0003700	GO:0003707	GO:0004879	GO:0005634	GO:0006351	GO:0006355	GO:0008270	GO:0030522	GO:0043401	GO:0043565	GO:0046872	GO:0001077	GO:0001707	GO:0003677	GO:0003700	GO:0003707	GO:0004879	GO:0005634	GO:0005667	GO:0006351	GO:0006355	GO:0007411	GO:0008270	GO:0021766	GO:0030522	GO:0030534	GO:0033554	GO:0042472
NC_010457.4_5124	3.28	2.4	28.39	12.38	31.99	40.67	ENSSSCG00000006145	3.44	2.98	3.57	1.75	2.23	6.71	E2F5	-0.951049	2.03842e-06	305	-60.41	E2F transcription factor 5, p130-binding [Source:HGNC Symbol;Acc:HGNC:3119]	10	GO:0003677	GO:0003700	GO:0005634	GO:0005667	GO:0005737	GO:0006351	GO:0006355	GO:0008134	GO:0009887	GO:0005515
NC_010457.4_5124	3.28	2.4	28.39	12.38	31.99	40.67	ENSSSCG00000016776	5.08	3.25	4.59	2.17	3.87	5.81	ENSSSCG00000016776	-0.727273	0.00735503	330	-59.3	Uncharacterized protein [Source:UniProtKB/TrEMBL;Acc:F1SRN8]	4	GO:0003676	GO:0005622	GO:0006355	GO:0046872
NC_010457.4_5124	3.28	2.4	28.39	12.38	31.99	40.67	ENSSSCG00000004952	11.2	12.41	12.48	12.01	15.56	16.21	SMAD2	-0.734266	0.00654349	325	-57.47	Uncharacterized protein [Source:UniProtKB/TrEMBL;Acc:F1SJJ0]	94	GO:0000122	GO:0000987	GO:0000988	GO:0001102	GO:0001501	GO:0001649	GO:0001657	GO:0001666	GO:0001701	GO:0001707	GO:0001756	GO:0001889	GO:0001933	GO:0001947	GO:0002076	GO:0002520	GO:0003682	GO:0003690	GO:0003700	GO:0005160	GO:0005518	GO:0005622	GO:0005634	GO:0005637	GO:0005886	GO:0006355	GO:0006810	GO:0006919	GO:0006955
NC_010457.4_5124	3.28	2.4	28.39	12.38	31.99	40.67	ENSSSCG00000012084	1.9	1.85	1.96	0.63	1.91	2.74	PRDM15	-0.734266	0.00654349	763	-123.78	PR domain containing 15 [Source:HGNC Symbol;Acc:HGNC:13999]	4	GO:0003676	GO:0005634	GO:0046872	GO:0005515
NC_010457.4_5124	3.28	2.4	28.39	12.38	31.99	40.67	ENSSSCG00000017125	2.8	2.23	2.58	0.7	2.11	3.55	FOXK2	-0.853147	0.000418118	407	-79.7	forkhead box K2 [Source:HGNC Symbol;Acc:HGNC:6036]	16	GO:0003677	GO:0003700	GO:0006355	GO:0043565	GO:0005515	GO:0000287	GO:0003677	GO:0003700	GO:0005634	GO:0006355	GO:0043231	GO:0043565	GO:0005515	GO:0045944	GO:0000978	GO:0001077
NC_010457.4_5124	3.28	2.4	28.39	12.38	31.99	40.67	ENSSSCG00000006060	0.06	0.02	0.03	0.03	0.08	0.08	GRHL2	-0.668106	0.0175651	357	-59.84	grainyhead-like 2 (Drosophila) [Source:HGNC Symbol;Acc:HGNC:2799]	16	GO:0001701	GO:0001843	GO:0005634	GO:0005737	GO:0007420	GO:0043010	GO:0010468	GO:0035264	GO:0048701	GO:0021915	GO:0042733	GO:0060324	GO:0048568	GO:0060463	GO:0003208	GO:0030323
NC_010457.4_5124	3.28	2.4	28.39	12.38	31.99	40.67	ENSSSCG00000007481	0.32	0.19	0.32	0.15	0.2	0.43	ZFP64	-0.836011	0.000704328	399	-56.19	Sus scrofa zinc finger protein 64 homolog (mouse) (ZFP64), mRNA. [Source:RefSeq mRNA;Acc:NM_001113449]	6	GO:0003676	GO:0046872	GO:0003676	GO:0046872	GO:0003676	GO:0046872
NC_010457.4_5124	3.28	2.4	28.39	12.38	31.99	40.67	ENSSSCG00000010757	21.89	18.79	19.74	7.52	15.55	46.47	EBF3	-0.881119	0.000152674	491	-77.21	early B-cell factor 3 [Source:HGNC Symbol;Acc:HGNC:19087]	9	GO:0003677	GO:0005634	GO:0006351	GO:0006355	GO:0007275	GO:0045893	GO:0046872	GO:0046983	GO:0005515
NC_010457.4_5124	3.28	2.4	28.39	12.38	31.99	40.67	ENSSSCG00000007780	13.87	10.14	13.85	6.92	11.48	22.06	ZNF629	-0.706294	0.0102452	514	-78.01	Uncharacterized protein [Source:UniProtKB/TrEMBL;Acc:F1RG79]	3	GO:0003676	GO:0005634	GO:0046872
NC_010457.4_5124	3.28	2.4	28.39	12.38	31.99	40.67	ENSSSCG00000000437	0.58	0.3	0.47	0.31	0.3	1.01	ENSSSCG00000000437	-0.912286	3.52384e-05	361	-61.26	Uncharacterized protein [Source:UniProtKB/TrEMBL;Acc:F1SKH5]	6	GO:0005096	GO:0005543	GO:0005622	GO:0007165	GO:0043547	GO:0005515
NC_010457.4_5124	3.28	2.4	28.39	12.38	31.99	40.67	ENSSSCG00000013836	1.65	1.28	1.88	0.55	1.32	2.19	WIZ	-0.895105	8.36659e-05	650	-115.11	widely interspaced zinc finger motifs [Source:HGNC Symbol;Acc:HGNC:30917]	10	GO:0046872	GO:0070062	GO:0005515	GO:0005634	GO:0010571	GO:0050821	GO:0070208	GO:0070984	GO:0046872	GO:0046872
NC_010457.4_5124	3.28	2.4	28.39	12.38	31.99	40.67	ENSSSCG00000015732	0.01	0	0.01	0	0.03	0.04	TFCP2L1	-0.612197	0.0343538	323	-58.14	transcription factor CP2-like 1 [Source:HGNC Symbol;Acc:HGNC:17925]	49	GO:0000122	GO:0000902	GO:0002070	GO:0005634	GO:0005730	GO:0005737	GO:0005739	GO:0007028	GO:0007431	GO:0008340	GO:0016020	GO:0045927	GO:0000122	GO:0000902	GO:0002070	GO:0005634	GO:0005730	GO:0005737	GO:0005739	GO:0007028	GO:0007431	GO:0008340	GO:0016020	GO:0045927	GO:0000122	GO:0000902	GO:0002070	GO:0005634	GO:0005730
ssc-miR-196b-5p	2653.58	3903.65	760.97	383.31	405.37	791.62	ENSSSCG00000016976	2.55	2.11	3.15	2.41	5.38	1.68	ZNF366	-0.706294	0.0102452	458	-81.67	zinc finger protein 366 [Source:HGNC Symbol;Acc:HGNC:18316]	10	GO:0000122	GO:0000988	GO:0003676	GO:0005634	GO:0030331	GO:0033147	GO:0043627	GO:0046872	GO:0005515	GO:0003714
ssc-miR-196b-5p	2653.58	3903.65	760.97	383.31	405.37	791.62	ENSSSCG00000004223	1.24	1.36	1.45	1.6	1.85	0.68	HEY2	-0.630474	0.0279603	314	-61.46	hes-related family bHLH transcription factor with YRPW motif 2 [Source:HGNC Symbol;Acc:HGNC:4881]	70	GO:0000122	GO:0000983	GO:0000988	GO:0001102	GO:0001568	GO:0001570	GO:0003150	GO:0003151	GO:0003171	GO:0003184	GO:0003186	GO:0003195	GO:0003199	GO:0003208	GO:0003214	GO:0003215	GO:0003222	GO:0003300	GO:0003677	GO:0003700	GO:0005634	GO:0005737	GO:0006351	GO:0006355	GO:0007219	GO:0007389	GO:0008134	GO:0009948	GO:0010460
ssc-miR-221-5p	89.35	41.41	9.14	11.39	14.83	15.22	ENSSSCG00000016976	2.55	2.11	3.15	2.41	5.38	1.68	ZNF366	-0.727273	0.00735503	321	-60.97	zinc finger protein 366 [Source:HGNC Symbol;Acc:HGNC:18316]	10	GO:0000122	GO:0000988	GO:0003676	GO:0005634	GO:0030331	GO:0033147	GO:0043627	GO:0046872	GO:0005515	GO:0003714
ssc-miR-221-5p	89.35	41.41	9.14	11.39	14.83	15.22	ENSSSCG00000015595	4.31	8.3	33.09	13.82	16.15	1.95	ATF3	-0.678322	0.0153173	740	-128.38	activating transcription factor 3 [Source:HGNC Symbol;Acc:HGNC:785]	33	GO:0003677	GO:0003700	GO:0005634	GO:0005730	GO:0006094	GO:0006355	GO:0006950	GO:0035914	GO:0042802	GO:0043565	GO:0045892	GO:0045944	GO:0005515	GO:0000977	GO:0000122	GO:0000978	GO:0001078	GO:0003677	GO:0003700	GO:0005634	GO:0005730	GO:0006094	GO:0006355	GO:0006950	GO:0035914	GO:0042802	GO:0043565	GO:0045892	GO:0003677
ssc-miR-221-5p	89.35	41.41	9.14	11.39	14.83	15.22	ENSSSCG00000004576	0.7	1.4	1.05	1.43	3.48	0.75	RORA	-0.58042	0.047856	363	-61.11	RAR-related orphan receptor A [Source:HGNC Symbol;Acc:HGNC:10258]	45	GO:0003677	GO:0003700	GO:0003707	GO:0004879	GO:0005634	GO:0006351	GO:0006355	GO:0006809	GO:0008270	GO:0021702	GO:0030522	GO:0043030	GO:0043401	GO:0043565	GO:0045944	GO:0046068	GO:0046872	GO:0045893	GO:0005515	GO:0050728	GO:0042692	GO:0001525	GO:0008134	GO:0098531	GO:0036315	GO:0001223	GO:0008142	GO:0001222	GO:0070328
ssc-miR-221-5p	89.35	41.41	9.14	11.39	14.83	15.22	ENSSSCG00000011534	11.86	17.36	10.35	39.6	52.82	4.76	BHLHE40	-0.706294	0.0102452	399	-71.89	basic helix-loop-helix family, member e40 [Source:HGNC Symbol;Acc:HGNC:1046]	28	GO:0000122	GO:0000981	GO:0001078	GO:0001102	GO:0001191	GO:0003677	GO:0003705	GO:0005634	GO:0005730	GO:0005794	GO:0006351	GO:0006355	GO:0006366	GO:0007623	GO:0009416	GO:0019904	GO:0032922	GO:0042803	GO:0043153	GO:0043425	GO:0043426	GO:0043433	GO:0045892	GO:0046982	GO:0046983	GO:0070888	GO:0005515	GO:0003714
[truncated: 110 more columns]
