# Supplementary material for: Transcriptome Characterization of Repressed Embryonic Myogenesis Due to Maternal Calorie Restriction
Source: Front Cell Dev Biol. 2020 Jun 26;8:527. doi: 10.3389/fcell.2020.00527 (PMC7332729; doi:10.3389/fcell.2020.00527)
Supplement: FILE S9 — Lists of the TF-mRNA interactions. [file Data_Sheet_9.XLS]

## Sheet: TFs and mRNA
TF	target	correlation	p-value
DPF2	SNX30	0.98447	0.00035989
DPF2	ASXL1	0.97288	0.00109326
DPF2	MAML3	0.931129	0.00695141
DPF2	HSPBP1	0.928021	0.00758501
DPF2	SDF4	0.920006	0.00934261
DPF2	CCRN4L	0.951457	0.00347746
DPF2	VAV2	0.960843	0.00226986
DPF2	INSIG1	0.920604	0.00920524
DPF2	RAB3GAP2	0.956563	0.00278919
DPF2	USP19	0.967382	0.00157855
DPF2	PRRC2A	0.941679	0.00500275
DPF2	USP36	0.93405	0.00638066
DPF2	HDAC5	0.944282	0.00457019
DPF2	RANGAP1	0.997378	1.0301e-05
DPF2	VARS2	0.946144	0.00427265
DPF2	ENSSSCG00000010566	0.921414	0.00902096
DPF2	NAA60	0.924868	0.00825514
DPF2	ENSSSCG00000003396	0.935326	0.00613889
DPF2	ZSWIM8	0.942691	0.00483236
DPF2	FBRS	0.971651	0.00119408
DPF2	PEX6	0.942643	0.0048404
DPF2	LRFN2	0.952305	0.00335801
DPF2	PCDHGA12	0.932422	0.00669597
DPF2	NCK2	0.965059	0.00180996
DPF2	H1FX	0.955535	0.00292181
DPF2	PLD2	0.937941	0.00565744
DPF2	FBF1	0.974444	0.00097133
DPF2	TRIM32	0.919617	0.00943236
DPF2	SRCAP	0.965733	0.00174121
DPF2	EBF4	0.942939	0.00479105
DPF2	TBC1D13	0.963962	0.00192473
DPF2	PHF1	0.968727	0.00145173
DPF2	NXF1	0.922334	0.00881371
DPF2	ENSSSCG00000020777	0.922637	0.00874614
DPF2	ENSSSCG00000016776	0.971486	0.00120801
DPF2	ADCK5	0.968516	0.00147122
DPF2	THOP1	0.964655	0.00185183
DPF2	ENSSSCG00000002314	0.972438	0.00112899
DPF2	SH3BP5L	0.921253	0.00905741
DPF2	CT120	0.94236	0.00488785
DPF2	TMEM8B	0.943929	0.00462784
DPF2	NUMA1	0.94258	0.00485085
DPF2	MAU2	0.959589	0.00241662
DPF2	FZD7	0.93583	0.00604465
DPF2	LAMP1	0.936683	0.00588666
DPF2	AGPAT6	0.921421	0.00901946
DPF2	PARM1	0.919656	0.00942332
DPF2	ENSSSCG00000002950	0.948306	0.00393927
DPF2	WASF2	0.93346	0.00649403
DPF2	GPI	0.935755	0.00605847
DPF2	CUL7	0.968611	0.00146242
DPF2	ENSSSCG00000000175	0.933022	0.00657881
DPF2	B3GNTL1	0.948056	0.00397722
DPF2	ENSSSCG00000003478	0.920159	0.00930746
DPF2	SLC45A4	0.975679	0.000880097
DPF2	PTPN12	0.929854	0.00720819
DPF2	VPS18	0.933613	0.00646462
DPF2	2015-03-03	0.958755	0.00251666
DPF2	DHX8	0.960756	0.00227996
DPF2	SMARCD2	0.918308	0.00973777
DPF2	POFUT1	0.951518	0.00346882
DPF2	RAC1	0.92139	0.00902642
DPF2	TRAPPC12	0.960257	0.00233783
DPF2	EHMT2	0.953374	0.00321025
DPF2	HHIPL2	0.988272	0.000205513
DPF2	RIPK1	0.965014	0.00181458
DPF2	GIT1	0.943133	0.00475887
DPF2	ZNF316	0.991463	0.000109015
DPF2	GTPBP1	0.944379	0.00455449
DPF2	GTSE1	0.933742	0.00643982
DPF2	GPR124	0.934428	0.00630855
DPF2	PFKL	0.959724	0.00240052
DPF2	RIC1	0.924892	0.00824989
DPF2	ENSSSCG00000013620	0.921369	0.00903114
DPF2	FBXO18	0.917737	0.00987253
DPF2	TMEM214	0.983923	0.000385642
DPF2	ZC3H3	0.921063	0.00910072
DPF2	SHARPIN	0.948844	0.00385844
DPF2	ABHD17A	0.940502	0.00520465
DPF2	ENSSSCG00000013451	0.928889	0.00740538
DPF2	TSEN34	0.9252	0.00818321
DPF2	AXIN1	0.943591	0.00468318
DPF2	STK40	0.935271	0.00614925
DPF2	RBM14	0.960209	0.00234351
DPF2	DCAF7	0.919481	0.00946405
DPF2	HYAL1	0.964213	0.00189811
DPF2	ENSSSCG00000001680	0.956051	0.00285486
DPF2	FGFR1IIIC	0.919761	0.00939914
DPF2	ENSSSCG00000028609	0.93824	0.00560363
DPF2	GTF3C4	0.945255	0.00441349
DPF2	ZNF646	0.988393	0.000201287
DPF2	VAT1	0.943559	0.00468855
DPF2	CAMKK1	0.925354	0.00815014
DPF2	LRGUK	0.964086	0.00191151
DPF2	ENSSSCG00000001510	0.950065	0.00367799
DPF2	ZNF282	0.95568	0.00290282
DPF2	KRTCAP3	0.926313	0.00794462
DPF2	ENSSSCG00000017362	0.941532	0.0050278
DPF2	COL6A1	0.933281	0.00652866
DPF2	MAP3K6	0.957496	0.00267151
DPF2	DENND5A	0.946925	0.00415064
DPF2	KIAA0247	0.973787	0.00102169
DPF2	ABHD14B	0.96451	0.00186696
DPF2	ADPRHL2	0.962108	0.00212645
DPF2	UCK1	0.937656	0.00570901
DPF2	DHX34	0.947129	0.00411916
DPF2	PLOD1	0.966629	0.00165185
DPF2	SORBS3	0.979872	0.00060363
DPF2	LRRC45	0.954377	0.00307468
DPF2	PLEKHG5	0.922857	0.00869692
DPF2	MAGEL2	0.920817	0.00915665
DPF2	PSD	0.928409	0.00750446
DPF2	ENSSSCG00000007558	0.972098	0.00115689
DPF2	UBE2Z	0.922172	0.00885001
DPF2	SYNGR1	0.929482	0.00728376
DPF2	DUSP4	0.928565	0.0074721
DPF2	GANAB	0.957	0.00273376
DPF2	ENSSSCG00000029502	0.927834	0.007624
DPF2	BCDIN3D	0.945219	0.00441923
DPF2	CASP2	0.971625	0.00119631
DPF2	ARHGAP35	0.988641	0.000192805
DPF2	GABBR1	0.962374	0.00209697
DPF2	MYBBP1A	0.928203	0.00754707
DPF2	LITAF	0.930493	0.00707894
DPF2	ENSSSCG00000009551	0.984438	0.000361369
DPF2	CNTROB	0.92672	0.00785816
DPF2	MRPL38	0.95019	0.00365976
DPF2	NUCB1	0.931606	0.00685655
DPF2	ENSSSCG00000025717	0.919016	0.009572
DPF2	CNOT3	0.956183	0.00283779
DPF2	BTBD19	0.966529	0.00166171
DPF2	ENSSSCG00000007615	0.973098	0.00107588
DPF2	ZFYVE26	0.97188	0.00117497
DPF2	ENSSSCG00000029627	0.975384	0.000901441
DPF2	PIAS2	0.933303	0.00652448
DPF2	EXTL3	0.950416	0.00362693
DPF2	ENSSSCG00000009498	0.99487	3.9413e-05
DPF2	CSNK1G2	0.934082	0.00637451
DPF2	TNFRSF1A	0.962175	0.00211908
DPF2	FUZ	0.918658	0.0096557
DPF2	ZNF662	0.945505	0.00437363
DPF2	TBC1D22A	0.989683	0.000159122
DPF2	TNPO2	0.949722	0.00372829
DPF2	ENSSSCG00000017811	0.936721	0.00587961
DPF2	PCED1A	0.977093	0.000781111
DPF2	LMTK2	0.947178	0.00411159
DPF2	ICE1	0.983689	0.000396893
DPF2	SGPL1	0.92885	0.00741332
DPF2	ENSSSCG00000017924	0.936711	0.00588151
DPF2	PRPF40B	0.948986	0.0038373
DPF2	ENSSSCG00000009367	0.91959	0.00943861
DPF2	KIAA1614	0.918447	0.0097051
DPF2	ENSSSCG00000003037	0.936193	0.00597713
DPF2	HDAC7	0.965361	0.00177902
DPF2	SMURF1	0.943942	0.00462568
DPF2	ZNF48	0.977767	0.000735968
DPF2	ENSSSCG00000029792	0.927961	0.00759743
DPF2	ASB6	0.972105	0.00115631
DPF2	CNOT11	0.920655	0.00919358
DPF2	ENSSSCG00000000034	0.92821	0.00754566
DPF2	ENSSSCG00000021861	0.961406	0.0022055
DPF2	ATXN7L1	0.949172	0.00380963
DPF2	RPAP1	0.984952	0.000337947
DPF2	CLCN6	0.930835	0.00701019
DPF2	HSF1	0.954384	0.00307383
DPF2	CARM1	0.991739	0.00010208
DPF2	RCOR1	0.921674	0.00896226
DPF2	LEMD2	0.925023	0.00822159
DPF2	DENND1A	0.940034	0.00528608
DPF2	EXOC7	0.979578	0.000621344
DPF2	BRPF1	0.954995	0.00299254
DPF2	NOM1	0.969542	0.0013774
DPF2	PPRC1	0.924121	0.00841804
DPF2	ASIC2	0.921255	0.009057
DPF2	AARS2	0.959555	0.00242066
DPF2	SLC4A2	0.950884	0.00355936
DPF2	C19orf68	0.945764	0.00433262
DPF2	CDIPT	0.964747	0.00184224
DPF2	MIDN	0.97127	0.00122626
DPF2	ENSSSCG00000007132	0.935336	0.00613702
DPF2	ENSSSCG00000026216	0.944771	0.00449112
DPF2	NFYC	0.967173	0.00159871
DPF2	ENSSSCG00000021848	0.917787	0.00986071
DPF2	VPS16	0.95252	0.00332804
DPF2	FDXR	0.924204	0.00839975
DPF2	PRKCA	0.961229	0.0022256
DPF2	ENSSSCG00000021402	0.965954	0.001719
DPF2	SMARCAL1	0.94352	0.00469492
DPF2	MDC1	0.940739	0.00516379
DPF2	ENSSSCG00000021285	0.954149	0.00310529
DPF2	ENSSSCG00000025991	0.956768	0.00276311
DPF2	ENSSSCG00000016669	0.927877	0.00761505
DPF2	PRKCSH	0.918953	0.00958675
DPF2	ENSSSCG00000003352	0.946663	0.00419137
DPF2	C17orf70	0.933177	0.00654881
DPF2	NISCH	0.95405	0.00311861
DPF2	ETV4	0.961585	0.0021852
DPF2	UNKL	0.965171	0.00179846
DPF2	SGTA	0.959428	0.00243577
DPF2	SCAMP4	0.930843	0.0070087
DPF2	NCAPH2	0.976728	0.00080607
DPF2	ENSSSCG00000003110	0.954079	0.00311466
DPF2	ENSSSCG00000011643	0.931623	0.00685323
DPF2	SLC9A1	0.930472	0.00708312
DPF2	C1QTNF1	0.937905	0.00566404
DPF2	ENSSSCG00000028547	0.952732	0.00329853
DPF2	SYN3	0.925087	0.00820781
DPF2	ENSSSCG00000023542	0.949514	0.00375892
DPF2	UBE2O	0.94678	0.00417313
DPF2	ZNF451	0.952491	0.00333199
DPF2	RAB22A	0.946661	0.00419175
DPF2	CEP164	0.931842	0.00680998
DPF2	COA7	0.92548	0.00812291
DPF2	TOMM34	0.938487	0.00555943
DPF2	NPLOC4	0.975789	0.000872142
DPF2	ATG16L1	0.936118	0.00599104
DPF2	USP3	0.971509	0.00120608
DPF2	ENSSSCG00000014799	0.934695	0.00625794
DPF2	HMGA1	0.923361	0.00858515
DPF2	PPP1R10	0.985647	0.000307514
DPF2	ENSSSCG00000005613	0.971304	0.00122342
DPF2	GLIS2	0.972589	0.00111676
DPF2	SMO	0.946899	0.00415478
DPF2	GTF2IRD1	0.957091	0.00272228
DPF2	MINK	0.932974	0.00658813
DPF2	CUL4A	0.946421	0.00422913
DPF2	ENSSSCG00000023966	0.918975	0.00958168
DPF2	NUP214	0.967294	0.00158703
DPF2	ENTPD7	0.933061	0.00657126
DPF2	CDC42BPB	0.991234	0.000114932
DPF2	ANKS1A	0.937428	0.00575044
DPF2	SEMA5A	0.959072	0.00247842
DPF2	ENSSSCG00000027491	0.941796	0.00498305
DPF2	ENSSSCG00000021020	0.95986	0.00238446
DPF2	GNAS	0.931824	0.00681345
DPF2	ENSSSCG00000014887	0.95384	0.00314689
DPF2	FPGS	0.929955	0.0071876
DPF2	LMF2	0.941058	0.00510882
DPF2	STRN4	0.958761	0.00251596
DPF2	NXN	0.960659	0.00229107
DPF2	TGFBRAP1	0.927609	0.00767102
DPF2	EIF4G1	0.946242	0.00425717
DPF2	ELAC2	0.965273	0.00178798
DPF2	ENSSSCG00000014087	0.97216	0.00115185
DPF2	ENSSSCG00000017958	0.962017	0.00213669
DPF2	TSHZ1	0.962431	0.00209067
DPF2	ENSSSCG00000027334	0.960469	0.00231315
DPF2	DIS3L2	0.943513	0.00469607
DPF2	MICALL1	0.971977	0.00116691
DPF2	PHRF1	0.943218	0.00474474
DPF2	MICALL2	0.976388	0.000829688
DPF2	SAP30BP	0.972656	0.00111133
DPF2	CLASRP	0.959598	0.00241553
DPF2	KDM2A	0.934077	0.00637559
DPF2	ZBTB17	0.97921	0.000643849
DPF2	RNF40	0.950258	0.00364984
DPF2	RAB11B	0.926797	0.0078418
DPF2	FBXL7	0.94441	0.0045495
DPF2	ACTR1A	0.946535	0.00421141
DPF2	GID8	0.95196	0.00340637
DPF2	ENSSSCG00000024382	0.917886	0.00983718
DPF2	DCBLD2	0.9376	0.0057191
DPF2	ATXN2L	0.983441	0.000409045
DPF2	WDR83OS	0.931423	0.00689302
DPF2	TMCO3	0.985518	0.000313053
DPF2	MTMR14	0.945137	0.00443243
DPF2	AASDH	0.942518	0.00486137
DPF2	NUP188	0.921135	0.0090843
DPF2	ARID3C	0.946719	0.00418271
DPF2	TRIM26	0.935786	0.00605277
DPF2	POLR2A	0.94077	0.00515836
DPF2	TADA2B	0.967686	0.00154945
DPF2	ENSSSCG00000027801	0.963512	0.00197279
DPF2	ENSSSCG00000017069	0.952967	0.00326612
DPF2	NEDD4L	0.946534	0.00421142
DPF2	SETD1A	0.964894	0.00182699
DPF2	SCAP	0.992099	9.33836e-05
DPF2	RBM15B	0.953439	0.00320144
DPF2	SERPINH1	0.929338	0.00731322
DPF2	ENSSSCG00000005585	0.941338	0.00506091
DPF2	IFT52	0.978065	0.000716416
DPF2	SLC26A6	0.941665	0.00500522
DPF2	ERGIC1	0.97151	0.00120598
DPF2	NOL6	0.936534	0.00591403
DPF2	ADCK2	0.929615	0.00725671
DPF2	NTNG2	0.939611	0.00536014
DPF2	CORO2B	0.934644	0.00626751
DPF2	PNMA1	0.931196	0.00693804
DPF2	ENSSSCG00000024928	0.93758	0.00572272
DPF2	TM9SF4	0.926689	0.00786482
DPF2	ENSSSCG00000011569	0.972793	0.00110025
DPF2	ENSSSCG00000002528	0.94669	0.00418719
DPF2	GORASP1	0.922138	0.00885768
DPF2	CTDSP2	0.927347	0.00772597
DPF2	FGD5	0.971209	0.00123147
DPF2	ENSSSCG00000029921	0.989191	0.00017463
DPF2	ENSSSCG00000005860	0.950633	0.0035955
DPF2	ABR	0.959127	0.00247175
DPF2	EPHB2	0.993153	7.01553e-05
DPF2	IMPDH1	0.960494	0.0023103
DPF2	OLFM1	0.970066	0.0013307
DPF2	ENSSSCG00000025673	0.936147	0.00598555
DPF2	ENSSSCG00000024055	0.934648	0.00626674
DPF2	CIZ1	0.947089	0.00412537
DPF2	ATG2A	0.981565	0.000506625
DPF2	CPSF3L	0.93868	0.005525
DPF2	BAP1	0.940257	0.00524715
DPF2	TP53BP2	0.918987	0.00957884
DPF2	DHX30	0.948659	0.00388625
DPF2	BAHCC1	0.920909	0.00913572
DPF2	WIPI2	0.945053	0.00444574
DPF2	ENSSSCG00000005715	0.936783	0.00586818
DPF2	AP2A1	0.975718	0.000877257
DPF2	ERN1	0.941697	0.00499978
DPF2	NSUN2	0.926742	0.00785351
DPF2	SLC36A1	0.965671	0.00174745
DPF2	EFHC1	0.921416	0.00902056
DPF2	USP20	0.928491	0.00748741
DPF2	SPTAN1	0.962968	0.0020317
DPF2	TPRA1	0.973094	0.0010762
DPF2	ENSSSCG00000001675	0.976619	0.000813634
DPF2	SPOP	0.937017	0.00582541
DPF2	ENSSSCG00000024864	0.928621	0.0074606
DPF2	ST8SIA1	0.948865	0.00385533
DPF2	PLTP	0.923674	0.00851622
DPF2	ARHGAP17	0.918282	0.00974396
DPF2	PIK3R6	0.96518	0.00179758
DPF2	ZNF212	0.941488	0.00503539
DPF2	CCAR2	0.955746	0.00289423
DPF2	ENSSSCG00000027590	0.929244	0.0073326
DPF2	RRP12	0.920544	0.00921912
DPF2	PCGF3	0.921017	0.00911118
DPF2	UBTF	0.947526	0.00405806
DPF2	WDR45L	0.948805	0.00386432
DPF2	CDAN1	0.963201	0.00200637
DPF2	MEGF8	0.945118	0.00443541
DPF2	ENSSSCG00000002344	0.945538	0.00436847
DPF2	GNA12	0.977357	0.000763275
DPF2	PCSK1	0.936192	0.00597734
DPF2	CDR2L	0.942363	0.00488727
DPF2	ENSSSCG00000025689	0.950467	0.00361952
DPF2	HECTD3	0.934069	0.00637712
DPF2	RASA3	0.960558	0.00230285
DPF2	ENSSSCG00000022641	0.959211	0.00246164
DPF2	HERC3	0.927537	0.00768603
DPF2	DCAKD	0.967143	0.00160163
DPF2	CAMSAP1	0.930174	0.0071432
DPF2	ITFG2	0.926538	0.00789676
DPF2	XPO6	0.947046	0.004132
DPF2	ENSSSCG00000005291	0.942905	0.00479665
DPF2	CACTIN	0.921062	0.00910076
DPF2	FAM160B2	0.969207	0.00140771
DPF2	NCLN	0.962812	0.00204871
DPF2	HS6ST1	0.951555	0.00346355
DPF2	ZNF598	0.966422	0.00167226
DPF2	FAM193A	0.954598	0.00304516
DPF2	KIAA1958	0.969204	0.00140799
DPF2	YIPF2	0.964445	0.00187374
DPF2	ENSSSCG00000003985	0.94009	0.00527622
DPF2	ZNF521	0.922049	0.00887764
DPF2	ENSSSCG00000024570	0.976201	0.000842831
DPF2	NR6A1	0.931987	0.0067813
DPF2	BLCAP	0.922267	0.00882871
DPF2	ENSSSCG00000010519	0.933859	0.00641727
DPF2	ENSSSCG00000001584	0.940719	0.00516712
DPF2	NDOR1	0.930138	0.00715064
DPF2	STK19	0.930812	0.00701484
DPF2	STK24	0.965669	0.00174774
DPF2	USP5	0.927046	0.00778936
DPF2	PPP6R1	0.976498	0.000822044
DPF2	FAM69B	0.921457	0.00901115
DPF2	ZNF609	0.929102	0.00736156
DPF2	NMNAT2	0.976528	0.000819905
DPF2	ENSSSCG00000017941	0.986866	0.000257637
DPF2	DUSP5	0.965022	0.00181384
DPF2	VPS39	0.938417	0.00557189
DPF2	SETD3	0.931552	0.00686745
DPF2	NPR2	0.954414	0.00306972
DPF2	ENSSSCG00000023851	0.963995	0.00192119
DPF2	ALKBH5	0.976278	0.000837426
DPF2	ARHGEF40	0.943505	0.00469731
DPF2	ENSSSCG00000029424	0.94133	0.00506232
DPF2	ENSSSCG00000000999	0.923192	0.00862256
DPF2	AP2A2	0.95725	0.00270229
DPF2	ARAP1	0.928625	0.00745974
DPF2	ENSSSCG00000023626	0.91934	0.00949664
DPF2	PLEKHG3	0.956518	0.0027949
DPF2	AAR2	0.951351	0.00349256
DPF2	ENSSSCG00000004738	0.918464	0.00970119
DPF2	FAM134C	0.971051	0.00124498
DPF2	ENSSSCG00000008281	0.96183	0.00215764
DPF2	SHISA5	0.973584	0.00103748
DPF2	TUBGCP2	0.972663	0.00111078
DPF2	ENSSSCG00000001577	0.920613	0.00920317
DPF2	TBC1D10B	0.940717	0.00516755
DPF2	RGL2	0.929402	0.00730026
DPF2	ENSSSCG00000028531	0.931938	0.00679096
DPF2	ENSSSCG00000003398	0.977155	0.000776885
DPF2	ENSSSCG00000021890	0.931987	0.00678138
DPF2	SLC38A10	0.931561	0.00686559
DPF2	TUBGCP3	0.943019	0.0047777
DPF2	PLA2G6	0.960759	0.00227961
DPF2	PSKH1	0.971418	0.00121373
DPF2	INTS4	0.942354	0.00488875
DPF2	ENTHD2	0.95698	0.00273629
DPF2	MRC2	0.957293	0.00269691
DPF2	DAB2IP	0.947687	0.00403346
DPF2	SOX11	0.947035	0.00413368
DPF2	SH2D3C	0.95265	0.00331001
DPF2	ARHGEF1	0.97305	0.00107965
DPF2	BRF1	0.968377	0.00148422
DPF2	DDX31	0.942999	0.00478115
DPF2	TLN1	0.935409	0.00612326
DPF2	CCDC61	0.965861	0.00172835
DPF2	ENSSSCG00000023448	0.942799	0.00481438
DPF2	SREBF2	0.942137	0.00492525
DPF2	GPR3	0.925777	0.00805909
DPF2	ZNF408	0.935134	0.00617497
DPF2	TMEM259	0.982618	0.00045055
DPF2	PRPF8	0.946875	0.0041585
DPF2	ENSSSCG00000023077	0.925367	0.00814736
DPF2	VASH1	0.920318	0.0092709
DPF2	CCNF	0.91939	0.00948512
DPF2	DNMBP	0.942846	0.00480649
DPF2	KLHL25	0.934226	0.00634703
DPF2	ANKRD54	0.96514	0.0018017
DPF2	DCTN1	0.934077	0.00637554
DPF2	NARF	0.986214	0.000283783
DPF2	KIAA2013	0.978121	0.00071278
DPF2	GPR107	0.958877	0.00250185
DPF2	SMG6	0.920943	0.00912788
DPF2	DDOST	0.933046	0.0065742
DPF2	HGSNAT	0.976856	0.0007973
DPF2	ENSSSCG00000020668	0.946008	0.00429395
DPF2	GAK	0.967117	0.00160417
DPF2	ENSSSCG00000024952	0.956428	0.00280646
DPF2	ENSSSCG00000013456	0.964094	0.00191067
DPF2	TCF3	0.920687	0.00918628
DPF2	ACVR1B	0.945832	0.00432185
DPF2	HAUS5	0.939003	0.00546756
DPF2	SLC39A3	0.919323	0.0095006
DPF2	ENSSSCG00000010310	0.924088	0.00842522
DPF2	ENSSSCG00000028960	0.930335	0.0071108
DPF2	ZNF629	0.935089	0.00618342
DPF2	TBL3	0.986697	0.000264288
DPF2	PLCG1	0.927284	0.00773923
DPF2	INF2	0.933859	0.0064172
DPF2	ENSSSCG00000002996	0.974094	0.000998023
DPF2	BMP1	0.97317	0.00107009
DPF2	THBD	0.951914	0.0034128
DPF2	ST5	0.931544	0.00686902
DPF2	TBCD	0.945469	0.00437936
DPF2	CMTM7	0.936438	0.00593176
DPF2	EXD2	0.940251	0.00524832
DPF2	GRAMD1A	0.954554	0.00305106
DPF2	DENND2A	0.927849	0.00762089
DPF2	SCAF1	0.958382	0.00256203
DPF2	GTF3C5	0.980055	0.000592764
DPF2	MLLT1	0.938293	0.00559423
DPF2	PYCR1	0.938859	0.00549307
DPF2	MTCH1	0.937498	0.00573771
DPF2	PRPSAP1	0.965778	0.00173669
DPF2	ENSSSCG00000013568	0.930591	0.00705929
DPF2	ZNF689	0.947963	0.00399125
DPF2	LDOC1L	0.938642	0.00553167
DPF2	WRNIP1	0.943288	0.00473318
DPF2	ZNF205	0.94722	0.00410502
DPF2	STK25	0.975437	0.000897565
DPF2	SLC1A5	0.967992	0.0015204
DPF2	RUVBL2	0.923411	0.00857428
DPF2	ARHGEF17	0.923983	0.00844814
DPF2	ENSSSCG00000024473	0.930589	0.00705956
DPF2	ALG12	0.920064	0.00932927
DPF2	GNA11	0.94917	0.00380982
DPF2	FZR1	0.963331	0.00199225
DPF2	ENSSSCG00000008836	0.937875	0.00566933
DPF2	DDR	0.940565	0.00519387
DPF2	RANBP3	0.957466	0.00267527
DPF2	IP6K1	0.929965	0.00718558
DPF2	SZT2	0.961736	0.00216814
DPF2	ENSSSCG00000027098	0.940184	0.00525995
DPF2	ITPR3	0.918173	0.00976953
DPF2	KCTD2	0.926334	0.00794018
DPF2	ENSSSCG00000017139	0.9661	0.00170432
DPF2	CEP131	0.94637	0.00423716
DPF2	NUP85	0.924734	0.00828427
DPF2	TNRC18	0.92477	0.00827644
DPF2	SLC12A7	0.977623	0.000745504
DPF2	C2CD2	0.934466	0.00630128
DPF2	FOXM1	0.922189	0.0088462
DPF2	BTBD2	0.956201	0.00283552
DPF2	INTS5	0.938534	0.00555102
HSF1	SNX30	0.970776	0.00126863
HSF1	LPCAT1	0.935766	0.00605655
HSF1	ASXL1	0.994388	4.71606e-05
HSF1	ZMYND8	0.97139	0.00121607
HSF1	ABHD17B	0.920627	0.00920008
HSF1	MAML3	0.985938	0.000295226
HSF1	HSPBP1	0.918762	0.00963145
HSF1	SDF4	0.918752	0.00963361
HSF1	NECAB3	0.921528	0.00899523
HSF1	VAV2	0.9528	0.00328924
HSF1	BETA-ACTIN	0.96123	0.00222552
HSF1	RBM46	0.941257	0.00507476
HSF1	ANKRD44	0.979391	0.000632693
HSF1	INSIG1	0.973424	0.00105007
HSF1	ENSSSCG00000000690	0.945496	0.00437501
HSF1	ZDHHC18	0.966511	0.00166344
HSF1	DFNB31	0.936047	0.00600418
HSF1	ESPL1	0.93941	0.00539556
HSF1	ENSSSCG00000005787	0.924783	0.00827352
HSF1	ENSSSCG00000011018	0.944649	0.00451083
HSF1	PRRC2A	0.933098	0.006564
HSF1	C17orf53	0.939301	0.00541481
HSF1	USP36	0.955985	0.00286338
HSF1	SMAP1L	0.960939	0.0022589
HSF1	RANGAP1	0.954603	0.0030446
HSF1	ENSSSCG00000013594	0.9368	0.00586513
HSF1	ENSSSCG00000027808	0.943152	0.00475563
HSF1	NAA60	0.958863	0.00250358
HSF1	ENSSSCG00000003396	0.972984	0.00108495
HSF1	PEX6	0.943694	0.00466631
HSF1	NXT1	0.929308	0.00731943
HSF1	SSBP3	0.9653	0.00178521
HSF1	ENSSSCG00000004558	0.928217	0.00754424
HSF1	LRRN2	0.96189	0.00215087
HSF1	ENSSSCG00000028447	0.92524	0.00817469
HSF1	ENSSSCG00000013511	0.924957	0.00823586
HSF1	ENSSSCG00000003604	0.963353	0.00198992
HSF1	CIC	0.945651	0.00435053
HSF1	ENSSSCG00000017158	0.928439	0.00749828
HSF1	ENSSSCG00000027944	0.946032	0.00429028
HSF1	UHRF1	0.923443	0.00856703
HSF1	ENSSSCG00000013720	0.953811	0.00315085
HSF1	H1FX	0.945078	0.00444183
HSF1	ZNF653	0.930563	0.00706489
HSF1	GRIP1	0.927043	0.00778998
HSF1	XRCC3	0.947406	0.0040765
HSF1	FBF1	0.939194	0.00543366
HSF1	ALPHA-1A	0.929993	0.00718
HSF1	EBF4	0.965303	0.00178494
HSF1	ENSSSCG00000028117	0.921422	0.00901917
HSF1	NCOA6	0.923157	0.00863036
HSF1	TBC1D13	0.959311	0.00244967
HSF1	SPNS1	0.934102	0.00637074
HSF1	PHF1	0.935905	0.00603057
HSF1	NXF1	0.951266	0.00350468
HSF1	RAVER1	0.933166	0.00655095
HSF1	TTYH3	0.934099	0.00637132
HSF1	ZNHIT3	0.930118	0.00715467
HSF1	PRAM1	0.977178	0.000775304
HSF1	DNM2	0.920996	0.00911596
HSF1	SRCIN1	0.944866	0.00447591
HSF1	POR	0.956207	0.00283479
HSF1	ENSSSCG00000020777	0.932195	0.00674033
HSF1	ENSSSCG00000016776	0.918615	0.00966563
HSF1	FBXW9	0.923129	0.00863665
HSF1	DNMT1	0.960324	0.00233003
HSF1	GALNT10	0.920756	0.00917063
HSF1	ADCK5	0.989503	0.000164714
HSF1	ENSSSCG00000026288	0.948039	0.0039797
HSF1	TONSL	0.942717	0.0048281
HSF1	ENSSSCG00000025398	0.955637	0.00290844
HSF1	SLC19A1	0.946962	0.00414497
HSF1	THOP1	0.970179	0.00132065
HSF1	ENSSSCG00000002314	0.986543	0.000270398
HSF1	ADAMTS7	0.959927	0.00237662
HSF1	EPHB4	0.939051	0.00545893
HSF1	ENSSSCG00000029602	0.930057	0.007167
HSF1	ENSSSCG00000028034	0.927711	0.0076496
HSF1	HLCS	0.930656	0.00704614
HSF1	TMTC4	0.935254	0.00615239
HSF1	ENSSSCG00000028542	0.926633	0.00787654
HSF1	ENSSSCG00000010690	0.939434	0.00539129
HSF1	CT120	0.988416	0.000200496
HSF1	HNRNPM	0.929324	0.00731607
HSF1	TMEM8B	0.940275	0.0052441
HSF1	MAU2	0.957311	0.00269468
HSF1	FZD7	0.951	0.00354267
HSF1	LAMP1	0.960815	0.00227307
HSF1	PPAT	0.93182	0.0068143
HSF1	GPR125	0.924398	0.00835743
HSF1	YEATS2	0.944311	0.00456548
HSF1	ENSSSCG00000017123	0.923394	0.00857791
HSF1	GRK5	0.975233	0.000912486
HSF1	ENSSSCG00000025427	0.932317	0.00671644
HSF1	ENSSSCG00000003679	0.957301	0.0026959
HSF1	MYPOP	0.930075	0.00716341
HSF1	XYLB	0.948529	0.00390567
HSF1	WASF2	0.955871	0.00287808
HSF1	KIF3C	0.960416	0.00231934
HSF1	CUL7	0.95135	0.00349272
HSF1	ENSSSCG00000024065	0.937612	0.00571695
HSF1	ENSSSCG00000000175	0.931	0.00697724
HSF1	FBXL19	0.958448	0.00255402
HSF1	RBM4B	0.942689	0.00483274
HSF1	ENSSSCG00000022823	0.942646	0.00483993
HSF1	ENSSSCG00000014894	0.979634	0.000617929
HSF1	SLC45A4	0.958188	0.00258576
HSF1	VPS18	0.922043	0.00887909
HSF1	TLE4	0.923092	0.00864479
HSF1	CHD3	0.948803	0.00386457
HSF1	2015-03-03	0.988434	0.000199891
HSF1	C2orf43	0.928255	0.0075363
HSF1	AMPD3	0.936817	0.00586201
HSF1	DHX8	0.961133	0.00223661
HSF1	STAU1	0.922147	0.00885564
HSF1	LRP1	0.978202	0.000707541
HSF1	ANKRD9	0.921972	0.0088951
HSF1	CEP170B	0.939701	0.00534439
HSF1	TRAPPC12	0.977502	0.000753519
HSF1	EHMT2	0.985581	0.000310358
HSF1	LNX2	0.975496	0.000893342
HSF1	ACTN1	0.938592	0.00554058
HSF1	RIPK1	0.953585	0.00318152
HSF1	GSK3A	0.921932	0.00890395
HSF1	ZNF316	0.961938	0.00214548
HSF1	DRPLA	0.968491	0.00147356
HSF1	PCSK5	0.948998	0.0038355
HSF1	ITM2C	0.931186	0.00694014
HSF1	GTPBP1	0.963164	0.00201034
HSF1	GTSE1	0.979695	0.000614244
HSF1	FAM19A1	0.927291	0.00773761
HSF1	GPR124	0.952206	0.00337183
HSF1	RIC1	0.955803	0.00288686
HSF1	GPRC5A	0.922292	0.00882322
HSF1	DOK2	0.957703	0.00264576
HSF1	MYBL2	0.936537	0.00591354
HSF1	TMEM214	0.923926	0.00846069
HSF1	SAP130	0.935466	0.00611264
HSF1	ZC3H3	0.980584	0.000561809
HSF1	SPNS3	0.939044	0.00546022
HSF1	ENSSSCG00000022728	0.923615	0.0085292
HSF1	MCM3	0.936538	0.00591334
HSF1	FAM169A	0.923725	0.00850496
HSF1	ENSSSCG00000013451	0.981024	0.000536691
HSF1	SUFU	0.92109	0.00909458
HSF1	NFKBIE	0.976407	0.000828401
HSF1	SHROOM3	0.926954	0.00780867
HSF1	ESYT1	0.934082	0.0063745
HSF1	SAFB	0.97262	0.00111422
HSF1	ZNF827	0.92857	0.00747122
HSF1	TSEN34	0.954035	0.00312066
HSF1	FOXP4	0.935053	0.00619018
HSF1	AXIN1	0.928064	0.00757606
HSF1	ADK	0.919667	0.00942077
HSF1	ENSSSCG00000002431	0.924093	0.0084241
HSF1	STK40	0.976954	0.000790579
HSF1	IGLON5	0.927142	0.00776911
HSF1	SORCS3	0.934374	0.00631884
HSF1	ABHD12	0.922562	0.00876269
HSF1	METRNL	0.968574	0.0014659
HSF1	RBM14	0.951407	0.0034845
HSF1	HYAL1	0.966509	0.00166372
HSF1	ZNF646	0.982884	0.00043693
HSF1	VAT1	0.954465	0.00306289
HSF1	BETA-ACTIN	0.938239	0.00560386
HSF1	ENSSSCG00000017773	0.943385	0.00471707
HSF1	LRGUK	0.938684	0.00552429
HSF1	ENSSSCG00000001510	0.935953	0.00602159
HSF1	ENSSSCG00000025196	0.929033	0.0073758
HSF1	FBLN5	0.939714	0.00534204
HSF1	SDK1	0.93142	0.00689358
HSF1	MAP3K12	0.943293	0.00473239
HSF1	SMARCA4	0.943327	0.00472666
HSF1	PHKG2	0.945534	0.00436896
HSF1	ENSSSCG00000017362	0.975539	0.00089019
HSF1	ZDHHC14	0.919787	0.00939307
HSF1	DENND5A	0.931186	0.00694007
HSF1	ABHD14B	0.936302	0.00595687
HSF1	ADPRHL2	0.926459	0.00791347
HSF1	KIF14	0.952198	0.00337295
HSF1	UCK1	0.941025	0.00511454
HSF1	GOLM1	0.954046	0.00311915
HSF1	DHX34	0.953522	0.00319009
HSF1	PLOD1	0.98295	0.000433578
HSF1	SORBS3	0.977389	0.000761123
HSF1	LRRC45	0.939168	0.00543822
HSF1	C10orf76	0.938504	0.00555635
HSF1	PLEKHG5	0.950493	0.00361571
HSF1	ENSSSCG00000025389	0.974879	0.00093869
HSF1	MAGEL2	0.985224	0.00032589
HSF1	PSD	0.934648	0.00626681
HSF1	ENSSSCG00000017316	0.982775	0.000442511
HSF1	CTC1	0.932371	0.00670593
HSF1	TMEM256-PLSCR3	0.933156	0.00655284
HSF1	LRFN1	0.922098	0.00886667
HSF1	L3MBTL2	0.944458	0.00454177
HSF1	ENSSSCG00000007558	0.949606	0.00374541
HSF1	CDS1	0.925228	0.00817726
HSF1	DIP2B	0.959776	0.00239445
HSF1	SYNGR1	0.948408	0.00392393
HSF1	DUSP4	0.965739	0.00174059
HSF1	GANAB	0.9695	0.00138121
HSF1	G6PC3	0.936551	0.00591088
HSF1	ENSSSCG00000028164	0.933869	0.00641545
HSF1	ME1	0.927765	0.00763834
HSF1	ENSSSCG00000002972	0.974174	0.000991866
HSF1	ENSSSCG00000003603	0.95701	0.00273251
HSF1	ENSSSCG00000028962	0.939289	0.00541679
HSF1	CASP2	0.995748	2.70801e-05
HSF1	ARHGAP35	0.973743	0.00102512
HSF1	GABBR1	0.962363	0.00209819
HSF1	KIAA0753	0.925338	0.00815342
HSF1	MYBBP1A	0.934642	0.00626794
HSF1	LITAF	0.945237	0.00441643
HSF1	ENSSSCG00000009551	0.922226	0.00883799
HSF1	ENSSSCG00000011387	0.931488	0.00687999
HSF1	TLL2	0.932843	0.00661372
HSF1	CDCA3	0.935975	0.00601763
HSF1	SEMA4F	0.917233	0.0099921
HSF1	NUCB1	0.986368	0.00027748
HSF1	DPP7	0.932723	0.00663712
HSF1	CNOT3	0.967706	0.00154751
HSF1	PHACTR1	0.952148	0.00337989
HSF1	ABL1	0.933257	0.00653338
HSF1	ENSSSCG00000007615	0.940798	0.00515359
HSF1	ZFYVE26	0.923052	0.00865372
HSF1	ENSSSCG00000011609	0.972257	0.00114385
HSF1	CTPS1	0.94463	0.00451389
HSF1	TFIIH	0.925458	0.00812762
HSF1	PIAS2	0.944911	0.0044686
HSF1	MAP2K4	0.971173	0.0012345
HSF1	JOSD1	0.973967	0.00100772
HSF1	EXTL3	0.943243	0.00474061
HSF1	TROAP	0.932018	0.00677519
HSF1	ENSSSCG00000003644	0.924262	0.00838718
HSF1	ENSSSCG00000024770	0.978369	0.000696812
HSF1	TMEPAI	0.93239	0.00670207
HSF1	ENSSSCG00000009498	0.932221	0.00673527
HSF1	TTF1	0.921874	0.00891711
HSF1	UBE2QL1	0.917899	0.00983409
HSF1	ENSSSCG00000023218	0.945869	0.00431601
HSF1	FUZ	0.991477	0.000108641
HSF1	ENSSSCG00000008307	0.952513	0.00332897
HSF1	CLIP2	0.931283	0.00692086
HSF1	ZNF662	0.979773	0.000609554
HSF1	TBC1D22A	0.960844	0.00226974
HSF1	TNPO2	0.977407	0.000759913
HSF1	ENSSSCG00000017811	0.977417	0.000759243
HSF1	RASAL2	0.933214	0.0065417
HSF1	PCED1A	0.977174	0.000775609
HSF1	LMTK2	0.926127	0.00798431
HSF1	CALHM2	0.938608	0.00553783
HSF1	POLR1A	0.924432	0.00835004
HSF1	KCNA6	0.936253	0.00596603
HSF1	ICE1	0.929393	0.00730197
HSF1	ENSSSCG00000011540	0.966752	0.00163974
HSF1	RASSF2	0.928299	0.00752718
HSF1	SGPL1	0.937449	0.00574648
HSF1	SPATA5L1	0.950123	0.00366954
HSF1	ENSSSCG00000017924	0.978548	0.000685362
HSF1	ENSSSCG00000007249	0.950818	0.00356879
HSF1	TET3	0.934977	0.0062045
HSF1	ATPAF2	0.952736	0.00329802
HSF1	PRPF40B	0.981619	0.000503692
HSF1	ENSSSCG00000008903	0.94888	0.00385302
HSF1	ENSSSCG00000009367	0.921865	0.0089192
HSF1	KIAA1614	0.94984	0.00371092
HSF1	ENSSSCG00000016068	0.95545	0.00293289
HSF1	HDAC7	0.951724	0.00343966
HSF1	SMURF1	0.94676	0.0041763
HSF1	ZNF48	0.939297	0.00541542
HSF1	ENSSSCG00000029792	0.944499	0.00453507
HSF1	ENSSSCG00000010943	0.940671	0.00517545
HSF1	ENSSSCG00000029554	0.937145	0.00580188
HSF1	MYCL	0.940666	0.00517634
HSF1	FNBP1	0.950631	0.00359571
HSF1	CNOT11	0.937354	0.00576387
HSF1	ENSSSCG00000028272	0.963764	0.0019458
HSF1	ATRIP	0.934035	0.00638362
HSF1	ENSSSCG00000021861	0.990536	0.000133936
HSF1	ZNF516	0.919055	0.00956297
HSF1	CACNA1I	0.967708	0.00154732
HSF1	CBX2	0.942922	0.0047939
HSF1	ATXN7L1	0.942421	0.00487754
HSF1	RPAP1	0.917354	0.00996319
HSF1	CLCN6	0.98512	0.000330463
HSF1	CARM1	0.941741	0.00499223
HSF1	RCOR1	0.991626	0.000104903
HSF1	ENSSSCG00000017793	0.940378	0.00522615
HSF1	ARFGEF2	0.944248	0.00457571
HSF1	ENSSSCG00000026016	0.921086	0.0090955
HSF1	DENND1A	0.943705	0.00466441
HSF1	PAPD7	0.941905	0.00496447
HSF1	ARSG	0.921019	0.00911059
HSF1	EXOC7	0.967288	0.00158758
HSF1	ENSSSCG00000005505	0.921554	0.00898921
HSF1	C17orf85	0.925619	0.00809297
HSF1	KIAA1467	0.931834	0.00681144
HSF1	ENSSSCG00000015083	0.935853	0.00604024
HSF1	ODF2	0.946344	0.00424125
HSF1	NEDD9	0.91755	0.00991674
HSF1	NOM1	0.963434	0.00198112
HSF1	PPRC1	0.940258	0.00524703
HSF1	ASIC2	0.938401	0.00557472
HSF1	COG7	0.924981	0.00823065
HSF1	AARS2	0.945364	0.00439608
HSF1	PKDCC	0.922512	0.00877403
HSF1	SLC4A2	0.98176	0.000495994
HSF1	TAPBPL	0.952838	0.00328392
HSF1	C19orf68	0.970052	0.00133189
HSF1	SOX4	0.967495	0.00156766
HSF1	DYNC1I1	0.982479	0.000457804
HSF1	LMLN	0.936443	0.00593083
HSF1	CDIPT	0.944685	0.00450504
HSF1	PANX2	0.923419	0.00857236
HSF1	MIDN	0.978807	0.000668956
HSF1	ENSSSCG00000026216	0.961515	0.00219319
HSF1	ENSSSCG00000023974	0.919361	0.00949173
HSF1	NFYC	0.95031	0.00364232
HSF1	ENSSSCG00000021848	0.984227	0.000371218
HSF1	FLNB	0.947866	0.00400613
HSF1	ENSSSCG00000030322	0.937277	0.00577796
HSF1	ENSSSCG00000022896	0.91736	0.0099618
HSF1	PRKCA	0.931166	0.00694408
HSF1	ENSSSCG00000029122	0.939808	0.00532562
HSF1	TIMELESS	0.935395	0.00612588
HSF1	SCARA3	0.95461	0.00304357
HSF1	WDR81	0.945677	0.0043463
HSF1	ENSSSCG00000021285	0.987664	0.000227309
HSF1	ENSSSCG00000025991	0.956985	0.00273565
HSF1	ARMC7	0.942017	0.00494551
HSF1	EMILIN1	0.922516	0.00877301
HSF1	ENSSSCG00000017038	0.939034	0.00546204
HSF1	PRKCSH	0.941825	0.00497799
HSF1	ENSSSCG00000003352	0.977504	0.000753401
HSF1	LRRC8A	0.96357	0.00196649
HSF1	NR6A1	0.9601	0.00235623
HSF1	NISCH	0.954798	0.0030186
HSF1	ETV4	0.985751	0.000303097
HSF1	SCAMP4	0.981629	0.000503135
HSF1	WDR6	0.941853	0.00497339
HSF1	NCAPH2	0.946874	0.00415858
HSF1	ENSSSCG00000028759	0.946856	0.00416133
HSF1	ENSSSCG00000017718	0.952417	0.00334228
HSF1	ENSSSCG00000003110	0.926814	0.00783839
HSF1	TBR1	0.917227	0.00999355
HSF1	ENSSSCG00000005250	0.978725	0.000674139
HSF1	SLC9A1	0.953063	0.00325291
HSF1	RAB6IP2	0.933658	0.00645594
HSF1	ENSSSCG00000023912	0.95955	0.00242125
HSF1	TBX2	0.917497	0.00992944
HSF1	BACE1	0.948732	0.00387524
HSF1	SYN3	0.929894	0.00720006
HSF1	ENSSSCG00000023542	0.935689	0.00607085
HSF1	UBE2O	0.918908	0.00959718
HSF1	ENSSSCG00000010768	0.922283	0.00882519
HSF1	RAB22A	0.954992	0.00299298
HSF1	CEP164	0.979832	0.000606009
HSF1	COA7	0.934484	0.00629791
HSF1	HYAL3	0.971894	0.00117383
HSF1	ZFAND2A	0.958691	0.00252437
HSF1	ENSSSCG00000009023	0.919376	0.0094883
HSF1	NPLOC4	0.942564	0.00485356
HSF1	ST6GALNAC2	0.920336	0.00926665
HSF1	USP3	0.976835	0.000798723
HSF1	ENSSSCG00000014799	0.986789	0.000260638
HSF1	HMGA1	0.966337	0.00168069
HSF1	ENSSSCG00000025743	0.918532	0.00968515
HSF1	DBF4B	0.918604	0.0096683
HSF1	STK35	0.948652	0.00388717
HSF1	SNRPA	0.923029	0.00865875
HSF1	ENSSSCG00000008827	0.920031	0.00933682
HSF1	GGCX	0.970838	0.00126327
HSF1	PPP1R10	0.921681	0.00896066
HSF1	ENSSSCG00000005613	0.975968	0.00085934
HSF1	GLIS2	0.992319	8.82766e-05
HSF1	SMO	0.97834	0.000698681
HSF1	GTF2IRD1	0.924031	0.00843778
HSF1	GPR176	0.933378	0.00650985
HSF1	BFSP1	0.964986	0.00181747
HSF1	ENSSSCG00000015307	0.922882	0.0086914
HSF1	C2CD2L	0.921296	0.00904767
HSF1	C2CD3	0.984768	0.000346248
HSF1	FAM118A	0.959065	0.00247925
HSF1	NUDT1	0.942531	0.00485907
HSF1	ENSSSCG00000023966	0.98697	0.000253566
HSF1	NUP214	0.988833	0.000186359
HSF1	CDC42BPB	0.948414	0.00392297
HSF1	SLC1A4	0.938707	0.00552012
HSF1	ENSSSCG00000001679	0.925008	0.00822485
HSF1	PTPRS	0.973785	0.00102185
HSF1	ENSSSCG00000027634	0.927909	0.00760837
HSF1	ANKS1A	0.963302	0.00199541
HSF1	SEMA5A	0.974305	0.000981884
HSF1	TTC12	0.920587	0.00920927
HSF1	DAW1	0.938556	0.00554712
HSF1	MAP6	0.960195	0.00234507
HSF1	CDC20	0.937709	0.00569938
HSF1	FPGS	0.968531	0.00146988
HSF1	NXN	0.922977	0.00867035
HSF1	ENSSSCG00000017796	0.928737	0.00743675
HSF1	ZNF250	0.925765	0.00806174
HSF1	TGFBRAP1	0.928616	0.00746155
HSF1	EIF4G1	0.987776	0.000223237
HSF1	ELAC2	0.940853	0.00514416
HSF1	ENSSSCG00000029586	0.922632	0.00874705
HSF1	ENSSSCG00000014087	0.96459	0.00185861
HSF1	TSHZ1	0.943271	0.00473598
HSF1	DIS3L2	0.930997	0.0069779
HSF1	GSG2	0.936923	0.00584266
HSF1	MICALL2	0.993183	6.95542e-05
HSF1	DAAM2	0.945828	0.00432249
HSF1	UBE2G2	0.945265	0.00441194
HSF1	CDON	0.921564	0.00898693
HSF1	SAP30BP	0.98629	0.000280673
HSF1	ZNF335	0.929002	0.00738209
HSF1	TECPR1	0.927937	0.00760243
HSF1	ENSSSCG00000028551	0.931664	0.00684514
HSF1	RAB11B	0.96552	0.00176284
HSF1	FBXL7	0.992921	7.49824e-05
HSF1	IFT172	0.950934	0.00355215
HSF1	DDX11	0.975897	0.00086442
HSF1	OXSR1	0.942925	0.00479339
HSF1	ACTR1A	0.93503	0.00619447
HSF1	TBC1D14	0.964394	0.00187911
HSF1	GID8	0.966664	0.00164845
HSF1	TBC1D2	0.925451	0.00812926
HSF1	CD248	0.939848	0.00531849
HSF1	ATXN2L	0.957177	0.0027115
HSF1	ZNFX1	0.978148	0.000711054
HSF1	KLHL2	0.941912	0.00496335
HSF1	LIMK1	0.948504	0.00390945
HSF1	ENSSSCG00000013490	0.944674	0.00450684
HSF1	ENSSSCG00000022345	0.922345	0.00881131
HSF1	TMCO3	0.98447	0.000359912
HSF1	NUP188	0.926871	0.00782619
HSF1	ARID3C	0.952463	0.00333595
HSF1	ENSSSCG00000005894	0.95348	0.00319581
HSF1	POLR2A	0.956892	0.00274738
HSF1	PTPRG	0.967454	0.00157164
HSF1	MCF2L	0.965789	0.00173554
HSF1	GBI1	0.989248	0.000172776
HSF1	TADA2B	0.992429	8.57595e-05
HSF1	ENSSSCG00000027801	0.972679	0.00110944
HSF1	ENSSSCG00000017069	0.954528	0.00305456
HSF1	NEDD4L	0.949258	0.00379682
HSF1	SETD1A	0.980854	0.000546365
HSF1	ENSSSCG00000027434	0.945141	0.00443164
HSF1	BOC	0.930797	0.00701779
HSF1	TULP3	0.921994	0.00889016
HSF1	INTS9	0.94646	0.00422312
HSF1	SCAP	0.94699	0.00414054
HSF1	RBM15B	0.991621	0.000105023
HSF1	AAAS	0.92748	0.00769794
HSF1	ENSSSCG00000005585	0.921529	0.00899498
HSF1	RBPMS2	0.922357	0.00880869
HSF1	ENSSSCG00000016191	0.925625	0.00809174
HSF1	SATB1	0.942778	0.00481779
HSF1	SLC39A11	0.96192	0.00214748
HSF1	IFT52	0.990922	0.000123231
HSF1	ENSSSCG00000023044	0.938466	0.00556316
HSF1	DCHS2	0.928054	0.0075782
HSF1	ENSSSCG00000005620	0.928486	0.00748858
HSF1	PEF1	0.976504	0.000821638
HSF1	CABLES2	0.926946	0.00781036
HSF1	ERGIC1	0.962008	0.00213764
HSF1	NOL6	0.963783	0.00194373
HSF1	ENSSSCG00000016700	0.951547	0.00346463
HSF1	RXRBETA	0.968797	0.00144528
HSF1	ENSSSCG00000003238	0.962666	0.00206468
HSF1	ENSSSCG00000029924	0.954361	0.00307688
HSF1	CCDC57	0.928478	0.0074901
HSF1	PNMA1	0.925496	0.00811948
HSF1	ZBTB24	0.976274	0.000837691
HSF1	ENSSSCG00000024928	0.997479	9.52808e-06
HSF1	HSD11B1L	0.952213	0.00337087
HSF1	ENSSSCG00000010886	0.938509	0.00555552
HSF1	ENSSSCG00000003147	0.917761	0.00986679
HSF1	EXOC4	0.926615	0.00788042
HSF1	PPP2R5C	0.949145	0.00381353
HSF1	TTC21A	0.946688	0.00418754
HSF1	ENSSSCG00000011569	0.935394	0.00612612
HSF1	SPEF1	0.955928	0.00287068
HSF1	PASK	0.945805	0.00432606
HSF1	NCOA5	0.931464	0.00688486
HSF1	RABEPK	0.923599	0.00853264
HSF1	ENSSSCG00000029921	0.940981	0.00512201
HSF1	ABR	0.918209	0.00976118
HSF1	CDC42EP4	0.939243	0.00542497
HSF1	OLFM1	0.970871	0.00126043
HSF1	ENSSSCG00000029453	0.945347	0.00439885
HSF1	ENSSSCG00000026128	0.956732	0.00276762
HSF1	SEMA5B	0.91843	0.00970906
HSF1	EPB41	0.921313	0.00904385
HSF1	LARGE	0.931515	0.00687465
HSF1	2015-03-09	0.972226	0.00114639
HSF1	ENSSSCG00000024055	0.963911	0.0019301
HSF1	MCM3AP	0.963817	0.00194016
HSF1	IGFBP3	0.929934	0.00719182
HSF1	FAM129B	0.946642	0.00419462
HSF1	LIPG	0.925434	0.00813284
HSF1	CIZ1	0.968173	0.00150332
HSF1	CPSF3L	0.918017	0.00980636
HSF1	BAP1	0.936126	0.00598961
HSF1	PI4K2A	0.918672	0.00965249
HSF1	TP53BP2	0.971015	0.001248
HSF1	AP5Z1	0.93936	0.00540429
HSF1	DHX30	0.959989	0.00236935
HSF1	LEPREL1	0.980978	0.000539333
HSF1	AP2A1	0.933938	0.00640209
HSF1	ERN1	0.991352	0.000111848
HSF1	PHC1	0.978305	0.000700897
HSF1	SLC36A1	0.940579	0.00519137
HSF1	NOLC1	0.925166	0.00819067
HSF1	SPTAN1	0.974313	0.00098123
HSF1	FJX1	0.957263	0.00270064
HSF1	TPRA1	0.948668	0.00388483
HSF1	ENSSSCG00000001675	0.924293	0.00838045
HSF1	AGFG2	0.933645	0.00645841
HSF1	ST8SIA1	0.996424	1.91607e-05
HSF1	PLTP	0.948544	0.00390353
HSF1	ARHGAP17	0.93723	0.00578654
HSF1	ENSSSCG00000027580	0.948021	0.00398253
HSF1	PIK3R6	0.921729	0.00894979
HSF1	FOXK2	0.946999	0.00413918
HSF1	CCAR2	0.926244	0.00795928
HSF1	ACVRL1	0.917517	0.00992455
HSF1	SULF2	0.939429	0.00539215
HSF1	RRP12	0.951668	0.00344755
HSF1	UBTF	0.954155	0.00310446
HSF1	ENSSSCG00000026443	0.94518	0.00442554
HSF1	CENPM	0.961462	0.00219918
HSF1	CHD4	0.92764	0.00766445
HSF1	WDR45L	0.929309	0.00731929
HSF1	ARID1A	0.9422	0.00491467
HSF1	MEGF8	0.932453	0.0066898
HSF1	ENSSSCG00000024638	0.955092	0.00297985
HSF1	GNA12	0.955039	0.00298677
HSF1	ULK2	0.979296	0.000638561
HSF1	ENSSSCG00000025689	0.976573	0.000816774
HSF1	LPCAT4	0.951692	0.00344406
HSF1	ENSSSCG00000004972	0.941992	0.00494975
HSF1	SEMA3F	0.931218	0.00693373
HSF1	HERC3	0.953513	0.00319135
HSF1	PHF12	0.968853	0.00144009
HSF1	FAM131B	0.961051	0.00224602
HSF1	NFXL1	0.931346	0.00690824
HSF1	NLE1	0.92417	0.00840737
HSF1	XPO6	0.968464	0.00147607
HSF1	ENSSSCG00000005291	0.919432	0.00947533
HSF1	TAF8	0.947134	0.00411839
HSF1	ELAVL1	0.931198	0.00693766
HSF1	SYNRG	0.982273	0.000468564
HSF1	ENSSSCG00000029027	0.932186	0.00674222
HSF1	POMT2	0.949503	0.00376057
HSF1	ENSSSCG00000008624	0.95233	0.00335446
HSF1	ENSSSCG00000029033	0.958105	0.00259597
HSF1	NCLN	0.937088	0.00581238
HSF1	HS6ST1	0.959847	0.00238599
HSF1	FAM193A	0.938506	0.00555604
HSF1	KIAA1958	0.9822	0.000472434
HSF1	GDPD5	0.944753	0.00449411
HSF1	FTSJ3	0.934115	0.00636829
HSF1	YIPF2	0.993863	5.63791e-05
HSF1	ENSSSCG00000024560	0.934182	0.00635548
HSF1	S1PR3	0.942275	0.00490203
HSF1	ENSSSCG00000002544	0.946124	0.00427576
HSF1	FAM221B	0.938779	0.00550728
HSF1	MICU2	0.963663	0.00195657
HSF1	ZNF618	0.978022	0.000719259
HSF1	ZNF521	0.928356	0.00751541
HSF1	CSNK1E	0.924807	0.00826831
HSF1	ENSSSCG00000024570	0.975549	0.000889489
HSF1	ENSSSCG00000017119	0.954106	0.00311109
HSF1	BLCAP	0.97066	0.00127864
HSF1	WIPI1	0.918673	0.00965219
HSF1	MATK	0.922967	0.00867263
HSF1	STK19	0.945679	0.00434605
HSF1	STK24	0.960216	0.0023427
HSF1	USP5	0.93202	0.00677476
HSF1	PPP6R1	0.92455	0.00832433
HSF1	ENSSSCG00000017758	0.934107	0.0063697
HSF1	FAM69B	0.931243	0.00692868
HSF1	THOC6	0.942783	0.00481707
HSF1	ZNF609	0.981993	0.000483474
HSF1	ENSSSCG00000017941	0.947625	0.00404285
HSF1	DUSP5	0.917937	0.00982518
HSF1	VPS39	0.934679	0.00626089
HSF1	SH3PXD2B	0.952159	0.00337846
HSF1	RRBP1	0.950317	0.00364122
HSF1	SMAD7	0.954511	0.00305681
HSF1	ENSSSCG00000022871	0.933358	0.00651372
HSF1	ENSSSCG00000022967	0.95887	0.00250269
HSF1	TCF7L2	0.940071	0.00527957
HSF1	EPB41L1	0.946329	0.00424353
HSF1	ENSSSCG00000023851	0.935219	0.00615901
HSF1	ALKBH5	0.919862	0.00937577
HSF1	ENSSSCG00000026803	0.921232	0.00906217
HSF1	ARHGEF40	0.943092	0.00476558
HSF1	ENSSSCG00000029424	0.935678	0.00607288
HSF1	ENSSSCG00000000999	0.927211	0.0077546
HSF1	AP2A2	0.975428	0.000898221
HSF1	PPM1M	0.934775	0.00624262
HSF1	IQCA1	0.937905	0.00566406
HSF1	DZIP1	0.922171	0.00885039
HSF1	FAM134C	0.942462	0.00487066
HSF1	ENSSSCG00000008281	0.950856	0.00356335
HSF1	SHISA5	0.987634	0.000228433
HSF1	TBC1D10B	0.918299	0.00973996
HSF1	RGL2	0.938623	0.00553504
HSF1	ENSSSCG00000028531	0.923867	0.00847374
HSF1	ENSSSCG00000003398	0.953781	0.00315498
HSF1	UGDH	0.928754	0.00743316
HSF1	FKRP	0.920168	0.00930542
HSF1	DBNL	0.933399	0.00650586
HSF1	ENSSSCG00000004955	0.923571	0.00853893
HSF1	TRAF3IP1	0.953027	0.00325784
HSF1	ENSSSCG00000025844	0.971485	0.00120807
HSF1	B4GALT1	0.941138	0.00509521
HSF1	TCFL5	0.938442	0.00556737
HSF1	A2ML1	0.931103	0.00695674
HSF1	PRR11	0.934756	0.00624633
HSF1	PLA2G6	0.988274	0.000205442
HSF1	FAM43A	0.942025	0.00494424
HSF1	MRC2	0.979351	0.000635151
HSF1	SH2D3C	0.977835	0.000731498
HSF1	ARHGEF1	0.965571	0.00175762
HSF1	DDX31	0.927799	0.00763137
HSF1	LRRC1	0.924586	0.00831642
HSF1	LASS4	0.952347	0.00335214
HSF1	TLN1	0.932107	0.00675763
HSF1	CCDC61	0.977153	0.000777029
HSF1	ASAP2	0.946718	0.00418281
HSF1	CACNB3	0.947535	0.00405666
HSF1	STX5	0.937522	0.00573334
HSF1	ENSSSCG00000023935	0.918644	0.00965898
HSF1	ENSSSCG00000005912	0.920684	0.0091871
HSF1	PTK2	0.938605	0.00553829
HSF1	ENSSSCG00000023448	0.94764	0.00404057
HSF1	FAT1	0.936308	0.00595587
HSF1	ENSSSCG00000000423	0.965583	0.00175638
HSF1	PTK7	0.932705	0.0066406
HSF1	SREBF2	0.956355	0.00281581
HSF1	IQCE	0.927728	0.00764614
HSF1	TMEM259	0.937524	0.00573289
HSF1	HMBOX1	0.929904	0.00719802
HSF1	CDCA7	0.939193	0.00543389
HSF1	PRPF8	0.99356	6.20837e-05
HSF1	PDZD2	0.970823	0.00126452
HSF1	SLC35F6	0.920617	0.0092023
HSF1	ENSSSCG00000029465	0.947498	0.00406229
HSF1	UBCH5B	0.934616	0.00627293
HSF1	PRR14	0.942204	0.00491412
HSF1	BEST4	0.91977	0.00939704
HSF1	NWD2	0.961264	0.00222164
HSF1	USP40	0.944196	0.00458417
HSF1	DNMBP	0.972656	0.00111129
HSF1	SRD5A1	0.926859	0.00782887
HSF1	ANKRD54	0.921792	0.00893556
HSF1	SBK1	0.958036	0.00260456
HSF1	APBA2	0.951081	0.00353111
HSF1	MYH10	0.936482	0.00592376
HSF1	PDGFRA	0.950892	0.0035582
HSF1	PIF1	0.95144	0.00347988
HSF1	MCM2	0.942785	0.00481669
HSF1	KIAA2013	0.943974	0.00462039
HSF1	SYNGAP1	0.944357	0.00455804
HSF1	GPR107	0.934193	0.00635331
HSF1	WDR62	0.919139	0.00954346
HSF1	DDOST	0.956906	0.00274564
HSF1	PPP1R26	0.947058	0.00413004
HSF1	EPRS	0.924909	0.00824628
HSF1	TNS3	0.946363	0.0042383
HSF1	ENSSSCG00000020668	0.981841	0.000491647
HSF1	GAK	0.931697	0.00683861
HSF1	ENSSSCG00000024952	0.919103	0.00955178
HSF1	ENSSSCG00000013456	0.982832	0.000439586
HSF1	GART	0.921731	0.00894926
HSF1	TCF3	0.946856	0.00416145
HSF1	APLP1	0.984754	0.000346881
HSF1	SLC25A29	0.940616	0.00518505
HSF1	ACVR1B	0.942713	0.00482875
HSF1	HAUS5	0.930266	0.00712467
HSF1	CU468856.2	0.931811	0.00681615
HSF1	ENSSSCG00000007727	0.953074	0.00325136
HSF1	ENSSSCG00000010310	0.928628	0.00745913
HSF1	ENSSSCG00000028960	0.954986	0.00299376
HSF1	ZNF629	0.971737	0.00118692
HSF1	TBL3	0.962212	0.00211493
HSF1	PLCG1	0.98311	0.000425508
HSF1	REXO4	0.939966	0.00529794
HSF1	DAXX	0.975207	0.000914398
HSF1	TLR5	0.953396	0.00320728
HSF1	ENSSSCG00000002996	0.954635	0.00304025
HSF1	DNAAF2	0.923792	0.00849014
HSF1	PPP2R5D	0.944198	0.00458399
HSF1	BMP1	0.954602	0.00304466
HSF1	THBD	0.922886	0.00869064
HSF1	MBOAT7	0.927679	0.0076564
HSF1	PTPLAD1	0.981228	0.000525283
HSF1	ENSSSCG00000007749	0.934139	0.00636375
HSF1	ARHGEF19	0.934291	0.00633469
HSF1	CAPRIN2	0.945032	0.00444919
HSF1	CATSPERG	0.965973	0.00171709
HSF1	CMTM7	0.973859	0.00101608
HSF1	EXD2	0.957353	0.00268939
HSF1	DNM1	0.951876	0.00341812
HSF1	SLC25A37	0.920289	0.0092775
HSF1	GRAMD1A	0.983693	0.000396729
HSF1	LIG1	0.962026	0.00213567
HSF1	ENSSSCG00000025221	0.925787	0.00805702
HSF1	ENSSSCG00000022821	0.919681	0.00941768
HSF1	ZBTB12	0.955785	0.00288929
HSF1	GTF3C5	0.992044	9.46951e-05
HSF1	MLLT1	0.970805	0.00126611
HSF1	ADCY5	0.98061	0.000560328
HSF1	DEPDC1B	0.921488	0.00900414
HSF1	TYSND1	0.931208	0.00693573
HSF1	MTCH1	0.982672	0.000447779
HSF1	KANSL1	0.929555	0.0072689
HSF1	ENSSSCG00000021850	0.968231	0.00149792
HSF1	ENSSSCG00000013568	0.948027	0.00398156
HSF1	ZNF689	0.933097	0.00656435
HSF1	LDOC1L	0.953608	0.00317839
HSF1	AREL1	0.945318	0.00440338
HSF1	RHBDD2	0.975692	0.000879137
HSF1	SLC1A5	0.93923	0.00542726
HSF1	STK25	0.921753	0.00894436
HSF1	NCAM2	0.922529	0.00877024
HSF1	KDM5B	0.962889	0.00204026
HSF1	HP1BP3	0.940798	0.00515358
HSF1	EVL	0.950522	0.00361158
HSF1	PN-1	0.944617	0.00451592
HSF1	ENSSSCG00000024473	0.970122	0.00132571
HSF1	ALG12	0.934505	0.00629393
HSF1	GLI2	0.930364	0.00710485
HSF1	ENSSSCG00000015461	0.935564	0.00609426
HSF1	GNA11	0.927835	0.0076237
HSF1	ENSSSCG00000008576	0.939433	0.00539146
HSF1	DNAI2	0.927642	0.00766414
HSF1	MEIS3	0.929105	0.00736093
HSF1	PCDHGB7	0.924203	0.00839997
HSF1	NYAP1	0.950825	0.00356787
HSF1	ENSSSCG00000008836	0.952621	0.00331404
HSF1	MYH9	0.935924	0.00602711
HSF1	DDR	0.931241	0.00692914
HSF1	DUSP7	0.926754	0.00785092
HSF1	NRIP3	0.95427	0.00308902
HSF1	RANBP3	0.937713	0.00569864
HSF1	IP6K1	0.94367	0.00467016
HSF1	ENSSSCG00000028256	0.957505	0.00267042
HSF1	SZT2	0.918448	0.00970493
HSF1	ENSSSCG00000027098	0.947519	0.00405907
HSF1	ITPR3	0.96823	0.00149793
HSF1	KCTD11	0.937258	0.00578132
HSF1	HSPBAP1	0.930693	0.0070387
HSF1	DNMT3B	0.93671	0.00588175
HSF1	FAM163B	0.952333	0.00335404
HSF1	ENSSSCG00000005673	0.961547	0.00218956
HSF1	BORA	0.986957	0.000254084
HSF1	ENSSSCG00000017139	0.958326	0.00256894
HSF1	HYOU1	0.963612	0.00196207
HSF1	PTOV1	0.977017	0.000786255
HSF1	SLC12A7	0.954532	0.00305402
HSF1	C2CD2	0.958521	0.00254513
HSF1	FOXM1	0.972232	0.00114586
HSF1	ZBTB39	0.941524	0.00502914
HSF1	BTBD2	0.919717	0.00940926
HSF1	PLK1	0.922563	0.00876265
HSF1	ENSSSCG00000004971	0.970247	0.00131466
TCF7L1	TRIL	0.991692	0.000103248
TCF7L1	LPCAT1	0.938882	0.00548896
TCF7L1	ABHD17B	0.918589	0.00967179
TCF7L1	ENSSSCG00000000408	0.961354	0.00221139
TCF7L1	SOGA1	0.926219	0.00796471
TCF7L1	VAV2	0.944444	0.00454391
TCF7L1	ENSSSCG00000009502	0.98543	0.000316902
TCF7L1	SLFNL1	0.929243	0.00733281
TCF7L1	RBM46	0.929879	0.0072031
TCF7L1	INSIG1	0.9491	0.00382029
TCF7L1	ENSSSCG00000021015	0.954639	0.0030397
TCF7L1	SPATS2	0.980128	0.000588435
TCF7L1	USP36	0.96624	0.00169037
TCF7L1	2015-09-09	0.985178	0.000327926
TCF7L1	KHSRP	0.934415	0.00631099
TCF7L1	ENSSSCG00000010566	0.917841	0.00984782
TCF7L1	ENSSSCG00000003396	0.93193	0.00679262
TCF7L1	ZSWIM8	0.918868	0.00960668
TCF7L1	ENSSSCG00000008187	0.9515	0.00347137
TCF7L1	GJC1	0.953973	0.00312898
TCF7L1	ENSSSCG00000025996	0.94229	0.00489963
TCF7L1	ENSSSCG00000004558	0.919945	0.00935666
TCF7L1	MIEF1	0.923853	0.00847681
TCF7L1	ENSSSCG00000007705	0.970472	0.00129496
TCF7L1	KIAA1549	0.946979	0.00414227
TCF7L1	ENSSSCG00000025408	0.930902	0.00699691
TCF7L1	LAG3	0.968625	0.00146114
TCF7L1	ENSSSCG00000027944	0.958181	0.00258665
TCF7L1	FUT2	0.94579	0.00432845
TCF7L1	NNAT	0.938314	0.00559037
TCF7L1	PLD2	0.933404	0.00650495
TCF7L1	XRCC3	0.946005	0.00429454
TCF7L1	WDR46	0.931047	0.00696794
TCF7L1	EBF4	0.951853	0.00342142
TCF7L1	ENSSSCG00000028117	0.952373	0.00334848
TCF7L1	PHF1	0.923142	0.00863372
TCF7L1	TTYH3	0.9724	0.00113213
TCF7L1	ENSSSCG00000027955	0.927425	0.00770959
TCF7L1	SRCIN1	0.979425	0.000630661
TCF7L1	ADAMTSL2	0.921171	0.00907616
TCF7L1	GALNT10	0.929911	0.00719659
TCF7L1	IL17RD	0.980018	0.000594949
TCF7L1	DOLPP1	0.942363	0.0048873
TCF7L1	ENSSSCG00000023907	0.983373	0.000412374
TCF7L1	NCAM1	0.953397	0.00320719
TCF7L1	ENSSSCG00000028034	0.94287	0.00480253
TCF7L1	ITGA5	0.94993	0.00369772
TCF7L1	GPR125	0.919787	0.00939307
TCF7L1	ABCB8	0.982849	0.000438719
TCF7L1	PARM1	0.947477	0.00406548
TCF7L1	ENSSSCG00000000414	0.94577	0.00433156
TCF7L1	VGLL3	0.965348	0.00178031
TCF7L1	CLEC16A	0.954931	0.00300107
TCF7L1	GTF3C1	0.961845	0.00215594
TCF7L1	XRCC2	0.975394	0.000900703
TCF7L1	TLL1	0.955047	0.00298571
TCF7L1	ENSSSCG00000000175	0.937009	0.00582677
TCF7L1	PTPRU	0.921994	0.00889013
TCF7L1	ENSSSCG00000026902	0.93998	0.00529554
TCF7L1	ENSSSCG00000002538	0.961426	0.00220319
TCF7L1	ENSSSCG00000022823	0.93728	0.00577727
TCF7L1	ENSSSCG00000027408	0.953622	0.00317653
TCF7L1	TLE4	0.950565	0.0036053
TCF7L1	ENSSSCG00000024941	0.930308	0.00711615
TCF7L1	GALNT16	0.9697	0.00136321
TCF7L1	CHD3	0.923741	0.00850152
TCF7L1	FIBCD1	0.947701	0.00403133
TCF7L1	AMPD3	0.981572	0.000506283
TCF7L1	DHX8	0.923773	0.00849438
TCF7L1	TULP2	0.926855	0.00782968
TCF7L1	CEP170B	0.917981	0.00981487
TCF7L1	FBXO16	0.948229	0.00395101
TCF7L1	C7orf61	0.921375	0.00902983
TCF7L1	FAM186B	0.961193	0.00222973
TCF7L1	DRPLA	0.940175	0.00526148
TCF7L1	GTPBP1	0.937054	0.00581854
TCF7L1	PLCD3	0.92948	0.00728416
TCF7L1	ENSSSCG00000009353	0.98732	0.000240138
TCF7L1	GTSE1	0.92154	0.00899245
TCF7L1	ENSSSCG00000017824	0.970765	0.00126949
TCF7L1	ENSSSCG00000023529	0.960796	0.0022753
TCF7L1	ENSSSCG00000013620	0.932675	0.00664634
TCF7L1	MYBL2	0.958329	0.00256858
TCF7L1	SOX9	0.975806	0.000870968
TCF7L1	ENSSSCG00000024533	0.932977	0.00658761
TCF7L1	GRIN2D	0.976136	0.000847433
TCF7L1	AXIN1	0.940498	0.00520547
TCF7L1	SORCS3	0.967794	0.00153917
TCF7L1	DCAF7	0.934298	0.0063333
TCF7L1	ENSSSCG00000004802	0.94155	0.00502476
TCF7L1	VAT1	0.945108	0.00443693
TCF7L1	CNTFR	0.932023	0.00677417
TCF7L1	CYP46A1	0.922727	0.00872604
TCF7L1	ENSSSCG00000001510	0.919429	0.00947608
TCF7L1	ENSSSCG00000025196	0.92105	0.00910353
TCF7L1	ENSSSCG00000017152	0.966428	0.00167169
TCF7L1	DENND5A	0.95994	0.00237507
TCF7L1	EPHB3	0.933845	0.00642
TCF7L1	DHX34	0.943322	0.00472758
TCF7L1	PLOD1	0.924274	0.00838452
TCF7L1	RGS7	0.935241	0.00615474
TCF7L1	ENSSSCG00000028887	0.99886	1.94822e-06
TCF7L1	LRRC45	0.947112	0.00412172
TCF7L1	C10orf76	0.970446	0.00129727
TCF7L1	ENSSSCG00000025389	0.935893	0.00603275
TCF7L1	DGKA	0.953508	0.00319203
TCF7L1	ENSSSCG00000025046	0.934534	0.00628842
TCF7L1	CTC1	0.960876	0.00226603
TCF7L1	L3MBTL2	0.970704	0.0012748
TCF7L1	ENSSSCG00000028446	0.951784	0.00343108
TCF7L1	ENSSSCG00000007558	0.935899	0.00603174
TCF7L1	NRG1	0.958124	0.00259369
TCF7L1	PAPSS2	0.955139	0.00297363
TCF7L1	GPR153	0.959913	0.00237824
TCF7L1	ENSSSCG00000002972	0.924377	0.00836195
TCF7L1	ENSSSCG00000003603	0.95774	0.00264107
TCF7L1	MYBBP1A	0.948858	0.00385645
TCF7L1	ADCY3	0.939423	0.00539327
TCF7L1	ENSSSCG00000016763	0.973965	0.00100789
TCF7L1	ENSSSCG00000026492	0.959875	0.00238266
TCF7L1	TMCC2	0.954518	0.00305591
TCF7L1	IPO9	0.9354	0.0061249
TCF7L1	ENSSSCG00000004823	0.965157	0.00179994
TCF7L1	FAM169B	0.937413	0.00575309
TCF7L1	ENSSSCG00000028582	0.919938	0.00935822
TCF7L1	CNOT3	0.919435	0.00947451
TCF7L1	PHACTR1	0.919184	0.00953289
TCF7L1	ABL1	0.977679	0.000741771
TCF7L1	CTPS1	0.930792	0.00701896
TCF7L1	S1PR2	0.944567	0.0045241
TCF7L1	PHLDA1	0.957807	0.00263276
TCF7L1	ENSSSCG00000012089	0.955353	0.00294551
TCF7L1	KDM1A	0.947476	0.00406572
TCF7L1	ENSSSCG00000009197	0.98511	0.000330924
TCF7L1	CLIP2	0.947991	0.00398703
TCF7L1	TNPO2	0.946181	0.00426686
TCF7L1	SLC15A2	0.937866	0.00567097
TCF7L1	SNPH	0.96526	0.00178931
TCF7L1	RASAL2	0.919885	0.00937046
TCF7L1	PCED1A	0.917992	0.00981223
TCF7L1	SBF1	0.971336	0.00122062
TCF7L1	ADAM28	0.951474	0.00347506
TCF7L1	ARMC5	0.955038	0.00298696
TCF7L1	DBN1	0.95356	0.00318497
TCF7L1	ZFR2	0.933822	0.00642434
TCF7L1	WIPF3	0.988864	0.000185332
TCF7L1	ENSSSCG00000015666	0.950878	0.0035602
TCF7L1	ENSSSCG00000017924	0.928205	0.00754678
TCF7L1	ENSSSCG00000009367	0.934485	0.00629778
TCF7L1	KIAA1614	0.933816	0.00642551
TCF7L1	ENSSSCG00000016068	0.925438	0.00813191
TCF7L1	HDAC7	0.922488	0.00877937
TCF7L1	SMURF1	0.941952	0.00495662
TCF7L1	MAZ	0.928872	0.00740879
TCF7L1	CACNG4	0.944441	0.0045444
TCF7L1	SNORA21	0.986761	0.000261734
TCF7L1	MYCL	0.949953	0.00369439
TCF7L1	E2F1	0.990337	0.000139601
TCF7L1	ENSSSCG00000010915	0.969533	0.00137819
TCF7L1	SH2D6	0.923294	0.0086001
TCF7L1	CLCN6	0.931935	0.00679158
TCF7L1	ENSSSCG00000017809	0.95565	0.00290671
TCF7L1	SDK2	0.987651	0.0002278
TCF7L1	ENSSSCG00000027126	0.991835	9.97365e-05
TCF7L1	ENSSSCG00000015083	0.93746	0.00574449
TCF7L1	SND1	0.962881	0.00204111
TCF7L1	PPRC1	0.976657	0.000810976
TCF7L1	ASIC2	0.939444	0.00538957
TCF7L1	DLX2	0.936086	0.00599697
TCF7L1	ENSSSCG00000026216	0.921126	0.00908632
TCF7L1	ENSSSCG00000003861	0.919479	0.00946443
TCF7L1	SLITRK3	0.928552	0.00747477
TCF7L1	ENSSSCG00000000437	0.936158	0.00598363
TCF7L1	TIMELESS	0.918819	0.0096181
TCF7L1	MDC1	0.946402	0.00423206
TCF7L1	TNFSF13B	0.925805	0.00805315
TCF7L1	EMILIN1	0.944414	0.0045488
TCF7L1	POLD1	0.959632	0.0024115
TCF7L1	NISCH	0.953929	0.00313487
TCF7L1	COL12A1	0.950896	0.00355764
TCF7L1	ENSSSCG00000028876	0.943374	0.0047189
TCF7L1	VHL	0.91897	0.00958277
TCF7L1	ANGEL1	0.918332	0.00973215
TCF7L1	ENSSSCG00000028974	0.978776	0.000670892
TCF7L1	GPR37	0.938136	0.00562233
TCF7L1	ENSSSCG00000020942	0.952828	0.00328528
TCF7L1	MTO1	0.951432	0.00348102
TCF7L1	NUAK1	0.922258	0.00883082
TCF7L1	ENSSSCG00000003110	0.938813	0.00550115
TCF7L1	ENSSSCG00000023194	0.926261	0.00795575
TCF7L1	QTRT1	0.966953	0.00162007
TCF7L1	SLC9A1	0.951204	0.00351346
TCF7L1	ssc-mir-671	0.973311	0.00105893
TCF7L1	ENSSSCG00000021112	0.939607	0.00536084
TCF7L1	NKAIN1	0.951314	0.00349772
TCF7L1	UBE2O	0.935314	0.00614111
TCF7L1	ZIC5	0.946008	0.00429401
TCF7L1	LRRTM4	0.952086	0.00338866
TCF7L1	STK38	0.982874	0.000437431
TCF7L1	ENSSSCG00000029541	0.922795	0.00871072
TCF7L1	STX1B	0.923326	0.0085929
TCF7L1	ANKFY1	0.91973	0.00940635
TCF7L1	ZNF75A	0.971944	0.00116964
TCF7L1	SGSM3	0.921274	0.00905273
TCF7L1	GTF2IRD1	0.941315	0.00506478
TCF7L1	PVRL1	0.950174	0.00366213
TCF7L1	PRR16	0.964815	0.00183525
TCF7L1	C19orf26	0.972023	0.00116315
TCF7L1	SDC3	0.968252	0.00149593
TCF7L1	ENSSSCG00000026164	0.958813	0.00250964
TCF7L1	ENSSSCG00000029570	0.965928	0.00172156
TCF7L1	ENSSSCG00000004782	0.930038	0.00717081
TCF7L1	PTPRS	0.948203	0.00395489
TCF7L1	GPR162	0.968908	0.00143504
TCF7L1	ENSSSCG00000014887	0.927371	0.00772084
TCF7L1	TRAPPC1	0.93575	0.00605951
TCF7L1	ENSSSCG00000023894	0.960169	0.0023482
TCF7L1	TXLNA	0.979622	0.000618641
TCF7L1	TGFBRAP1	0.94469	0.00450417
TCF7L1	KDELR2	0.954713	0.00302987
TCF7L1	XRCC1	0.948941	0.00384405
TCF7L1	HES6	0.925804	0.00805342
TCF7L1	ENSSSCG00000029586	0.92803	0.00758316
TCF7L1	POLE2	0.970916	0.00125649
TCF7L1	CCDC176	0.931354	0.00690665
TCF7L1	PTGIS	0.955097	0.00297915
TCF7L1	PHRF1	0.922295	0.00882251
TCF7L1	GSG2	0.92413	0.00841602
TCF7L1	SIDT2	0.966577	0.00165701
TCF7L1	ENTPD3	0.932616	0.00665796
TCF7L1	CCDC177	0.924497	0.00833577
TCF7L1	TECPR1	0.922619	0.00875
TCF7L1	ENSSSCG00000028551	0.945207	0.00442113
TCF7L1	ENSSSCG00000024799	0.931496	0.0068784
TCF7L1	TSHZ2	0.970273	0.00131242
TCF7L1	MAST2	0.953339	0.00321505
TCF7L1	NTM	0.97652	0.000820503
TCF7L1	AKAP13	0.986355	0.000278009
TCF7L1	EIF4EBP2	0.933997	0.00639073
TCF7L1	SPATC1L	0.926901	0.00781995
TCF7L1	ERICH3	0.921514	0.00899835
TCF7L1	LRIG3	0.931331	0.00691133
TCF7L1	ADAMTS10	0.928892	0.00740475
TCF7L1	NUP188	0.948048	0.00397845
TCF7L1	CCDC85A	0.935109	0.0061796
TCF7L1	ENSSSCG00000005894	0.954168	0.00310269
TCF7L1	POLR2A	0.963481	0.00197613
TCF7L1	ENSSSCG00000017579	0.935388	0.00612713
TCF7L1	ENSSSCG00000027434	0.931629	0.00685203
TCF7L1	BOC	0.933359	0.00651354
TCF7L1	ENSSSCG00000029074	0.964997	0.00181633
TCF7L1	ZSCAN2	0.993084	7.15738e-05
TCF7L1	SATB1	0.958578	0.0025381
TCF7L1	ENSSSCG00000023044	0.939587	0.00536429
TCF7L1	ACSL6	0.956766	0.00276338
TCF7L1	ENSSSCG00000020982	0.934128	0.00636575
TCF7L1	DCHS2	0.927343	0.00772678
TCF7L1	MACF1	0.979769	0.000609817
TCF7L1	ENSSSCG00000021849	0.955794	0.0028881
TCF7L1	LIMA1	0.925149	0.00819431
TCF7L1	CSGALNACT1	0.979624	0.000618564
TCF7L1	ENSSSCG00000010886	0.971702	0.0011898
TCF7L1	ENSSSCG00000003147	0.98852	0.000196933
TCF7L1	MED20	0.964029	0.00191755
TCF7L1	TM9SF4	0.948752	0.00387223
TCF7L1	ENSSSCG00000002547	0.939923	0.0053055
TCF7L1	TTC21A	0.957716	0.00264408
TCF7L1	GORASP1	0.945576	0.00436242
TCF7L1	CHRND	0.955439	0.00293428
TCF7L1	ENSSSCG00000027341	0.936199	0.00597594
TCF7L1	DRAXIN	0.933835	0.00642184
TCF7L1	ABR	0.926996	0.00779984
TCF7L1	SLC29A4	0.975426	0.000898392
TCF7L1	RPP40	0.976047	0.000853732
TCF7L1	ENSSSCG00000024055	0.959013	0.00248542
TCF7L1	MCM3AP	0.937319	0.0057703
TCF7L1	PREP	0.924874	0.00825395
TCF7L1	FKBP5	0.922682	0.00873591
TCF7L1	DHX30	0.939583	0.00536504
TCF7L1	BAHCC1	0.942254	0.00490564
TCF7L1	ENSSSCG00000005715	0.953295	0.00322107
TCF7L1	SPTAN1	0.926785	0.00784442
TCF7L1	NAV1	0.959094	0.00247575
TCF7L1	ADAM12	0.943193	0.00474893
TCF7L1	SYNPR	0.968139	0.0015065
TCF7L1	P4HA3	0.971592	0.00119904
TCF7L1	FAM101B	0.947752	0.00402343
TCF7L1	PTPLB	0.970392	0.00130193
TCF7L1	AGFG2	0.983168	0.000422589
TCF7L1	ENSSSCG00000026307	0.941623	0.0050123
TCF7L1	WASF1	0.995836	2.59678e-05
TCF7L1	RRP12	0.962194	0.00211693
TCF7L1	ENSSSCG00000022453	0.956974	0.00273708
TCF7L1	OCA2	0.94925	0.00379798
TCF7L1	ENSSSCG00000007542	0.966895	0.0016258
TCF7L1	ENSSSCG00000016178	0.943849	0.00464086
TCF7L1	CENPM	0.929721	0.00723518
TCF7L1	HIP1	0.967398	0.00157702
TCF7L1	SFRP2	0.966601	0.00165465
TCF7L1	RBM5	0.948929	0.00384575
TCF7L1	MAP1A	0.959471	0.00243067
TCF7L1	ENSSSCG00000025689	0.946507	0.00421574
TCF7L1	HECTD3	0.922848	0.00869899
TCF7L1	CAMSAP1	0.944018	0.00461324
TCF7L1	XPO6	0.935724	0.00606432
TCF7L1	ACOX1	0.91951	0.00945731
TCF7L1	ENSSSCG00000029033	0.958436	0.0025555
TCF7L1	FAM193A	0.94761	0.00404512
TCF7L1	KIAA1958	0.923311	0.00859635
TCF7L1	KIF18B	0.957257	0.00270142
TCF7L1	ENSSSCG00000028512	0.979133	0.000648628
TCF7L1	SLC37A1	0.937391	0.00575714
TCF7L1	FAM221B	0.960333	0.00232896
TCF7L1	WNT10B	0.961103	0.00224009
TCF7L1	ZNF521	0.952223	0.0033695
TCF7L1	MAMDC2	0.954176	0.00310167
TCF7L1	SIX2	0.972945	0.00108809
TCF7L1	USP5	0.931675	0.00684291
TCF7L1	CCM2	0.960396	0.00232166
TCF7L1	ENSSSCG00000025663	0.936144	0.00598619
TCF7L1	HPX	0.986705	0.000263956
TCF7L1	2015-09-11	0.954209	0.00309718
TCF7L1	BRSK1	0.939741	0.00533725
TCF7L1	ATAT1	0.995203	3.44645e-05
TCF7L1	ENSSSCG00000021943	0.961777	0.00216357
TCF7L1	RRBP1	0.940643	0.00518039
TCF7L1	PRR5	0.941889	0.00496719
TCF7L1	ENSSSCG00000016275	0.919922	0.00936191
TCF7L1	ENSSSCG00000016302	0.960113	0.00235476
TCF7L1	TCF7L2	0.964341	0.00188467
TCF7L1	ENSSSCG00000009638	0.940502	0.00520469
TCF7L1	NANOS1	0.931823	0.00681372
TCF7L1	ARHGEF40	0.941792	0.00498366
TCF7L1	ENSSSCG00000000999	0.960699	0.00228645
TCF7L1	BCL2L14	0.931343	0.00690889
TCF7L1	ENSSSCG00000000953	0.946235	0.00425824
TCF7L1	LEPREL2	0.939293	0.00541618
TCF7L1	ENSSSCG00000004738	0.933962	0.00639756
TCF7L1	SLC44A1	0.925271	0.008168
TCF7L1	ENSSSCG00000024566	0.967074	0.00160831
TCF7L1	TBC1D10B	0.950705	0.00358512
TCF7L1	FAM171A2	0.950351	0.0036363
TCF7L1	MDFI	0.950882	0.00355966
TCF7L1	UGDH	0.919834	0.00938234
TCF7L1	FKRP	0.933443	0.0064973
TCF7L1	ENSSSCG00000004955	0.939308	0.00541347
TCF7L1	CHST10	0.958179	0.00258688
TCF7L1	B4GALT1	0.927351	0.00772502
TCF7L1	PCDHGA6	0.932708	0.00663995
TCF7L1	MAP4K4	0.967941	0.00152515
TCF7L1	ENSSSCG00000022186	0.967256	0.00159067
TCF7L1	INTS4	0.924709	0.0082897
TCF7L1	TMEM44	0.934833	0.00623167
TCF7L1	ENSSSCG00000016762	0.92132	0.00904219
TCF7L1	DDX31	0.921904	0.00891033
TCF7L1	TMEM108	0.952834	0.00328449
TCF7L1	C15orf48	0.950294	0.00364467
TCF7L1	SREBF2	0.96145	0.00220048
TCF7L1	TNFSF11	0.929662	0.00724723
TCF7L1	CDCA7	0.919011	0.00957315
TCF7L1	TOR3A	0.965225	0.00179292
TCF7L1	PLCXD2	0.921597	0.0089795
TCF7L1	ENSSSCG00000029465	0.957089	0.00272258
TCF7L1	VASH1	0.96219	0.00211739
TCF7L1	CCNF	0.952122	0.0033836
TCF7L1	CCDC136	0.942042	0.0049414
TCF7L1	GJD2	0.940119	0.00527128
TCF7L1	ENSSSCG00000025567	0.966283	0.00168609
TCF7L1	XPO4	0.928343	0.00751821
TCF7L1	DCTN1	0.91869	0.00964819
TCF7L1	ENSSSCG00000009677	0.92409	0.00842488
TCF7L1	FASN	0.975363	0.000902989
TCF7L1	WDR73	0.939942	0.00530221
TCF7L1	MCM2	0.957581	0.00266087
TCF7L1	WDR62	0.945165	0.00442783
TCF7L1	WRAP73	0.935945	0.00602318
TCF7L1	WWTR1	0.982423	0.000460712
TCF7L1	ENSSSCG00000024952	0.937981	0.0056502
TCF7L1	TCF3	0.946708	0.00418437
TCF7L1	ENSSSCG00000009354	0.933404	0.00650489
TCF7L1	NEK6	0.948575	0.00389887
TCF7L1	KHDRBS2	0.989058	0.000178946
TCF7L1	TUB	0.967655	0.0015524
TCF7L1	ENSSSCG00000010310	0.91819	0.00976556
TCF7L1	ENSSSCG00000028960	0.940024	0.00528779
TCF7L1	EDN3	0.988636	0.000192963
TCF7L1	PLCG1	0.929937	0.00719122
TCF7L1	ENSSSCG00000030589	0.946177	0.00426735
TCF7L1	CHRNA1	0.969669	0.001366
TCF7L1	DAXX	0.923291	0.00860069
TCF7L1	CKAP4	0.953736	0.00316105
TCF7L1	TLR5	0.924582	0.00831728
TCF7L1	REM2	0.943708	0.00466399
TCF7L1	BF	0.931947	0.00678927
TCF7L1	CHRNG	0.918398	0.00971671
TCF7L1	KLF4	0.934253	0.00634196
TCF7L1	ENSSSCG00000026043	0.964266	0.00189254
TCF7L1	STXBP1	0.971682	0.00119152
TCF7L1	ENSSSCG00000002539	0.941098	0.00510191
TCF7L1	CATSPERG	0.928556	0.00747411
TCF7L1	MUTYH	0.930148	0.00714854
TCF7L1	EXD2	0.928804	0.00742292
TCF7L1	DNM1	0.937414	0.00575296
TCF7L1	KIAA1755	0.928183	0.00755124
TCF7L1	DENND2A	0.928033	0.00758242
TCF7L1	LIG1	0.917623	0.00989935
TCF7L1	ENSSSCG00000025221	0.9198	0.0093901
TCF7L1	ENSSSCG00000022821	0.953742	0.00316026
TCF7L1	TRIM27	0.951915	0.00341271
TCF7L1	LDOC1L	0.962188	0.00211759
TCF7L1	CYTH1	0.942703	0.00483033
TCF7L1	QRICH2	0.953924	0.00313559
TCF7L1	RHBDD2	0.926667	0.00786936
TCF7L1	KIF1A	0.932282	0.00672327
TCF7L1	WDR60	0.936263	0.00596416
TCF7L1	ENSSSCG00000027975	0.920609	0.00920428
TCF7L1	HP1BP3	0.924457	0.00834446
TCF7L1	ARHGEF17	0.950881	0.00355969
TCF7L1	EVL	0.921943	0.00890163
TCF7L1	ENSSSCG00000003974	0.942151	0.00492304
TCF7L1	ENSSSCG00000030624	0.951995	0.00340147
TCF7L1	ENSSSCG00000020860	0.92733	0.00772941
TCF7L1	NDUFAF7	0.954447	0.00306529
TCF7L1	ENSSSCG00000025805	0.99152	0.00010757
TCF7L1	MUSK	0.942124	0.00492746
TCF7L1	PTGS1	0.94232	0.00489456
TCF7L1	ENSSSCG00000008836	0.952183	0.00337502
TCF7L1	GEMIN7	0.953122	0.00324487
TCF7L1	ZNF512	0.950359	0.00363523
TCF7L1	GCS	0.937961	0.00565379
TCF7L1	ENSSSCG00000027098	0.967051	0.0016106
TCF7L1	SFTPA1	0.935913	0.00602906
TCF7L1	ENSSSCG00000027034	0.955265	0.00295701
TCF7L1	LMNB2	0.952649	0.00331015
TCF7L1	ATF6B	0.935103	0.00618076
TCF7L1	PRSS55	0.929833	0.00721235
TCF7L1	NUP85	0.918293	0.00974142
TCF7L1	CHSY1	0.924723	0.00828669
TCF7L1	ACVR2	0.952786	0.00329112
TCF7L1	ENSSSCG00000004971	0.943291	0.00473266
TCF7L1	ENSSSCG00000026804	0.96202	0.00213633
PIAS3	SNX30	0.95339	0.00320816
PIAS3	TRIL	0.958251	0.00257806
PIAS3	LPCAT1	0.973225	0.00106579
PIAS3	KHK	0.975553	0.00088921
PIAS3	HNRNPA0	0.973222	0.00106602
PIAS3	ZMYND8	0.939891	0.00531101
PIAS3	GALR2	0.971942	0.00116986
PIAS3	METTL13	0.936074	0.00599909
PIAS3	HSPBP1	0.923651	0.00852133
PIAS3	SDF4	0.975443	0.000897192
PIAS3	NECAB3	0.994742	4.13904e-05
PIAS3	VAV2	0.947061	0.00412966
PIAS3	RBM46	0.99438	4.72796e-05
PIAS3	INSIG1	0.96908	0.00141927
PIAS3	ENSSSCG00000000690	0.955274	0.00295595
PIAS3	ATF5	0.923958	0.00845372
PIAS3	SPATS2	0.944941	0.00446383
PIAS3	FKBP1B	0.939235	0.00542636
PIAS3	ESPL1	0.969208	0.0014076
PIAS3	ENSSSCG00000005787	0.985392	0.000318518
PIAS3	USP19	0.943571	0.00468647
PIAS3	CDC7	0.946092	0.00428083
PIAS3	C17orf53	0.93834	0.00558575
PIAS3	USP36	0.936162	0.00598293
PIAS3	HDAC5	0.962245	0.00211122
PIAS3	2015-09-09	0.966639	0.00165091
PIAS3	ENSSSCG00000030529	0.921773	0.00893979
PIAS3	SH3TC2	0.982234	0.000470634
PIAS3	KHSRP	0.986137	0.000286949
PIAS3	ENSSSCG00000003396	0.980056	0.000592696
PIAS3	GJC1	0.969985	0.00133783
PIAS3	PEX6	0.977413	0.000759522
PIAS3	ENSSSCG00000007100	0.926442	0.00791711
PIAS3	HYAL2	0.949333	0.00378569
PIAS3	SSBP3	0.936809	0.00586348
PIAS3	CHAF1B	0.939819	0.00532363
PIAS3	KCNIP2	0.933737	0.00644067
PIAS3	ENSSSCG00000004558	0.953176	0.00323746
PIAS3	MIEF1	0.96409	0.00191111
PIAS3	AP3M2	0.924048	0.00843409
PIAS3	KIAA1549	0.969117	0.00141594
PIAS3	ENSSSCG00000013511	0.990058	0.000147786
PIAS3	ENSSSCG00000003604	0.960723	0.00228373
PIAS3	ZCCHC3	0.925893	0.00803418
PIAS3	CCDC101	0.956621	0.00278182
PIAS3	ENSSSCG00000017158	0.962752	0.00205527
PIAS3	UHRF1	0.963155	0.00201137
PIAS3	ENSSSCG00000013720	0.92425	0.00838986
PIAS3	H1FX	0.985297	0.000322671
PIAS3	FUT2	0.953715	0.00316385
PIAS3	GRIP1	0.92628	0.00795162
PIAS3	PLD2	0.926453	0.00791493
PIAS3	C20orf194	0.917617	0.00990096
PIAS3	FBF1	0.965368	0.00177834
PIAS3	WDR46	0.992282	8.91311e-05
PIAS3	EBF4	0.940786	0.00515555
PIAS3	TBC1D13	0.943309	0.00472967
PIAS3	SPNS1	0.927486	0.00769687
PIAS3	PHF1	0.961631	0.00218006
PIAS3	LDLR	0.940894	0.00513703
PIAS3	RAVER1	0.941654	0.00500715
PIAS3	TRIP6	0.988158	0.000209511
PIAS3	TTYH3	0.960298	0.00233309
PIAS3	ZNHIT3	0.988894	0.000184335
PIAS3	PRAM1	0.938464	0.00556347
PIAS3	ENSSSCG00000027955	0.949474	0.00376489
PIAS3	SRCIN1	0.963193	0.00200724
PIAS3	TMEM98	0.925468	0.00812556
PIAS3	ADAMTSL2	0.955569	0.00291731
PIAS3	GALNT10	0.981929	0.000486893
PIAS3	ADCK5	0.957267	0.00270011
PIAS3	ENSSSCG00000026288	0.945041	0.00444766
PIAS3	TONSL	0.973759	0.00102384
PIAS3	IL17RD	0.945117	0.00443554
PIAS3	ENSSSCG00000025398	0.946439	0.00422641
PIAS3	SLC19A1	0.942306	0.00489682
PIAS3	THOP1	0.977219	0.000772576
PIAS3	ENSSSCG00000002314	0.93899	0.00546978
PIAS3	DOLPP1	0.970852	0.00126199
PIAS3	ENSSSCG00000023907	0.934042	0.0063822
PIAS3	ADAMTS7	0.941842	0.00497513
PIAS3	SH3BP5L	0.932411	0.00669799
PIAS3	EPHB4	0.964579	0.00185977
PIAS3	ENSSSCG00000028034	0.984351	0.000365419
PIAS3	ITGA5	0.931981	0.00678252
PIAS3	ZMYM2	0.954941	0.00299976
PIAS3	HOXA10	0.938878	0.00548962
PIAS3	CT120	0.924486	0.00833834
PIAS3	PPAT	0.945006	0.00445333
PIAS3	GPR125	0.980628	0.000559283
PIAS3	AGPAT6	0.966462	0.00166834
PIAS3	PLA2G4F	0.928557	0.00747383
PIAS3	ABCB8	0.931349	0.00690769
PIAS3	BARX2	0.964712	0.00184591
PIAS3	XYLB	0.954463	0.00306316
PIAS3	SSRP1	0.928619	0.00746102
PIAS3	ENSSSCG00000023994	0.943904	0.00463185
PIAS3	ENSSSCG00000016982	0.966072	0.00170713
PIAS3	TRAIP	0.922966	0.00867277
PIAS3	TSKU	0.953237	0.00322905
PIAS3	CUL7	0.977944	0.000724338
PIAS3	ENSSSCG00000026797	0.927284	0.00773919
PIAS3	ENSSSCG00000000175	0.985608	0.000309188
PIAS3	PTPRU	0.941652	0.00500738
PIAS3	FBXL19	0.965032	0.00181276
PIAS3	RBM4B	0.966057	0.00170867
PIAS3	ENSSSCG00000022823	0.967938	0.00152543
PIAS3	FKBP9	0.984674	0.000350517
PIAS3	ENSSSCG00000014894	0.94059	0.00518944
PIAS3	CAPG	0.925555	0.0081068
PIAS3	SLC45A4	0.957494	0.00267173
PIAS3	VPS18	0.956078	0.00285136
PIAS3	SP140	0.940582	0.00519089
PIAS3	EVI5L	0.955324	0.00294932
PIAS3	ENSSSCG00000024941	0.971144	0.00123701
PIAS3	ENSSSCG00000021663	0.967207	0.00159545
PIAS3	GALNT16	0.918931	0.00959192
PIAS3	ENSSSCG00000025553	0.962691	0.00206199
PIAS3	PNMAL1	0.938677	0.00552548
PIAS3	CHD3	0.969854	0.00134945
PIAS3	FIBCD1	0.958768	0.00251504
PIAS3	2015-03-03	0.940866	0.00514181
PIAS3	AMPD3	0.926432	0.00791939
PIAS3	DHX8	0.984536	0.000356862
PIAS3	TULP4	0.958936	0.00249481
PIAS3	SMARCD2	0.955944	0.0028687
PIAS3	CEP170B	0.925491	0.00812056
PIAS3	RAC1	0.958758	0.00251631
PIAS3	EHMT2	0.958526	0.00254447
PIAS3	LNX2	0.960098	0.00235649
PIAS3	FBXO16	0.982546	0.000454284
PIAS3	GSK3A	0.987175	0.000245669
PIAS3	ENSSSCG00000000449	0.942409	0.00487965
PIAS3	FAM186B	0.922518	0.0087726
PIAS3	YWHAG	0.995105	3.58835e-05
PIAS3	VPS11	0.917502	0.00992812
PIAS3	ZNF316	0.93904	0.00546084
PIAS3	RCC2	0.94572	0.00433948
PIAS3	LDB1	0.956435	0.00280554
PIAS3	ITM2C	0.956645	0.00277871
PIAS3	COX18	0.939467	0.00538554
PIAS3	GTSE1	0.978469	0.000690417
PIAS3	FAM19A1	0.917656	0.00989153
PIAS3	GPR124	0.953549	0.00318642
PIAS3	CENPA	0.939288	0.00541698
PIAS3	ENSSSCG00000022569	0.918758	0.00963219
PIAS3	MYBL2	0.921564	0.00898693
PIAS3	MOB1B	0.923271	0.00860512
PIAS3	ENSSSCG00000016971	0.92149	0.00900388
PIAS3	ENSSSCG00000022728	0.961307	0.00221679
PIAS3	LRRC18	0.930434	0.00709082
PIAS3	CHAF1A	0.963662	0.00195672
PIAS3	SHARPIN	0.961076	0.00224311
PIAS3	MCM3	0.976112	0.000849172
PIAS3	FAM169A	0.971292	0.00122436
PIAS3	ENSSSCG00000013451	0.919587	0.00943933
PIAS3	SHROOM3	0.941459	0.00504026
PIAS3	ESYT1	0.997696	7.9547e-06
PIAS3	HES1	0.943854	0.00464012
PIAS3	SAFB	0.948236	0.00394995
PIAS3	TSEN34	0.92627	0.00795372
PIAS3	AXIN1	0.981502	0.000510085
PIAS3	ENSSSCG00000002431	0.958929	0.00249554
PIAS3	STK40	0.92777	0.00763738
PIAS3	SORCS3	0.95054	0.00360889
PIAS3	ABHD12	0.938681	0.00552474
PIAS3	METRNL	0.946142	0.0042729
PIAS3	RBM14	0.946173	0.00426798
PIAS3	DCAF7	0.957441	0.00267838
PIAS3	GRHL3	0.920182	0.00930205
PIAS3	ENSSSCG00000028609	0.974625	0.000957677
PIAS3	ZNF646	0.931583	0.00686125
PIAS3	VAT1	0.955603	0.00291283
PIAS3	BETA-ACTIN	0.928829	0.00741778
PIAS3	FUS	0.9871	0.00024853
PIAS3	ENSSSCG00000001510	0.985735	0.000303797
PIAS3	ENSSSCG00000025196	0.99938	5.77318e-07
PIAS3	ZNF282	0.947131	0.00411874
PIAS3	MAP3K12	0.958339	0.00256726
PIAS3	SMARCA4	0.969729	0.00136062
PIAS3	ENSSSCG00000017362	0.978836	0.000667149
PIAS3	ENSSSCG00000027173	0.936498	0.00592066
PIAS3	DENND5A	0.941339	0.00506077
PIAS3	ADPRHL2	0.969324	0.00139705
PIAS3	KIF14	0.941855	0.004973
PIAS3	UCK1	0.919626	0.00943046
PIAS3	PLOD1	0.966634	0.00165133
PIAS3	SORBS3	0.963324	0.001993
PIAS3	ENSSSCG00000027247	0.973505	0.00104371
PIAS3	LRRC45	0.927729	0.00764583
PIAS3	C10orf76	0.956983	0.00273587
PIAS3	PLEKHG5	0.95822	0.00258191
PIAS3	ENSSSCG00000025389	0.954175	0.00310183
PIAS3	MANF	0.933064	0.00657076
PIAS3	MAGEL2	0.952877	0.00327851
PIAS3	PSD	0.965916	0.00172277
PIAS3	WDR34	0.935871	0.00603695
PIAS3	ENSSSCG00000025046	0.966623	0.00165245
PIAS3	CTC1	0.946203	0.00426333
PIAS3	TMEM256-PLSCR3	0.946921	0.0041513
PIAS3	WDR31	0.939409	0.00539565
PIAS3	L3MBTL2	0.943072	0.00476892
PIAS3	COTL1	0.940218	0.00525409
PIAS3	ENSSSCG00000028446	0.935421	0.00612108
PIAS3	ENSSSCG00000007558	0.941955	0.00495603
PIAS3	DUSP4	0.938343	0.00558525
PIAS3	GANAB	0.984422	0.000362116
PIAS3	GPR153	0.930463	0.00708501
PIAS3	ENSSSCG00000001177	0.963483	0.00197592
PIAS3	POLR3D	0.934937	0.00621201
PIAS3	ENSSSCG00000003603	0.948894	0.003851
PIAS3	ENSSSCG00000028962	0.921364	0.00903228
PIAS3	CASP2	0.944848	0.00447873
PIAS3	BID	0.990622	0.000131503
PIAS3	CUTA	0.922046	0.00887846
PIAS3	LITAF	0.954378	0.00307458
PIAS3	CNTROB	0.944914	0.00446819
PIAS3	ENSSSCG00000026492	0.953882	0.00314129
PIAS3	CDCA3	0.969716	0.00136182
PIAS3	TMCC2	0.934291	0.00633463
PIAS3	DPP7	0.919432	0.00947535
PIAS3	ENSSSCG00000025717	0.952433	0.00334009
PIAS3	ENSSSCG00000028582	0.929971	0.00718433
PIAS3	WBSCR16	0.917834	0.00984942
PIAS3	SKIV2L	0.960547	0.00230407
PIAS3	CPXM1	0.986736	0.000262717
PIAS3	NUP62	0.962936	0.00203514
PIAS3	PHACTR1	0.956799	0.00275913
PIAS3	BTBD19	0.927132	0.00777113
PIAS3	ABL1	0.920754	0.00917115
PIAS3	ENSSSCG00000007615	0.947438	0.0040715
PIAS3	CTPS1	0.99153	0.000107301
PIAS3	TFIIH	0.96606	0.0017083
PIAS3	KAZN	0.919091	0.00955466
PIAS3	S1PR2	0.964072	0.00191306
PIAS3	PAQR8	0.940134	0.0052686
PIAS3	EXTL3	0.975362	0.000903104
PIAS3	PHLDA1	0.925802	0.00805386
PIAS3	ENSSSCG00000024770	0.960194	0.00234524
PIAS3	EIF4E2	0.922586	0.00875733
PIAS3	ICAM3	0.918952	0.00958706
PIAS3	TNFRSF6	0.948044	0.003979
PIAS3	KDM1A	0.966874	0.00162782
PIAS3	ENSSSCG00000004302	0.955376	0.00294248
PIAS3	UBR7	0.93314	0.00655586
PIAS3	ENSSSCG00000017166	0.966642	0.00165061
PIAS3	TLE2	0.937595	0.00572003
PIAS3	ENSSSCG00000001579	0.923784	0.008492
PIAS3	ENSSSCG00000009197	0.948942	0.00384379
PIAS3	ENSSSCG00000011545	0.933728	0.00644252
PIAS3	FUZ	0.924242	0.00839143
PIAS3	CLIP2	0.922973	0.00867118
PIAS3	ENSSSCG00000026767	0.926314	0.00794439
PIAS3	RACGAP1	0.920437	0.00924364
PIAS3	TNPO2	0.945763	0.00433263
PIAS3	ENSSSCG00000017811	0.947898	0.00400115
PIAS3	ENSSSCG00000023128	0.937456	0.00574526
PIAS3	PCED1A	0.953321	0.00321755
PIAS3	SBF1	0.954692	0.00303266
PIAS3	ARMC5	0.931147	0.00694792
PIAS3	CALHM2	0.943289	0.00473294
PIAS3	KIF19	0.936572	0.00590703
PIAS3	KCNA6	0.942899	0.00479767
PIAS3	ICE1	0.932214	0.0067367
PIAS3	TTPAL	0.946162	0.00426973
PIAS3	WIPF3	0.950774	0.0035752
PIAS3	RAD54L	0.966271	0.00168729
PIAS3	ENSSSCG00000026681	0.920134	0.00931315
PIAS3	ENSSSCG00000017924	0.970453	0.00129668
PIAS3	CH242-184K22.3	0.91877	0.00962951
PIAS3	ATPAF2	0.972918	0.00109026
PIAS3	PRPF40B	0.962951	0.00203351
PIAS3	KIAA1614	0.99408	5.24715e-05
PIAS3	FANCD2	0.940879	0.00513969
PIAS3	SMURF1	0.988281	0.000205201
PIAS3	ZNF48	0.960105	0.00235568
PIAS3	EIF4A1	0.985834	0.00029961
PIAS3	MAZ	0.970308	0.00130932
PIAS3	CACNG4	0.94823	0.00395075
PIAS3	MYCL	0.968007	0.00151897
PIAS3	ZNF541	0.929922	0.00719429
PIAS3	CNOT11	0.991962	9.66529e-05
PIAS3	SERPINB9	0.96741	0.0015759
PIAS3	KIF22	0.964658	0.00185151
PIAS3	E2F1	0.962172	0.00211936
PIAS3	ENSSSCG00000027890	0.938344	0.00558507
PIAS3	SDC1	0.948921	0.00384701
PIAS3	ENSSSCG00000008464	0.963143	0.00201267
PIAS3	CBX2	0.983942	0.000384697
PIAS3	CLCN6	0.930759	0.00702552
PIAS3	ZBTB37	0.947526	0.00405804
PIAS3	HSF1	0.923853	0.00847685
PIAS3	ENSSSCG00000017793	0.934699	0.00625712
PIAS3	ENSSSCG00000017809	0.960031	0.00236441
PIAS3	ENSSSCG00000007330	0.939672	0.00534935
PIAS3	ENSSSCG00000022732	0.931564	0.00686502
[truncated: 19,691 more rows]
