# Supplementary material for: Transcriptome Characterization of Repressed Embryonic Myogenesis Due to Maternal Calorie Restriction
Source: Front Cell Dev Biol. 2020 Jun 26;8:527. doi: 10.3389/fcell.2020.00527 (PMC7332729; doi:10.3389/fcell.2020.00527)
Supplement: FILE S10 — Lists of the primers used in this study. [file Data_Sheet_10.XLS]

## Sheet: Gene primers
Gene name	Primer-up	Primer-down	Target length (bp)	Tm (ºC )
PAXBP1	AGGTCATGTTAAGGACGCCAGT	TTCCTCCTTCTCGCTTTCCAT	91	60.38
LBX1	CCGTCTGTGCGGAGAAGTTA	AGATGGTCATTCCATCGCGG	214	60
MEOX2	TATGGAACACCCGCTCTTTGG	GTGGAGAGCTCAGGGTAGGA	129	60.19
MSX1	CGGCTGCTGACATGACTTCTT	GCAGAAGCGAAGGGGACACT	171	61.7
FABP7	GGTTGCTGTTCGCCACTATG	ATAGCCGTGTAGCACTGAGG	105	59.4
MYOD1	CTACAGCGGTGACTCAGACG	GCTGTAATAGGTGCCGTCGT	121	60.18
MYOG	CAGCTGACCCTACAGATGCC	TTCATCTGGGAAGGCCACAG	95	59.93
ENO3	GCCACCAATGTGGGAGATGA	CTTCCCGTTGCGGTAGAACT	159	60.04
LDHB	CACGCTGCCGACTTTGTTCTC	GGCACATGCCATACCGACTT	184	61.56
TPM1	GGCTGAACTCTCAGAAGGCA	CAGCCTCCTTCAGCTTGTCA	161	59.82
TPM2	TGGAAGAGGAACTGCGAACCA	GTCGAGGGTCTGGTGAATCTC	248	60.76
VIM	GCCCGTCACCTTCGTGAATA	GTCCATCTCTGGTCTCAACCG	229	60.12
NFAT5	TTTGCCTCTGAAGCAGGGAG	CCATGGAGGAAGAGGAGGGA	93	60
STMN1	CCCAGAATTCCCCCTTTCCC	CTTCTCGTGCTCCCGTTTCT	145	60.04
MAML1	GCCGAAGCCCTGTGTCTA	ATTCCTGGAGCTTTCTGGGC	164	59.53
MEF2A	GTTGAGGCTCTGAACAAGAAGGA	TTAGCACATAGGAAGTATCAGGGTCT	70	60.69
SIM2	CAAAGATGAAGACAAAGCTGAGAAC	GGGAAGTGTCCGTAATGGTAGG	220	59.51
HDAC4	TGGCCCACCGGAACCTG	AAAGTCATCTTTGGCGTCATACATG	161	60.93
SRF	ACCAGAGAATGAGTGCCACG	CTGGGTGCTGTCTGGATTGT	154	60
MYF6	CGAGGCACTGAAGCGGCG	CCCTCCTTCCTTGGCAGTCAT	277	62.96
SPP1	TTTAAATTCAGGGGAGGTCCAGG	ATGGTAATGATTTTCCTTGGTCTG	130	58.61
MYH6	CAACCACCTGGGCAAGTCC	CACATCAGCAGAGGCATACGAG	226	61.01
MYL1	CTTTGTTGAGGGTCTGCGTGT	ATCAGGGCTTCCACTTCTTCC	123	60.4
MEF2C	TCAGTCATTGGCTACTCCAGTGGTT	GCGGATGGCGGCATGTTAT	222	62.5
PPARG	CCACTGTTGATTTCTCCAGCATT	TGATGGCACTTTGGTAGTCCTG	123	59.89
MSTN	TTTTGCCCAAAGCTCCTCC	CGTTTCCGTCGTAGCGTGAT	113	59.53
SIRT1	CGTTTTAAGGGCTGCATACTCC	GTCCGTCAATAGGGGACTGG	71	59.6
WNT5A	TCTCTGAGAACACCAGGGGAAA	GCAGACAGACTGACCGACC	123	60.39
PAX2	AGACCCCTTCTCCGCGAT	CTTGTCCACAACTTTGGGCG	271	60
BMP3	TCTCCCCCAAGTCCTTCGAT	ACCCCCACAGCTCTGACTAT	118	59.96
HHAT	TCATGGCCCAAGCTACATCC	AGAGTCGGTCTCCAGGTCAA	278	59.86
PIK3IP1	TTTGCCTCTTCACTTGGCTG	CAGTCAGACCTGCCCTTGTT	215	59.29
FGF14	ACGTGGCTACGTCATGGAAA	GCTGGTAGTAGGTCGACAGC	202	59.8
FGFR2	TCCATCGAGATTTAGCCGCC	TGGGTGTACACGCGATCAAA	178	59.97
MYL7	GCCCATCAACTTCACCGTCT	GGTGATAATGTAGCACAGGGACTT	256	60.35
EGF	CAGTAACCTGGGAATGTGG	GGCTGTATGGGCAAAGTA	230	54.69
UCP3	AGGAGCAACAGGAAGTACAGCG	GTCCGTGAGCAGGTGGTAGTC	186	62.48
PDK4	AAGATTTCAGACAGAGGAGGTGGT	TCAGAAGACAAAGCCTTTAGGTAGAT	242	60.52
LIPE	CCAAATCCCACGAGCCTTAC	GAGGAGACCGCAGTGCTTGA	158	60.39
PPARD	CGCGGAGCTGGGATTAATGG	GGCAGTTCCTGTCAACCTGA	114	60.56
FABP1	TCTGCCCGACGAACTCATCCA	TGAACCACTGTCTTGACCTTCTCCC	183	63.87
HK1	CCTTGGATCTTGGCGGTTCT	CACTGCCATGCATGATGCTC	123	60
BMP7	GGAGACACTGGATGAGAACAG	GTGGCGTTCATGTACGAGTTG	177	58.82
IGFBP2	GGAGCACCTGTACTCCTTGC	CGCTGCCCATTCAGAGACAT	90	60.43
GAPDH	GGTGAAGGTCGGAGTGAACG	GTGGGTGGAATCATACTGGAACA	151	60.49

## Sheet: miRNA primer
miRNAs	RT-primer	Primer-up	Primer-down
miR-1	CTCAACTGGTGTCGTGGAGTCGGCAATTCAGTTGAGTACATACT	ACACTCCAGCTGGGTGGAATGTAAAGAAGT	TGGTGTCGTGGAGTCG
miR-133a-5p	CTCAACTGGTGTCGTGGAGTCGGCAATTCAGTTGAGATTTGGTT	ACACTCCAGCTGGGAGCTGGTAAAATGGAA	TGGTGTCGTGGAGTCG
ssc-miR-133b	CTCAACTGGTGTCGTGGAGTCGGCAATTCAGTTGAGATAGCTGG	ACACTCCAGCTGGGTTTGGTCCCCTTCAAC	TGGTGTCGTGGAGTCG
miR-206	CTCAACTGGTGTCGTGGAGTCGGCAATTCAGTTGAGTCACACAC	ACACTCCAGCTGGGTGGAATGTAAGGAAGTG	TGGTGTCGTGGAGTCG
miR-10b	CTCAACTGGTGTCGTGGAGTCGGCAATTCAGTTGAGACAAATTC	ACACTCCAGCTGGGTACCCTGTAGAACCGA	TGGTGTCGTGGAGTCG
miR-221-5p	CTCAACTGGTGTCGTGGAGTCGGCAATTCAGTTGAGACAGAAAT	ACACTCCAGCTGGGACCTGGCATACAATGTA	TGGTGTCGTGGAGTCG
miR-222	CTCAACTGGTGTCGTGGAGTCGGCAATTCAGTTGAGGAGACCCA	ACACTCCAGCTGGGAGCTACATCTGGCTACT	TGGTGTCGTGGAGTCG
miR-106a	CTCAACTGGTGTCGTGGAGTCGGCAATTCAGTTGAGGCTACCTG	ACACTCCAGCTGGGAAAAGTGCTTACAGTGCA	TGGTGTCGTGGAGTCG
miR-499-5p	CTCAACTGGTGTCGTGGAGTCGGCAATTCAGTTGAGAAACATCA	ACACTCCAGCTGGGTTAAGACTTGCAGTG	TGGTGTCGTGGAGTCG
miR-103	CTCAACTGGTGTCGTGGAGTCGGCAATTCAGTTGAGTCATAGCC	ACACTCCAGCTGGGAGCAGCATTGTACAGGG	TGGTGTCGTGGAGTCG
miR-107	CTCAACTGGTGTCGTGGAGTCGGCAATTCAGTTGAGTGATAGCC	ACACTCCAGCTGGGAGCAGCATTGTACAGGG	TGGTGTCGTGGAGTCG
miR-378b-3p	CTCAACTGGTGTCGTGGAGTCGGCAATTCAGTTGAGACTTCTGA	ACACTCCAGCTGGGACTGGACTTGGAGTC	TGGTGTCGTGGAGTCG
miR-145-5p	CTCAACTGGTGTCGTGGAGTCGGCAATTCAGTTGAGAAGGGATT	ACACTCCAGCTGGGGTCCAGTTTTCCCAGGAA	TGGTGTCGTGGAGTCG
miR-338	CTCAACTGGTGTCGTGGAGTCGGCAATTCAGTTGAGCAACAAAA	ACACTCCAGCTGGGTCCAGCATCAGTGATT	TGGTGTCGTGGAGTCG
miR-199a-3p	CTCAACTGGTGTCGTGGAGTCGGCAATTCAGTTGAGAACCAATG	ACACTCCAGCTGGGTACAGTAGTCTGCACA	TGGTGTCGTGGAGTCG
miR-20b	CTCAACTGGTGTCGTGGAGTCGGCAATTCAGTTGAGCTACCTGC	ACACTCCAGCTGGGCAAAGTGCTCACAGTGC	TGGTGTCGTGGAGTCG
miR-30c-5p	CTCAACTGGTGTCGTGGAGTCGGCAATTCAGTTGAGGCTGAGAG	ACACTCCAGCTGGGTGTAAACATCCTACACT	TGGTGTCGTGGAGTCG
miR-126-3p	CTCAACTGGTGTCGTGGAGTCGGCAATTCAGTTGAGCGCATTAT	ACACTCCAGCTGGGTCGTACCGTGAGTAAT	TGGTGTCGTGGAGTCG
miR-4332	CTCAACTGGTGTCGTGGAGTCGGCAATTCAGTTGAGGGCGCCCG	ACACTCCAGCTGGGCACGGCCGCCGCCG	TGGTGTCGTGGAGTCG
miR-376a-5p	CTCAACTGGTGTCGTGGAGTCGGCAATTCAGTTGAGGTACTCAT	ACACTCCAGCTGGGGTAGATTCTCCTTCTAT	TGGTGTCGTGGAGTCG
NC_010454.3_1179	CTCAACTGGTGTCGTGGAGTCGGCAATTCAGTTGAGTGGTGCCA	ACACTCCAGCTGGGACCCCACTCCTG	TGGTGTCGTGGAGTCG
NC_010447.4_13656	CTCAACTGGTGTCGTGGAGTCGGCAATTCAGTTGAGTGTGTTAA	ACACTCCAGCTGGGAGGAATTTTGGTT	TGGTGTCGTGGAGTCG
NC_010448.3_14733	CTCAACTGGTGTCGTGGAGTCGGCAATTCAGTTGAGGTCATCAT	ACACTCCAGCTGGGTAATACTGCCTGGTAAT	TGGTGTCGTGGAGTCG
NW_003539007.1_21524	CTCAACTGGTGTCGTGGAGTCGGCAATTCAGTTGAGACAAAAGT	ACACTCCAGCTGGGATCACACAAAGGCAAC	TGGTGTCGTGGAGTCG
NC_010452.3_53	CTCAACTGGTGTCGTGGAGTCGGCAATTCAGTTGAGCAGTGCCT	ACACTCCAGCTGGGCTAATGGATAAG	TGGTGTCGTGGAGTCG
NC_010448.3.15620	CTCAACTGGTGTCGTGGAGTCGGCAATTCAGTTGAGATTTCTGG	ACACTCCAGCTGGGACTGGACTTGGAGCC	TGGTGTCGTGGAGTCG
NC_010449.4.16480	CTCAACTGGTGTCGTGGAGTCGGCAATTCAGTTGAGACCTTCTG	ACACTCCAGCTGGGACTGGACTTGGAATCA	TGGTGTCGTGGAGTCG
NC_010446.4_12775	CTCAACTGGTGTCGTGGAGTCGGCAATTCAGTTGAGGGCCCTCC	ACACTCCAGCTGGGCGGGGTGTGGGG	TGGTGTCGTGGAGTCG
NC_010445.3_12005	CTCAACTGGTGTCGTGGAGTCGGCAATTCAGTTGAGACTCAGAG	ACACTCCAGCTGGGCCTGCCTGGAACT	TGGTGTCGTGGAGTCG
miR-24-1-5p	CTCAACTGGTGTCGTGGAGTCGGCAATTCAGTTGAGACTGTGTT	ACACTCCAGCTGGGGTGCCTACTGAGCTGAAA	TGGTGTCGTGGAGTCG
miR-181a	CTCAACTGGTGTCGTGGAGTCGGCAATTCAGTTGAGAACTCACC	ACACTCCAGCTGGGAACATTCAACGCTGTCGG	TGGTGTCGTGGAGTCG
miR-23a	CTCAACTGGTGTCGTGGAGTCGGCAATTCAGTTGAGGGAAATCC	ACACTCCAGCTGGGATCACATTGCCAGGG	TGGTGTCGTGGAGTCG
miR-381	CTCAACTGGTGTCGTGGAGTCGGCAATTCAGTTGAGAATATACA	ACACTCCAGCTGGGAGCGAGGTTGCCCTTTG	TGGTGTCGTGGAGTCG
miR-542-5p	CTCAACTGGTGTCGTGGAGTCGGCAATTCAGTTGAGTCGTGACA	ACACTCCAGCTGGGTCGGGGATCATCATG	TGGTGTCGTGGAGTCG
